# Supplementary material for: Darkness and gulliver2/phyB mutation decrease the abundance of phosphorylated BZR1 to activate brassinosteroid signaling in Arabidopsis
Source: Plant J. 2014 Feb 4;77(5):737–47. doi: 10.1111/tpj.12423 (PMC4282538; doi:10.1111/tpj.12423)
Supplement: Table S1 — Complete data of the microarray analysis using the RNAs prepared from Ws–2 wild type, phyB-77, bri1-5 and phyB-77 bri1-5 seedlings grown for 7 days under continuous red light. [file tpj0077-0737-SD1.xlsx]

## Sheet: S Table 1
Table S1. Complete data of the microarray analysis using the RNAs prepared from Ws-2 wild type, phyB-77, bri1-5, and phyB-77 bri1-5 seedlings grown for 7 days under continuous red light.
SN	ID	AGI		Fold change in log scale							Adjusted p value
				gul2-1/Ws-2	bri1-5/Ws-2	double/Ws-2	gul2-1/bri1-5	double/bri1-5	double/gul2-1		gul2-1/Ws-2	bri1-5/Ws-2	double/Ws-2	gul2-1/bri1-5	double/bri1-5	double/gul2-1		Target Description
601	245501_at	At4g15620		0.224536	4.4961	-0.00678888	-4.21897	-4.41009	-0.230107		0.13487	2.28544e-10	0.966788	2.13568e-10	1.05648e-09	0.143041		hypothetical protein
83	244983_at	rpl16.chloroplast		0.887984	3.94157	3.97916	-3.052	0.00687919	2.81354		0.000210793	1.53893e-09	6.0944e-10	2.10832e-09	0.974853	1.5695e-08		ribosomal protein L16
1480	246380_at	At1g57750		-1.89959	-3.33047	-2.93694	1.40075	0.529914	-0.912082		7.70383e-08	1.53893e-09	1.80533e-09	5.1753e-07	0.00454016	6.07136e-05		cytochrome P450, putative similar to cytochrome P450 GI:4688670 from [Catharanthus roseus]; supported by cDNA: gi_16930512_gb_AF419610.1_AF419610
40	244940_at	rps12.2		0.824068	2.86678	2.47859	-2.07329	-0.437143	1.51949		2.0405e-05	1.64187e-08	4.34178e-08	4.68572e-08	0.00788964	7.9806e-07		ribosomal protein S12 (trans-splice part 2 of 2)
12433	257333_at	cox1		0.792111	2.96609	3.57907	-2.17801	0.125858	2.66856		0.000158267	1.64187e-08	2.39118e-09	2.73521e-07	0.386394	5.37975e-07		cytochrome c oxidase subunit 1
39	244939_at	rps12.1		0.650413	2.98204	2.40317	-2.01421	-0.581299	1.38697		0.00036913	1.77577e-08	1.44348e-06	2.08221e-07	0.00154529	8.68252e-06		ribosomal protein S12 (trans-splice part 1 of 2)
3924	248824_at	At5g46940		-0.486604	-2.70748	-1.89035	1.72241	0.548653	-1.08155		0.0042249	3.33853e-08	3.82986e-08	6.70761e-06	0.0019133	2.30273e-05		putative protein contains similarity to invertase inhibitor;supported by full-length cDNA: Ceres:11386.
19107	264007_at	At2g21140		0.562091	-2.42746	-0.904803	3.14538	1.62916	-1.53142		0.000548037	3.33853e-08	1.75138e-05	5.10504e-10	4.10684e-07	4.05472e-07		putative proline-rich protein
81	244981_at	rps8		0.714283	2.18414	2.09838	-1.38693	-0.210815	1.34583		0.000405399	6.22632e-08	2.85564e-08	1.34286e-06	0.143526	5.96286e-06		ribosomal protein S8
2322	247222_at	At5g64840		0.98448	2.46084	0.588679	-1.42763	-1.85915	-0.34204		0.00107671	6.22632e-08	0.000488932	9.98737e-06	1.98743e-07	0.109081		ABC transporter protein 1-like ; supported by cDNA: gi_15912314_gb_AY056435.1_
10277	255177_at	At4g08040		-0.155338	2.36091	1.00661	-2.63131	-1.11829	1.41697		0.342931	6.22632e-08	4.49123e-06	4.62444e-09	2.12182e-05	6.00813e-05		strong similarity to 1-aminocyclopropane-1-carboxylic acid synthases
3336	248236_at	At5g53870		1.41125	-3.45979	-1.18995	4.8592	2.05114	-2.64176		6.75596e-06	7.86667e-08	4.64474e-07	8.23886e-09	3.64113e-06	2.04486e-07		putative protein contains similarity to phytocyanin/early nodulin-like protein
4137	249037_at	At5g44130		0.863143	-2.222	-0.831979	3.2742	1.40038	-1.72233		3.59371e-05	7.86667e-08	1.1052e-05	5.78441e-10	2.02606e-06	3.56104e-07		putative protein contains similarity to surface protein; supported by cDNA: gi_16648846_gb_AY058201.1_
18198	263098_at	At2g16005		-0.622643	-2.32549	-1.96178	1.75916	0.351313	-1.33562		0.00490031	7.86667e-08	2.21016e-08	1.14133e-06	0.00862647	2.30765e-05		Expressed protein ; supported by full-length cDNA: Ceres: 994.
82	244982_at	rpl14		0.621713	3.19877	2.96607	-2.63213	-0.272172	2.27603		0.0151165	8.60297e-08	6.65035e-08	1.78834e-08	0.111807	3.72867e-07		ribosomal protein L14
6767	251667_at	At3g57150		0.881402	2.25367	1.51325	-1.42316	-0.813645	0.682342		1.75657e-05	8.60297e-08	2.72853e-07	7.20059e-07	0.000107216	0.00074871		putative protein DYSKERIN (NUCLEOLAR PROTEIN NAP57) - Rattus norvegicus, EMBL:Z34922; supported by cDNA: gi_8901185_gb_AF234984.2_AF234984
108	245008_at	ycf3		0.414022	2.30837	1.61475	-1.79153	-0.660073	1.20506		0.0107314	1.29603e-07	1.95038e-06	1.85442e-07	0.00399595	7.65042e-06		hypothetical protein
21453	266353_at	At2g01520		-0.505479	-2.02211	-1.7124	1.58625	0.340865	-1.26414		0.00221787	1.29603e-07	3.06885e-07	5.35445e-07	0.0107338	4.03543e-06		unknown protein ;supported by full-length cDNA: Ceres:17603.
20328	265228_s_at	At2g07698		0.560229	2.60279	2.09123	-2.01569	-0.504942	1.65854		0.00257397	1.893e-07	1.07474e-08	4.28025e-07	0.0105614	8.37849e-07		hypothetical protein
103	245003_at	psbC		0.0600872	1.84497	1.40053	-1.64471	-0.446963	1.2739		0.709615	1.89399e-07	1.54806e-06	1.47703e-07	0.011428	6.90958e-06		PSII 43 KDa protein
15931	260831_at	At1g06830		-0.836377	1.96988	0.0757032	-2.89466	-1.78518	1.0438		0.00211969	1.89399e-07	0.579788	4.80604e-07	2.62871e-06	0.000652595		glutaredoxin, putative similar to glutaredoxin GB:CAA89699 GI:1732424 from [Ricinus communis];supported by full-length cDNA: Ceres:125679.
16559	261459_at	At1g21100		0.0206916	-2.16449	-0.884063	2.1333	1.25015	-1.01103		0.927565	1.89399e-07	1.63696e-05	2.52076e-07	5.66356e-05	3.26402e-06		O-methyltransferase, putative similar to GB:AAF28353 from [Fragaria x ananassa]; supported by cDNA: gi_15982843_gb_AY057529.1_
2427	247327_at	At5g64120		0.0101545	-1.96968	-1.67446	2.06913	0.420415	-1.61857		0.961423	1.98167e-07	8.81985e-07	1.4547e-07	0.00722101	3.70168e-07		peroxidase (emb|CAA67551.1) ;supported by full-length cDNA: Ceres:23349.
12107	257007_at	At3g14205		0.584176	1.90045	0.421437	-1.3911	-1.52061	-0.15085		0.00180856	1.98167e-07	0.00306491	5.90371e-07	5.33296e-07	0.271089		Expressed protein ; supported by cDNA: gi_15215805_gb_AY050432.1_
17360	262260_at	At1g70850		-0.0657478	-1.86798	-0.888815	1.7506	0.688723	-0.873669		0.653534	2.09684e-07	3.41015e-06	2.30659e-07	0.000495101	1.73179e-05		major latex protein (MLP149), putative similar to major latex protein (MLP149) GI:294061 from [Papaver somniferum];supported by full-length cDNA: Ceres:30081.
17757	262657_at	At1g14210		-0.0395854	-2.31604	-2.30847	2.30142	0.0173725	-2.35236		0.828347	2.40797e-07	2.16805e-08	1.74481e-07	0.939101	3.70187e-08		ribonuclease contains similarity to RNase GI:7768564 from [Nicotiana tabacum]
4645	249545_at	At5g38030		0.145829	-1.92315	-0.98524	2.17148	0.800715	-1.34351		0.267442	2.78963e-07	2.64229e-06	1.68631e-07	0.00115925	1.4873e-06		putative transmembrane protein putative multidrug efflux protein NorM - Vibrio parahaemolyticus, EMBL:AB010463; supported by cDNA: gi_13937233_gb_AF372972.1_AF372972
16784	261684_at	At1g47400		-1.27964	1.78165	-0.625502	-3.18565	-2.47638	0.692215		6.89513e-07	3.51152e-07	8.94147e-05	1.79357e-09	1.1754e-08	0.000145409		hypothetical protein predicted by genemark.hmm
21155	266055_at	At2g40650		0.818085	1.7897	0.710646	-1.08636	-1.20251	0.00224456		0.000279963	3.72519e-07	2.411e-05	1.81935e-05	2.5668e-06	0.991228		hypothetical protein predicted by genscan;supported by full-length cDNA: Ceres:35168.
4300	249200_at	At5g42540		0.588513	1.96092	0.682405	-1.22738	-1.02577	-0.00987388		0.0119339	4.68344e-07	0.000313445	9.21226e-05	0.000490486	0.974344		5-3 exoribonuclease 2 ; supported by cDNA: gi_11875629_gb_AF286720.1_AF286720
22096	266996_at	At2g34490		-0.0816534	-1.92883	-1.46394	1.73508	0.447844	-1.45639		0.580041	4.76284e-07	4.00988e-07	7.59269e-08	0.00271198	4.05472e-07		putative cytochrome P450 ;supported by full-length cDNA: Ceres:158108.
453	245353_at	At4g16000		0.464088	-1.86857	0.396495	2.54108	2.21656	-0.119245		0.00486941	4.94803e-07	0.0041932	3.65161e-08	9.07643e-08	0.395098		hypothetical protein ;supported by full-length cDNA: Ceres:9209.
13842	258742_at	At3g05800		-0.26167	-1.63671	-0.92468	1.32815	0.579811	-0.573089		0.0590977	4.94803e-07	9.34799e-06	8.97449e-07	0.00100729	0.000977125		hypothetical protein predicted by genscan+;supported by full-length cDNA: Ceres:21672.
16986	261886_s_at	At1g80700		0.504591	1.60247	0.987624	-1.20985	-0.561764	0.379095		0.00153488	4.94803e-07	1.04207e-05	2.6574e-06	0.00153031	0.0076879		hypothetical protein predicted by genscan+
13324	258224_at	At3g15670		3.97793	2.24644	4.31248	1.71043	1.41543	0.0495752		1.27651e-10	5.27724e-07	4.549e-10	4.04097e-07	3.29673e-06	0.712809		LEA76 homologue type2 identical to LEA76 homologue type2 GB:X91912 [Arabidopsis thaliana]; similar to late embryogenesis abundant protein 76 (LEA76) GB:P13934 [Brassica napus]; supported by cDNA: gi_14532803_gb_AY040026.1_
15880	260780_at	At1g14610		0.394867	1.60917	0.478983	-0.810883	-0.939815	0.065129		0.00701325	5.27724e-07	0.000666706	0.000507457	4.06157e-05	0.711599		valyl-tRNA synthetase, putative similar to valyl tRNA synthetase GB:AAB49704 GI:1890130 from [Arabidopsis thaliana]; supported by cDNA: gi_1890129_gb_U89986.1_ATU89986
1587	246487_at	At5g16030		-0.0608328	2.12212	0.209135	-2.40609	-1.86301	0.355969		0.687637	5.89936e-07	0.0332102	9.34975e-09	1.59197e-07	0.00918511		putative protein with poly glutamic acid stretch hypothetical protein F16B3.13 - Arabidopsis thaliana, EMBL:AC021640; supported by full-length cDNA: Ceres: 29745.
14290	259190_at	At3g01780		0.729207	1.82173	0.657753	-1.02299	-1.08526	0.042291		0.000272558	6.04968e-07	0.000149835	7.28388e-05	2.55801e-05	0.772994		unknown protein est hit, predicted by genscan
14411	259311_at	At3g05060		0.711693	2.09267	1.2329	-1.49538	-0.901592	0.534968		5.77575e-05	6.24906e-07	1.5993e-06	1.4406e-06	0.000159098	0.00562432		putative SAR DNA-binding protein-1 similar to GB:AAC16330 from [Pisum sativum]; supported by cDNA: gi_11878186_gb_AF302491.1_AF302491
92	244992_s_at	rps7.1_chloroplast		0.716183	1.87845	1.78708	-1.09051	-0.177312	0.987288		0.00139479	6.28789e-07	8.063e-07	4.85998e-05	0.187361	8.92641e-05		ribosomal protein S7
425	245325_at	At4g14130		1.8288	1.53698	2.29916	0.213555	0.559008	0.343332		1.31185e-08	6.44592e-07	2.37777e-09	0.117071	0.000494107	0.0097998		xyloglucan endotransglycosylase-related protein XTR-7 ;supported by full-length cDNA: Ceres:33554.
5373	250273_at	At5g13010		1.21773	1.92524	1.36856	-0.748004	-0.773902	0.0305612		1.84433e-06	7.05377e-07	1.54806e-06	0.000147529	5.50422e-05	0.815112		pre-mRNA splicing factor ATP-dependent RNA helicase -like protein PRE-MRNA SPLICING FACTOR ATP-DEPENDENT RNA HELICASE PRP16, Homo sapiens, SWISSPROT:PR16_HUMAN
2091	246991_at	At5g67400		-1.76459	1.6993	0.183263	-3.30649	-1.54478	2.08889		2.56341e-08	7.47653e-07	0.0630639	6.9167e-10	3.59105e-06	3.67426e-08		peroxidase (emb|CAA66967.1)
6609	251509_at	At3g59010		0.303635	-2.43482	-0.684322	2.79407	1.73419	-1.01482		0.0666493	7.47653e-07	0.000438408	4.35576e-09	1.08293e-05	1.01066e-05		pectinesterase precursor-like protein pectinesterase (EC 3.1.1.11) precursor - Pisum sativum, PIR:T06468; supported by cDNA: gi_16974624_gb_AY060590.1_
17194	262094_at	At1g56110		0.352459	1.72307	0.94726	-1.57308	-0.935851	0.406998		0.0463581	7.47653e-07	4.09728e-06	1.28969e-06	5.43393e-05	0.00964266		SAR DNA binding protein, putative similar to SAR DNA binding protein GB:BAA31260 GI:3288883 from [Oryza sativa];supported by full-length cDNA: Ceres:31447.
18058	262958_at	At1g54410		1.4295	1.76781	1.05051	-0.417929	-0.82382	-0.426871		1.81475e-07	7.47653e-07	7.14108e-07	0.010216	7.53388e-05	0.00182513		water stress-induced protein, putative similar to water stress-induced protein, GI:454880 from [Oryza sativa]; supported by full-length cDNA: Ceres: 108142.
11476	256376_s_at	At1g66690		1.08734	-1.74193	0.689312	2.80513	2.49766	-0.435627		7.43416e-06	7.79219e-07	4.28433e-05	1.66006e-09	1.44394e-07	0.00988926		unknown protein
19057	263957_at	At2g35880		0.44412	1.83762	0.803168	-1.12522	-0.940343	0.209405		0.00667174	7.79219e-07	4.61483e-05	3.032e-06	3.04367e-05	0.188929		unknown protein ; supported by cDNA: gi_16209719_gb_AY057620.1_
11698	256598_at	At3g30180		0.854874	2.11325	1.3118	-1.35051	-0.855767	0.493789		0.000247153	8.01599e-07	8.48743e-07	4.73576e-05	0.000143523	0.00847289		cytochrome P450 homolog, putative similar to cytochrome P450 homolog GB:U54770 GI:1421740 from [Lycopersicon esculentum];supported by full-length cDNA: Ceres:11278.
17235	262135_at	At1g78080		0.393453	1.57179	0.23121	-1.20143	-1.37058	-0.0790868		0.00792855	8.01599e-07	0.0616592	5.23165e-06	1.05178e-06	0.51114		AP2 domain containing protein, putative similar to AP2 domain containing protein GI:2281633 from [Arabidopsis thaliana]; supported by cDNA: gi_13877778_gb_AF370152.1_AF370152
1056	245956_s_at	At5g28540		0.376848	1.58287	0.479208	-1.21431	-1.11655	0.0386412		0.00745672	8.13896e-07	0.000345397	3.72613e-06	8.21022e-06	0.75856		luminal binding protein ; supported by cDNA: gi_1303694_dbj_D84414.1_ATHBIPA
4970	249870_at	At5g23080		0.349678	1.94108	0.446591	-1.4183	-1.29718	0.11029		0.0135285	8.13896e-07	0.00183543	3.61213e-06	6.06444e-06	0.386032		unknown protein
13370	258270_at	At3g15650		-0.013136	-1.85019	-0.0357901	1.92737	1.86853	-0.0532977		0.957817	8.13896e-07	0.735438	8.12637e-07	2.02606e-06	0.732405		putative lysophospholipase similar to lysophospholipase GB:AAD52700 [Schistosoma japonicum]
17447	262347_at	At1g64110		3.27275	1.75436	1.65542	1.44227	-0.066928	-1.3304		2.58277e-09	8.13896e-07	7.9487e-07	4.43291e-07	0.631853	2.05579e-05		unknown protein similar to hypothetical protein GB:AAF24564 GI:6692099 from [Arabidopsis thaliana]; supported by cDNA: gi_15810166_gb_AY056097.1_
376	245276_at	At4g16780		0.454002	1.51255	1.20659	-1.11548	-0.286858	0.769017		0.00468424	8.22053e-07	7.18319e-07	0.000113893	0.0643188	6.24489e-05		DNA-binding homeotic protein Athb-2 ; supported by cDNA: gi_166751_gb_M90394.1_ATHHOMEOA
15397	260297_at	At1g80280		-0.476192	-1.58662	-0.686518	0.983005	0.745441	-0.265579		0.00142915	8.22053e-07	9.91658e-05	1.91735e-05	0.00012396	0.0342968		unknown protein contains Pfam profile: PF00561 alpha/beta hydrolase fold
20221	265121_at	At1g62560		-0.548411	-1.47766	-1.50077	0.950623	0.17598	-0.715894		0.00040843	8.23044e-07	2.75483e-07	9.22549e-05	0.2515	0.0005202		similar to flavin-containing monooxygenase (sp|P36366); similar to ESTs gb|R30018, gb|H36886, gb|N37822, and gb|T88100 similar to flavin-containing monooxygenase GB:AAA21178 GI:349534 from [Oryctolagus cuniculus]; supported by cDNA: gi_13877746_gb_AF370136.1_AF370136
85	244985_at	rpl22		1.09005	1.76035	1.08338	-0.496738	-0.741581	-0.202472		1.56465e-05	9.27874e-07	1.89686e-05	0.00163202	0.000752856	0.082341		ribosomal protein L22
70	244970_at	rpl20		0.347025	2.37726	1.90496	-2.04121	-0.363893	1.6655		0.0229459	9.43889e-07	2.54266e-06	3.94137e-07	0.180425	1.43343e-06		ribosomal protein L20
3370	248270_at	At5g53450		-1.14766	1.63329	-0.515589	-2.79908	-2.20932	0.629442		2.02305e-05	9.43889e-07	0.00106148	1.25597e-09	3.17096e-08	0.000145967		putative protein similar to unknown protein (sp|P29618);supported by full-length cDNA: Ceres:95459.
11316	256216_at	At1g56340		0.154308	1.48856	0.427542	-1.08074	-0.905875	0.230656		0.195795	9.43889e-07	0.00147812	6.25605e-06	6.9798e-05	0.0496603		calreticulin (crt1) identical to calreticulin (crt1) GI:2052379 [Arabidopsis thaliana]; supported by cDNA: gi_2052378_gb_U66343.1_ATU66343
19667	264567_s_at	At1g05250		-1.9584	1.44305	0.458808	-3.53107	-0.917027	2.58741		1.01409e-06	9.43889e-07	0.0030933	3.48654e-09	0.000200314	3.90224e-07		putative peroxidase ATP12a Strong similarity to Arabidopsis peroxidase ATP11A (gb|X98802)
19257	264157_at	At1g65310		0.395877	-1.41322	-0.243747	1.89353	1.17786	-0.365632		0.014272	9.68666e-07	0.0303705	1.5454e-07	2.6616e-06	0.0359212		xyloglucan endotransglycosylase, putative similar to xyloglucan endotransglycosylase 1 GI:3901012 from [Fagus sylvatica]
5410	250310_at	At5g12230		0.409316	1.58871	0.297864	-1.1782	-1.26718	-0.237897		0.00399343	1.03905e-06	0.00594225	4.4572e-06	5.55251e-06	0.043032		unknown protein
1160	246060_at	At5g08420		0.644773	1.97238	0.882944	-0.990884	-0.960085	-0.013653		0.00142599	1.25765e-06	5.19007e-06	6.59576e-06	0.000287834	0.925032		rev interacting protein mis3 - like rev interacting protein mis3, Schizosaccharomyces pombe, PIR:T39981;supported by full-length cDNA: Ceres:3036.
2971	247871_at	At5g57530		-2.04118	1.56238	0.868028	-3.52903	-0.66501	2.80289		3.15109e-06	1.34278e-06	7.62111e-06	1.73033e-08	0.000695212	3.70168e-07		xyloglucan endotransglycosylase ; supported by cDNA: gi_16323042_gb_AY057625.1_
38	244938_at	rps15		0.224199	1.703	1.73939	-1.40733	0.0435258	1.63598		0.234807	1.36168e-06	2.68116e-06	1.31056e-06	0.792166	3.23706e-07		ribosomal protein S15
208	245108_at	At2g41510		0.19893	1.71019	0.285618	-1.58906	-1.61872	0.222908		0.152578	1.36168e-06	0.0153403	2.44859e-07	1.84232e-06	0.111154		putative cytokinin oxidase
4088	248988_at	At5g45190		0.653284	1.85434	0.986865	-0.981996	-0.833679	0.208239		0.000905988	1.36168e-06	0.000179049	0.000401913	0.000125961	0.322496		putative protein contains similarity to cyclin
4699	249599_at	At5g37990		-0.145975	-1.88839	-1.05812	1.92085	0.763318	-0.940191		0.279703	1.36168e-06	1.28652e-06	1.12326e-07	0.00212552	1.21852e-05		putative protein AtPP protein, Brassica napus, EMBL:BNA245479
5027	249927_at	At5g19220		0.252607	1.43053	0.0556186	-1.10388	-1.24478	-0.117286		0.16498	1.36168e-06	0.617814	4.56374e-05	4.42134e-06	0.503213		Glucose-1-phosphate adenylyltransferase (ApL1/adg2) ; supported by cDNA: gi_2149020_gb_U72290.1_ATU72290
11866	256766_at	At3g22231		-2.39889	-1.89095	-2.09228	-0.359042	-0.076928	0.147981		8.14611e-08	1.36168e-06	2.75483e-07	0.0181467	0.656092	0.209678		Expressed protein ; supported by cDNA: gi_14335055_gb_AY037207.1_
12094	256994_s_at	At3g25830		-1.16711	-1.71574	-2.61961	0.64282	-0.841002	-1.4656		7.38436e-07	1.36168e-06	3.66369e-09	0.000781237	6.86997e-05	3.70168e-07		limonene cyclase, putative similar to limonene cyclase GB:BAA08367 from [Perilla frutescens], contains Pfam profile: PF01397 terpene synthase family
21221	266121_at	At2g02160		0.833249	1.85656	0.727184	-1.17398	-1.32254	-0.0268329		5.1835e-05	1.36168e-06	7.91275e-05	2.78586e-06	3.38301e-06	0.855664		unknown protein ; supported by cDNA: gi_16604650_gb_AY059770.1_
15131	260031_at	At1g68790		0.389853	1.53719	0.44254	-1.06441	-0.950846	0.0360062		0.0409348	1.40031e-06	0.00754627	0.000104524	0.000286031	0.844645		putative nuclear matrix constituent protein 1 (NMCP1) similar to nuclear matrix constituent protein 1 (NMCP1) GB:BAA20407 [Daucus carota] (involvement: peripheral architecture of the higher plant cell nucleus. Exp Cell Res 1997 Apr 10;232(1):173-81)
1139	246039_at	At5g19480		0.48204	1.44409	0.448039	-1.15796	-1.14318	-0.0827328		0.0197929	1.44461e-06	0.00434076	1.79759e-05	1.53902e-05	0.560724		putative protein serine-arginine-rich splicing regulatory protein SRRP86, Rattus norvegicus, EMBL:AF234765
5984	250884_at	At5g03940		0.761992	1.62467	0.835932	-0.994215	-0.874057	0.0195034		0.000235262	1.4523e-06	6.23652e-06	2.93715e-05	8.4398e-05	0.887451		signal recognition particle 54CP protein precursor ; supported by cDNA: gi_15293130_gb_AY050999.1_
13345	258245_at	At3g29075		0.337893	1.64815	0.614179	-1.05294	-0.792308	0.194777		0.0140787	1.4523e-06	0.000829901	3.39272e-05	7.25835e-05	0.176717		hypothetical protein
5265	250165_at	At5g15290		-0.770279	-1.61735	-0.893753	0.964984	0.736031	-0.118158		0.00142381	1.46399e-06	1.59425e-05	0.000836414	0.000418511	0.451136		putative protein many predicted proteins, Arabidopsis thaliana
22065	266965_at	At2g39510		0.0402607	1.73657	0.78743	-1.77879	-0.876745	0.671439		0.814688	1.49008e-06	6.22249e-05	1.62043e-06	0.000168686	0.000336847		nodulin-like protein
1028	245928_s_at	At5g24780		-0.93339	-1.89968	-2.3922	0.995524	-0.319547	-1.2833		0.00060593	1.573e-06	3.14926e-09	0.000694473	0.0341545	0.00100505		vegetative storage protein Vsp1 ;supported by full-length cDNA: Ceres:32606.
17304	262204_at	At2g01100		1.0626	1.50356	1.10475	-0.349315	-0.371477	-0.0329364		7.36443e-06	1.5866e-06	6.00821e-06	0.0259737	0.0239134	0.827893		unknown protein ; supported by full-length cDNA: Ceres: 39741.
3014	247914_at	At5g57540		-1.56027	1.42247	0.482411	-2.76929	-0.765182	2.18723		3.98412e-07	1.60071e-06	0.00180493	2.39541e-09	0.000133641	1.17465e-07		xyloglucan endotransglycosylase
126	245026_at	atpH		-0.0500013	1.7252	1.41415	-1.80185	-0.308152	1.43564		0.756937	1.64517e-06	1.17876e-06	2.62298e-06	0.102751	1.03705e-05		ATPase III subunit
10015	254915_s_at	At4g11310		-0.278974	-1.8111	-0.895083	1.39475	0.901743	-0.560217		0.157321	1.6703e-06	1.54881e-05	3.64955e-05	0.000266339	0.00181273		cysteine proteinase contains similarity to cysteine proteinase RD21A (thiol protease) GI:435619, SP:P43297 from [Arabidopsis thaliana]
4667	249567_at	At5g38020		0.128278	-1.43161	-1.15711	1.61086	0.353252	-1.212		0.354561	1.67093e-06	8.28116e-07	3.28841e-07	0.0247167	2.4078e-06		SAMT-like protein S-adenosyl-L-methionine:salicylic acid carboxyl methyltransferase (SAMT)- Clarkia breweri, EMBL:AF133053
14740	259640_at	At1g52400		-0.0255001	-1.35457	-0.37614	1.43922	1.15406	-0.383601		0.881539	1.70041e-06	0.00460239	1.41314e-06	2.21981e-05	0.00573355		beta-glucosidase, putative identical to GI:6651430 from [Arabidopsis thaliana]; supported by cDNA: gi_14532461_gb_AY039855.1_
5928	250828_at	At5g05250		-0.473202	1.91656	-0.121809	-2.21557	-1.80849	0.464248		0.032852	1.73807e-06	0.309421	1.93097e-06	2.75896e-07	0.00815988		unknown protein ; supported by cDNA: gi_15810044_gb_AY054291.1_
10883	255783_at	At1g19870		0.443855	1.42638	0.516436	-1.28893	-0.785017	0.185165		0.00369084	1.74591e-06	0.00141661	1.04187e-05	9.94748e-05	0.132095		hypothetical protein contains Pfam profile: PF00612 IQ calmodulin-binding motif
10007	254907_at	At4g11190		0.918986	-1.49525	0.225823	2.56822	1.73935	-0.634676		1.31322e-05	1.75517e-06	0.0340774	1.83179e-08	2.76119e-07	0.000659766		putative disease resistance response protein disease resistance response protein 206-d - Pisum sativum, PID:g508844
11642	256542_at	At1g42550		0.312675	1.45533	0.0138307	-1.03767	-1.50034	-0.43885		0.0212793	1.94304e-06	0.922451	1.32838e-05	1.89949e-06	0.00237946		unknown protein
21846	266746_s_at	At2g02930		0.574794	-1.45453	-0.252356	2.13688	1.30859	-0.884519		0.00102135	1.96179e-06	0.0252547	2.67022e-08	1.88217e-05	1.7327e-05		putative glutathione S-transferase ;supported by full-length cDNA: Ceres:27915.; supported by cDNA: gi_11095995_gb_AF288181.1_AF288181
21819	266719_at	At2g46830		0.374505	1.7257	0.232676	-1.32452	-1.37544	-0.133878		0.0102702	1.9833e-06	0.0210548	5.14598e-06	5.09254e-06	0.23697		MYB-related transcription factor (CCA1)
3478	248378_at	At5g51840		0.396463	1.63473	0.52476	-1.34304	-1.23128	0.0235964		0.0221479	2.04329e-06	0.0011771	5.11229e-05	4.82045e-06	0.901921		unknown protein ;supported by full-length cDNA: Ceres:36309.
18220	263120_at	At1g78490		-0.44752	-1.87148	-1.60048	1.34121	0.206384	-1.18937		0.00889251	2.07769e-06	1.36934e-06	8.59312e-07	0.133625	1.04862e-06		cytochrome P450, putative similar to cytochrome P450 GI:4176420 from [Arabidopsis thaliana]
6172	251072_at	At5g01740		0.567593	1.83431	1.68877	-1.27393	-0.247843	1.10527		0.00527732	2.13709e-06	1.85341e-07	1.81781e-05	0.173571	4.65416e-06		putative protein wound-inducible protein wun1 protein - Solanum tuberosum, PIR:JQ0398;supported by full-length cDNA: Ceres:248967.
1053	245953_at	At5g28520		-1.32866	-1.58018	-1.93164	0.188867	-0.313376	-0.611764		1.5564e-06	2.18066e-06	4.25883e-08	0.288255	0.0302096	0.000132596		myrosinase - binding protein - like probable myrosinase-binding protein, Brassica napus, EMBL:Y11483
3444	248344_at	At5g52280		0.466314	1.41547	0.27424	-1.06243	-1.29561	-0.0260866		0.00824885	2.18066e-06	0.108212	2.24733e-05	2.89289e-05	0.895478		hyaluronan mediated motility receptor-like protein
6215	251115_at	At5g01400		0.43302	1.35149	0.41197	-1.10391	-0.907905	-0.00302534		0.00295287	2.31597e-06	0.0014091	1.79432e-05	0.000118797	0.988457		putative protein symplekin - Homo sapiens, EMBL:HSSYMPLEK
6777	251677_at	At3g56980		-0.245237	1.44137	0.0449394	-1.32955	-1.44096	0.0256102		0.0825838	2.31597e-06	0.765027	2.66824e-06	9.53274e-07	0.873344		putative protein hypothetical protein At2g41240 - Arabidopsis thaliana, EMBL:AC005662
15082	259982_at	At1g76410		0.494385	-1.48659	0.412476	1.95579	1.79671	-0.188505		0.00112431	2.31597e-06	0.00173838	4.55102e-08	1.79251e-06	0.127763		putative RING zinc finger protein contains Pfam profile: PF00097 Zinc finger, C3HC4 type (RING finger); supported by full-length cDNA: Ceres: 27464.
21199	266099_at	At2g38040		0.205445	1.3309	0.276827	-1.08022	-0.975091	0.116205		0.201072	2.31597e-06	0.0196578	1.09423e-05	2.9882e-05	0.402881		putative alpha-carboxyltransferase ; supported by cDNA: gi_6851090_gb_AF056969.1_AF056969
22314	267214_at	At2g43970		0.586914	1.766	1.23086	-1.17375	-0.54609	0.517746		0.000988141	2.34469e-06	8.38379e-07	3.06791e-06	0.00184149	0.000511674		unknown protein ; supported by cDNA: gi_14194142_gb_AF367277.1_AF367277
836	245736_at	At1g73330		-0.710503	-2.05734	-1.02592	1.27274	0.794534	-0.241462		8.14893e-05	2.38711e-06	1.92815e-06	1.08034e-05	7.02987e-05	0.0494386		Dr4(protease inhibitor) identical to Dr4 GI:469114 from [Arabidopsis thaliana]; supported by cDNA: gi_13877842_gb_AF370184.1_AF370184
2170	247070_at	At5g66815		-0.255042	1.42912	0.110889	-1.59593	-1.53945	0.541781		0.063849	2.38711e-06	0.273985	8.76894e-07	3.39535e-06	0.0037272		Expressed protein ; supported by full-length cDNA: Ceres: 14679.
2161	247061_at	At5g66780		3.55179	1.67939	3.53399	1.87313	1.87722	0.115638		1.98516e-10	2.46229e-06	2.88957e-09	7.49445e-08	3.10824e-07	0.352133		putative protein similar to unknown protein (pir |T09249); supported by cDNA: gi_15081693_gb_AY048239.1_
10616	255516_at	At4g02270		-2.65387	1.22497	0.377064	-4.01652	-0.951026	3.06008		1.68202e-09	2.46229e-06	0.0024502	2.13568e-10	9.08636e-05	6.68636e-09		hypothetical protein similar to extensin-like protein similar to A. thaliana hypothetical protein T30B22.16, GenBank accession number 2529673 similar to A thaliana hypothetical protein T30B22.17, GenBank accession number 2529674
5546	250446_at	At5g10770		0.786262	-1.31729	-0.218882	2.19361	1.03801	-0.964508		0.000699348	2.50206e-06	0.0412092	2.32239e-08	4.68485e-05	0.000114136		nucleoid DNA-binding protein cnd41 - like protein nucleoid DNA-binding protein cnd41, chloroplast, common tobacco, PIR:T01996
17219	262119_s_at	At1g02930		0.478654	-1.44767	-0.615566	2.01183	0.870027	-1.15894		0.00122868	2.54734e-06	0.000199534	2.40476e-08	9.35946e-05	1.38461e-06		glutathione S-transferase, putative similar to glutathione S-transferase GI:860955 from [Hyoscyamus muticus]; supported by cDNA: gi_15215607_gb_AY050332.1_
17604	262504_at	At1g21750		0.0942609	1.32671	0.0662273	-1.19186	-1.23746	-0.0199103		0.55936	2.58965e-06	0.528118	1.97203e-05	3.37818e-06	0.916869		putative protein disulfide isomerase precursor Similar to gb|Z11499 protein disulfide isomerase from Medicago sativa. ESTs gb|AI099693, gb|R65226, gb|AA657311, gb|T43068, gb|T42754, gb|T14005, gb|T76445, gb|H36733, gb|T43168 and gb|T20649 come from this gene
20	244920_s_at	nad3		0.366161	1.66125	1.66935	-1.23854	-0.0811788	1.25426		0.0627914	2.72261e-06	1.36934e-06	1.10062e-05	0.658583	2.27821e-05		NADH dehydrogenase subunit 3 Protein sequence is in conflict with the conceptual translation
115	245015_at	rbcL		0.295375	1.87549	1.67191	-1.47142	-0.234319	1.31446		0.0940816	2.72261e-06	3.38388e-07	2.83962e-06	0.170335	1.67424e-05		large subunit of riblose-1,5-bisphosphate carboxylase/oxygenase
3238	248138_at	At5g54960		0.341266	-1.23069	-0.971571	1.43836	0.165739	-1.29743		0.0305349	2.72261e-06	3.98616e-06	5.35445e-07	0.271282	4.24542e-06		pyruvate decarboxylase (gb|AAB16855.1)
4378	249278_at	At5g41900		-0.102938	-1.41452	-1.43654	1.26904	-0.063522	-1.32102		0.489605	2.72261e-06	2.11959e-07	9.35516e-06	0.67591	9.58771e-07		putative protein strong similarity to unknown protein (gb|AAF19684.1)
15827	260727_at	At1g48100		0.513321	-1.43676	-1.18042	2.07313	0.312063	-1.75705		0.00106962	2.72261e-06	5.4009e-06	4.63873e-08	0.0380295	2.55421e-07		polygalacturonase PG1, putative similar to GB:AAD46483 from [Glycine max] (Mol. Plant Microbe Interact. 12 (6), 490-498 (1999)); supported by cDNA: gi_15292728_gb_AY050798.1_
18785	263685_at	At1g26830		0.60234	1.6178	0.495696	-0.968818	-1.00238	-0.00998897		0.00405506	2.77313e-06	0.00400741	2.65418e-05	1.32453e-05	0.944201		unknown protein similar to cell differentiation protein GB:AAC36682 from (Homo sapiens)
792	245692_at	At5g04150		0.0304812	1.52299	-0.00166011	-1.42641	-1.57999	-0.0699742		0.901034	2.92537e-06	0.990415	1.9201e-06	2.91509e-06	0.744699		myc - like protein
4700	249600_s_at	At5g38000		0.585061	-1.46578	1.07539	2.13075	2.77929	0.27327		0.00106734	2.96594e-06	4.37997e-06	1.26272e-08	6.91547e-09	0.0360397		oxidoreductase-like protein zeta-crystallin homologue, putative NADPH oxidoreductase - Arabidopsis thaliana, EMBL:Z49768
5968	250868_at	At5g03860		2.58678	1.34843	1.61925	1.15511	0.281778	-0.97826		1.23556e-09	2.96594e-06	1.11623e-07	3.64242e-06	0.0370958	4.9706e-06		malate synthase -like protein malate synthase, glyoxysomal, rape, PIR:SYRPMA; supported by cDNA: gi_15293186_gb_AY051027.1_
5981	250881_at	At5g04080		-0.0336374	-1.27361	0.144626	1.31864	1.51966	0.230671		0.870519	2.96594e-06	0.21686	7.22395e-07	4.70951e-07	0.0397744		putative protein
16669	261569_at	At1g01060		0.00883064	1.40196	0.308446	-1.35006	-1.06355	0.211724		0.964312	3.07257e-06	0.010356	5.44327e-06	7.83149e-06	0.130803		DNA-binding protein, putative similar to DNA binding protein CCA1 from [Arabidopsis thaliana]
11783	256683_at	At3g52220		0.599997	1.24375	0.504551	-0.672252	-0.727185	-0.158353		0.000852431	3.37481e-06	0.000260546	0.000218364	0.000107963	0.174857		unknown protein ; supported by cDNA: gi_13899104_gb_AF370547.1_AF370547
13598	258498_at	At3g02480		2.72327	1.21568	2.44789	1.56027	1.16836	-0.28277		9.51077e-10	3.37481e-06	1.6243e-09	1.61706e-07	3.21003e-06	0.0157804		unknown protein similar to pollen coat protein GB:CAA63531 from [Brassica oleracea]; supported by cDNA: gi_14335127_gb_AY037243.1_
1413	246313_at	At1g31920		0.317752	1.4585	0.0705992	-1.21297	-1.41845	-0.141176		0.100957	3.38733e-06	0.718813	1.11972e-05	1.11993e-06	0.282428		PPR-repeat protein, putative contains multiple PPR domains: PF01535: PPR repeat
563	245463_at	At4g17030		-0.192318	-1.68945	-0.988457	1.34073	0.521136	-0.848386		0.138101	3.60325e-06	4.97474e-06	5.29909e-06	0.00518322	1.22944e-05		allergen like protein
14483	259383_at	At3g16470		0.125848	-1.44426	-0.573786	1.59044	0.923872	-0.713482		0.308054	3.60325e-06	8.09986e-05	2.22427e-07	2.16523e-05	3.93103e-05		putative lectin contains Pfam profile: PF01419 jacalin-like lectin domain; similar to jasmonate inducible protein GB:Y11483 (Brassica napus), myrosinase binding protein GB:BAA84545 (Arabidopsis thaliana);supported by full-length cDNA: Ceres:30003.
15685	260585_at	At2g43650		0.20167	1.31185	0.189573	-1.12718	-0.916856	0.00386353		0.147778	3.60325e-06	0.112535	6.89048e-06	3.50712e-05	0.981231		unknown protein
21241	266141_at	At2g02120		2.00573	1.36077	2.36401	0.671633	0.894138	0.297704		1.60474e-08	3.60325e-06	2.01746e-09	0.000320699	5.80235e-05	0.0186763		protease inhibitor II contains a gamma-thionin family signature (PDOC00725)
8968	253868_at	At4g27500		0.76267	1.2586	0.982347	-0.676447	-0.336749	0.321523		4.62283e-05	3.88982e-06	3.30008e-06	0.00025285	0.0148964	0.00951762		proton pump interactor non-consensus GA donor splice site at exon 5
5096	249996_at	At5g18600		-1.85244	1.51899	0.921079	-3.37777	-0.603558	2.88168		3.22804e-08	3.98616e-06	9.5297e-06	8.76889e-10	0.000903261	5.39813e-09		glutaredoxin -like protein glutaredoxin, castor bean, PIR:S54825;supported by full-length cDNA: Ceres:92720.
1329	246229_at	At4g37160		-0.882263	1.61518	-0.275954	-2.52143	-1.75425	0.599686		0.00191066	4.29306e-06	0.068229	5.92431e-08	2.20014e-07	0.00268662		pectinesterase like protein
1342	246242_at	At4g36600		2.94854	1.37145	2.98924	1.52877	1.39158	-0.0772238		9.18414e-10	4.39787e-06	1.36822e-08	5.08047e-06	2.48231e-06	0.613285		putative protein
11449	256349_at	At1g54890		-0.240196	1.6887	1.27164	-2.02552	-0.618155	1.44299		0.0859077	4.45326e-06	2.47764e-06	3.27419e-08	0.000290706	4.03543e-06		late embryogenesis protein, putative similar to late embryogenesis abundant protein (EMB7) GI:1350542 from [Picea glauca]
16276	261176_at	At1g04780		0.547618	1.78294	0.25514	-1.03955	-1.37217	-0.0512524		0.00866262	4.54345e-06	0.157536	2.94738e-05	3.48663e-06	0.673308		hypothetical protein predicted by genemark.hmm
15990	260890_at	At1g29090		-0.176747	-1.2031	-1.45441	1.14173	-0.188819	-1.28081		0.14788	4.61399e-06	1.08271e-07	3.3048e-06	0.142818	8.40656e-07		cysteine proteinase contains similarity to cysteine protease SPCP1 GI:13491750 from [Ipomoea batatas]
12922	257822_at	At3g25230		0.542643	1.18415	0.164014	-0.3461	-1.00807	-0.532808		0.00419825	4.86433e-06	0.131897	0.0700216	1.59488e-05	0.0082204		rotamase FKBP (ROF1) identical to rotamase FKBP (ROF1) GB:U49453 [Arabidopsis thaliana] (Mol. Gen. Genet. 252 (5), 510-517 (1996)); supported by cDNA: gi_1354206_gb_U49453.1_ATU49453
19200	264100_at	At1g78970		-0.471977	-2.01168	-2.02186	1.61746	0.0732995	-1.55701		0.0166734	4.89792e-06	2.79391e-08	1.02059e-06	0.709249	3.51709e-07		lupeol synthase identical to lupeol synthase GI:1762150 from [Arabidopsis thaliana]; supported by cDNA: gi_15450512_gb_AY052358.1_
100	245000_at	ycf6		0.370241	1.6668	1.46174	-1.00119	-0.237417	0.794556		0.0073387	5.01493e-06	2.36197e-06	5.95333e-05	0.35165	0.000196633		hypothetical protein
11329	256229_at	At1g58200		0.475839	1.31257	0.614479	-0.893132	-0.666375	0.157342		0.0171482	5.03026e-06	0.0019908	0.000235258	0.000292051	0.319435		unknown protein
12434	257334_at	orf111d		0.0496621	-1.62198	0.344164	1.61552	1.71004	0.350758		0.856836	5.03026e-06	0.0155826	1.0819e-05	8.29051e-06	0.051349		hypothetical protein
9179	254079_at	At4g25730		0.385827	1.63661	0.229613	-1.14759	-1.30146	-0.136974		0.0400756	5.09218e-06	0.0242094	3.20286e-05	7.83149e-06	0.479974		putative protein pmt2 methyltransferase - Schizosaccharomyces pombe,PID:e1362538
15768	260668_at	At1g19530		1.89757	-1.20754	1.42107	3.22495	2.88178	-0.415169		1.73442e-08	5.09218e-06	7.75056e-07	2.1525e-09	1.88398e-08	0.00300499		unknown protein ;supported by full-length cDNA: Ceres:39579.
11246	256146_at	At1g48760		0.314144	2.03505	0.86845	-1.52847	-1.29209	0.557098		0.0589855	5.1447e-06	4.55949e-05	5.45235e-06	1.70129e-05	0.000922117		delta-adaptin, putative similar to delta-adaptin GI:2290770 from [Homo sapiens]; supported by cDNA: gi_15810216_gb_AY056123.1_
13645	258545_at	At3g07050		0.70067	1.48001	0.591776	-1.0448	-0.823415	0.0806283		0.00402668	5.1447e-06	0.000198599	0.000183112	0.000442027	0.70044		putative GTPase contains Pfam profile: PF01926 GTPase of unknown function
487	245387_at	At4g17520		0.428687	1.13078	0.484259	-0.764765	-0.564701	0.100076		0.002682	5.14704e-06	0.000335347	7.62155e-05	0.000953563	0.372234		nuclear RNA binding protein A-like protein ;supported by full-length cDNA: Ceres:35156.
7046	251946_at	At3g53540		0.114342	1.26159	0.335069	-1.03284	-0.99823	0.128045		0.547155	5.14704e-06	0.0276513	6.5349e-06	1.72661e-05	0.311785		putative protein predicted proteins, Arabidopsis thaliana
21472	266372_at	At2g41310		0.313331	1.42513	-0.337437	-0.84427	-1.97846	-0.591174		0.026263	5.14704e-06	0.00270087	0.000316037	9.47908e-06	0.00121959		putative two-component response regulator 3 protein identical to GB:AB010917, contains a response regulator receiver domain; supported by cDNA: gi_3273199_dbj_AB010917.1_AB010917
1411	246311_at	At3g51880		0.947891	1.37851	0.659732	-0.378806	-0.554061	-0.274988		0.000239005	5.94721e-06	0.000410504	0.0169206	0.000675732	0.0307002		high mobility group protein 2-like ; supported by cDNA: gi_15912190_gb_AY056373.1_
3055	247955_at	At5g56950		0.697403	1.43775	0.329795	-0.668168	-1.20003	-0.565215		0.00387081	5.94721e-06	0.00390184	0.00222302	5.03014e-05	0.00618039		nucleosome assembly protein
12866	257766_at	At3g23030		-0.192573	1.3788	-0.108507	-1.67189	-1.60379	0.11965		0.15103	5.94721e-06	0.269066	6.61098e-07	3.55606e-06	0.33808		auxin-inducible gene (IAA2) identical to auxin-inducible gene (IAA2) GB:AF027157 [Arabidopsis thaliana] (Plant Physiol. 115, 1730 (1997))
14946	259846_at	At1g72140		-0.459068	-1.42106	-0.528317	0.761744	0.687807	-0.0639953		0.0182771	5.94721e-06	0.000364127	0.000217818	0.000203544	0.593165		peptide transporter PTR2-B, putative similar to SP:P46032 from [Arabidopsis thaliana]
15575	260475_at	At1g11080		-0.287568	1.53284	-0.351633	-1.94454	-2.02337	0.0838545		0.047129	5.94721e-06	0.0224584	1.27422e-07	1.40188e-06	0.546473		Serine carboxypeptidase isolog
5909	250809_at	At5g05140		0.646967	1.12787	0.482833	-0.550658	-0.513793	-0.107526		0.00060593	6.13344e-06	0.000946962	0.0067248	0.00890636	0.341714		putative protein contains similarity to unknown protein (gb AAF19567.1)
8166	253066_at	At4g37770		-1.20956	1.09146	-0.490261	-2.22899	-1.53912	0.666107		3.24045e-06	6.13344e-06	0.00111691	7.09877e-08	1.49907e-06	0.00033824		1-aminocyclopropane-1-carboxylate synthase - like protein 1-aminocyclopropane-1-carboxylate synthase,Arabidopsis thaliana, S71174; supported by cDNA: gi_12247996_gb_AF334712.1_AF334712
9047	253947_at	At4g26760		0.297254	1.25916	0.502158	-0.951835	-0.715771	0.182065		0.0307632	6.13344e-06	0.00096102	3.15531e-05	0.000198757	0.215754		putative protein hypothetical protein, Arabidopsis thaliana chromosome II BAC T6A23, PID:g3786000;supported by full-length cDNA: Ceres:151418.
9431	254331_s_at	At4g22710		0.556768	-1.57599	-0.857151	2.03468	0.725492	-1.33219		0.00321948	6.13344e-06	0.000125853	1.12326e-07	0.000468115	1.30996e-06		cytochrome P450 - like protein flavonoid 3',5'-hydroxylase Hf1, Petunia x hybrida, PIR2:S38985
17013	261913_at	At1g65860		-2.07338	-1.38199	-2.17462	-0.545889	-0.660025	0.123822		1.2191e-06	6.13344e-06	1.23615e-07	0.00667293	0.000575275	0.310634		flavin-containing monooxygenase FMO3, putative similar to flavin-containing monooxygenase FMO3 GI:349533 from [Oryctolagus cuniculus]
10711	255611_at	At4g01210		0.302753	1.17075	0.193007	-0.830042	-0.93233	-0.0292846		0.0301505	6.25089e-06	0.0937318	0.000179281	0.000434364	0.825451		hypothetical protein
2978	247878_at	At5g57760		-0.0846874	1.19917	1.50002	-1.5394	0.159244	1.56679		0.670421	6.41079e-06	4.63423e-08	6.24102e-07	0.193555	1.85055e-06		unknown protein
13836	258736_at	At3g05900		0.804684	2.11578	0.213338	-1.09881	-1.70688	-0.603165		0.000886827	6.61732e-06	0.0830241	5.15262e-05	3.96937e-06	0.0012743		unknown protein
9405	254305_at	At4g22200		-0.34642	1.30164	-0.456328	-1.73989	-1.84711	-0.298017		0.0590324	6.63052e-06	0.0277058	2.56134e-06	4.32558e-07	0.0796688		potassium channel protein AKT3 ; supported by cDNA: gi_1100897_gb_U40154.1_ATU40154
18726	263626_at	At2g04880		0.55582	1.43605	0.597509	-0.712142	-0.820444	-0.179048		0.00257507	6.64945e-06	0.00153996	0.00159621	8.59172e-05	0.210893		transcription factor ZAP1 identical to GP:1064883:X92976
19042	263942_at	At2g35860		0.697721	-1.14696	-0.636624	1.62262	0.422675	-1.32024		0.00040843	6.9511e-06	6.49151e-05	4.91829e-07	0.00645628	4.5756e-06		unknown protein
5901	250801_at	At5g04960		-2.14034	1.1863	-0.219704	-3.5294	-1.45794	2.06995		3.35621e-08	7.22066e-06	0.0655901	9.71599e-10	2.52724e-06	4.05472e-07		pectinesterase
3970	248870_at	At5g46710		0.219886	1.14419	0.173617	-0.841464	-0.736989	0.0331754		0.129491	7.23892e-06	0.31011	0.000305449	0.000731163	0.82831		putative protein similar to unknown protein (pir||T05076);supported by full-length cDNA: Ceres:42747.
93	244993_s_at	ycf1.1		0.304165	1.09638	1.0335	-0.63516	0.0620212	0.722791		0.0158675	7.40243e-06	1.3564e-05	0.000614045	0.772503	0.000803788		hypothetical protein
13090	257990_at	At3g19860		0.586665	1.13578	0.333799	-0.515178	-0.848827	-0.189803		0.000633816	7.40243e-06	0.0109014	0.00384432	4.751e-05	0.156403		putative myc-like DNA-binding protein similar to GB:AAB72192 from [Arabidopsis thaliana]
14977	259877_at	At1g76710		0.569645	1.33512	0.392759	-0.610278	-0.82807	-0.199333		0.00388173	7.50463e-06	0.00286557	0.00655466	0.000225488	0.180925		unknown protein C-terminal portion similar to KIAA1090 protein GB:BAA83042 [Homo sapiens]
20346	265246_at	At2g43050		0.793253	-1.21612	-0.0414457	1.97898	1.15759	-0.693096		3.12614e-05	7.86789e-06	0.686152	1.14665e-07	6.47028e-06	0.000108932		putative pectinesterase
393	245293_at	At4g16660		0.623334	1.8427	0.328124	-1.32531	-1.38042	-0.335339		0.00954863	7.8931e-06	0.049527	6.89695e-06	6.23183e-06	0.0644153		HSP like protein ; supported by cDNA: gi_15293148_gb_AY051008.1_
10995	255895_at	At1g17990		0.180784	1.58371	0.478547	-1.46177	-1.02829	0.383144		0.363112	7.8931e-06	0.00493493	1.30838e-05	0.000130182	0.00723006		12-oxophytodienoate reductase, putative similar to 12-oxophytodienoate reductase OPR1 GI:3882355 from [Arabidopsis thaliana]
16121	261021_at	At1g26380		0.81159	-1.28239	-0.427424	1.85183	0.829292	-1.17229		0.000274184	7.8931e-06	0.00613726	1.17341e-07	0.00056804	9.27973e-06		hypothetical protein similar to reticuline oxidase-like protein GB:CAB45850 GI:5262224 from [Arabidopsis thaliana]; supported by cDNA: gi_13430839_gb_AF360332.1_AF360332
19881	264781_at	At1g08540		0.266776	1.23387	0.35776	-0.925743	-0.799251	0.0324499		0.0524894	7.8931e-06	0.00908193	4.97188e-05	0.000123976	0.847847		putative plastid RNA polymerase sigma-subunit similar to GB:BAA22427 and EST gb|N65838; supported by cDNA: gi_2353172_gb_AF015543.1_AF015543
22557	267457_at	At2g33790		-0.151724	1.24931	0.926324	-1.45406	-0.368572	1.13928		0.375731	8.09792e-06	1.21835e-05	4.87953e-07	0.00807058	3.61352e-06		putative proline-rich protein
13047	257947_at	At3g21720		2.35977	1.0694	1.66106	1.24611	0.531491	-0.815197		5.19906e-08	8.10264e-06	4.34178e-08	1.64833e-06	0.00145367	1.75409e-05		putative isocitrate lyase similar to GB:P25248 from [Brassica napus]
21899	266799_at	At2g22860		0.491034	-1.63413	0.282134	2.27082	2.16431	-0.260459		0.00182192	8.10264e-06	0.0138796	5.44327e-06	5.08575e-06	0.0485651		unknown protein
6183	251083_at	At5g01590		0.474192	1.13266	0.358598	-0.780866	-0.731976	-0.111838		0.00191824	8.18217e-06	0.0105273	0.000128277	0.000611876	0.395259		hypothetical protein ; supported by cDNA: gi_15292666_gb_AY050767.1_
17782	262682_at	At1g75900		-0.312681	-1.28364	-1.29613	0.838596	0.127866	-0.834928		0.0268989	8.43268e-06	4.66861e-06	0.000162468	0.457515	3.71567e-05		anter-specific proline-rich -like protein (APG-like) similar to anter-specific proline-rich protein (APG) SP:P40602 [Arabidopsis thaliana (Mouse-ear cress)]; supported by cDNA: gi_15054385_gb_AY028611.1_
17700	262600_at	At1g15340		0.918686	1.42226	0.577132	-0.511686	-0.671268	-0.24492		1.50818e-05	8.44137e-06	0.000673734	0.00847227	0.0015073	0.027942		unknown protein ESTs gb|H37032, gb|R6425, gb|Z34651, gb|N37268, gb|AA713172 and gb|Z34241 come from this gene;supported by full-length cDNA: Ceres:16209.
10998	255898_at	At1g17930		0.467915	1.2718	0.529288	-0.79681	-0.820174	0.104343		0.0133724	8.88692e-06	0.00127138	0.000576994	0.000158901	0.498605		hypothetical protein similar to hypothetical protein GI:4559351 from [Arabidopsis thaliana];supported by full-length cDNA: Ceres:147652.
13127	258027_at	At3g19515		0.284741	1.58122	0.713264	-1.10185	-0.970933	0.190373		0.0220797	9.00539e-06	0.000825361	3.50452e-05	1.70299e-05	0.091712		hypothetical protein predicted by genemark; supported by cDNA: gi_15450957_gb_AY054559.1_
14856	259756_at	At1g71080		0.661769	1.11652	0.473549	-0.471264	-0.613907	-0.161401		0.00113581	9.00539e-06	0.00153118	0.0059471	0.000299518	0.181171		unknown protein ; supported by cDNA: gi_16974549_gb_AY060562.1_
19798	264698_at	At1g70200		0.111013	1.90167	0.949132	-1.64214	-0.964517	0.746361		0.771566	9.00819e-06	0.000135242	0.000182107	0.000494606	0.0299101		unknown protein
15096	259996_at	At1g67910		1.21679	1.09957	2.13848	0.146122	0.930345	0.957826		1.40237e-06	9.10041e-06	1.83431e-08	0.358492	3.46579e-05	1.29732e-05		hypothetical protein predicted by genefinder
14115	259015_at	At3g07350		0.384905	1.28669	1.09123	-0.88763	-0.22805	0.690993		0.0331398	9.10858e-06	9.51327e-07	0.000813895	0.0582625	0.00210877		unknown protein similar to hypothetical protein GB:AAC17612 [Arabidopsis thaliana];supported by full-length cDNA: Ceres:251012.
17617	262517_at	At1g17180		-0.12934	1.05806	0.995073	-1.15409	-0.064907	1.08977		0.463517	9.22915e-06	2.41793e-06	1.79759e-05	0.640844	1.10945e-05		putative glutathione transferase Second of three repeated putative glutathione transferases. 72% identical to glutathione transferase [Arabidopsis thaliana] (gi|4006934). Location of ests 191A10T7 (gb|R90188) and 171N13T7 (gb|R65532)
13433	258333_at	At3g16000		-0.194741	1.16787	0.0446741	-1.34954	-1.09788	0.276546		0.171229	9.26643e-06	0.671694	4.161e-06	1.08047e-05	0.0265777		myosin heavy chain-like protein similar to myosin heavy chain GB:L03534 from [Entamoeba histolytica]
19998	264898_at	At1g23205		-0.527891	-1.10985	-1.74086	0.401698	-0.700494	-1.2245		0.000794654	9.26643e-06	7.31224e-08	0.00763145	0.000234202	2.93722e-06		Unknown protein ; supported by full-length cDNA: Ceres: 28033.
5323	250223_at	At5g14070		-0.237208	-1.21608	-0.307207	1.04407	1.00185	-0.0395894		0.192747	9.29922e-06	0.0221529	9.122e-05	7.80751e-05	0.796276		glutaredoxin-like protein ;supported by full-length cDNA: Ceres:123496.
1925	246825_at	At5g26260		1.04325	1.21688	1.4655	-0.295788	0.086768	0.463604		4.83352e-06	9.38514e-06	1.85341e-07	0.0430326	0.613387	0.00349377		putative protein various predicted proteins, Arabidopsis thaliana; supported by cDNA: gi_15293178_gb_AY051023.1_
5314	250214_at	At5g13870		0.503859	1.30345	1.03965	-0.60648	-0.0542593	0.379029		0.00180086	9.38514e-06	2.42226e-06	0.000928152	0.725744	0.00562884		endoxyloglucan transferase (dbj|BAA81669.1) ; supported by cDNA: gi_5139001_dbj_AB026486.1_AB026486
21193	266093_at	At2g37990		0.387783	1.21874	0.770334	-0.826054	-0.375464	0.376576		0.0210136	9.38514e-06	2.61965e-05	0.00043775	0.0200929	0.00777278		unknown protein ;supported by full-length cDNA: Ceres:40538.
13108	258008_at	At3g19430		-0.953732	1.1887	-0.194785	-2.04984	-1.33996	0.724928		1.40771e-05	9.41784e-06	0.0453841	9.80465e-08	3.1461e-06	0.00016723		putative late embryogenesis abundant protein similar to GB:AAB01570 from [Picea glauca]
21922	266822_at	At2g44860		0.473674	1.0827	0.512912	-0.587792	-0.599028	0.081093		0.00257728	9.41784e-06	0.000429898	0.00137238	0.000689369	0.51659		60S ribosomal protein L30 ;supported by full-length cDNA: Ceres:34564.
20090	264990_at	At1g27210		0.592411	1.21878	0.276698	-0.517577	-0.880995	-0.342493		0.00454748	9.60323e-06	0.022556	0.0108095	5.65442e-05	0.064813		unknown protein supported by cDNA: Ceres: 103034, cDNA may not be full-length in this case.; supported by cDNA: gi_15982865_gb_AY057540.1_
14534	259434_at	At1g01490		0.718673	1.50472	0.810734	-0.75103	-0.647036	0.0227839		0.00015352	9.63644e-06	4.78888e-05	0.00126505	0.000336689	0.887807		unknown protein
18086	262986_at	At1g23390		-1.03501	1.13571	0.430944	-2.26709	-0.830218	1.4681		3.52754e-06	9.67025e-06	0.00203878	1.7053e-08	4.0967e-05	8.89203e-07		unknown protein similar to hypothetical protein GB:AAF27090 GI:6730669 from (Arabidopsis thaliana);supported by full-length cDNA: Ceres:101865.
9461	254361_at	At4g22212		-0.118436	-1.14109	0.638753	1.08751	1.89353	0.702661		0.412649	9.71859e-06	3.72112e-05	3.77055e-06	1.25356e-07	6.16165e-05		Expressed protein ; supported by full-length cDNA: Ceres: 113536.
15059	259959_at	At1g53720		0.325091	1.20476	0.550452	-0.926737	-0.642395	0.330745		0.0235826	9.84861e-06	0.000767377	9.42596e-05	0.000709395	0.0323585		hypothetical protein predicted by genscan+
21383	266283_at	At2g29210		0.388963	1.52997	1.73187	-0.981811	-0.155065	1.18627		0.0311735	9.85962e-06	4.29665e-08	0.000675391	0.433805	3.4109e-05		putative proline-rich protein
20327	265227_s_at	At2g07695		0.173757	1.61019	1.32093	-1.14692	-0.404463	0.763622		0.186968	9.98714e-06	3.1416e-05	9.21112e-05	0.0594877	0.00067765		hypothetical protein
12991	257891_at	At3g17170		0.682608	1.3978	0.495679	-0.770999	-0.949561	-0.123862		0.00115972	9.99423e-06	0.0105747	0.000226374	0.000205063	0.457509		hypothetical protein predicted by genemark.hmm;supported by full-length cDNA: Ceres:16548.
9144	254044_at	At4g25820		-1.86685	1.21064	0.110821	-2.98689	-0.99989	2.0314		2.86068e-07	1.0076e-05	0.277423	2.15343e-09	3.46972e-05	5.32133e-08		putative xyloglucan endo-1,4-beta-D-glucanase xyloglucan endo-1,4-beta-D-glucanase (EC 3.2.1.-) XTR-3 - Arabidopsis thaliana (fragment), PIR2:S71222; supported by cDNA: gi_4218962_gb_AF093672.1_AF093672
6245	251145_at	At3g63500		0.42302	1.28094	0.843723	-0.828321	-0.334844	0.327711		0.0150332	1.04132e-05	0.00046496	0.000137588	0.0114106	0.00853411		putative protein predicted protein, Arabidopsis thaliana
15387	260287_at	At1g80440		0.373062	1.19074	0.694894	-0.769116	-0.446127	0.302254		0.0238537	1.05434e-05	2.63061e-05	0.000182107	0.00346206	0.0357161		unknown protein contains two Kelch motifs; supported by full-length cDNA: Ceres: 32885.
15197	260097_at	At1g73220		1.44504	-1.41655	0.666626	2.83571	1.88191	-0.811704		1.34117e-07	1.06046e-05	0.000357536	1.31851e-08	1.56293e-06	1.73179e-05		putative transporter similar to organic cation transporter 3 GB:AAD20978 [Mus musculus]; contains Pfam profile: PF00083 Sugar (and other) transporter;supported by full-length cDNA: Ceres:39729.
2941	247841_at	At5g58040		0.734048	1.03089	0.734428	-0.389987	-0.334232	0.0722404		0.000134759	1.06309e-05	0.00014362	0.0124058	0.0416909	0.576338		putative protein predicted proteins, Drosophila melanogaster and Arabidopsis thaliana
2216	247116_at	At5g65970		-0.305342	-1.15348	-0.820857	0.848322	0.314729	-0.580667		0.0254484	1.0874e-05	3.52494e-05	2.6953e-05	0.0260258	0.000402646		Mlo protein-like ; supported by cDNA: gi_14091589_gb_AF369571.1_AF369571
9098	253998_at	At4g26010		-1.50048	1.05032	0.291938	-2.62354	-0.938999	1.63933		1.81667e-07	1.08929e-05	0.0108933	1.79357e-09	5.91778e-05	6.98253e-07		putative peroxidase peroxidase ATP13a - Arabidopsis thaliana, PID:e264765; supported by cDNA: gi_15724251_gb_AF412066.1_AF412066
8482	253382_at	At4g33040		0.402132	-1.14348	-0.576853	1.57272	0.733437	-0.832069		0.0444221	1.09911e-05	0.000179363	1.90018e-06	0.000450557	9.3221e-05		putative protein AT.I.24, Arabidopsis thaliana, gb:U63815;supported by full-length cDNA: Ceres:4868.
16694	261594_at	At1g33240		0.0668092	1.28152	0.222842	-1.16502	-1.09509	0.230142		0.695643	1.10536e-05	0.099537	2.30791e-05	8.29051e-06	0.108001		DNA-binding factor, putative similar to GT-2 factor GB: CAA51289 GI:416490 from [Arabidopsis thaliana]
17791	262691_at	At1g62740		0.646764	1.1024	0.242408	-0.441997	-0.869758	-0.489838		0.000279166	1.11599e-05	0.0293614	0.00825219	7.35173e-05	0.00321768		TPR-repeat protein contains multiple TPR domains: Pfam profile: PF00515
14649	259549_at	At1g35290		-0.462759	-1.14384	-0.808463	0.761818	0.421106	-0.363866		0.0128127	1.12473e-05	1.8217e-05	0.000511352	0.0246446	0.034978		unknown protein ;supported by full-length cDNA: Ceres:19191.
1662	246562_at	At5g15580		0.54717	1.25164	0.549923	-0.552426	-0.654442	-0.0153499		0.00334946	1.15171e-05	0.00206595	0.00135611	0.000219766	0.925007		putative protein unknown protein F14P3.18 - Arabidopsis thaliana, EMBL:AC009755
8149	253049_at	At4g37300		-0.597702	1.01495	0.459953	-1.7021	-0.695316	1.12818		0.00681374	1.15171e-05	0.000494461	7.20961e-07	0.000260987	9.92916e-05		putative protein ; supported by cDNA: gi_14517511_gb_AY039591.1_
515	245415_at	At4g17330		0.357484	1.30215	0.390012	-1.00456	-0.903936	-0.0516085		0.0145793	1.15684e-05	0.00730453	0.00017897	0.000150843	0.785784		G2484-1 protein
7338	252238_at	At3g49960		-1.74367	1.22847	0.506951	-3.02134	-0.624548	2.24681		6.89513e-07	1.16641e-05	0.000416026	2.86417e-08	0.00281958	7.68413e-08		peroxidase ATP21a
19439	264339_at	At1g70290		0.138496	1.08858	0.701488	-0.866725	-0.241051	0.530046		0.374198	1.16641e-05	7.04318e-05	0.000159794	0.113079	0.00110395		trehalose-6-phosphate synthase, putative similar to trehalose-6-phosphate synthase GI:297792 from [Kluyveromyces lactis]
2922	247822_at	At5g58440		0.380826	1.16697	0.71098	-0.767529	-0.445899	0.245421		0.00866869	1.18449e-05	9.10223e-05	0.000490054	0.0048345	0.0324468		putative protein sorting nexin 2, Homo sapiens, EMBL:AF065482
7202	252102_at	At3g50970		0.951184	1.00495	0.181914	-0.067337	-0.782746	-0.709117		7.57511e-06	1.21632e-05	0.0828077	0.65425	7.81248e-05	6.08693e-05		dehydrin Xero2 ; supported by cDNA: gi_15809983_gb_AY054260.1_
14503	259403_at	At1g17745		0.391577	-1.16437	-0.660184	1.5996	0.393466	-1.13095		0.00716215	1.21632e-05	4.55249e-05	1.47703e-07	0.00854844	2.93603e-06		unknown protein ; supported by full-length cDNA: Ceres: 20582.
6596	251496_at	At3g59040		0.480283	1.08312	0.223606	-0.484517	-0.625509	-0.0242524		0.00242971	1.22427e-05	0.045951	0.0142177	0.000300097	0.874128		putative protein crp1 protein, involved in post-transcriptional control of chloroplast gene expression - Zea mays, PIR:T01685
2460	247360_at	At5g63450		-0.351875	-1.15861	-1.19343	0.503719	0.0344638	-0.633029		0.0104302	1.23246e-05	5.50368e-06	0.00220822	0.835494	0.000184137		cytochrome P450-like protein ;supported by full-length cDNA: Ceres:101598.
15858	260758_at	At1g48930		-1.13182	1.10214	-0.225934	-2.3179	-1.40556	0.638445		2.27419e-05	1.24052e-05	0.0376608	1.12326e-07	2.27021e-06	0.00057695		endo-beta-1,4-glucanase, putative similar to endo-beta-1,4-glucanase GI:4972236 from [Fragaria ananassa]
20391	265291_at	At2g22720		0.602375	1.08475	0.632699	-0.464088	-0.341659	0.0688054		0.00280747	1.24528e-05	7.00701e-05	0.0205569	0.010701	0.677624		unknown protein predicted by genscan; supported by cDNA: gi_16323050_gb_AY057629.1_
9867	254767_s_at	At4g13290		0.366277	-1.23153	0.301266	1.54558	1.65491	-0.00762344		0.0200899	1.25387e-05	0.0139548	3.30449e-06	1.56115e-06	0.969411		cytochrome p450 - like protein cytochrome P-450LXXIA1, Persea americana, M32885
15379	260279_at	At1g80420		0.310398	1.23251	0.380378	-0.848766	-0.867177	0.0256621		0.0259441	1.25694e-05	0.0103366	8.10472e-05	0.000370747	0.880406		putative DNA repair protein similar to DNA repair protein XRCC1 GB:AAC40038 from (Cricetulus griseus)
2024	246924_at	At5g25060		0.657543	1.23801	0.592479	-0.53242	-0.690914	-0.0159206		0.0026145	1.26147e-05	0.00145029	0.00885429	0.00688376	0.95151		putative protein KIAA0332 - Homo sapiens, EMBL:AB002330; supported by cDNA: gi_13430599_gb_AF360212.1_AF360212
3195	248095_at	At5g55230		0.273853	1.13465	0.670639	-0.965513	-0.480901	0.482909		0.0583681	1.26879e-05	8.16152e-05	1.09423e-05	0.00168356	0.00145266		putative protein strong similarity to unknown protein (pir||T04799)
6899	251799_at	At3g55520		0.399632	1.19706	0.97043	-0.703068	-0.130109	0.465724		0.00969971	1.26923e-05	2.63031e-05	0.000248402	0.397878	0.00314081		putative protein P59 PROTEIN (HSP BINDING IMMUNOPHILIN), rabit, SWISSPROT:FKB4_RABIT;supported by full-length cDNA: Ceres:13620.
9626	254526_at	At4g19600		0.704918	1.42822	0.52691	-0.658362	-0.770818	-0.0681212		0.000601852	1.26923e-05	0.00715163	0.000497162	0.00025724	0.585144		putative protein cyclin C homolog 1, Schizosaccharomyces pombe, PATCHX:G2055413
2688	247588_at	At5g60640		0.435399	1.21963	0.0540579	-0.690821	-0.990972	-0.388469		0.00380224	1.28459e-05	0.658767	0.000128649	8.23622e-05	0.00303137		protein disulfide isomerase precursor - like protein disulfide isomerase precursor, Volvox carteri, EMBL:AF110784;supported by full-length cDNA: Ceres:3797.
5484	250384_at	At5g11500		0.446337	1.07587	0.274839	-0.514174	-0.778216	-0.199077		0.0103942	1.28919e-05	0.0210548	0.00455656	0.000197491	0.130851		putative protein various predicted proteins, Drosophila melanogaster, Caenhorhabditis elegans, Homo sapiens; supported by full-length cDNA: Ceres: 40193.
3716	248616_at	At5g49580		0.235734	1.02674	0.36207	-0.712755	-0.804194	0.0139545		0.092192	1.29572e-05	0.00786674	0.000144467	0.000328036	0.924949		putative protein contains similarity to unknown protein (pir||T01052)
8004	252904_at	At4g39620		0.581086	1.19466	-0.223749	-0.674841	-1.38536	-0.811796		0.00389117	1.3253e-05	0.127193	0.000742319	3.26626e-06	0.000146967		putative protein crp1 protein, Zea mays, EMBL:AF073522
15924	260824_at	At1g06720		0.3963	1.50625	0.484434	-0.728788	-0.994681	-0.101536		0.0160302	1.3253e-05	0.00875626	0.00248876	0.000206867	0.369707		unknown protein
19129	264029_at	At2g03720		-0.855743	1.29226	0.205047	-2.30821	-0.967173	1.37378		0.00011497	1.32941e-05	0.0516416	4.87985e-07	6.35369e-05	4.92417e-06		unknown protein
5524	250424_at	At5g10550		0.330303	1.10447	-0.181069	-0.674402	-1.29423	-0.570872		0.0139628	1.33162e-05	0.0910868	0.000144387	2.80195e-06	0.000243601		bromodomain protein - like bromodomain protein (BRDT), Homo sapiens, EMBL:AF019085
10009	254909_at	At4g11210		-0.710896	-1.2556	-1.43494	0.478451	-0.23954	-0.578811		0.000231263	1.33162e-05	1.25851e-07	0.00176427	0.0468326	0.000835926		putative disease resistance response protein disease resistance response protein 206-d - Pisum sativum, PID:g508844
2738	247638_at	At5g60490		-0.358673	-1.28409	-0.481724	0.796402	0.863452	-0.153652		0.0137213	1.36296e-05	0.0017938	0.000162754	0.000107236	0.238405		arabinogalactan protein - like arabinogalactan protein Pop14A9, Populus alba x Populus tremula, EMBL:AF183809;supported by full-length cDNA: Ceres:15239.
2920	247820_at	At5g58380		0.326902	1.08276	-0.290816	-0.753024	-1.0789	-0.469404		0.02909	1.36296e-05	0.0145092	0.000238998	3.86191e-05	0.00282418		serine/threonine protein kinase ; supported by cDNA: gi_13249118_gb_AF295665.1_AF295665
8615	253515_at	At4g31320		-0.763487	1.39304	0.489374	-2.12262	-1.07937	1.10144		0.00490635	1.3875e-05	0.00119276	3.69839e-07	3.53846e-05	6.56683e-05		auxin induced like-protein auxin-induced protein 15A, Glycine max., PIR2:JQ1096
8784	253684_at	At4g29690		1.41299	1.17237	1.07715	0.302642	-0.153759	-0.289585		4.20074e-07	1.39776e-05	3.5694e-06	0.0413303	0.264527	0.0310168		nucleotide pyrophosphatase - like protein
19081	263981_at	At2g42870		-0.197516	1.16328	1.26305	-1.32999	0.102773	1.38914		0.207802	1.39776e-05	4.68816e-06	1.84017e-06	0.53035	4.18541e-06		unknown protein ;supported by full-length cDNA: Ceres:102453.
3981	248881_at	At5g46020		0.435766	1.25874	0.276277	-0.807851	-1.02689	-0.249996		0.0187444	1.41124e-05	0.0141228	0.000193477	3.33938e-05	0.040609		unknown protein ;supported by full-length cDNA: Ceres:114691.
5932	250832_at	At5g04950		-1.37943	-1.07593	-1.78583	-0.368003	-0.69571	-0.357594		1.22242e-05	1.41124e-05	5.59422e-07	0.0361588	0.000467674	0.0438395		nicotianamine synthase (dbj|BAA74589.1)
14901	259801_at	At1g72230		-0.537247	-1.11664	-0.671717	0.677546	0.352795	-0.178703		0.000639667	1.41124e-05	0.00011183	0.000602805	0.0119428	0.141469		blue copper protein, putative similar to GI:562778 from [Pisum sativum] (Thesis (1994) BIOLOGICAL SCIENCES, DURHAM UNIVERSITY); supported by full-length cDNA: Ceres: 16991.
12817	257717_at	At3g18390		0.28565	1.41726	0.222004	-1.06825	-1.18786	-0.05883		0.032852	1.41792e-05	0.0491451	2.62749e-05	8.69726e-06	0.705468		unknown protein
5001	249901_at	At5g22650		0.138323	1.06963	0.763382	-0.818255	-0.442203	0.462343		0.392675	1.42459e-05	2.31938e-05	8.53084e-05	0.00302531	0.00333134		histone deacetylase-like protein non-consensus AT donor splice site at exon 3, AC acceptor splice site at exon 4
14517	259417_at	At1g02340		1.45289	0.991569	2.59325	0.435562	1.53864	1.03028		1.00951e-06	1.48979e-05	3.97933e-09	0.0242839	5.89138e-06	4.10902e-05		unknown protein contains similarity to phytochrome interacting factor 3 GI:3929586 from [Arabidopsis thaliana]; supported by cDNA: gi_11870114_gb_AF324245.1_AF324245
10732	255632_at	At4g00680		-1.72816	1.0669	0.131095	-3.06454	-1.00694	2.06223		5.19906e-08	1.50677e-05	0.223348	1.74898e-09	3.43905e-05	3.14016e-06		putative actin-depolymerizing factor ;supported by full-length cDNA: Ceres:26070.
16575	261475_at	At1g14550		0.635679	-1.04805	0.230725	1.54622	0.96336	-0.32806		0.00211246	1.50677e-05	0.139298	6.81326e-07	4.53316e-05	0.0479477		anionic peroxidase, putative similar to anionic peroxidase GI:170202 from [Nicotiana sylvestris]
16923	261823_at	At1g11400		0.550722	1.06693	0.492486	-0.708305	-0.593288	-0.0234107		0.00140759	1.5134e-05	0.00241061	0.000424249	0.00165322	0.887807		hypothetical protein predicted by genemark.hmm;supported by full-length cDNA: Ceres:108306.
17553	262453_at	At1g11240		0.323085	1.02073	0.651454	-0.729161	-0.376883	0.236248		0.0145925	1.6488e-05	4.13128e-05	9.51086e-05	0.00888803	0.0364042		hypothetical protein predicted by genemark.hmm;supported by full-length cDNA: Ceres:111951.
13085	257985_at	At3g20810		-0.0757881	-1.01359	-0.849348	0.946826	0.15024	-0.787171		0.593485	1.66225e-05	1.093e-05	1.90938e-05	0.25007	5.64662e-05		hypothetical protein predicted by genscan+;supported by full-length cDNA: Ceres:108820.
21376	266276_at	At2g29330		0.241434	-0.981024	1.01943	0.89151	2.13096	0.858291		0.0786791	1.66225e-05	7.25683e-06	9.71093e-05	5.94678e-08	0.000118645		putative tropinone reductase
11124	256024_at	At1g58340		-0.423683	-1.12005	-0.887745	0.725489	0.0168086	-0.59108		0.00889881	1.66908e-05	8.93997e-06	0.000961906	0.917025	0.00262497		unknown protein contains Pfam profile: PF01554 uncharacterized membrane protein family UPF0013; supported by cDNA: gi_6520160_dbj_AB028198.1_AB028198
1373	246273_at	At4g36700		2.44065	1.36066	2.32414	0.971739	0.714954	-0.293184		9.43645e-09	1.67282e-05	5.8618e-07	2.28944e-05	0.000717739	0.0513229		globulin-like protein
12067	256967_at	At3g21060		0.0883835	1.18335	0.0581559	-1.11565	-0.916037	0.0532852		0.658886	1.67803e-05	0.699043	6.16624e-05	7.93904e-05	0.751		hypothetical protein predicted by genemark.hmm, contains Pfam profile:PF00400 WD domain, G-beta repeat
13281	258181_at	At3g21670		-0.785203	-0.978953	-2.41629	0.189956	-1.39031	-1.65206		5.56833e-05	1.67803e-05	1.84762e-09	0.172223	5.57604e-07	3.51709e-07		nitrate transporter identical to nitrate transporter GB:CAB38706 [Arabidopsis thaliana];supported by full-length cDNA: Ceres:111089.
20434	265334_at	At2g18370		-0.996389	-1.25333	-0.919343	0.2089	0.350378	0.0965666		0.000263614	1.67803e-05	1.24905e-05	0.328511	0.0112189	0.636384		putative lipid transfer protein ; supported by full-length cDNA: Ceres: 105626.
16725	261625_at	At1g01930		0.726289	1.48794	0.316422	-0.67101	-1.10057	-0.423088		0.000310625	1.69583e-05	0.0549509	0.000756862	7.67281e-05	0.0136998		hypothetical protein predicted by genemark.hmm;supported by full-length cDNA: Ceres:24737.
20009	264909_at	At2g17300		-0.776747	-1.19457	-1.18837	0.273705	0.164562	-0.377672		0.00109192	1.70066e-05	7.13825e-06	0.0495343	0.292038	0.0266622		unknown protein
20010	264910_at	At1g61100		0.390851	1.68374	0.473334	-1.43068	-1.20583	0.076467		0.00667174	1.70066e-05	0.00143604	1.03086e-05	1.65648e-05	0.557191		resistance protein, putative similar to resistance protein MG23 GI:9858478 from [Glycine max]
7427	252327_at	At3g48740		0.242569	-1.07091	-0.643517	1.30902	0.383505	-0.970734		0.0560562	1.73491e-05	4.55198e-05	2.25121e-06	0.00662593	7.92427e-06		MTN3-like protein MtN3 gene product - Medicago truncatula,PID:e1169583; supported by cDNA: gi_13605687_gb_AF361825.1_AF361825
9266	254166_at	At4g24190		0.123579	1.09659	0.277421	-0.992323	-0.892054	0.138833		0.359943	1.73491e-05	0.014955	7.06417e-05	6.22913e-05	0.213363		HSP90-like protein HSP90 homolog - Catharanthus roseus, PIR2:S39558; supported by cDNA: gi_14532541_gb_AY039895.1_
5170	250070_at	At5g17980		0.0748585	-0.990218	-0.356559	0.915019	0.579186	-0.348746		0.756962	1.74443e-05	0.0200696	0.000510139	0.00410743	0.0560587		phosphoribosylanthranilate transferase-like protein
21883	266783_at	At2g29130		0.11961	-1.76074	-0.680822	1.71995	0.916215	-0.673867		0.516047	1.76134e-05	0.000148482	2.24733e-05	0.000214144	0.00325025		putative laccase (diphenol oxidase)
8140	253040_at	At4g37800		-0.61793	-1.24677	-1.27273	0.576561	0.0263379	-0.655926		0.000235656	1.80504e-05	2.1651e-07	0.00209642	0.881649	9.17519e-05		endo-xyloglucan transferase - like protein endo-xyloglucan transferase, Gossypium hirsutum, D88413;supported by full-length cDNA: Ceres:142634.
19595	264495_at	At1g27380		-0.0897915	-0.986895	-0.698466	0.639421	0.384635	-0.290956		0.537309	1.8326e-05	0.000711896	0.000341082	0.0126284	0.0442391		hypothetical protein predicted by genscan+
33	244933_at	ndhE		-0.00944025	1.11078	1.12132	-0.941443	-0.0888565	1.13998		0.972816	1.84711e-05	5.98724e-05	0.000106885	0.60777	0.000103207		NADH dehydrogenase ND4L
16095	260995_at	At1g12120		0.304165	1.24955	0.0516052	-1.04724	-1.34439	-0.188031		0.0733144	1.85904e-05	0.639302	5.89097e-05	5.71874e-06	0.131514		unknown protein
21011	265911_at	At2g25670		0.388269	1.20021	0.485411	-0.769064	-0.628159	0.101265		0.0199029	1.85904e-05	0.00253936	6.74473e-05	0.000303406	0.370164		unknown protein ;supported by full-length cDNA: Ceres:12261.
624	245524_at	At4g15920		-0.553032	-1.03917	-1.21384	0.370286	0.0231826	-0.485346		0.00187813	1.87907e-05	2.72489e-06	0.0260964	0.90184	0.00118769		cytochrome c oxidoreductase like protein
21257	266157_at	At2g28100		-0.126482	-1.04651	-0.503879	1.12573	0.666067	-0.422904		0.460009	1.9127e-05	0.00300301	1.54135e-05	0.000335769	0.014316		unknown protein
176	245076_at	At2g23170		0.0955193	1.08774	0.848536	-0.917962	-0.141609	0.696805		0.532295	1.91278e-05	1.70109e-05	8.31071e-05	0.277203	0.00016603		unknown protein
2900	247800_at	At5g58570		0.304734	1.2852	1.35829	-0.968935	0.293946	1.27816		0.0347842	1.91278e-05	3.09111e-07	5.3395e-05	0.0293219	1.34402e-06		Expressed protein ; supported by full-length cDNA: Ceres: 17636.
2745	247645_at	At5g60530		-0.818805	1.13026	0.0956667	-1.96596	-0.988832	0.999112		0.000208919	1.92256e-05	0.413757	9.80465e-08	4.93513e-05	0.000269668		late embryonic abundant protein - like late embryonic abundant protein EMB7, white spruce, PIR:T09288; supported by cDNA: gi_15809989_gb_AY054263.1_
5451	250351_at	At5g12030		4.01961	-0.957565	4.33431	5.01602	5.24627	0.233407		1.27651e-10	1.92938e-05	4.549e-10	1.87367e-10	1.05648e-09	0.0767312		heat shock protein 17.6A
22747	AFFX-Athal-25SrRNA_s_at	AFFX-Athal-25SrRNA		0.142513	1.69412	0.858647	-1.57505	-0.984356	0.667373		0.383548	1.92938e-05	0.000211433	2.1698e-05	0.00130644	0.00777584		Arabidopsis thaliana /REF=X52320 /DEF=25S rRNA /LEN=4310
17931	262831_at	At1g14730		-0.419394	-1.03637	-1.41482	0.620694	-0.352556	-1.09935		0.0134093	1.95611e-05	6.82877e-07	0.000377465	0.0125071	5.83584e-06		cytochrome B561, putative similar to cytochrome GB:AAD11424 GI:4206110 [Mesembryanthemum crystallinum]
5874	250774_at	At5g05450		0.356401	1.20585	0.252248	-0.952308	-0.94651	-0.0904354		0.0393	1.96136e-05	0.0687551	2.47236e-05	2.74138e-05	0.454573		ATP-dependent RNA helicase-like protein
8088	252988_at	At4g38410		-0.261644	0.967062	-0.0955217	-1.35652	-1.15011	0.16848		0.234822	1.96136e-05	0.422995	5.07836e-05	6.60427e-06	0.419622		putative cold-regulated protein cold-regulated protein cor47 - Arabidopsis thaliana, PIR2:S19226
15736	260636_at	At1g62430		-0.185434	-0.954399	-0.582443	0.637659	0.306924	-0.455685		0.191347	1.96136e-05	0.000232927	0.000562744	0.0183992	0.00533411		hypothetical protein contains similarity to CDP-diacylglycerol synthase 2 GI:3892191 from [ Homo sapiens]
3224	248124_at	At5g54730		0.44783	1.00692	0.0468083	-0.626006	-0.896271	-0.331092		0.00664928	2.00544e-05	0.677733	0.00046472	1.90361e-05	0.0250607		putative protein contains similarity to unknown protein (gb|AAC64884.1)
3893	248793_at	At5g47240		-0.196947	-1.47508	-0.355509	1.17677	0.915486	-0.22767		0.21982	2.00544e-05	0.00707746	1.06948e-05	0.000221447	0.075252		mutT domain protein-like ;supported by full-length cDNA: Ceres:38400.
8203	253103_at	At4g36110		-0.470405	-1.15378	-1.53072	0.700473	-0.157922	-0.993972		0.0238656	2.0477e-05	2.77153e-05	0.00204975	0.412585	0.00158886		putative auxin-induced protein high similarity to auxin-induced protein 15A, soybean, PIR2:JQ1096; supported by cDNA: gi_13194817_gb_AF349524.1_AF349524
14889	259789_at	At1g29395		-1.0719	-1.1513	-0.285933	0.10485	0.859446	0.711554		3.28503e-06	2.05649e-05	0.00770272	0.541363	0.000117435	0.00065371		Expressed protein ; supported by full-length cDNA: Ceres: 30602.
4638	249538_at	At5g38840		0.508159	0.994164	0.421645	-0.630371	-0.687309	-0.00562221		0.00114401	2.06476e-05	0.00225643	0.000475208	0.000463704	0.971362		kanadaptin - like protein unnamed ORF, Homo sapiens, EMBL:AK001486
6503	251403_at	At3g60300		0.898926	1.30497	1.02644	-0.333602	-0.205139	0.182656		0.000171875	2.08628e-05	1.21835e-05	0.0604113	0.140358	0.146286		putative protein RING finger protein AO7, Mus musculus, EMBL:AF171060
2008	246908_at	At5g25610		0.353753	-1.04009	-0.822564	1.42965	0.303242	-1.17511		0.0095352	2.09007e-05	6.13768e-06	8.76894e-07	0.0307706	2.69967e-06		dehydration-induced protein RD22 ; supported by cDNA: gi_16974545_gb_AY060560.1_
11166	256066_at	At1g06980		-0.128187	-1.00814	0.139117	0.675626	0.970358	0.171184		0.35847	2.09007e-05	0.298587	0.000574824	0.000240494	0.287542		hypothetical protein similar to hypothetical protein GI:2347189 from [Arabidopsis thaliana];supported by full-length cDNA: Ceres:7713.
3206	248106_at	At5g55100		0.515529	1.27074	0.0605384	-0.878252	-1.10426	-0.361511		0.00830043	2.11987e-05	0.586826	3.94014e-05	3.43905e-05	0.0337547		putative protein similar to unknown protein (ref|NP_004583.1); supported by cDNA: gi_14532719_gb_AY039984.1_
8344	253244_at	At4g34580		-0.0169416	1.17508	0.420994	-1.27616	-0.739461	0.554346		0.944728	2.11987e-05	0.0202651	6.44288e-06	0.000278718	0.00457688		putative protein SEC14 protein, Saccharomyces cerevisiae, PIR2:A30106
59	244959_s_at	orf107c		0.175868	1.43843	1.39464	-1.23018	0.116242	1.23643		0.219943	2.13416e-05	1.16688e-05	4.73576e-05	0.563521	8.35446e-06		hypothetical protein
6347	251247_at	At3g62140		0.638335	1.01647	0.442816	-0.211575	-0.502071	-0.220202		0.000149758	2.13416e-05	0.0019721	0.11334	0.00173629	0.0529106		hypothetical protein
14865	259765_at	At1g64370		0.116567	-0.929771	0.0284542	1.00633	0.946233	-0.12307		0.392629	2.19901e-05	0.786975	9.77975e-06	1.04468e-05	0.308387		unknown protein ;supported by full-length cDNA: Ceres:9231.
8884	253784_at	At4g28610		0.469443	1.44328	0.236178	-0.937783	-1.22178	-0.13951		0.00430772	2.24264e-05	0.0394433	7.85866e-05	7.35173e-05	0.252891		putative protein WREBP-1, Nicotiana tabacum, EMBL:AB017693
1066	245966_at	At5g19790		-1.08014	1.06887	-0.1008	-1.8187	-0.978214	0.829714		4.0019e-05	2.2813e-05	0.470577	1.84401e-06	7.16648e-05	0.000361908		AP2 domain containing protein RAP2.11
2748	247648_at	At5g60020		0.127009	-1.06574	-0.457329	1.13832	0.641641	-0.478416		0.334348	2.2813e-05	0.0100166	3.52419e-06	0.00515996	0.00319828		laccase - like protein laccase LAC2-4, Liriodendron tulipifera, EMBL:LTU73106
3263	248163_at	At5g54510		-0.300788	1.02366	-0.0416311	-1.30287	-1.05246	0.227765		0.0211739	2.2813e-05	0.706042	1.91838e-06	1.86617e-05	0.0467077		auxin-responsive-like protein ; supported by cDNA: gi_11041725_dbj_AB050596.1_AB050596
10014	254914_at	At4g11290		0.552269	-1.24259	-0.281417	1.85638	0.88983	-0.865732		0.000486904	2.2813e-05	0.0146697	8.18141e-07	0.000106455	1.38846e-05		peroxidase ATP19a
16761	261661_at	At1g18360		-0.385527	-1.06006	-0.826297	0.470334	0.117369	-0.49343		0.0187956	2.2813e-05	1.24194e-05	0.0116409	0.341832	0.00558941		lysophospholipase homolog, putative similar to lysophospholipase homolog GB:AAB97366 GI:2801536 from [Oryza sativa]
19809	264709_at	At1g09770		0.693312	1.27914	0.545997	-0.452789	-0.664899	-0.202397		0.000680204	2.2813e-05	0.000196069	0.00417371	0.00017997	0.115817		putative DNA-binding protein, Myb Identical to A. thaliana Myb-like protein (gb|D58424); supported by cDNA: gi_1747309_dbj_D58424.1_D58424
13251	258151_at	At3g18080		-0.0273345	1.08591	0.0710455	-0.937386	-0.876428	0.0249392		0.875003	2.31276e-05	0.469376	5.29277e-05	9.6345e-05	0.871828		beta-glucosidase, putative similar to beta-glucosidase BGQ60 precursor GB:A57512 [Hordeum vulgare];supported by full-length cDNA: Ceres:11984.
2938	247838_at	At5g57990		0.499344	1.05979	0.27876	-0.659004	-0.838996	-0.165427		0.00192575	2.31374e-05	0.0140002	0.000878924	0.000130182	0.382274		ubiquitin-specific protease 23 (UBP23), putative similar to GI:11993486; supported by cDNA: gi_11993485_gb_AF302671.1_AF302671
16602	261502_at	At1g14440		1.09914	1.22119	0.8398	-0.149431	-0.306727	-0.164399		1.55758e-05	2.31374e-05	1.09675e-05	0.506873	0.0602554	0.336421		hypothetical protein predicted by genemark.hmm
8915	253815_at	At4g28250		-0.788278	-1.25646	-1.64608	0.509944	-0.323413	-0.879892		0.000161	2.40323e-05	6.05116e-08	0.00642347	0.029093	0.000159488		putative beta-expansin/allergen protein soybean pollen allergen (cim1) protein - soybean, PIR2:S48032;supported by full-length cDNA: Ceres:33023.
13686	258586_s_at	At3g04320		-1.09978	1.43935	0.915395	-2.36744	-0.462623	1.99572		0.000100584	2.41178e-05	2.3712e-05	4.32365e-07	0.0118047	8.36896e-07		putative trypsin inhibitor similar to trypsin inhibitor:ISOTYPE=a GB:737210; contains Pfam profile: PF00197 trypsin and protease inhibitors
5036	249936_at	At5g22450		0.555058	1.12827	0.561878	-0.79762	-0.785508	0.120316		0.0458615	2.4398e-05	0.00300684	0.000116344	0.000581629	0.517664		putative protein similar to unknown protein (pir||T08540)
15651	260551_at	At2g43510		0.875282	-0.905448	-0.489491	1.70837	0.288707	-1.39666		1.21874e-05	2.4398e-05	0.00253099	2.4503e-07	0.0279455	1.69824e-06		putative trypsin inhibitor ; supported by cDNA: gi_15292710_gb_AY050789.1_
6631	251531_at	At3g58550		-0.535704	-1.02734	-0.912887	0.552249	0.118996	-0.314779		0.000760366	2.47663e-05	5.18971e-06	0.00297686	0.440407	0.0110304		putative protein hypothetical protein F4I1.11 - Arabidopsis thaliana, PIR:T02386;supported by full-length cDNA: Ceres:27380.
7032	251932_at	At3g54010		0.604367	1.11068	0.368564	-0.486111	-0.732476	-0.219695		0.000314902	2.47663e-05	0.00317068	0.0125947	0.000954029	0.121056		pasticcino 1 ; supported by cDNA: gi_15810452_gb_AY056265.1_
9709	254609_at	At4g18970		0.183779	-1.23608	-0.124197	1.53683	1.11403	-0.405026		0.157494	2.47663e-05	0.192687	6.47794e-07	1.6652e-05	0.00185497		Expressed protein ; supported by full-length cDNA: Ceres: 42850.
10228	255128_at	At4g08310		0.654196	1.63827	1.00392	-1.00689	-0.479887	0.335653		0.00250271	2.47663e-05	0.000124918	9.67669e-05	0.0355259	0.0645599		putative protein glutamic acid-rich protein precursor - Plasmodium falciparum, PIR2:A54514
19423	264323_at	At1g04180		-0.421891	1.07177	-0.108775	-1.69549	-1.43264	0.00484082		0.00905256	2.47663e-05	0.363938	9.26069e-07	8.87061e-06	0.982173		putative dimethylaniline monooxygenase
2677	247577_at	At5g61290		-0.873615	-1.06793	-1.21356	0.414917	0.105863	-0.317714		7.9235e-05	2.47942e-05	1.6794e-06	0.0564217	0.580427	0.0531083		putative protein flavin-containing monooxygenase FMO3, Oryctolagus cuniculus, SWISSPROT:FMO3_RABIT; supported by full-length cDNA Ceres:14492
12901	257801_at	At3g18750		0.341587	1.07768	0.054194	-0.749851	-1.15107	-0.219654		0.00824885	2.47942e-05	0.618153	0.000151319	1.27113e-05	0.0524414		mitogen activated protein kinase kinase, putative similar to mitogen activated protein kinase kinase GB:AAC32599 from [Oryza sativa]
5929	250829_at	At5g04720		1.40271	1.00688	1.40841	0.490966	0.356955	-0.110257		4.42989e-07	2.5948e-05	1.06574e-07	0.00287975	0.0101924	0.364596		disease resistance - like protein rpp8, Arabidopsis thaliana, EMBL:AF089711; supported by cDNA: gi_15292720_gb_AY050794.1_
14563	259463_at	At1g18950		0.265597	1.09899	0.383519	-1.01191	-0.718007	0.0868707		0.204635	2.5948e-05	0.00811441	0.00147499	0.000901927	0.693118		hypothetical protein predicted by genemark.hmm
15299	260199_at	At1g67590		0.0238189	1.18003	0.163534	-0.942272	-0.750146	0.149009		0.894538	2.5948e-05	0.373856	3.36224e-05	0.000317907	0.294506		unknown protein similar to putative DNA binding protein GB:AAC97217 [Arabidopsis thaliana]; supported by full-length cDNA: Ceres: 10212.
13597	258497_at	At3g02380		-0.52	0.96237	0.0502307	-1.40525	-0.933925	0.449152		0.00192933	2.6341e-05	0.707101	5.24603e-07	1.86617e-05	0.0040546		putative flowering-time gene CONSTANS (COL2) identical to putative flowering-time gene CONSTANS (COL2) GB:AAB67879 GI:1507699 (Arabidopsis thaliana);supported by full-length cDNA: Ceres:949.
921	245821_at	At1g26270		0.871593	0.93437	0.704018	-0.109382	-0.214699	-0.193723		1.29379e-05	2.67558e-05	5.9293e-05	0.494973	0.0750029	0.104237		hypothetical protein similar to putative ubiquitin GI:4415931 from [Arabidopsis thaliana]; supported by cDNA: gi_14334681_gb_AY035014.1_
16392	261292_at	At1g36940		0.114347	0.925379	0.690185	-1.03205	-0.288197	0.631254		0.686505	2.67852e-05	0.000748281	5.23105e-05	0.0319286	0.000420961		hypothetical protein predicted by genemark.hmm
20283	265183_at	At1g23750		-0.250367	0.999919	0.256373	-1.28746	-0.701288	0.552798		0.0747387	2.74347e-05	0.0240087	1.92366e-06	9.84229e-05	0.00043939		unknown protein ;supported by full-length cDNA: Ceres:15450.
13099	257999_at	At3g27540		-0.493658	-1.02218	-1.22028	0.678735	0.100645	-0.634767		0.0196559	2.80403e-05	1.16688e-05	0.0029524	0.637931	0.00233161		hypothetical protein similar to hypothetical protein GB:AAF01546 from [Arabidopsis thaliana]
3627	248527_at	At5g50740		-0.100423	0.907371	0.0445495	-1.13511	-1.02485	0.0698782		0.488305	2.82442e-05	0.678913	4.12993e-06	3.03582e-05	0.549022		putative protein contains similarity to ATFP3
2120	247020_at	At5g67020		0.833279	-1.16079	0.130752	1.98179	1.21413	-0.536813		9.06242e-05	2.82793e-05	0.216261	3.48313e-07	3.67765e-06	0.000964001		putative protein strong similarity to unknown protein (emb|CAB62313.1)
6046	250946_at	At5g03420		0.210019	1.11311	0.0915689	-0.858292	-0.819384	-0.0730511		0.147435	2.9027e-05	0.356975	5.64697e-05	5.61109e-05	0.546505		putative protein
11746	256646_at	At3g13590		-0.753318	-1.00378	-1.01858	0.310556	0.0943624	-0.251986		0.000276931	2.9027e-05	0.000128888	0.044381	0.505669	0.0560587		hypothetical protein predicted by genemark.hmm
15057	259957_at	At1g67890		-0.242465	1.01062	-0.30356	-1.13316	-1.24131	-0.0684737		0.0764962	2.9027e-05	0.027055	1.61253e-05	1.32453e-05	0.660116		putative protein kinase C-terminal region similar to MAP3K delta-1 protein kinase GB:CAA74591 [Arabidopsis thaliana]; contains Pfam profile: PF00069 Eukaryotic protein kinase domain; supported by cDNA: gi_16604648_gb_AY059769.1_
13521	258421_at	At3g16690		-0.0221653	-1.12335	-0.32243	1.00917	0.757312	-0.297904		0.932505	2.93327e-05	0.00460172	3.32141e-05	0.000147238	0.0741343		MtN3-like protein similar to MtN3 GB:CAA69976 from [Medicago truncatula]
128	245028_at	At2g26570		0.0891038	0.930642	0.0377883	-0.802856	-0.754962	-0.0696835		0.519895	2.96504e-05	0.732313	4.58713e-05	0.00011047	0.664418		unknown protein
4446	249346_at	At5g40780		-0.150368	-1.03125	-0.411399	0.889726	0.635999	-0.230432		0.390423	2.96504e-05	0.00125215	0.000369745	0.000918527	0.189458		amino acid permease
5015	249915_at	At5g22870		-0.333545	-0.900018	-0.384454	0.501532	0.593501	0.0657606		0.019711	2.96504e-05	0.00625429	0.0024107	0.00257364	0.676966		putative protein similar to unknown protein (gb|AAF18257.1)
8713	253613_at	At4g30320		-1.31014	1.29056	0.150399	-2.5449	-1.07281	1.42557		1.01372e-05	2.96504e-05	0.174593	2.52314e-08	0.000262921	6.28121e-07		PR-1-like protein gene PR-1 protein - Medicago truncatula,Pir2:S47171
9333	254233_at	At4g23800		0.112739	1.00012	0.284941	-0.876803	-0.735542	0.0824268		0.453466	2.96504e-05	0.00767299	0.000431761	9.64569e-05	0.532968		98b like protein 98b - Daucus carota (carrot),PID:d1033793; supported by cDNA: gi_11908077_gb_AF326886.1_AF326886
10640	255540_at	At4g01800		0.119641	1.21925	0.121001	-1.01548	-1.04091	-0.0649385		0.512945	2.96504e-05	0.320723	4.12e-05	3.99848e-05	0.670735		putative SecA-type chloroplast protein transport factor non-consensus GA donor splice site at exon 4
21456	266356_at	At2g32300		-0.295431	-1.07896	-0.548159	0.801346	0.642867	-0.143297		0.0873466	2.96504e-05	0.00125572	7.99272e-05	0.000283162	0.32876		putative uclacyanin I identical to GP:U76298; member of blue copper protein family (Phytocyanins); contains a type-1 copper (blue) protein signature (PDOC00174); supported by cDNA: gi_3399766_gb_U76298.1_ATU76298
21525	266425_at	At2g41300		-0.314019	-1.08979	-0.721782	0.721731	0.260537	-0.289232		0.0869531	2.96504e-05	3.03649e-05	0.00233146	0.1253	0.152655		putative strictosidine synthase
3827	248727_at	At5g47990		0.0250621	-1.2575	-1.0927	1.3123	0.276945	-1.10222		0.895904	2.96527e-05	2.30515e-06	1.22308e-05	0.0697353	2.31228e-06		cytochrome P450
21265	266165_at	At2g28190		-0.52474	-0.940782	-0.771982	0.346754	0.159858	-0.175019		0.00214184	2.99846e-05	1.61882e-05	0.0297241	0.175873	0.260155		putative copper/zinc superoxide dismutase identical to GP:3273753:AF061519;supported by full-length cDNA: Ceres:39796.
19615	264515_at	At1g10080		-0.175076	-0.974325	-0.501241	1.08008	0.60804	-0.460778		0.181133	3.01433e-05	0.00138538	4.48346e-06	0.000834225	0.00154587		hypothetical protein similar to hypothetical protein GB:S51583
2522	247422_at	At5g62810		0.38227	0.974009	0.110912	-0.541179	-0.828439	-0.293382		0.0101706	3.02665e-05	0.289673	0.00119671	7.15662e-05	0.0243614		putative protein
2991	247891_at	At5g57960		0.640677	1.2462	-0.131215	-0.607829	-1.28986	-0.797887		0.00298244	3.02665e-05	0.3433	0.000536408	1.02937e-05	0.00025774		GTP binding protein-like
15241	260141_at	At1g66350		0.41523	-0.893446	-0.174785	1.45741	0.757286	-0.546277		0.00319643	3.05313e-05	0.0923525	3.48203e-07	0.000146802	0.000252651		gibberellin regulatory protein, putative similar to GB:CAA75492 from [Arabidopsis thaliana]; supported by cDNA: gi_15777856_gb_AY048749.1_
22184	267084_at	At2g41180		-0.0977546	-1.22849	-0.421369	1.03202	0.762013	-0.409976		0.517978	3.05313e-05	0.00182638	2.94738e-05	9.71136e-05	0.0050588		unknown protein ; supported by cDNA: gi_16323164_gb_AY057686.1_
14619	259519_at	At1g12270		0.238905	0.928244	-0.0118447	-0.70795	-0.958109	-0.269074		0.0809166	3.05415e-05	0.925972	0.000137307	2.46393e-05	0.0531853		hypothetical protein
11726	256626_at	At3g20015		0.246614	-1.0314	-0.489674	1.30665	0.578697	-0.824254		0.134604	3.08605e-05	0.00250691	6.74906e-06	0.000691403	4.1026e-05		hypothetical protein, 5' partial
3969	248869_at	At5g46840		1.23269	1.3765	0.81057	-0.434015	-0.824006	-0.278827		1.38639e-05	3.09056e-05	0.00307047	0.00895939	0.000144163	0.0534703		putative protein contains similarity to RNA-binding protein;supported by full-length cDNA: Ceres:265530.
8524	253424_at	At4g32330		0.254287	1.15455	0.283044	-1.06109	-0.944858	0.0241		0.117819	3.19647e-05	0.0111636	1.07537e-05	2.10548e-05	0.867108		putative protein ; supported by cDNA: gi_14334555_gb_AY035182.1_
18632	263532_s_at	At5g37350		0.369471	1.29194	0.434306	-0.97924	-0.942093	0.277283		0.0488956	3.35671e-05	0.00432156	0.000203551	0.000117069	0.120959		putative protein RIO1 protein, Saccharomyces cerevisiae, PIR:S61006;supported by full-length cDNA: Ceres:42141.
14493	259393_at	At1g06410		-0.195304	0.877926	-0.114034	-0.987965	-1.11852	-0.0802693		0.118236	3.39936e-05	0.304882	7.52033e-06	4.82216e-06	0.476076		trehalose-6-phosphate synthase, putative similar to trehalose-6-phosphate synthase GI:4468259 from [Pichia angusta]
6209	251109_at	At5g01600		1.62401	-1.2265	0.394645	2.8727	1.57185	-1.24589		1.58769e-06	3.51899e-05	0.00116531	2.6483e-08	2.68734e-06	1.55442e-06		ferritin 1 precursor ;supported by full-length cDNA: Ceres:1100.
2459	247359_at	At5g63560		-0.178442	-1.19709	-0.951502	0.697828	0.133769	-0.576883		0.21694	3.52781e-05	3.98616e-06	0.000223653	0.446447	0.000382471		acyltransferase-like protein ;supported by full-length cDNA: Ceres:157547.
14886	259786_at	At1g29660		-1.47667	-1.03768	-1.49725	-0.476342	-0.480463	-0.108385		1.77275e-07	3.55974e-05	1.85341e-07	0.00471291	0.0061947	0.391795		lipase/hydrolase, putative contains Pfam profile: PF00657 Lipase/Acylhydrolase with GDSL-like motif;supported by full-length cDNA: Ceres:6680.
5058	249958_at	At5g18970		-0.620698	-1.10854	-0.53633	0.598796	0.558808	-0.136603		0.000261549	3.57486e-05	0.000873373	0.00278247	0.0019133	0.211737		plasma membrane associated protein -like plasma membrane associated protein, Hordeum vulgare, EMBL:AF218627;supported by full-length cDNA: Ceres:107988.
8523	253423_at	At4g32280		-1.03669	1.35527	-0.000539715	-2.43997	-1.39033	1.07632		0.000259792	3.57486e-05	0.996672	3.67393e-07	2.01009e-05	0.000153589		Expressed protein ; supported by cDNA: gi_14190492_gb_AF380646.1_AF380646
18047	262947_at	At1g75750		0.184116	0.909106	0.556185	-0.653404	-0.348424	0.429389		0.173828	3.57486e-05	0.000235181	0.000472583	0.0170416	0.0037272		unknown protein ;supported by full-length cDNA: Ceres:9435.
12520	257420_at	At1g77250		0.51809	1.01315	0.397142	-0.463194	-0.694278	-0.152007		0.00438509	3.60487e-05	0.0116291	0.00926051	0.000258103	0.226471		hypothetical protein predicted by genemark.hmm
19389	264289_at	At1g61890		0.693026	-1.08989	-0.586907	1.9139	0.573226	-1.29527		7.63356e-05	3.60487e-05	0.000420858	3.44023e-08	0.000688595	7.4374e-07		hypothetical protein similar to hypothetical protein GI:2894569 from [Arabidopsis thaliana]; supported by cDNA: gi_15028186_gb_AY045916.1_
3736	248636_at	At5g49080		-1.19066	1.51113	0.696703	-2.92771	-0.876875	1.98469		9.78608e-05	3.67127e-05	0.000267018	2.95782e-07	0.00157253	2.44337e-06		putative protein similar to unknown protein (pir |T14195)
16116	261016_at	At1g26560		-0.0353641	-0.910098	-0.502648	0.665943	0.473478	-0.444328		0.904286	3.69918e-05	0.00246201	0.0261115	0.010949	0.0645599		beta-glucosidase, putative similar to beta-glucosidase GB:L41869 GI:804655 from [Hordeum vulgare];supported by full-length cDNA: Ceres:125606.
19715	264615_at	At1g04590		0.296729	0.910887	0.0198905	-0.623296	-0.894207	-0.223561		0.0247237	3.69918e-05	0.898591	0.000940715	0.000546002	0.113944		unknown protein ; supported by cDNA: gi_13430645_gb_AF360235.1_AF360235
10108	255008_at	At4g10060		-0.142081	0.940975	0.360607	-1.00396	-0.494217	0.471936		0.294523	3.7416e-05	0.012461	2.29807e-05	0.00374758	0.0032895		putative protein hypothetical protein sll1775 - Synechocystis sp.,PIR2:S77106
18230	263130_at	At1g78650		0.119573	0.906111	0.0352074	-0.673657	-0.851921	-0.0393136		0.452791	3.7416e-05	0.744145	0.000445213	0.000103999	0.776163		hypothetical protein predicted by genscan+;supported by full-length cDNA: Ceres:205976.
19642	264542_at	At1g55830		0.0951473	1.00251	0.108974	-0.814156	-0.74549	0.0144734		0.56735	3.7416e-05	0.511734	4.87556e-05	0.000972723	0.926543		hypothetical protein predicted by genemark.hmm
5878	250778_at	At5g05500		-1.96134	1.02198	0.11704	-2.89197	-0.785476	2.07951		1.44545e-07	3.75305e-05	0.257427	5.65077e-09	0.000358138	5.482e-07		unknown protein ;supported by full-length cDNA: Ceres:255541.
22183	267083_at	At2g41100		0.885505	-0.915135	0.710423	1.95236	1.57823	-0.285641		4.42226e-05	3.75305e-05	1.85906e-05	7.56545e-08	3.95763e-07	0.0268838		calmodulin-like protein identical to GB:D45848; supported by cDNA: gi_15983405_gb_AF424577.1_AF424577
5444	250344_at	At5g11930		-0.608838	-0.927225	-0.785332	0.290434	0.0573194	-0.283465		0.00833749	3.76259e-05	3.26153e-05	0.105231	0.683105	0.0381467		glutaredoxin - like protein glutaredoxin, R.communis, EMBL:RCGLREDXN
5569	250469_at	At5g10130		-1.10122	1.15206	0.381209	-2.22256	-0.74597	1.47107		3.3413e-05	3.77198e-05	0.00423102	1.66565e-07	0.00154529	5.82319e-06		pollen allergen -like protein SAH7 protein, Arabidopsis thaliana, EMBL:ATH133639
12018	256918_s_at	At3g18960		0.390848	0.952265	0.957672	-0.359811	0.0189412	0.668364		0.0181231	3.79114e-05	3.23571e-06	0.0173217	0.899648	0.000414561		hypothetical protein similar to hypothetical protein GB:AAC72857 from [Arabidopsis thaliana]
28	244928_s_at	orfX		0.449525	2.33755	2.32298	-1.67597	0.0575957	1.77419		0.0215134	3.79927e-05	1.41699e-05	0.000215829	0.824085	2.33861e-05		hypothetical protein
22581	267481_at	At2g02780		0.281451	0.923633	-0.0375355	-0.494614	-0.926666	-0.44393		0.0494655	3.85116e-05	0.730136	0.00213563	2.00278e-05	0.0049398		putative receptor-like protein kinase
3630	248530_at	At5g49945		0.32264	1.17615	0.450745	-0.881185	-0.745115	0.160314		0.0514397	3.89331e-05	0.0202975	8.3948e-05	0.000532045	0.208927		putative protein strong similarity to unknown protein (pir||T09896); supported by cDNA: gi_14334595_gb_AY034971.1_
10153	255053_at	At4g09730		0.337513	1.1648	0.202309	-0.904597	-1.18369	-0.178073		0.00950489	3.89331e-05	0.141836	0.00102405	1.32981e-05	0.130497		putative protein RNA helicase -Mus musculus,PIR2:I84741
5177	250077_at	At5g16680		0.622801	0.934483	0.530243	-0.353457	-0.34004	0.102884		0.00182459	3.93339e-05	0.00116158	0.0213359	0.0116916	0.445695		putative protein
15969	260869_at	At1g43800		-0.158235	-0.896355	-0.961214	0.685883	0.192569	-0.58761		0.208531	3.99452e-05	1.21752e-05	0.000334663	0.158651	0.000979836		stearoyl acyl carrier protein desaturase, putative similar to stearoyl acyl carrier protein desaturase Lldd3A20 GB: AAD28287 GI:4704824 from [Lupinus luteus];supported by full-length cDNA: Ceres:12758.
6460	251360_at	At3g61210		-0.175921	-0.890319	-0.492505	0.497516	0.369779	-0.181806		0.198237	4.00247e-05	0.00101805	0.00345772	0.00998146	0.230948		putative protein embryonic abundant protein EMB34 - Picea glauca, EMBL:L47672
13633	258533_at	At3g06670		0.415336	0.959606	-0.0590337	-0.55501	-0.927867	-0.390484		0.0111244	4.00247e-05	0.759834	0.00184347	8.05844e-05	0.00951156		hypothetical protein
1102	246002_at	At5g20740		-0.642973	-1.24402	-0.610248	0.670749	0.532777	-0.107381		0.000198584	4.0851e-05	0.00062028	0.00108805	0.00724401	0.395098		ripening-related protein - like grip28 ripening-related protein, Vitis vinifera, EMBL:VVI237985;supported by full-length cDNA: Ceres:1710.
13082	257982_at	At3g20780		0.118274	0.927052	0.128305	-0.725589	-0.661132	0.0460355		0.366606	4.08742e-05	0.358047	0.000182278	0.000633744	0.748065		unknown protein similar to TYPE II DNA TOPOISOMERASE VI SUBUNIT B GB:O05207 from [Sulfolobus shibatae]
18626	263526_at	At2g24830		0.433697	1.10155	0.223528	-0.837347	-0.778552	0.00641341		0.015548	4.08742e-05	0.0417261	0.000939958	0.000275471	0.972841		hypothetical protein predicted by genscan
22092	266992_at	At2g39200		-0.391161	-0.933483	-0.588966	0.505691	0.27032	-0.178097		0.0111171	4.14849e-05	0.000284765	0.0025345	0.136701	0.178422		similar to Mlo proteins from H. vulgare ; supported by cDNA: gi_14091593_gb_AF369573.1_AF369573
1576	246476_at	At5g16730		0.753068	2.14933	0.776888	-1.51821	-1.38528	0.0149365		0.000838261	4.21216e-05	2.63031e-05	1.8616e-05	1.83946e-05	0.937633		putative protein predicted proteins - Arabidopsis thaliana and Oryza sativa
11401	256301_at	At1g69510		0.585156	0.880632	0.638198	-0.0848645	-0.265236	-0.0756751		0.00257018	4.21216e-05	0.000135489	0.603491	0.0392808	0.625904		unknown protein ;supported by full-length cDNA: Ceres:10857.
22114	267014_at	At2g39170		0.349137	1.15459	0.725138	-0.87742	-0.359032	0.466487		0.0161202	4.21216e-05	0.000159992	0.000142818	0.024944	0.0030693		unknown protein
18598	263498_at	At2g42610		1.52989	-1.31344	0.396254	2.6336	1.6931	-0.900883		9.11836e-08	4.2175e-05	0.00319434	4.73716e-07	2.55404e-05	1.02667e-05		unknown protein ; supported by cDNA: gi_6691164_gb_AF218765.1_AF218765
9558	254458_at	At4g21180		0.308022	1.20717	-0.0413929	-0.859865	-1.16824	-0.35512		0.0511641	4.23417e-05	0.810346	0.000176522	1.1579e-05	0.0105664		putative protein heat shock protein dnaJ homolog, yeast, PIR2:A33618
13126	258026_at	At3g19290		0.690944	1.01631	0.620395	-0.312813	-0.504969	0.0974298		0.0410718	4.29783e-05	6.22116e-05	0.254305	0.00166106	0.701591		abscisic acid responsive elements-binding factor almost identical (one amino acid) to GB:AAF27182 from [Arabidopsis thaliana]; supported by cDNA: gi_15292926_gb_AY050897.1_
1328	246228_at	At4g36430		0.58626	-0.938735	-0.531898	1.75736	0.43273	-1.21694		0.00318944	4.32025e-05	0.000560387	2.24118e-06	0.00471874	1.59447e-05		peroxidase like protein
11399	256299_at	At1g69530		-0.423407	-1.01552	-1.13935	0.67279	-0.0781935	-0.503967		0.00397744	4.32025e-05	2.39066e-06	0.00103788	0.574047	0.00296279		expansin (At-EXP1) identical to expansin (At-EXP1) [Arabidopsis thaliana] GI:1041702;supported by full-length cDNA: Ceres:255048.
15367	260267_at	At1g68530		0.260557	-0.968781	-0.751337	1.27815	0.248084	-1.01372		0.0479307	4.32025e-05	1.74862e-05	5.69392e-06	0.0709052	7.38031e-06		very-long-chain fatty acid condensing enzyme (CUT1) identical to very-long-chain fatty acid condensing enzyme (CUT1) GB:AF129511 (required for cuticular wax biosynthesis and pollen fertility: Millar,A.A., et al., Plant Cell (1999));supported by full-length cDNA: Ceres:36276.
14818	259718_at	At1g61040		0.420228	0.938193	0.676222	-0.737928	-0.391613	0.267373		0.00727747	4.39803e-05	5.63858e-05	0.000221173	0.0213042	0.0445711		unknown protein
2823	247723_at	At5g59220		0.43788	-0.962061	-0.83977	1.35229	0.0421149	-1.30799		0.00300374	4.41781e-05	0.000138287	1.10579e-06	0.803859	7.9806e-07		protein phosphatase 2C - like ABA induced protein phosphatase 2C, Fagus sylvatica, EMBL:FSY277743; supported by cDNA: gi_15809791_gb_AY054163.1_
8162	253062_at	At4g37590		-0.017042	0.921528	-0.0488019	-0.754524	-0.961389	-0.0581327		0.937939	4.51253e-05	0.65862	0.000448662	2.58542e-05	0.725568		putative protein predicted protein, Arabidopsis thaliana; supported by cDNA: gi_15451175_gb_AY054668.1_
9672	254572_at	At4g19380		-0.00386673	-0.986554	-0.578803	1.11826	0.56555	-0.640504		0.987162	4.51253e-05	0.000241703	2.62179e-05	0.000988685	0.00257112		putative protein predicted protein MTCY20G9, Mycobacterium tuberculosis
12246	257146_at	At3g27260		0.543954	1.05167	0.275656	-0.582562	-0.785994	-0.194559		0.00440705	4.51253e-05	0.0252879	0.00357699	0.000282463	0.193889		unknown protein contains Pfam profile:PF00439 bromodomain:Bromodomain
14026	258926_s_at	At3g10490		0.286279	1.29313	0.256127	-1.13257	-1.06401	0.00935449		0.101344	4.51253e-05	0.0657189	0.000121994	5.66356e-05	0.946032		unknown protein N-terminus similar to unknown protein GB:AAD25613 [Arabidopsis thaliana]; supported by cDNA: gi_16604638_gb_AY059764.1_
16540	261440_at	At1g28510		0.0367091	0.940765	0.348809	-0.953391	-0.62672	0.310155		0.823632	4.51253e-05	0.00441732	7.9049e-05	0.00146762	0.0114391		hypothetical protein predicted by genemark.hmm; supported by full-length cDNA: Ceres: 17148.
22618	267518_at	At2g30500		0.782784	1.11858	0.465725	-0.0992344	-0.565261	-0.331631		0.000226413	4.57306e-05	0.00429527	0.55903	0.00341427	0.0243947		unknown protein
20176	265076_at	At1g55490		0.858652	0.89366	0.707695	0.0496502	-0.105217	-0.164657		1.57151e-05	4.60683e-05	2.38192e-05	0.769913	0.40414	0.165709		Rubisco subunit binding-protein beta subunit identical to chaperonin 60 beta precursor GB:JT0901 from [Arabidopsis thaliana]; supported by cDNA: gi_14423415_gb_AF386945.1_AF386945
3286	248186_at	At5g53880		0.347677	1.16737	0.0215035	-0.749215	-1.00191	-0.374723		0.0224201	4.71852e-05	0.862027	0.000399673	9.50379e-05	0.00689832		unknown protein ;supported by full-length cDNA: Ceres:31129.
14039	258939_at	At3g10020		1.0514	1.05809	1.3603	-0.1236	0.16392	0.338891		9.87412e-06	4.71852e-05	3.38388e-07	0.394007	0.277413	0.0167923		unknown protein predicted by genefinder, multiple est matches;supported by full-length cDNA: Ceres:7073.
17310	262210_at	At1g74690		0.136188	1.27821	0.467125	-0.841096	-0.803844	0.237581		0.332807	4.79139e-05	0.000573088	0.000287961	8.05844e-05	0.0397383		hypothetical protein predicted by genscan+
3090	247990_at	At5g56360		0.43595	1.38206	0.364504	-0.899465	-0.985491	-0.0689015		0.0218201	4.79612e-05	0.00567011	0.00394598	0.000260304	0.736609		unknown protein ;supported by full-length cDNA: Ceres:21044.
5173	250073_at	At5g17170		-0.15052	-1.16215	-0.186515	0.750404	1.02619	0.216284		0.323686	4.8013e-05	0.0960942	0.00047273	4.85387e-05	0.0761083		unknown protein ; supported by cDNA: gi_14334891_gb_AY035119.1_
19534	264434_at	At1g10340		0.0533092	-1.06741	0.251852	1.27519	1.1601	0.0298815		0.74334	4.80724e-05	0.0266922	7.6193e-06	1.08259e-05	0.821849		hypothetical protein predicted by genscan; supported by cDNA: gi_13937239_gb_AF372975.1_AF372975
19965	264865_at	At1g24120		0.361113	1.12785	0.0186913	-0.775992	-0.999397	-0.355267		0.0292324	4.80724e-05	0.91917	0.00017106	0.000505471	0.0059219		DNAJ-like heatshock protein similar to GB:AAD39493
8022	252922_at	At4g39040		0.289399	1.10786	0.428908	-0.748798	-0.728257	0.0442444		0.0406359	4.8904e-05	0.00215266	0.000323313	0.00042105	0.728155		putative protein
7396	252296_at	At3g48970		0.622962	-0.991784	0.375758	1.61647	1.29826	-0.310006		0.000411437	4.90677e-05	0.00788127	2.26662e-07	3.14312e-06	0.0114497		putative protein GMFP7 isoprenylated protein, Glycine max., gb:AAD09515;supported by full-length cDNA: Ceres:250092.
12996	257896_at	At3g16920		0.14494	-0.886351	-0.30001	0.928243	0.568103	-0.31499		0.299208	5.02948e-05	0.00785757	3.50099e-05	0.000720203	0.0231488		basic chitinase, putative similar to basic chitinase GB:CAA78843 [Lycopersicon esculentum] (Plant Mol. Biol. 22 (6), 1017-1029 (1993)); supported by cDNA: gi_15724261_gb_AF412071.1_AF412071
21420	266320_at	At2g46640		-0.565855	-0.936733	-1.3812	0.320576	-0.192932	-0.759609		0.0145831	5.03539e-05	2.28271e-06	0.086048	0.21937	0.00067685		hypothetical protein predicted by genscan and genefinder
20804	265704_at	At2g03420		0.191533	0.972967	0.166918	-0.814482	-0.829071	-0.00360109		0.20751	5.0663e-05	0.141836	0.000101001	0.00028898	0.980184		hypothetical protein predicted by genscan
22338	267238_at	At2g44130		0.00987807	0.908663	0.238436	-0.898198	-0.702372	0.184062		0.961109	5.0663e-05	0.0748811	2.29055e-05	0.000342409	0.188586		unknown protein ;supported by full-length cDNA: Ceres:6950.
10695	255595_at	At4g01700		0.270809	1.16928	0.812389	-0.997594	-0.462673	0.565209		0.0420444	5.07347e-05	1.60147e-05	2.30791e-05	0.00534495	0.000847129		putative chitinase similar to peanut type II chitinase, GenBank accession number X82329, E.C. 3.2.1.14
3934	248834_at	At5g47090		0.802741	1.02908	0.675678	-0.273262	-0.421431	-0.188749		0.00220532	5.10887e-05	0.00641509	0.0442242	0.00807767	0.154094		unknown protein ;supported by full-length cDNA: Ceres:302.
13865	258765_at	At3g10710		-1.65962	1.06349	-0.0947254	-2.79251	-1.07552	1.58493		1.00951e-06	5.10887e-05	0.557321	6.38019e-09	1.37329e-05	2.11143e-06		putative pectinesterase contains similarity to pectinesterase GB:AAB57671 [Citrus sinensis]
19579	264479_at	At1g77280		-0.193659	-0.837761	-0.652281	0.578132	0.167222	-0.372748		0.142239	5.10887e-05	4.73398e-05	0.00074964	0.242536	0.00962385		hypothetical protein similar to receptor-like protein kinase GI:7529754 from [Arabidopsis thaliana]
3701	248601_at	At5g49400		0.399915	1.04897	0.840008	-0.751213	-0.377112	0.321376		0.00573342	5.11358e-05	2.90349e-05	0.000313986	0.0399753	0.0286537		putative protein contains similarity to unknown protein (dbj|BAA90946.1)
2574	247474_at	At5g62280		-0.217204	0.943814	0.351328	-1.20396	-0.551271	0.638245		0.262969	5.14446e-05	0.00811819	6.0766e-06	0.000961733	0.00046238		putative protein predicted proteins, Arabidopsis thaliana
116	245016_at	accD		0.273229	0.985064	0.371934	-0.637821	-0.554451	0.0527598		0.0677581	5.17955e-05	0.01169	0.00093448	0.00205778	0.718186		carboxytransferase beta subunit
5852	250752_at	At5g05690		0.098768	0.956772	0.554131	-0.756487	-0.48738	0.348891		0.498271	5.37636e-05	0.000267064	0.000160043	0.00457597	0.0046506		cytochrome P450 90A1 (sp|Q42569) ; supported by full-length cDNA: Ceres: 36334.
18990	263890_at	At2g37030		-2.05013	1.5838	0.934009	-3.60485	-0.679737	2.98064		5.23922e-07	5.38189e-05	9.59336e-05	1.76121e-08	0.00429386	4.51305e-07		putative auxin-induced protein
20087	264987_at	At1g27030		0.791078	-0.927923	-0.62391	1.72411	0.32509	-1.46096		0.000144099	5.38189e-05	0.000262584	2.38335e-07	0.0238759	1.17079e-06		unknown protein ; supported by cDNA: gi_14517457_gb_AY039564.1_
1783	246683_at	At5g33300		0.261599	1.05302	0.0575926	-0.748176	-0.949067	-0.177245		0.144523	5.39682e-05	0.691561	0.000231036	2.8888e-05	0.164485		putative protein chromokinesin KIF4 - Homo sapiens, EMBL:AF179308
9926	254826_at	At4g12640		0.219984	1.12663	0.180358	-0.982677	-0.68605	0.192416		0.415861	5.39682e-05	0.189207	0.000439324	0.00409221	0.33666		putative protein predicted protein, Arabidopsis thaliana
6597	251497_at	At3g59060		-0.317249	1.09751	-0.195114	-1.42593	-1.30371	0.160784		0.0947987	5.40438e-05	0.0650903	1.08034e-05	2.3338e-05	0.227931		putative protein phytochrome-associated protein 3 - Arabidopsis thaliana, EMBL:AF088280
6720	251620_at	At3g58060		0.82944	0.904579	0.500351	0.0936484	-0.13321	-0.175141		0.000199125	5.51121e-05	0.000620057	0.539312	0.274692	0.133297		putative protein hypothetical protein F12L6.11 - Arabidopsis thaliana, PIR:T00555
9677	254577_at	At4g19450		-0.485362	-0.969948	-1.04017	0.439492	0.0659702	-0.493982		0.00905501	5.51187e-05	7.6877e-06	0.0106622	0.669249	0.00160108		putative protein ;supported by full-length cDNA: Ceres:100165.
7390	252290_at	At3g49140		0.496317	1.20098	0.0895706	-0.709096	-1.15434	-0.223196		0.00444253	5.51746e-05	0.451125	0.000334271	6.47028e-06	0.0675131		putative protein various predicted proteins, Arabidopsis thaliana
11978	256878_at	At3g26460		0.0396645	-0.879964	-1.01762	0.906722	0.0335365	-1.20829		0.788501	5.52428e-05	3.63059e-06	0.000467247	0.892308	6.92838e-06		major latex protein, putative similar to major latex protein type1 GB:CAA63026 [Arabidopsis thaliana];supported by full-length cDNA: Ceres:20325.
14310	259210_at	At3g09150		0.608059	0.995088	0.284931	-0.19379	-0.563144	-0.376049		0.00138044	5.52428e-05	0.0120971	0.231526	0.00170769	0.0223397		hypothetical protein nearly identical to hypothetical protein GB:AAD56331 (Arabidopsis thaliana);supported by full-length cDNA: Ceres:98026.
1199	246099_at	At5g20230		1.10517	-1.0509	-0.00187667	2.23106	0.940608	-1.18816		5.45692e-05	5.65609e-05	0.989131	1.04068e-06	0.00028898	8.34623e-05		blue copper binding protein ;supported by full-length cDNA: Ceres:7767.
3194	248094_at	At5g55220		0.499497	0.935743	0.0888679	-0.54432	-0.82096	-0.297234		0.00195334	5.65609e-05	0.479858	0.00131527	0.000205063	0.0180444		trigger factor-like protein
14611	259511_at	At1g12520		-0.0654276	-0.809175	-0.612083	0.652271	0.181987	-0.53114		0.703723	5.65609e-05	7.51707e-05	0.000544968	0.145727	0.00138665		unknown protein contains similarity to copper zinc superoxide dismutase GI:5689611 from (Arabidopsis thaliana); supported by cDNA: gi_15215657_gb_AY050357.1_
13241	258141_at	At3g18035		0.708042	1.00189	0.641279	-0.362762	-0.396208	-0.0835312		0.000709651	5.76218e-05	8.17533e-05	0.0619478	0.0233922	0.56223		hypothetical protein
3274	248174_at	At5g54600		0.153669	0.901448	0.370363	-0.779315	-0.484264	0.284208		0.25392	5.79878e-05	0.00222059	8.89735e-05	0.00276186	0.0193368		50S ribosomal protein L24, chloroplast precursor ;supported by full-length cDNA: Ceres:27973.
2262	247162_at	At5g65730		-2.7353	0.928172	-0.617593	-3.74303	-1.46964	2.18379		1.88711e-08	5.81429e-05	0.000278149	1.16566e-09	1.05178e-06	7.68413e-08		xyloglucan endo-transglycosylase-like protein ;supported by full-length cDNA: Ceres:12301.
11673	256573_at	At3g14860		0.451193	0.912505	0.110515	-0.288118	-0.767519	-0.35266		0.00214843	5.81429e-05	0.32493	0.0518207	0.000286278	0.00884265		hypothetical protein predicted by genemark.hmm
15887	260787_at	At1g06230		0.396261	1.06817	0.386898	-0.759368	-0.757059	0.022549		0.0110644	5.81429e-05	0.0023604	0.000158083	0.000264151	0.872558		Ring3-like bromodomain protein similar to Ring3 GB:BAA25416 GI:3041763 from [Mus musculus], contains Pfam profile:PF00439 Bromodomain
21675	266575_at	At2g24060		0.321926	1.22256	0.783463	-0.8867	-0.424512	0.464249		0.0987203	5.81429e-05	0.000128904	5.70575e-05	0.00390492	0.00760802		putative chloroplast initiation factor 3 ;supported by full-length cDNA: Ceres:41558.
7541	252441_at	At3g46780		-0.516704	0.95914	0.0992338	-1.46134	-0.875155	0.571655		0.000847327	5.82273e-05	0.354819	9.43952e-07	0.000163101	0.000229749		putative protein ; supported by cDNA: gi_13605913_gb_AF367356.1_AF367356
10790	255690_at	At4g00360		-0.168052	-0.834617	-1.09329	0.698644	-0.211974	-0.863184		0.174648	5.82273e-05	8.39469e-07	0.000267764	0.0853783	2.12712e-05		probable cytochrome P450
15760	260660_at	At1g19485		0.333502	0.925522	0.699975	-0.518601	-0.300779	0.337864		0.029553	5.82273e-05	5.22616e-05	0.0116651	0.0207031	0.0296988		hypothetical protein contains Pfam profile: PF00730 HhH-GPD superfamily base excision DNA repair protein
14204	259104_at	At3g02170		0.623151	1.29381	0.623148	-0.760699	-0.618825	0.00249186		0.00034871	5.86918e-05	0.000188256	0.00164709	0.000311007	0.988504		unknown protein ;supported by full-length cDNA: Ceres:22225.
2357	247257_at	At5g64760		0.327335	1.08022	0.303396	-0.594139	-0.732821	-0.0712081		0.0149135	5.91363e-05	0.00981821	0.0077524	0.000421255	0.577708		proteasome regulatory subunit-like ; supported by cDNA: gi_17063180_gb_AY062113.1_
17602	262502_at	At1g21600		0.0699053	0.882445	0.16485	-0.680241	-0.683326	0.0793381		0.620203	5.91363e-05	0.0816436	0.000166143	0.000194557	0.549492		unknown protein similar to hypothetical protein GB:AAD41412 GI:5263310 from (Arabidopsis thaliana); supported by cDNA: gi_13265575_gb_AF324715.2_AF324715
9294	254194_at	At4g23980		0.576118	1.00742	0.380997	-0.462693	-0.535596	-0.292593		0.00215032	5.9651e-05	0.00545131	0.00602022	0.0013137	0.0217781		auxin response factor 9 (ARF9) ; supported by cDNA: gi_4580574_gb_AF082176.1_AF082176
13364	258264_at	At3g15790		0.636606	1.0392	0.495084	-0.494059	-0.672117	-0.0743195		0.000113802	5.9651e-05	0.000451215	0.00787045	0.00057208	0.547953		unknown protein
13467	258367_at	At3g14370		0.513307	-0.992271	-0.331719	1.46417	0.64455	-0.955745		0.000983552	5.9651e-05	0.00460172	3.8378e-07	0.000321286	1.32745e-05		putative protein kinase similar to protein kinase homolog GB:AAC78477 from [Arabidopsis thaliana];supported by full-length cDNA: Ceres:96699.
5348	250248_at	At5g13740		0.085763	0.957573	0.250745	-0.786792	-0.67358	0.219266		0.622304	5.97218e-05	0.0599947	0.000208693	0.000376084	0.051016		transporter-like protein
3343	248243_at	At5g53590		0.00103148	-0.850656	-0.256662	1.06695	0.555223	-0.436221		0.995741	5.99289e-05	0.04295	5.07782e-06	0.000824792	0.00409942		unknown protein
1909	246809_s_at	At5g27140		0.152907	1.03624	0.265479	-0.910247	-0.679351	0.142962		0.496403	6.02626e-05	0.0444808	0.000326127	0.000503352	0.354462		SAR DNA-binding protein - like SAR DNA-binding protein-1, garden pea, PIR:T06377
3477	248377_at	At5g51720		-0.888281	-1.04102	-0.26379	-0.00735179	0.66225	0.638144		2.20134e-05	6.02626e-05	0.017048	0.965364	0.000470143	0.00018009		unknown protein ; supported by full-length cDNA: Ceres: 266744.
6628	251528_at	At3g58600		0.572964	1.09297	0.395309	-0.5044	-0.655577	-0.116662		0.000680204	6.02626e-05	0.0101673	0.00254661	0.000360929	0.325392		putative protein hypothetical protein F21M11.17 - Arabidopsis thaliana, EMBL:AC003027;supported by full-length cDNA: Ceres:27.
8453	253353_at	At4g33730		-1.08833	0.890081	0.264881	-2.23906	-0.867855	1.43956		0.000150077	6.02626e-05	0.0299439	2.67022e-08	0.00024993	8.01156e-06		pathogenesis-related protein - like pathogenesis-related protein 1 precursor, 17.6K, Arabidopsis thaliana, PIR2:JQ1693
12193	257093_at	At3g20570		-0.611025	-1.22845	-0.78849	0.673922	0.325881	-0.341425		0.000392951	6.02626e-05	2.77752e-05	0.0138382	0.212511	0.0186312		hypothetical protein ;supported by full-length cDNA: Ceres:9965.
16970	261870_at	At1g11570		-0.963789	-0.93916	-0.568477	0.0379892	0.293925	0.376054		7.43652e-05	6.02626e-05	0.000256125	0.876098	0.0934047	0.0161744		nuclear transport factor 2, putative similar to nuclear transport factor 2 GI:5360221 from [Oryza sativa]
20023	264923_s_at	At1g60740		0.691982	-0.897747	0.821247	1.60517	1.6092	0.0970851		0.000127291	6.03376e-05	2.90937e-05	1.94799e-07	1.80263e-07	0.453288		peroxiredoxin, putative similar to type 2 peroxiredoxin GI:4928472 from [Brassica rapa];supported by full-length cDNA: Ceres:10862.; supported by full-length cDNA: Ceres: 1810.
9765	254665_at	At4g18340		-0.169903	-0.955677	-0.583208	0.527535	0.307506	-0.192591		0.322344	6.10097e-05	0.0002566	0.00315044	0.0418973	0.240906		beta-1,3-glucanase-like protein strong simlarity to endo-beta-1,3-beta-D-glucosidase, Nicotiana tabacum, PIR2:S46495
12306	257206_at	At3g16530		0.278115	-1.22683	-0.860761	1.60281	0.387915	-1.0266		0.0872689	6.16274e-05	6.32022e-05	4.32365e-07	0.00545993	5.8113e-06		putative lectin similar to lectin SP:P02874 [Onobrychis viciifolia]; contains Pfam profile: PF00139 legume lectins beta domain; supported by cDNA: gi_15809853_gb_AY054194.1_
22299	267199_at	At2g30990		0.0228874	0.986712	0.0842504	-0.919788	-0.994252	0.166156		0.940734	6.21696e-05	0.447403	0.000241796	7.9504e-05	0.383946		hypothetical protein predicted by genefinder
110	245010_at	ndhJ		-0.129918	1.18053	1.46829	-1.26114	0.0634684	1.51081		0.514823	6.21839e-05	8.19641e-06	1.49755e-06	0.747986	1.10945e-05		NADH dehydrogenase subunit
3170	248070_at	At5g55660		0.126592	0.965199	0.196764	-1.00799	-0.919315	0.0458472		0.384485	6.21839e-05	0.0514338	1.8226e-05	0.000207432	0.725098		putative protein similar to unknown protein (pir||T08929)
7282	252182_at	At3g50670		0.387629	0.843897	0.328882	-0.4257	-0.503238	-0.0421083		0.0152176	6.21839e-05	0.0235077	0.00570881	0.00312467	0.793792		U1 snRNP 70K protein ; supported by cDNA: gi_14532499_gb_AY039874.1_
19680	264580_at	At1g05340		1.03967	-0.973866	0.408152	2.06808	1.28376	-0.731138		1.64024e-05	6.24967e-05	0.00523566	1.18235e-07	5.96505e-06	5.91523e-05		unknown protein EST gb|ATTS0295 comes from this gene;supported by full-length cDNA: Ceres:20380.
809	245709_at	At5g04320		0.721205	0.855321	0.210981	-0.53905	-0.600626	-0.329867		0.00118379	6.26447e-05	0.0497623	0.00320333	0.00223669	0.0962097		putative protein
11307	256207_at	At1g50920		0.315713	0.925837	0.305681	-0.485712	-0.605883	-0.0207699		0.0253375	6.27887e-05	0.00455143	0.00485103	0.00108796	0.892488		GTP-binding protein, putative similar to GTP-binding protein NGB [Homo sapiens] GI:4191616
3037	247937_at	At5g57110		-0.0198068	-0.952226	-0.400501	0.887684	0.503021	-0.410047		0.920274	6.33373e-05	0.00653188	0.000116394	0.00367169	0.00609228		Ca2+-transporting ATPase-like protein (emb|CAB79748.1)
22692	267592_at	At2g39710		0.0959891	-0.876516	-0.714142	1.13427	0.140709	-0.841285		0.560142	6.33373e-05	9.48181e-05	1.58957e-05	0.388833	6.62371e-05		unknown protein similar to GP 2245012|gnl|PID|e327000|Z97341; supported by cDNA: gi_15293230_gb_AY051049.1_
804	245704_at	At5g04290		0.405188	0.939504	0.516886	-0.516609	-0.378732	0.0868041		0.0494308	6.53198e-05	0.00152389	0.0264076	0.00562928	0.71602		glycine-rich protein
11373	256273_at	At3g12090		-0.0995897	-1.00897	-0.339762	0.848705	0.602001	-0.271234		0.498805	6.53198e-05	0.00354921	0.000136332	0.00170108	0.0569647		senescence-assocated protein, putative similar to senescence-associated protein 5 GB:AAC34855 GI:3551954 [Hemerocallis hybrid cultivar]
16407	261307_at	At1g48520		0.170937	0.89328	0.120851	-0.672628	-0.747195	0.0714222		0.214079	6.53198e-05	0.363354	0.000360884	0.000250535	0.545461		unknown protein similar to Glu-tRNAGln amidotransferase subunit B GB:AAB83965; supported by cDNA: gi_11078539_gb_AF239836.1_AF239836
19888	264788_at	At2g17880		-0.299822	1.19398	1.88276	-1.61734	0.50403	2.27748		0.144922	6.53198e-05	9.3214e-06	1.96449e-06	0.0146753	4.02935e-07		putative DnaJ protein ;supported by full-length cDNA: Ceres:22711.
19256	264156_at	At1g65280		0.729504	1.16979	0.529273	-0.535554	-0.556392	-0.139028		8.58997e-05	6.55273e-05	0.000293708	0.00858097	0.00489293	0.321464		unknown protein
1569	246469_at	At5g17070		0.361338	0.974158	0.172706	-0.46989	-0.505465	-0.201107		0.0117488	6.6994e-05	0.129451	0.0079541	0.00881851	0.099564		putative protein predicted protein, Drosophila melanogaster, EMBL:AE003450
6326	251226_at	At3g62680		-2.15038	0.982675	0.248627	-3.28213	-0.708547	2.45276		3.24782e-06	6.6994e-05	0.0235559	3.82682e-09	0.000463375	1.3579e-07		proline-rich protein proline-rich protein precursor - Glycine max, PIR:A29324
3566	248466_at	At5g50720		-0.468202	-0.862665	-0.378846	0.590363	0.625193	0.109038		0.00110867	6.72855e-05	0.00292489	0.0104869	0.00372441	0.358391		putative protein similar to unknown protein (pir||T05517);supported by full-length cDNA: Ceres:121993.
17876	262776_at	At1g13020		0.0689289	1.12912	0.333932	-0.861282	-0.619894	0.146		0.692934	6.72855e-05	0.00837898	0.000283906	0.00121982	0.236451		unknown protein EST gb|T22808 comes from this gene
19360	264260_at	At1g09210		0.0323331	0.994486	0.283352	-1.01211	-0.714486	0.22258		0.860087	6.73137e-05	0.00756983	1.95542e-05	0.000486834	0.120255		putative calcium-binding protein, calreticulin similar to GB:AAA80652;supported by full-length cDNA: Ceres:27210.
3209	248109_at	At5g55310		0.305854	0.881937	0.285679	-0.460479	-0.637561	-0.04385		0.0263916	6.77049e-05	0.011425	0.00412447	0.000244696	0.765061		DNA topoisomerase I
9248	254148_at	At4g24280		0.639376	0.987546	0.103874	-0.294311	-0.811883	-0.539168		0.000408992	6.77049e-05	0.317683	0.0792393	0.000423316	0.000546431		hsp 70-like protein heat shock 70 protein - Spinacia oleracea,PID:g2654208
50	244950_at	cox2		0.632164	-0.987174	-0.184384	1.50215	0.799651	-0.831042		0.00740259	6.82721e-05	0.21262	1.45768e-05	0.000530629	0.000220222		cytochrome c oxidase subunit 2
10075	254975_at	At4g10500		-0.334915	-0.961399	-0.649196	0.653408	0.207821	-0.400207		0.0158704	6.82721e-05	7.26733e-05	0.000516722	0.203437	0.00475169		putative Fe(II)/ascorbate oxidase SRG1 protein - Arabidopsis thaliana, PIR2:S44261
9414	254314_at	At4g22470		0.9377	-1.09337	-0.412044	2.00778	0.513819	-1.54452		6.36159e-05	6.84259e-05	0.00188106	1.33349e-07	0.00563679	2.05877e-06		extensin - like protein hybrid proline-rich protein, Zea mays, PIR2:JQ1663
10154	255054_s_at	At4g09740		-0.6093	-0.881073	-1.32295	0.410712	-0.188148	-0.66835		0.00313305	6.84319e-05	2.54266e-06	0.0242282	0.225762	0.000777808		cellulase-like protein cellulase (EC 3.2.1.4) 3D precursor -Capsicum annuum,PIR2:S57663
5494	250394_at	At5g10910		0.243525	1.09578	0.290005	-0.573846	-0.875752	-0.0931674		0.173535	6.88166e-05	0.0328278	0.00397115	0.000248916	0.431876		putative protein yllC, Enterococcus faecalis, EMBL:EFU94707
6563	251463_at	At3g59800		0.289573	1.15865	0.0229827	-0.884258	-0.931144	-0.0183551		0.0350712	6.88166e-05	0.861177	9.9574e-05	0.000509765	0.897748		hypothetical protein
497	245397_at	At4g14560		-0.0968407	0.847582	-0.453092	-0.93224	-1.17056	-0.169831		0.505949	6.91019e-05	0.00450802	0.000193477	1.14898e-05	0.124233		auxin-responsive protein IAA1 ;supported by full-length cDNA: Ceres:33860.
5338	250238_at	At5g13570		0.547899	1.26323	0.513446	-0.545	-0.729023	-0.0529185		0.00222055	6.91019e-05	0.000541907	0.00446698	0.000213506	0.704159		unknown protein
4170	249070_at	At5g44030		0.160887	-0.861618	-0.131824	0.977416	0.713012	-0.238321		0.243972	6.93657e-05	0.169081	1.87598e-05	0.000164127	0.0400148		cellulose synthase catalytic subunit-like protein
22619	267519_at	At2g30470		0.189397	0.946543	0.345896	-0.725199	-0.68438	0.131029		0.199006	7.03577e-05	0.0204731	0.000178211	0.000614728	0.321802		putative VP1/ABI3 family regulatory protein
22670	267570_at	At2g30800		0.2537	1.21898	0.159969	-0.685903	-0.804108	-0.199368		0.0780959	7.03917e-05	0.162725	0.00162298	0.000234202	0.104215		putative RNA helicase A identical to GB:U10245; sequence 75421..75444 and sequence 75397..75420 are identical, only one copy of them is present in GB:U10245.
7557	252457_at	At3g47180		-0.83804	-0.931529	-0.677744	0.162014	0.365452	0.218317		0.000776683	7.07426e-05	6.75879e-05	0.271358	0.0152776	0.0943594		zinc-finger protein-like protein DNA binding zinc finger protein (Pspzf), Pisum sativum, AB018422
15382	260282_at	At1g80410		-0.0544045	0.878709	-0.388216	-1.0656	-1.40118	-0.520523		0.832069	7.15794e-05	0.00199567	0.000371082	7.52239e-07	0.000684356		putative N-terminal acetyltransferase similar to N-TERMINAL ACETYLTRANSFERASE GB:P12945 from (Saccharomyces cerevisiae)
11747	256647_at	At3g13610		0.396022	-0.923365	0.108151	1.12481	1.03841	-0.187671		0.0123733	7.17401e-05	0.289112	2.18797e-05	6.78849e-06	0.0903784		unknown protein contains similarity to DNA-binding protein zyxin GB:X99063 GI:1430882 from [Mus musculus]
4890	249790_at	At5g24290		-0.0871171	-0.984498	-0.617636	0.751458	0.223688	-0.255128		0.54865	7.20085e-05	0.000685612	0.00434997	0.164742	0.108525		putative protein similar to unknown protein (pir||T09026);supported by full-length cDNA: Ceres:249388.
13012	257912_at	At3g25500		0.0939387	0.899	-0.0784902	-0.724209	-0.895795	-0.0802966		0.584416	7.20085e-05	0.552119	0.000650522	0.000489258	0.599606		formin-like protein AHF1 identical to formin-like protein AHF1 GB:AAF14548 from [Arabidopsis thaliana]; supported by cDNA: gi_6503009_gb_AF174427.1_AF174427
15501	260401_at	At1g69840		0.113799	-0.957492	-0.239708	0.863281	0.656654	-0.267742		0.459719	7.20085e-05	0.0490059	7.98214e-05	0.000391516	0.0417936		unknown protein similar to hypothetical protein GB:CAA10289 [Cicer arietinum]
14429	259329_at	At3g16360		-0.382869	-0.966757	-0.541576	0.428874	0.390335	0.0115881		0.00949891	7.20992e-05	0.000472094	0.0112698	0.0344515	0.93935		putative two-component phosphorelay mediator similar to two-component phosphorelay mediators (ATHP1-3) GB:BAA37110, GB:BAA37111, GB:BAA37112 (Arabidopsis thaliana); supported by cDNA: gi_7630186_dbj_AB041766.1_AB041766
21843	266743_at	At2g02990		0.198585	-1.15049	-0.516829	1.42938	0.668472	-0.671924		0.260599	7.25553e-05	0.0141284	6.90006e-07	0.000421255	0.000288661		ribonuclease, RNS1 identical to ribonuclease SP:P42813, GI:561998 from [Arabidopsis thaliana]; supported by full-length cDNA: Ceres:27242.
811	245711_at	At5g04340		0.643422	-1.0568	-0.191839	1.756	0.898614	-0.973148		0.000395024	7.27945e-05	0.118141	1.06533e-06	0.00182977	6.27513e-06		putative c2h2 zinc finger transcription factor
18887	263787_at	At2g46420		0.234568	-1.1245	-1.0489	1.49023	-0.0357432	-1.34684		0.127315	7.27945e-05	1.77543e-06	0.000146892	0.852803	1.52367e-06		unknown protein ; supported by cDNA: gi_15450510_gb_AY052357.1_
4120	249020_at	At5g44800		0.385893	0.815209	0.326227	-0.359258	-0.367332	-0.119353		0.00498075	7.36795e-05	0.0250399	0.0237678	0.0160786	0.293451		helicase-like protein
11773	256673_at	At3g52370		0.336516	-0.871161	-0.609774	1.10786	0.204543	-0.946931		0.0579005	7.36875e-05	0.000275949	1.11841e-05	0.117028	7.00737e-05		unknown protein
22160	267060_at	At2g32580		0.782471	0.958017	0.582823	-0.180506	-0.40259	-0.203248		5.93631e-05	7.40169e-05	0.00198366	0.194169	0.0073269	0.0820632		unknown protein ; supported by full-length cDNA: Ceres: 16625.
22450	267350_at	At2g40030		0.0349046	1.39619	1.12359	-1.22155	-0.319051	0.824354		0.856836	7.40169e-05	1.17191e-06	7.03131e-06	0.0203642	0.000407058		putative DNA-directed RNA polymerase II subunit
2182	247082_at	At5g66030		0.492154	0.8214	0.218354	-0.39117	-0.617272	-0.176729		0.00221223	7.49487e-05	0.0883844	0.00961583	0.000303406	0.148571		putative protein contains similarity to myosin heavy chain; supported by cDNA: gi_15983361_gb_AF424555.1_AF424555
20255	265155_at	At1g30990		-0.20951	1.00615	0.863677	-1.12649	-0.304211	0.907609		0.217024	7.52644e-05	2.36653e-05	0.000193477	0.0395324	0.000135078		putative major latex protein type 1 similar to major latex protein (gnl|PID|e326866); similar to ESTs gb|W43264, gb|H36765, gb|R30617, gb|AA042095, and emb|Z27272
13081	257981_at	At3g20770		0.523542	0.923096	0.337838	-0.445874	-0.561226	-0.163069		0.00110162	7.63817e-05	0.00328205	0.00770434	0.000730359	0.163769		ethylene-insensitive 3 (EIN3) identical to GB:AAC49749 from [Arabidopsis thaliana]
10579	255479_at	At4g02380		-0.259734	0.868041	0.530104	-1.0446	-0.315634	0.848945		0.0968995	7.66766e-05	0.000127448	8.41467e-06	0.0252672	4.701e-05		coded for by A. thaliana cDNA T46835 similar to several small proteins (~100 aa) that are induced by heat, auxin, ethylene and wounding such as Phaseolus aureus indole-3-acetic acid induced protein ARG (SW:32292);supported by full-length cDNA: Ceres:23194.
9008	253908_at	At4g27260		0.0767442	0.8911	0.290851	-0.804724	-0.649023	0.111104		0.616813	7.68035e-05	0.0240839	7.29161e-05	0.000425996	0.41043		GH3 like protein GH3 protein, Glycine max., PIR2:S17433
16927	261827_at	At1g11480		0.414769	1.09281	0.533395	-0.701979	-0.547014	0.160454		0.0156372	7.7054e-05	0.00137234	0.000116919	0.00173429	0.222361		unknown protein contains similarity to eukaryotic initiation factor 4B GI:6739515 from [Triticum aestivum]; supported by cDNA: gi_14335083_gb_AY037221.1_
14788	259688_at	At1g63120		-0.0836177	-1.01756	-0.245115	1.00198	0.760033	-0.297204		0.563311	7.7664e-05	0.0385423	1.31607e-05	0.000128115	0.0113155		membrane protein, putative similar to GI:294845 from [Saccharum hybrid cultivar H65-7052] (Plant Physiol. 102, 1367 (1993))
8949	253849_at	At4g28080		0.297423	0.91198	-0.0267621	-0.524536	-0.974076	-0.304851		0.0390739	7.77296e-05	0.813546	0.00232642	5.55024e-05	0.017656		putative protein 150-kD protein, Dictyostelium discoideum, gb:U49332
462	245362_at	At4g17460		-0.419022	0.939812	-0.202657	-1.25608	-1.17875	0.199181		0.00337771	7.77584e-05	0.0400706	2.81584e-05	7.33626e-06	0.158485		homeobox-leucine zipper protein HAT1 (hd-zip protein 1) ;supported by full-length cDNA: Ceres:34167.
9502	254402_at	At4g21310		-0.450565	-0.997017	-0.427118	0.624994	0.502625	0.0402463		0.00256151	7.77584e-05	0.00433173	0.00190338	0.0104772	0.799624		putative protein predicted protein, Arabidopsis thaliana
13287	258187_at	At3g17870		0.179072	1.01939	0.542761	-0.677999	-0.556504	0.172301		0.360602	7.78395e-05	0.00675114	0.00163964	0.000495101	0.323129		HSC70-interacting protein, putative similar to HSC70-INTERACTING PROTEIN GB:P50502 from [Homo sapiens]
4064	248964_at	At5g45340		0.916926	0.829228	1.18346	0.2022	0.352241	0.210872		8.85773e-05	7.92434e-05	1.5171e-06	0.292885	0.0217995	0.149915		cytochrome P450
9846	254746_at	At4g12980		-0.520524	-0.837187	-0.828261	0.342968	-0.0115	-0.282105		0.00798495	8.05745e-05	4.49479e-05	0.0407402	0.944486	0.0842025		putative protein hypothetical protein - Arabidopsis thaliana,PIR2:H71441;supported by full-length cDNA: Ceres:4642.
13037	257937_at	At3g19810		0.61037	0.860878	0.220793	-0.353918	-0.610751	-0.315114		0.000274184	8.09717e-05	0.0325452	0.0117268	0.00101749	0.0147927		hypothetical protein predicted by genscan+;supported by full-length cDNA: Ceres:42922.
107	245007_at	psaA		-0.0887215	-0.980782	-1.51872	0.963066	-0.609153	-1.46662		0.695563	8.15115e-05	1.44215e-06	0.00049535	0.00100782	1.01066e-05		PSI P700 apoprotein A1
8763	253663_at	At4g30160		0.336709	1.04659	0.318398	-0.582202	-0.647706	0.0128575		0.0367155	8.15115e-05	0.0103131	0.00199047	0.000759331	0.929836		putative villin
15853	260753_at	At1g49230		-1.15559	-0.900049	-0.941217	-0.143916	-0.0390791	0.139805		3.94158e-06	8.15115e-05	7.13825e-06	0.391029	0.805797	0.235041		RING-H2 finger protein RHA3a, putative similar to RING-H2 finger protein RHA3a GI:3790573 from [Arabidopsis thaliana]
981	245881_at	At5g09460		-0.0102251	0.997776	-0.0244346	-0.780581	-0.913513	-0.161203		0.970318	8.15371e-05	0.820553	0.000585502	0.00023873	0.380508		putative protein
3565	248465_at	At5g51200		-0.392989	-0.956922	-1.40153	0.598333	-0.546196	-0.944716		0.0322545	8.15371e-05	1.29119e-07	0.00183872	0.00153087	0.000194637		putative protein contains similarity to unknown protein (dbj|BAA13214.1)
11731	256631_at	At3g28320		0.168902	1.13037	1.1632	-0.993422	0.0435763	1.03744		0.232543	8.27549e-05	2.30515e-06	1.71221e-05	0.82158	7.96547e-06		At14a-like protein similar to At14a protein GB:AAD26355 GI:4589123 [Arabidopsis thaliana]
18941	263841_at	At2g36870		0.379694	-0.790175	-0.33656	1.26374	0.479637	-0.699809		0.00741453	8.27549e-05	0.002836	3.25063e-06	0.00593941	0.000217359		putative xyloglucan endo-transglycosylase ; supported by full-length cDNA: Ceres: 7831.
4539	249439_at	At5g40020		0.110039	-0.832538	-0.268712	0.98284	0.583106	-0.444348		0.604512	8.33051e-05	0.035673	2.57207e-05	0.00157995	0.00183861		thaumatin-like protein thaumatin-like protein - Arabidopsis thaliana, PIR:S71175
9125	254025_at	At4g25790		-1.00304	1.06555	0.0498536	-2.14619	-0.940623	1.12461		0.000241179	8.34814e-05	0.726446	5.4438e-07	0.000357564	5.88734e-05		putative pathogenesis-related protein gene PR-1 protein - Medicago truncatula, PIR2:S47171
15474	260374_at	At1g73960		0.639705	1.5183	0.240098	-0.791685	-1.19244	-0.204158		0.00299863	8.34814e-05	0.218449	3.84375e-05	3.43905e-05	0.0859513		unknown protein
7284	252184_at	At3g50660		0.262486	0.998221	0.998563	-0.865025	0.133361	0.839416		0.0731838	8.3518e-05	3.13468e-06	0.000155607	0.378423	0.000110664		steroid 22-alpha-hydroxylase (DWF4) ; supported by cDNA: gi_15724347_gb_AF412114.1_AF412114
1931	246831_at	At5g26340		0.629198	-0.873211	-0.475923	1.60454	0.565443	-1.13877		0.000341574	8.4308e-05	0.000624272	2.30659e-07	0.00423608	1.86934e-06		hexose transporter - like protein hexose transporter HT2, Lycopersicon esculentum, EMBL:LES132224; supported by cDNA: gi_15010579_gb_AY045591.1_
13450	258350_at	At3g17510		-0.271809	1.05633	0.0464642	-1.13338	-0.916572	0.237604		0.104883	8.4308e-05	0.669032	4.21966e-05	0.000355502	0.132765		unknown protein similar to serine/threonine kinase GB:CAA73067 from [Sorghum bicolor]; supported by cDNA: gi_11066951_gb_AF302112.1_AF302112
20293	265193_at	At1g05070		0.375233	0.832158	0.655464	-0.463891	-0.368273	0.109363		0.0304783	8.48038e-05	0.000242139	0.0048943	0.00850035	0.377961		unknown protein ESTs gb|T144077 and gb|T43352 come from this gene; supported by full-length cDNA: Ceres: 13725.
14815	259715_at	At1g60990		0.489675	0.792537	0.226042	-0.369077	-0.595209	-0.195337		0.00291838	8.51014e-05	0.0291129	0.019246	0.000502961	0.134564		hypothetical protein predicted by genscan+, similar to aminomethyltransferase GB:CAA20175 from [Streptomyces coelicolor A3(2)]
21142	266042_s_at	At2g07734		-0.029778	1.14775	0.660335	-1.13689	-0.237641	0.949467		0.880988	8.51014e-05	0.00290508	0.00010971	0.21313	0.00143444		hypothetical protein
12035	256935_at	At3g22570		-0.634361	1.24625	0.832074	-1.8576	-0.229893	1.56062		0.00330977	8.51784e-05	0.000108103	4.07602e-06	0.192337	6.80452e-07		unknown protein ;supported by full-length cDNA: Ceres:111478.
16662	261562_at	At1g01750		-2.15318	1.10311	0.448557	-2.99837	-0.735453	2.6146		2.48811e-08	8.51784e-05	0.00345636	1.63353e-09	0.000418511	1.5695e-08		actin depolymerizing factor, putative similar to actin depolymerizing factor 4 GB:AAD09110 GI:4185511 from [Arabidopsis thaliana];supported by full-length cDNA: Ceres:545.
5661	250561_at	At5g08030		-0.507288	-0.912064	-1.20854	0.072211	-0.34514	-0.33759		0.00282587	8.78178e-05	4.60145e-05	0.745374	0.03218	0.00610269		glycerophosphodiester phosphodiesterase - like protein glycerophosphodiester phosphodiesterase, Borrelia hermsii, EMBL:BH40762
13447	258347_at	At3g17520		3.60152	1.1825	3.12884	2.28406	2.05259	-0.422221		3.61191e-10	8.78178e-05	7.76824e-10	2.37361e-08	1.40188e-06	0.0021384		unknown protein identical to LEA-like protein GB:CAA10352 from [Arabidopsis thaliana]
18322	263222_at	At1g30640		0.308906	0.816358	0.315527	-0.577592	-0.571545	-0.0811072		0.0189945	8.80382e-05	0.0353792	0.00177013	0.00397137	0.62155		putative protein kinase Strong similarity to gb|X71057 protein kinase from Nicotiana tabacum and contains PF|00069 eukaryotic protein kinase domain
12995	257895_at	At3g16950		-0.120213	0.845168	-0.235505	-1.13843	-1.09366	0.0504423		0.453286	8.80895e-05	0.0275112	1.74256e-05	8.78337e-05	0.737752		dihydrolipoamide dehydrogenase, putative similar to dihydrolipoamide dehydrogenase GB:CAA88451 [Synechocystis PCC6803] (Microbiology 143 (Pt 11), 3543-3553 (1997)); supported by cDNA: gi_15215695_gb_AY050376.1_
3003	247903_at	At5g57340		-0.22406	0.869181	-0.0506432	-0.991672	-0.85349	0.195766		0.152578	8.84513e-05	0.681842	6.90141e-05	3.9941e-05	0.10995		unknown protein ; supported by cDNA: gi_16226274_gb_AF428289.1_AF428289
6244	251144_at	At5g01210		0.489796	0.91135	0.847438	-0.280166	0.0736293	0.363144		0.00157375	8.84513e-05	1.90522e-05	0.0601911	0.682242	0.00666958		anthranilate N-benzoyltransferase - like protein anthranilate N-benzoyltransferase, clove pink, PIR:T10717; supported by cDNA: gi_15912268_gb_AY056412.1_
8787	253687_at	At4g29520		0.166847	0.918073	0.0913657	-0.751573	-0.745854	0.0325192		0.240077	8.84513e-05	0.461293	0.000325821	0.000268157	0.807872		putative protein ;supported by full-length cDNA: Ceres:142647.
15308	260208_s_at	At1g70670		-0.495912	-0.932424	-0.542518	0.440406	0.309584	-0.156467		0.00334291	8.84513e-05	0.00123385	0.00820665	0.0630545	0.320569		unknown protein similar to Ca+2-binding EF hand protein GB:AAB71227 [Glycine max];supported by full-length cDNA: Ceres:5143.
16520	261420_at	At1g07720		0.232379	-0.904246	-0.876252	1.41921	0.0905113	-1.25432		0.061106	8.84513e-05	2.12428e-05	9.51071e-07	0.540204	2.5302e-06		fatty acid elongase 3-ketoacyl-CoA synthase, putative similar to GB:AAC99312 from [Arabidopsis thaliana] (Plant J. (1999) In press); supported by cDNA: gi_16226846_gb_AF428349.1_AF428349
16670	261570_at	At1g01120		0.257505	-0.866827	-0.594517	1.15062	0.239323	-0.983184		0.0357394	8.84513e-05	0.000145411	3.33696e-05	0.239759	4.94663e-06		fatty acid elongase 3-ketoacyl-CoA synthase 1 identical to GB:AAC99312 GI:4091810 from [Arabidopsis thaliana]
17228	262128_at	At1g52690		3.21449	1.35257	2.17181	1.97996	0.87434	-1.17082		3.87992e-10	8.84513e-05	8.33887e-09	7.98548e-08	0.000110104	1.31731e-06		late embryogenesis-abundant protein, putative similar to late embryogenesis-abundant protein GI:17828 from [Brassica napus];supported by full-length cDNA: Ceres:35745.
17633	262533_at	At1g17090		-0.592525	-0.769153	-0.194797	0.0352393	0.431929	0.334183		0.000906017	8.84513e-05	0.117139	0.870158	0.0111353	0.037592		hypothetical protein Pfam
21402	266302_at	At2g27050		-0.366325	0.87078	0.249494	-1.01815	-0.53723	0.589501		0.00734977	8.84513e-05	0.0360754	1.96797e-05	0.000580131	0.000459991		ethylene-insensitive3-like1 (EIL1) identical to GB:AF004213; related to ethylene-insensitive3 (ethylene signaling pathway)
8240	253140_at	At4g35480		0.109679	-0.760442	-0.058325	0.741861	0.572619	-0.176139		0.469174	8.87073e-05	0.618493	0.000781921	0.000798056	0.111029		RING-H2 finger protein RHA3b ;supported by full-length cDNA: Ceres:31493.
4967	249867_at	At5g23020		-0.63179	1.21611	-0.67404	-1.97374	-1.86067	0.164162		0.00036913	8.92678e-05	0.000431247	2.22912e-07	1.56083e-05	0.275498		2-isopropylmalate synthase-like protein
7372	252272_at	At3g49670		-0.26034	-1.05265	-0.640967	0.732649	0.212802	-0.414092		0.0847764	8.93183e-05	4.4063e-05	0.00362876	0.339206	0.0201015		receptor protein kinase - like protein CLAVATA1 receptor kinase, Arabidopsis thaliana, EMBL:ATU96879
15027	259927_at	At1g75100		-0.449646	0.798198	-0.284574	-1.24098	-1.13764	0.127715		0.012008	9.03939e-05	0.0221047	3.05272e-05	4.87955e-06	0.462936		unknown protein ; supported by cDNA: gi_15982794_gb_AY057504.1_
12278	257178_at	At3g13070		0.259799	1.06575	0.145902	-0.738092	-0.802648	-0.137041		0.0382823	9.14629e-05	0.141868	0.000519218	0.000609647	0.255887		hemolysin-like protein similar to hemolysin C GB:Q54318 [Brachyspira hyodysenteriae]
6775	251675_at	At3g57300		0.325356	0.785432	0.113487	-0.54225	-0.758713	-0.213869		0.0204703	9.16296e-05	0.300052	0.00150491	9.08636e-05	0.0648044		helicase-like protein DNA helicase YGL150c - Saccharomyces cerevisiae, PIR:S60416
117	245017_at	psaI		0.0592166	1.14289	0.916249	-0.940185	-0.0101394	0.931781		0.668319	9.28204e-05	2.63113e-05	4.83467e-05	0.959072	1.42386e-05		PSI I protein
21	244921_s_at	orf114		-0.0343459	1.48664	1.35245	-1.36006	-0.10794	1.15258		0.8332	9.28508e-05	6.22465e-07	4.51191e-05	0.563057	3.55345e-05		hypothetical protein
10698	255598_at	At4g00830		0.293332	0.829005	0.259489	-0.469616	-0.579286	-0.056019		0.0331395	9.28508e-05	0.0108725	0.00464478	0.0028087	0.644566		putative protein similar to nucleolin protein; supported by cDNA: gi_13605915_gb_AF367357.1_AF367357
22008	266908_at	At2g34650		0.00152433	-0.771443	-0.522315	0.755668	0.299949	-0.428028		0.994175	9.28508e-05	0.00160953	0.00178288	0.017728	0.019344		putative protein kinase contains a protein kinase domain profile (PDOC00100); supported by cDNA: gi_7208441_gb_AF232236.1_AF232236
22095	266995_at	At2g34500		0.724105	-1.0269	-0.301614	1.71423	0.74054	-0.979092		0.000208431	9.32821e-05	0.0139798	4.20372e-06	0.00149725	1.14319e-05		putative cytochrome P450
14867	259767_s_at	At1g29350		0.40668	0.756776	0.239919	-0.390389	-0.478607	-0.0764828		0.0182771	9.39243e-05	0.0264624	0.0143944	0.00161955	0.640118		unknown protein
16716	261616_at	At1g33060		0.336194	0.879504	0.0921215	-0.572405	-0.81741	-0.119897		0.046608	9.39243e-05	0.47955	0.00189056	0.000181154	0.415093		NAC domain containing protein, putative similar to NAC1 GB:AAF68626 GI:7716952 from [Medicago truncatula]
21217	266117_at	At2g02170		0.726017	1.2656	1.28976	-0.606266	-0.0593349	0.471716		5.53009e-05	9.43036e-05	4.21749e-07	0.000959736	0.685708	0.00647165		hypothetical protein ; supported by cDNA: gi_14326557_gb_AF385733.1_AF385733
1334	246234_at	At4g37280		0.310113	0.768496	-0.00333701	-0.574098	-0.60047	-0.130098		0.0224341	9.48061e-05	0.976451	0.00155856	0.000421224	0.433422		putative protein
220	245120_at	At2g39810		0.080841	0.832964	0.152871	-0.650946	-0.688888	-0.145098		0.644796	9.4956e-05	0.215035	0.000637364	0.000347793	0.374122		hypothetical protein predicted by genscan
18595	263495_at	At2g42530		-2.29203	-0.884242	-0.856048	-1.29404	-0.0369202	1.29772		6.77623e-09	9.53528e-05	9.29924e-06	1.51521e-05	0.816308	7.6476e-06		cold-regulated protein cor15b precursor ;supported by full-length cDNA: Ceres:19221.
5748	250648_at	At5g06760		2.67869	0.888167	2.12469	1.77786	1.22646	-0.54098		1.04655e-09	9.55195e-05	7.89706e-08	5.92431e-08	1.80184e-05	0.00303139		late embryogenesis abundant protein LEA like ; supported by cDNA: gi_15293004_gb_AY050936.1_
6033	250933_at	At5g03170		0.0195748	-0.842482	-0.108734	0.839876	0.676189	-0.0296087		0.908461	9.57645e-05	0.261384	9.87158e-05	0.000236715	0.860316		arabinogalactan protein - like arabinogalactan protein Pop14A9, Populus alba x Populus tremula, EMBL:AF183809;supported by full-length cDNA: Ceres:14950.
10193	255093_s_at	At4g08580		0.416409	0.955125	0.242102	-0.563483	-0.739014	-0.112846		0.0104197	9.57645e-05	0.0285892	0.00152642	0.000102841	0.456067		putative microfibril-associated protein
19627	264527_at	At1g30760		1.11513	-1.06477	0.226585	1.87066	1.27486	-0.773858		4.62857e-05	9.62308e-05	0.0385469	2.30659e-07	2.55911e-05	0.000576672		putative reticuline oxidase-like protein similar to GB:P30986 from [Eschscholzia californica] ( berberine bridge-forming enzyme ), ESTs gb|F19886, gb|Z30784 and gb|Z30785 come from this gene
1728	246628_at	At1g48900		0.290586	0.867808	0.067813	-0.364121	-0.669248	-0.260544		0.0476136	9.74442e-05	0.54051	0.0209872	0.000944767	0.02981		signal recognition particle 54 kDa protein 2 (SRP54), putative similar to signal recognition particle 54 kDa protein 2 (SRP54) GI:556901 from [Lycopersicon esculentum]; supported by cDNA: gi_15450460_gb_AY052331.1_
15516	260416_at	At1g69670		0.390435	0.996277	0.184488	-0.783911	-0.884364	-0.198489		0.011969	9.76815e-05	0.197146	0.000812075	1.70299e-05	0.135815		putative cullin similar to cullin 3 GB:4503165 [Homo sapiens]
788	245688_at	At1g28290		-0.0266705	0.848382	0.421742	-0.705264	-0.299121	0.46431		0.880988	9.79448e-05	0.00138826	0.000252139	0.0450797	0.00373581		prolin-rich protein, putative similar to prolin-rich protein GI:21045 from [Phaseolus vulgaris]
12612	257512_at	At1g35250		-0.438572	-1.0678	-0.989231	0.571401	-0.0282641	-0.740505		0.0266641	9.81584e-05	8.54579e-05	0.00317722	0.890169	0.000931837		unknown protein
11825	256725_at	At2g34070		-0.192585	-0.827458	-0.851695	0.572327	-0.100475	-0.661068		0.272562	9.91184e-05	5.8472e-06	0.00107039	0.449134	0.000182843		hypothetical protein predicted by genefinder and genscan; supported by full-length cDNA: Ceres: 25519.
18431	263331_at	At2g15270		0.750218	1.41805	0.602942	-0.718721	-0.679102	0.0154067		0.000157623	9.95496e-05	0.000240854	0.000460093	0.000436164	0.92208		unknown protein ; supported by cDNA: gi_15027886_gb_AY045800.1_
7231	252131_at	At3g50930		0.55834	0.828408	0.729204	-0.183672	-0.199192	0.109018		0.00459643	0.000100033	0.000627438	0.24356	0.31	0.405626		BCS1 protein-like protein Homo sapiens h-bcs1 (BCS1) mRNA, nuclear gene encoding mitochondrial protein which is involved in the expression of functional mitochondrial ubiquinol-cytochrome c reductase complex probably via the control of expression of Rieske iron-sulphur protein, PI
11569	256469_at	At1g32540		0.0389248	-0.917885	-0.190725	1.02195	0.624768	-0.254543		0.832263	0.000100061	0.172186	3.98289e-05	0.000508379	0.0712581		zinc-finger protein, putative similar to GI:5262161 from [Arabidopsis thaliana]; supported by cDNA: gi_16323142_gb_AY057675.1_
4165	249065_at	At5g44260		0.805311	1.03857	1.751	-0.10019	0.620341	0.783363		0.000107615	0.000100603	1.54953e-08	0.562766	0.000668938	5.02525e-05		putative protein similar to unknown protein (gb AAD10689.1); supported by cDNA: gi_14334449_gb_AY034916.1_
5333	250233_at	At5g13460		-0.0768685	0.912542	0.0765243	-1.00603	-0.905024	0.0630098		0.604653	0.000100928	0.597067	8.07033e-05	0.000214446	0.784002		putative protein weak homology with predicted proteins, Arabidopsis thaliana;supported by full-length cDNA: Ceres:21821.
22364	267264_at	At2g22970		-0.147546	-0.827753	-1.15086	0.756958	-0.267153	-0.957515		0.481417	0.000100928	2.36404e-06	0.00112981	0.0576562	5.78282e-05		putative serine carboxypeptidase II ; supported by cDNA: gi_14517521_gb_AY039596.1_
5316	250216_at	At5g14090		-0.307	1.02253	0.107968	-1.23209	-0.863451	0.424305		0.0771157	0.000100996	0.462916	0.000101817	6.68718e-05	0.0192043		unknown protein
7229	252129_at	At3g50890		0.382034	0.933422	0.613122	-0.42457	-0.383917	0.15975		0.0118002	0.000101497	6.68988e-05	0.0100515	0.0156399	0.258581		putative protein hypothetical protein T8K22.16 - Arabidopsis thaliana, chromosome II BAC T8K22, PIR2:T00609;supported by full-length cDNA: Ceres:20695.
20308	265208_at	At2g36690		-0.411014	-1.00176	-0.0462244	0.383003	0.99576	0.516923		0.0644285	0.000101497	0.802826	0.0752575	0.000161745	0.0147902		putative giberellin beta-hydroxylase contains similarities to GA beta-20-hydroxylase from tobacco (GB:3327245) and to ethylene forming enzyme from Picea glauca (GB:L42466)
2355	247255_at	At5g64780		-0.285847	-0.790565	-0.917001	0.271597	-0.141356	-0.428041		0.154625	0.000101831	4.83566e-05	0.10218	0.401701	0.0235539		putative protein similar to unknown protein (pir||T04031); supported by full-length cDNA: Ceres: 144066.
4842	249742_at	At5g24490		0.23095	0.862694	0.540983	-0.565313	-0.385575	0.255214		0.0700719	0.000101831	0.000450672	0.000559792	0.00660551	0.0277611		putative protein contains similarity to ribosomal protein 30S subunit; supported by cDNA: gi_13877770_gb_AF370148.1_AF370148
8597	253497_at	At4g31880		0.312446	1.1023	0.311842	-0.687189	-0.704136	0.0680716		0.0227551	0.000101831	0.0119581	0.000893086	0.000601165	0.60239		putative protein microtubule-associated protein 1B (MAP1B), Homo sapiens, L06237
11452	256352_at	At1g54970		-1.98722	0.842397	-0.076682	-3.1576	-1.03837	1.96605		1.51044e-07	0.000101834	0.44881	1.79357e-09	8.46684e-05	1.58998e-06		proline-rich protein, putative similar to proline-rich protein GI:170048 from [Glycine max]
1584	246484_at	At5g16040		0.502684	0.831141	0.72933	-0.229323	-0.108995	0.0922777		0.0125937	0.000101867	3.86659e-05	0.225303	0.405554	0.588768		UVB-resistance protein-like UVB-resistance protein UVR8 - Arabidopsis thaliana, EMBL:AF130441;supported by full-length cDNA: Ceres:13316.
5542	250442_at	At5g10490		0.379771	1.0961	0.396473	-0.695411	-0.700947	-0.0656055		0.0528671	0.000101959	0.00745103	0.000330111	0.00090478	0.651675		putative protein hypothetical bacterial proteins; supported by cDNA: gi_15724207_gb_AF412044.1_AF412044
80	244980_at	rpl36		0.531791	0.982098	0.225413	-0.387108	-0.797366	-0.314844		0.00305843	0.000102414	0.0313617	0.0553272	0.000372985	0.0904338		ribosomal protein L36
7811	252711_at	At3g43720		-0.174494	-0.785599	-0.701022	0.495908	0.173444	-0.412235		0.156161	0.000102491	2.3103e-05	0.0025722	0.168439	0.00167417		lipid-transfer protein-like protein nonspecific lipid transfer protein, loblolly pine, PIR:S51816;supported by full-length cDNA: Ceres:8461.
2226	247126_at	At5g66080		0.842905	0.988569	0.977529	0.000840528	0.0762364	0.17461		0.000119764	0.000102708	1.21752e-05	0.996614	0.650122	0.167185		protein phosphatase 2C-like protein
13849	258749_at	At3g05760		0.284057	1.02901	0.494906	-0.728927	-0.552229	0.298604		0.108382	0.000102708	0.000838056	0.001467	0.00323078	0.0648491		hypothetical protein predicted by genscan; supported by cDNA: gi_14517382_gb_AY039526.1_
19478	264378_at	At2g25220		0.0125009	-0.928072	-0.464831	1.11432	0.536478	-0.497333		0.95903	0.000104533	0.000673216	6.85423e-05	0.00106227	0.00453622		hypothetical protein predicted by genscan;contains protein kinase domain
15174	260074_at	At1g73640		0.1873	-1.25569	-0.490319	1.50639	0.863886	-0.68225		0.163488	0.000105333	0.000709796	4.82545e-07	5.5537e-05	0.000145109		putative ras-related GTP-binding protein contains Pfam profile: PF00071 ras family;supported by full-length cDNA: Ceres:118351.
9315	254215_at	At4g23700		0.355832	-0.775236	-0.0436891	1.16392	0.611311	-0.296875		0.00949891	0.000105459	0.70973	2.60326e-06	0.00419101	0.0167652		putative Na+/H+-exchanging protein Na+/H+-exchanging protein slr1595 - Synechocystis sp., EMBL:D90902
17140	262040_at	At1g80080		0.146686	-0.950788	-0.458567	0.994431	0.470886	-0.585837		0.333519	0.000105459	0.000345357	9.54243e-05	0.0019583	0.000579973		receptor protein kinase, putative similar to receptor protein kinase GI:1389566 from [Arabidopsis thaliana]
10707	255607_at	At4g01130		0.119285	-1.03908	-0.427266	1.2321	0.638504	-0.503227		0.688141	0.000105755	0.0024186	0.00018745	0.00197773	0.0277651		putative acetyltransferase similar to Digitalis lanata lanatoside 15'-O-acetyltransferase, GenBank accession number AJ011567
12173	257073_at	At3g19650		0.637496	1.06607	0.44641	-0.356021	-0.791452	-0.407264		0.0013692	0.000105755	0.0112735	0.0753206	0.000584995	0.0302101		hypothetical protein predicted by genscan+
19800	264700_at	At1g70100		-0.0597057	0.789701	-0.162047	-0.92145	-0.813552	-0.00662335		0.767756	0.000105755	0.275241	2.61705e-05	0.000183408	0.972832		hypothetical protein predicted by genemark.hmm; supported by cDNA: gi_14532671_gb_AY039960.1_
97	244997_at	rpoC2		0.379094	1.38305	1.81678	-0.965495	0.263376	1.40817		0.171566	0.00010663	6.80462e-06	0.00315405	0.165433	4.95225e-05		RNA polymerase beta' subunit-2
22301	267201_at	At2g31010		0.145423	0.864698	0.288743	-0.641687	-0.495124	0.0137629		0.253857	0.00010665	0.03736	0.00140904	0.00217971	0.952171		putative protein kinase contains a protein kinase domain profile (PDOC00100)
11005	255905_at	At1g17810		3.00172	-1.08691	2.54355	4.19614	3.6966	-0.612716		5.27246e-10	0.000106844	7.82502e-09	1.63353e-09	1.02001e-08	0.000953411		tonoplast intrinsic protein, putative similar to tonoplast intrinsic protein GI:21054 from [Phaseolus vulgaris]; supported by cDNA: gi_2605713_gb_AF026275.1_AF026275
19834	264734_at	At1g62280		-0.676025	-0.955992	0.736735	0.0422784	1.59911	1.45765		0.00271011	0.000106844	0.000204409	0.830936	5.41574e-06	1.71276e-06		hypothetical protein predicted by genemark.hmm
287	245187_s_at	At1g67680		0.407447	1.00349	0.546328	-0.528219	-0.42167	0.19898		0.0788607	0.000107922	0.00548932	0.0019853	0.00587719	0.344277		F12A21.17 similar to signal recognition particle 72kD gi|5902124
8065	252965_at	At4g38860		-2.30975	-0.907962	-2.75242	-1.20768	-1.89694	-0.445421		8.19456e-09	0.000107922	9.55665e-09	2.67822e-06	2.76119e-07	0.00408952		putative auxin-induced protein auxin-induced protein 10A, Glycine max., PIR2:JQ1099
19089	263989_at	At2g42880		0.235854	1.04654	0.251137	-0.729142	-0.763622	0.0339761		0.282117	0.000107934	0.0600459	0.00305297	0.00235086	0.874635		putative MAP kinase ; supported by cDNA: gi_15724283_gb_AF412082.1_AF412082
17621	262521_at	At1g17130		0.255919	0.749833	0.0760313	-0.238009	-0.626274	-0.250761		0.111936	0.000107991	0.464804	0.15716	0.00133795	0.046513		unknown protein Location of est 278F3T7 (gb|AA650690)
19383	264283_at	At1g61850		0.198516	0.975615	0.16791	-0.683505	-0.697992	0.071549		0.209028	0.000108767	0.295373	0.000497228	0.000194557	0.663133		hypothetical protein contains similarity to calcium-independent phospholipase GI:7670058 from [Homo sapiens]
22144	267044_at	At2g34350		0.296778	0.943092	0.185778	-0.659455	-0.875619	-0.151613		0.0417531	0.000110334	0.27282	0.00103367	0.000953848	0.409627		nodulin-like protein
19733	264633_at	At1g65660		0.900785	0.792207	0.339676	-0.0217015	-0.490905	-0.574834		5.14932e-05	0.000111292	0.0115746	0.902981	0.00197656	0.00030297		step II splicing factor, putative similar to step II splicing factor SLU7 GB:AAD13774 GI:4249705 (Homo sapiens)
20150	265050_at	At1g52070		-1.07114	0.881658	0.0421908	-1.94157	-0.638388	1.07621		1.11182e-05	0.000113546	0.762264	4.57952e-07	0.00185564	3.53497e-05		jasmonate inducible protein, putative similar to jasmonate inducible protein GI:9279641 from [Arabidopsis thaliana]
6505	251405_at	At3g60330		-0.703528	1.39023	-0.0232052	-1.69408	-1.3164	0.680986		0.000800486	0.000113553	0.892262	4.35065e-06	1.88217e-05	0.000195827		plasma membrane H+-ATPase - like plasma membrane H+-ATPase isoform LHA2, Lycopersicon esculentum, EMBL:AF179442
14281	259181_at	At3g01690		0.143279	0.796819	0.224707	-0.621431	-0.561903	0.0784261		0.330984	0.000113553	0.0865917	0.000324315	0.000470915	0.538137		unknown protein similar to putative protein GB:CAA22987 [Arabidopsis thaliana]
403	245303_at	At4g17010		0.195016	1.11466	0.549805	-0.88692	-0.658123	0.437182		0.321272	0.000113764	0.00630529	0.000419031	0.000563507	0.0222784		hypothetical protein ; supported by full-length cDNA: Ceres: 91870.
2833	247733_at	At5g59610		0.257171	0.788659	-0.00146011	-0.36469	-0.722039	-0.292263		0.0689772	0.000114625	0.993706	0.0224954	0.000206867	0.038375		putative protein heat shock protein 40 DnaJ, Methanosarcina thermophila, EMBL:AJ010152
4000	248900_at	At5g46400		0.269094	0.984331	0.0529476	-0.772991	-0.957152	-0.170372		0.25392	0.000114855	0.720922	0.00178632	0.000511513	0.419691		putative protein strong similarity to unknown protein (pir||T00964)
7524	252424_at	At3g47610		0.532456	1.15441	0.744501	-0.461623	-0.28845	0.128814		0.00104587	0.000114859	0.000228133	0.0174351	0.064376	0.338082		putative protein activating signal cointegrator 1 - Homo sapiens, EMBL:AF168418; supported by full-length cDNA: Ceres:13265.
3991	248891_at	At5g46280		0.423656	0.801281	0.169093	-0.427475	-0.650392	-0.244779		0.00882143	0.000116409	0.13719	0.0161047	0.00036197	0.096837		MCM3 homolog (emb|CAA03887.1)
3872	248772_at	At5g47800		-0.596172	0.855812	-0.21675	-1.32599	-0.9169	0.534529		0.000776905	0.00011693	0.108574	1.50193e-06	3.25621e-05	0.000757864		photoreceptor-interacting protein-like
330	245230_at	At4g25610		0.241101	0.986947	0.172253	-0.683656	-0.942512	-0.0799655		0.0576124	0.000117365	0.147738	0.002387	0.000317107	0.525528		hypothetical protein Contains Zinc finger, C2H2 type, domain, [CEKCSREFCSPVNFRRHNRMH]00
2570	247470_at	At5g62220		-0.649788	-0.894668	-1.13272	0.0923686	-0.29042	-0.427238		0.00144765	0.00011784	2.63556e-06	0.589037	0.0359431	0.00492085		putative protein various predicted proteins, Arabidopsis thaliana
12350	257250_at	At3g24120		0.116525	0.823749	0.305082	-0.421064	-0.343951	0.197714		0.53633	0.000118591	0.00703244	0.0206941	0.0320002	0.15909		transfactor, putative similar to GB:BAA75684 from [Nicotiana tabacum];supported by full-length cDNA: Ceres:6626.
12365	257265_at	At3g14980		0.347819	0.813283	0.623164	-0.487282	-0.315863	0.198547		0.0489216	0.00011887	0.000338634	0.0116434	0.0251659	0.17937		PHD-finger protein, putative contains Pfam profile: PF00628 PHD-finger
15084	259984_at	At1g76460		0.215263	-0.866511	-0.755989	1.04615	0.117991	-0.899924		0.210615	0.000121562	9.22151e-05	2.4859e-05	0.448675	0.000159364		putative RNA-binding protein contains Pfam profile: PF00076 RNA recognition motif. (a.k.a. RRM, RBD, or RNP domain); supported by cDNA: gi_14030648_gb_AF375415.1_AF375415
2437	247337_at	At5g63660		-0.735444	0.87518	0.340703	-1.70462	-0.43501	1.22435		0.000146978	0.000121596	0.00734461	1.95639e-07	0.00665932	6.30917e-06		putative protein similar to unknown protein (pir||S51637)
3507	248407_at	At5g51500		-0.453674	0.969642	0.970574	-1.41883	0.000347776	1.36447		0.0241252	0.000121596	2.22927e-05	4.95307e-05	0.99869	1.03852e-05		pectinesterase
14515	259415_at	At1g02330		0.995873	0.748115	0.349892	-0.0245526	-0.478811	-0.570693		1.31438e-05	0.000121596	0.0213483	0.883436	0.00854314	0.00517716		hypothetical protein contains similarity to hepatocellular carcinoma-associated antigen 59 GI:7158847 from [Homo sapiens]; supported by cDNA: gi_13937156_gb_AF372932.1_AF372932
5814	250714_at	At5g06140		0.32169	0.768351	0.173232	-0.519685	-0.643197	-0.0677617		0.0117488	0.00012189	0.167297	0.00210551	0.00141832	0.601569		sorting nexin-like protein
7514	252414_at	At3g47420		0.89016	-0.764477	0.711542	1.56726	1.39234	-0.196506		6.4391e-05	0.00012189	1.63696e-05	1.09155e-06	5.41427e-07	0.125311		putative protein sn-glycerol-3-phosphate permease - Haemophilus influenzae,PID:g3603157; supported by cDNA: gi_13430515_gb_AF360170.1_AF360170
21459	266359_at	At2g32260		0.241746	0.805718	0.0847252	-0.261968	-0.582558	-0.209293		0.0764962	0.00012189	0.397093	0.136118	0.00149217	0.100132		putative phospholipid cytidylyltransferase
1525	246425_at	At5g17420		-0.0500377	-0.863709	-0.174589	0.726058	0.648114	-0.0656743		0.811754	0.000121894	0.0746183	0.000369043	0.000364333	0.651675		cellulose synthase catalytic subunit (IRX3) ; supported by cDNA: gi_4886755_gb_AF088917.1_AF088917
18849	263749_at	At2g21520		0.0664575	0.876498	0.287947	-0.822852	-0.590569	0.0772759		0.742319	0.000121894	0.0747008	4.87173e-05	0.000362162	0.509541		putative phosphatidylinositol/phosphatidylcholine transfer protein
2191	247091_at	At5g66390		-0.195782	-0.858733	-0.199831	0.58489	0.477991	-0.119483		0.15787	0.000121945	0.104075	0.00101557	0.00486761	0.39171		peroxidase (emb CAA66964.1)
21976	266876_at	At2g44820		0.172776	1.08951	0.435054	-0.817775	-0.375221	0.22038		0.436314	0.000121945	0.0134306	0.000137934	0.064376	0.138479		hypothetical protein predicted by genefinder
512	245412_at	At4g17280		-0.275398	-0.887974	-0.977294	0.783769	-0.154962	-0.768126		0.132709	0.000122003	3.30645e-06	0.000637972	0.397739	7.25228e-05		hypothetical protein
17737	262637_at	At1g06640		-0.080868	-0.828117	-0.381823	0.685713	0.391901	-0.388378		0.579934	0.000122003	0.00140273	0.000213711	0.00858483	0.0039152		oxidoreductase, putative contains Pfam profile: PF00671 Iron/Ascorbate oxidoreductase family; supported by cDNA: gi_13430545_gb_AF360185.1_AF360185
19899	264799_at	At1g08550		-0.0963519	0.872051	-0.360101	-0.796805	-1.11575	-0.350789		0.549392	0.000122531	0.0046122	5.82659e-05	3.74862e-06	0.0122758		putative violaxanthin de-epoxidase precursor (U44133) similar to EST gb|N37612; supported by cDNA: gi_1465734_gb_U44133.1_ATU44133
3647	248547_at	At5g50280		0.554602	1.01037	0.328926	-0.434648	-0.663725	-0.180341		0.00177134	0.000124557	0.0143916	0.0079639	0.000930024	0.098456		putative protein contains similarity to salt-inducible protein
11888	256788_at	At3g13730		0.133965	0.944237	0.393256	-0.548672	-0.698253	0.213312		0.401348	0.000124557	0.00342863	0.0116334	0.000899065	0.104792		cytochrome P450, putative similar to cytochrome P45 GB:BAA37167 from [Arabidopsis thaliana]; supported by cDNA: gi_14971016_dbj_AB066286.1_AB066286
20142	265042_at	At1g04040		0.246504	0.760057	0.0587654	-0.415283	-0.717851	-0.170713		0.0705476	0.000125013	0.558692	0.00803741	0.000131809	0.149958		unknown protein Similar to acid phosphatase; Location of ESTs 110C2T7 , gb|T42036, and 110C2XP, gb|AI100245; supported by cDNA: gi_13926197_gb_AF370572.1_AF370572
4416	249316_s_at	At5g41220		0.500077	0.848465	0.210162	-0.336568	-0.450701	-0.239882		0.0197573	0.000125646	0.116941	0.0514877	0.00761192	0.128188		glutathione transferase-like ;supported by full-length cDNA: Ceres:37349.
5474	250374_at	At5g11530		0.505119	0.81173	0.603574	-0.382144	-0.144267	0.0188183		0.0010125	0.000126363	0.000111771	0.0368261	0.329227	0.896897		putative protein
17101	262001_at	At1g33790		1.24975	0.747988	0.959631	0.579851	0.173998	-0.430274		4.40694e-07	0.000126553	4.07736e-06	0.000706453	0.155974	0.0012743		myrosinase binding protein, putative similar to myrosinase binding protein GB:BAA82151 GI:5360792 from [Arabidopsis thaliana]; supported by cDNA: gi_15809813_gb_AY054174.1_
22459	267359_at	At2g40020		-0.0959825	0.772988	-0.0557558	-0.851366	-0.744902	0.0408627		0.593482	0.000126553	0.600822	0.000274866	0.000305107	0.808641		hypothetical protein predicted by genefinder;supported by full-length cDNA: Ceres:32440.
2927	247827_at	At5g58500		0.208441	-0.928438	-0.208977	0.971763	0.565028	-0.462341		0.24029	0.000129769	0.0863217	0.000315867	0.00525427	0.00767816		putative protein various predicted proteins, Arabidopsis thaliana
9489	254389_s_at	At4g21910		-0.13169	-1.04937	-0.60311	1.06504	0.544736	-0.474913		0.334598	0.000129769	0.000105113	1.51521e-05	0.00680146	0.00128356		putative protein various predicted proteins;supported by full-length cDNA: Ceres:17340.
18353	263253_at	At2g31370		0.976455	1.42769	0.37187	-0.444074	-0.897703	-0.487265		9.35132e-06	0.000129769	0.0148405	0.0201897	0.000183408	0.00232202		bZIP transcription factor (POSF21) identical to GB:Q04088; supported by cDNA: gi_15982853_gb_AY057534.1_
435	245335_at	At4g16160		3.65139	0.886035	3.83442	2.50767	2.77918	0.105966		1.47026e-09	0.000129837	4.98049e-10	2.7764e-07	8.16785e-08	0.520206		pore protein homolog ;supported by full-length cDNA: Ceres:5714.
7689	252589_s_at	At3g45650		-0.415181	-0.892161	-0.777885	0.419547	0.100198	-0.249163		0.0305443	0.000129837	0.00198789	0.00504785	0.406584	0.0542439		putative protein different transporter proteins
2060	246960_at	At5g24710		-0.191626	0.872187	-0.0214337	-0.819403	-0.78839	0.07224		0.326735	0.000129916	0.890785	0.000527847	5.22884e-05	0.60126		unknown protein
21519	266419_at	At2g38760		-0.105871	-0.871007	-0.458982	0.678778	0.190087	-0.483411		0.54865	0.000129939	0.00880293	0.000866944	0.125942	0.00102088		putative annexin ;supported by full-length cDNA: Ceres:3294.
96	244996_at	rps2		0.0289198	0.787167	0.845476	-0.507005	0.019102	0.793963		0.870053	0.000130739	7.88571e-06	0.00263801	0.919884	6.16165e-05		ribosomal protein S2
11343	256243_at	At3g12500		0.431523	-0.984774	-0.0549158	1.50777	1.02219	-0.448949		0.015535	0.000132314	0.636201	2.02188e-06	1.40286e-05	0.00525319		basic chitinase identical to basic chitinase GB:AAA32769 GI:166666 [Arabidopsis thaliana] (Plant Physiol. 93, 907-914 (1990)); supported by cDNA: gi_15451095_gb_AY054628.1_
2236	247136_at	At5g66170		0.564504	-0.764071	0.00196707	1.38652	0.818988	-0.596395		0.00117902	0.00013345	0.987061	9.43952e-07	3.16177e-05	0.000427129		senescence-associated protein contains similarity to ketoconazole resistant protein GI:928938 and senescence-associated protein GI:1046268 from [Arabidopsis thaliana]; supported by full-length cDNA: Ceres:24140.
20684	265584_at	At2g20180		0.937912	0.830641	0.405009	-0.0322081	-0.521285	-0.598692		3.31915e-05	0.00013393	0.00625589	0.862317	0.00140781	0.000195402		unknown protein
22038	266938_at	At2g18950		-0.116102	-0.896254	-0.880849	0.740151	-0.147404	-0.789438		0.524807	0.000134182	7.51169e-05	0.000871513	0.368961	0.00103608		hypothetical protein predicted by genefinder
15826	260726_at	At1g48160		0.114337	0.835617	0.534365	-0.723383	-0.415809	0.313265		0.490011	0.000134425	0.00233562	0.00022885	0.01656	0.0319474		signal recognition particle 19 kDa protein subunit, putative similar to GB:U19030 from [Oryza sativa] (Plant Mol. Biol. 34 (3), 507-515 (1997)); supported by full-length cDNA: Ceres: 5857.
8839	253739_at	At4g28760		-0.373495	0.741078	-0.0201194	-0.979281	-0.674903	0.357549		0.147548	0.000134541	0.862214	0.000136332	0.000287834	0.153364		putative protein predicted protein. Arabidopsis thaliana; supported by cDNA: gi_15293152_gb_AY051010.1_
17658	262558_at	At1g31335		-0.491261	-0.824096	-0.623638	0.303062	0.320449	-0.173803		0.0028343	0.00013623	0.00011886	0.0605511	0.0173752	0.127758		Expressed protein ; supported by full-length cDNA: Ceres: 109156.
4209	249109_at	At5g43700		-0.236888	0.843605	-0.248858	-0.948369	-0.970441	0.0122916		0.132018	0.000137075	0.0298051	7.11178e-05	3.68973e-05	0.939071		auxin-induced protein AUX2-11 (sp P33077)
4212	249112_at	At5g43780		0.480866	-0.887942	0.322771	1.56779	1.19725	-0.196553		0.00748036	0.000137793	0.0166787	1.02848e-06	5.0047e-06	0.107849		ATP sulfurylase precursor (gb|AAD26634.1)
10092	254992_at	At4g10710		0.383155	1.07569	0.238672	-0.673945	-0.775096	-0.133025		0.0073069	0.000137793	0.0182335	0.00124088	0.000833544	0.299385		putative transcriptional regulator
10893	255793_at	At2g33250		0.249781	0.89336	0.023834	-0.485224	-0.81166	-0.272224		0.0616395	0.000137793	0.841172	0.0134542	0.000283048	0.0783341		Expressed protein ; supported by cDNA: gi_15010591_gb_AY045597.1_
18705	263605_at	At2g16480		0.381695	1.21324	0.333559	-0.758488	-0.951349	-0.187177		0.0429669	0.000137793	0.035426	0.00341304	0.000426627	0.320517		hypothetical protein predicted by genscan and genefinder
4010	248910_at	At5g45820		-1.52007	1.15107	-1.11622	-2.77586	-2.28538	0.233542		5.48065e-07	0.000138299	1.11396e-06	6.39415e-08	3.80197e-07	0.141978		serine threonine protein kinase ; supported by cDNA: gi_14486383_gb_AY035225.1_
19085	263985_at	At2g42750		-0.552442	1.16946	-0.425233	-1.7145	-1.69151	0.0767463		0.000695519	0.000138685	0.00112549	7.58229e-07	3.12443e-06	0.507848		unknown protein ;supported by full-length cDNA: Ceres:15743.
14874	259774_at	At1g29520		-0.602066	-1.02554	-0.725749	0.586273	0.422643	-0.0161346		0.00271129	0.000139	0.000223361	0.00851895	0.00683413	0.946012		plasma membrane associated protein, putative similar to GI:6851373 from [Hordeum vulgare]
14405	259305_at	At3g05070		0.348281	0.746684	0.604858	-0.319774	-0.17887	0.295588		0.0136441	0.000140781	6.24374e-05	0.0745346	0.131547	0.0284591		unknown protein ;supported by full-length cDNA: Ceres:142966.
17017	261917_at	At1g65920		0.671076	0.974411	0.079468	-0.193465	-0.92441	-0.640455		0.00487245	0.000141214	0.598724	0.249747	0.000541136	0.00631359		hypothetical protein similar to TMV resistance protein-like GI:9757959 from [Arabidopsis thaliana]
6987	251887_at	At3g54170		0.312294	1.00967	0.0101655	-0.469132	-1.13416	-0.273023		0.0690604	0.000143037	0.929704	0.0175525	5.06665e-05	0.173794		FKBP12 interacting protein (FIP37) ; supported by cDNA: gi_3859943_gb_AF084570.1_AF084570
5602	250502_at	At5g09590		0.736768	0.96632	0.740059	-0.288563	-0.19614	-0.0354151		9.40804e-05	0.000143076	0.000108613	0.219286	0.227722	0.814399		heat shock protein 70 (Hsc70-5) ; supported by cDNA: gi_6746589_gb_AF217458.1_AF217458
9818	254718_at	At4g13580		-0.263359	-0.734633	-0.445281	0.484399	0.245572	-0.143325		0.0811171	0.00014365	0.000412947	0.00933074	0.0437772	0.252891		putative protein disease resistance response protein 206-d, Pisum sativum, U11716
1197	246097_at	At5g20270		0.0630868	-0.778988	-0.610702	0.968417	0.192473	-0.749828		0.661442	0.000144168	0.000431802	6.13861e-05	0.182484	3.55345e-05		putative protein CGI-45 protein - Homo sapiens, EMBL:AF151803;supported by full-length cDNA: Ceres:24749.
17377	262277_at	At1g68650		-0.0703737	-1.10941	0.179544	0.688632	1.1245	0.150188		0.710049	0.000145989	0.247241	0.00138614	5.77145e-05	0.21406		transmembrane protein, putative similar to transmembrane protein GB:AAA40456 GI:535682 from [Mus musculus]
21426	266326_at	At2g46650		-1.26981	-0.886543	-1.04092	-0.465815	-0.0867678	0.216416		1.61837e-06	0.000145989	9.58712e-06	0.00533684	0.621023	0.100085		putative cytochrome b5 ;supported by full-length cDNA: Ceres:3743.
5700	250600_at	At5g07800		-0.0564789	-0.708506	-0.0845715	0.55517	0.577752	0.0695211		0.726387	0.00014658	0.417961	0.00186432	0.00312467	0.599103		dimethylaniline monooxygenase-like protein
7725	252625_at	At3g44750		-0.147277	0.818488	0.409485	-0.926644	-0.388659	0.631008		0.331775	0.00014658	0.000845005	4.87477e-05	0.00793468	0.000733064		putative histone deacetylase similar to maize nucleolar histone deacetylase (U82815); supported by cDNA: gi_11066134_gb_AF195545.1_AF195545
9083	253983_at	At4g26640		-0.070285	0.737141	0.33485	-0.7338	-0.39593	0.338818		0.66705	0.00014658	0.00826721	8.59863e-05	0.00446804	0.022875		putative protein SPF1 protein -Ipomoea batatas,PIR2:S51529; supported by cDNA: gi_15028070_gb_AY045892.1_
13391	258291_at	At3g23310		-0.019721	0.875117	-0.224733	-0.878622	-1.13297	-0.253622		0.942056	0.00014658	0.116046	0.000257974	4.68485e-05	0.180377		putative protein kinase similar to protein kinase GB:S49077 from [Nicotiana tabacum]
20288	265188_at	At1g23800		0.249538	-1.06108	0.0132584	1.21004	0.976901	-0.290686		0.0489244	0.00014658	0.906865	2.03972e-06	0.000180269	0.0257695		putative aldehyde dehydrogenase ; supported by cDNA: gi_14334931_gb_AY035139.1_
2310	247210_at	At5g65020		0.761622	0.865906	0.761356	-0.115687	-0.0486089	0.00633373		6.28097e-05	0.000147254	2.10423e-05	0.496627	0.748739	0.969247		annexin ;supported by full-length cDNA: Ceres:1728.
3174	248074_at	At5g55730		0.0279576	-0.726194	-0.470109	0.763829	0.225854	-0.527033		0.872251	0.000147512	0.00229187	8.83822e-05	0.11037	0.00143457		putative protein similar to unknown protein (pir||T06631)
14467	259367_at	At1g69070		0.187944	0.806997	0.288275	-0.8186	-0.655489	0.0784803		0.305086	0.000148111	0.030617	0.000331839	0.0011289	0.660116		hypothetical protein predicted by genemark.hmm
15738	260638_at	At1g62390		0.525991	1.1585	0.0150869	-0.714775	-0.965627	-0.431523		0.00618937	0.000148111	0.932114	0.000796023	0.000530629	0.00711596		unknown protein similar to putative cytoskeletal protein GI:1732517 from [Arabidopsis thaliana]; supported by cDNA: gi_1732516_gb_U62745.1_ATU62745
14291	259191_at	At3g01720		0.0976157	0.991896	-0.108139	-1.001	-1.09676	-0.115822		0.502299	0.000148517	0.293895	5.33594e-05	0.000161745	0.343511		unknown protein
18414	263314_at	At2g05760		-0.42814	-0.800259	-0.689669	0.275182	0.0112404	-0.117529		0.00355625	0.000148517	0.000642677	0.0889298	0.946086	0.535762		putative membrane transporter
2546	247446_at	At5g62650		0.701116	0.715812	0.190569	-0.0894189	-0.596942	-0.415867		0.00292693	0.000148957	0.0831806	0.554125	0.00119321	0.0342719		unknown protein ; supported by cDNA: gi_15809801_gb_AY054168.1_
9590	254490_at	At4g20320		0.0497573	-0.924985	-0.240039	0.951402	0.583407	-0.290166		0.725862	0.000148957	0.0376641	8.71251e-05	0.00216318	0.087825		CTP synthase like protein CTP synthase, Methanococcus jannaschii,PIR2:E64446
9732	254632_at	At4g18630		-0.252975	-0.752016	-0.522974	0.311162	0.129183	-0.0941966		0.0505027	0.000148957	0.00109981	0.055313	0.379516	0.633773		putative protein predicted protein, Arabidopsis thaliana
16217	261117_at	At1g75310		0.25784	0.774123	0.33978	-0.543742	-0.3362	0.210864		0.0806743	0.000148957	0.0432734	0.000978195	0.0111353	0.0513041		unknown protein
17928	262828_at	At1g14950		2.66914	-0.77793	2.52293	3.43639	3.47273	-0.0630952		4.87754e-10	0.000148957	3.80757e-08	1.79357e-09	3.17096e-08	0.628164		major latex protein type1 identical to major latex protein type1 GB:CAA63026 GI:1107493 [Arabidopsis thaliana]
19857	264757_at	At1g61360		-0.273261	-0.805139	-0.530479	0.601686	0.12885	-0.266591		0.0692982	0.000148957	0.000201861	0.00132799	0.281433	0.0900648		receptor protein kinase (IRK1), putative similar to receptor protein kinase (IRK1) GI:836953 from [Ipomoea trifida]
14851	259751_at	At1g71030		-0.340116	0.953369	0.508563	-1.4536	-0.536985	0.924094		0.021221	0.000149556	0.00023495	1.60159e-06	0.0135049	4.701e-05		putative transcription factor similar to myb-related transcription factor 24 GB:S71287;supported by full-length cDNA: Ceres:31592.
7529	252429_at	At3g47500		-0.057859	0.811422	0.47881	-0.799211	-0.427186	0.45377		0.715491	0.000151085	0.00126255	8.70968e-05	0.00567173	0.00432947		H-protein promoter binding factor-2a ;supported by full-length cDNA: Ceres:113639.
16279	261179_at	At1g04985		0.187359	0.88304	0.386587	-0.630012	-0.406908	0.254844		0.206909	0.000151085	0.00226803	0.00291812	0.00950175	0.0980248		unknown protein
844	245744_at	At1g51110		-0.863367	0.754516	-0.702215	-1.66708	-1.35181	0.12996		0.000229762	0.000153426	7.70624e-05	4.32365e-07	2.75657e-06	0.421276		unknown protein
3897	248797_at	At5g47210		0.0651982	0.781257	0.444667	-0.522495	-0.366901	0.224482		0.667482	0.000153426	0.00182161	0.00111039	0.00811331	0.0508787		putative protein similar to unknown protein (pir||G71444);supported by full-length cDNA: Ceres:19104.
7247	252147_at	At3g51270		0.679872	0.787157	0.39216	-0.162491	-0.380196	-0.269844		0.00587407	0.000153426	0.0152508	0.344839	0.00750449	0.104237		putative protein several hypothetical proteins of different species
10825	255725_at	At1g25540		0.356627	0.967459	0.455141	-0.710766	-0.469321	0.0331419		0.0711501	0.000153426	0.00405088	0.000172831	0.0047819	0.798662		hypothetical protein similar to putative phloem transcription factor GI:7630279 from [Apium graveolens]
6281	251181_at	At3g62820		-0.756542	-0.944578	-0.459768	-0.055649	0.524137	0.262753		6.00611e-05	0.000156147	0.000490789	0.745033	0.00196678	0.03279		putative protein pectinesterase homolog - Pinus radiata, PIR:T08112;supported by full-length cDNA: Ceres:23716.
6361	251261_at	At3g62110		-0.813679	-1.0015	-0.549916	-0.0144352	0.413453	0.473526		0.00026032	0.000156147	0.00139597	0.958756	0.0403511	0.00555362		putative protein polygalacturonase - Lycopersicon esculentum, EMBL:AF118567; supported by cDNA: gi_13358184_gb_AF324992.2_AF324992
17220	262120_at	At1g02950		-0.457391	-0.757588	-0.981299	0.332768	-0.107324	-0.505611		0.00505668	0.000156147	2.88225e-05	0.0286552	0.480356	0.00108594		glutathione-S-transferase, putative similar to glutathione-S-transferase GI:169887 from [Silene vulgaris]; supported by cDNA: gi_11878270_gb_AF320055.1_AF320055
15137	260037_at	At1g68840		-0.171503	0.731706	0.739143	-0.95877	-0.15207	0.994006		0.185264	0.000157091	0.000235712	1.70767e-05	0.317089	3.53497e-05		putative DNA-binding protein (RAV2-like) identical to residues 34-352 of RAV2 GB:BAA34251 (Arabidopsis thaliana);supported by full-length cDNA: Ceres:19561.
19536	264436_at	At1g10370		0.384155	-0.780444	-1.05052	1.27058	-0.261658	-1.43134		0.00977441	0.00015789	2.50003e-06	2.2717e-06	0.0559719	1.50869e-06		putative glutathione S-transferase TSI-1 similar to glutathione S-transferase TSI-1 (gi|2190992); similar to ESTs gb|R29860, emb|Z29757, and emb|Z29758; supported by cDNA: gi_11096015_gb_AF288191.1_AF288191
17363	262263_at	At1g70940		0.0388128	0.735674	-0.041907	-0.784494	-0.89341	-0.0369753		0.810901	0.000157966	0.730754	9.91147e-05	0.000150836	0.79108		auxin transport protein REH1, putative similar to auxin transport protein REH1 GI:3377509 from [Oryza sativa]; supported by cDNA: gi_5817300_gb_AF087818.1_AF087818
22285	267185_at	At2g43950		0.0383327	-0.782845	-0.476405	0.891666	0.2001	-0.478595		0.80362	0.000157966	0.00042841	9.84261e-05	0.136072	0.00112718		unknown protein ; supported by cDNA: gi_15028228_gb_AY045937.1_
9602	254502_at	At4g20130		0.242868	0.740972	0.0174928	-0.569174	-0.704003	-0.30221		0.140999	0.000157967	0.90543	0.00286624	0.00114739	0.080006		hypothetical protein
111	245011_at	psbG		0.0575035	1.23677	1.28076	-1.46153	0.0571816	1.29973		0.714432	0.000158037	2.38553e-07	9.77975e-06	0.813669	8.45422e-07		photosystem II G protein
5427	250327_at	At5g12050		-2.3755	1.0045	-1.44806	-3.36698	-2.49417	0.888213		1.10535e-09	0.000159372	2.75483e-07	1.79357e-09	4.59638e-08	1.36079e-05		putative serine rich protein predicted proteins, Arabidopsis thaliana;supported by full-length cDNA: Ceres:36958.
19218	264118_at	At1g79140		0.169743	0.837139	-0.0816995	-0.606437	-0.723329	-0.107892		0.215237	0.000159696	0.400424	0.00240928	0.000103044	0.338357		unknown protein
13622	258522_at	At3g06660		0.310077	0.850286	0.335792	-0.47888	-0.625561	-0.0658281		0.0462823	0.000160673	0.0119449	0.0171359	0.00141759	0.732384		hypothetical protein predicted by genemark.hmm; supported by cDNA: gi_14334461_gb_AY034922.1_
6058	250958_at	At5g03260		-0.205649	-0.958428	-0.297993	0.896606	0.61644	-0.228279		0.126155	0.000160979	0.0602682	0.000173321	0.00116669	0.0771682		laccase precursor - like laccase precursor, common tobacco, PIR:JC5229
20186	265086_at	At1g03770		0.451818	0.918501	0.319147	-0.174322	-0.427486	-0.226565		0.00306697	0.000160979	0.0335788	0.278952	0.0101531	0.0473503		hypothetical protein contains Zinc finger,C3HC4 type (RING finger), motif
19656	264556_at	At1g09540		-0.287653	-1.05201	-0.82122	0.527867	0.205772	-0.538459		0.0513946	0.000161657	6.61098e-05	0.0106849	0.253146	0.00907627		putative transcription factor contains Myb DNA-binding domain motif, 68157-68216. Similar to Arabidopsis thaliana transcription factor ATMYB4, gi|3047079
7339	252239_at	At3g49990		0.305138	0.695839	0.070462	-0.459784	-0.391434	-0.0873655		0.105346	0.000162115	0.511173	0.0155442	0.0113227	0.55115		putative protein putative protein - Drosophila melanogaster, EMBL:AF132172
14836	259736_at	At1g64390		0.298423	-0.927967	-0.591317	1.14021	0.306718	-0.950727		0.0172396	0.000162115	8.82349e-05	3.18223e-05	0.0352947	1.01066e-05		endo-beta-1,4-glucanase, putative similar to GI:4972236 from [Fragaria x ananassa] (Plant Mol. Biol. 40, 323-332 (1999)); supported by cDNA: gi_13937172_gb_AF372940.1_AF372940
17446	262346_at	At1g63980		-0.0656399	0.927619	0.0835091	-0.788462	-0.740973	0.19547		0.653409	0.000162115	0.44552	0.000722935	0.000349521	0.115727		unknown protein similar to hypothetical protein GB:AAF07360 from [Arabidopsis thaliana]; supported by cDNA: gi_15810007_gb_AY054272.1_
21151	266051_at	At2g40760		0.36105	0.693149	0.39933	-0.129099	-0.319158	-0.101615		0.00664842	0.000162115	0.00247889	0.350684	0.0142785	0.406782		rhodanese-like family protein
21270	266170_at	At2g39050		0.351817	-0.75678	-0.511776	1.11957	0.182078	-0.879848		0.0133336	0.000162115	0.000274348	4.15922e-06	0.146821	1.13429e-05		unknown protein ;supported by full-length cDNA: Ceres:39558.
21430	266330_at	At2g01530		0.0170449	-0.726575	-0.481125	0.808536	0.276702	-0.529639		0.939492	0.000162115	0.000939647	7.00261e-05	0.031493	0.000717749		unknown protein ; supported by cDNA: gi_15450398_gb_AY052300.1_
21584	266484_at	At2g47980		0.31783	0.77326	0.162871	-0.463025	-0.680354	-0.133166		0.0994275	0.000162115	0.155988	0.0135959	0.000625408	0.391704		putative putative sister-chromatide cohesion protein member of stromalin protein family;supported by full-length cDNA: Ceres:11935.
16792	261692_at	At1g08450		0.386065	0.890022	-0.0276894	-0.593885	-0.847949	-0.309365		0.0215113	0.00016244	0.839156	0.000609337	0.000147238	0.0210849		calreticulin, putative similar to calreticulin GB:AAC49697 GI:2052383 from [Arabidopsis thaliana]; supported by cDNA: gi_2052382_gb_U66345.1_ATU66345
21740	266640_at	At2g35585		0.00145443	-0.882102	-0.168908	0.925194	0.62485	-0.287489		0.995066	0.000163564	0.0834775	0.00121846	0.00221656	0.104114		Expressed protein ; supported by full-length cDNA: Ceres: 5901.
15521	260421_at	At1g69640		0.308372	-0.720615	-0.333927	0.935049	0.173263	-0.579		0.0165817	0.000163861	0.00768287	2.2403e-05	0.200101	0.000593261		acid phosphatase, putative similar to GI:5360721 from (Lupinus albus)
9004	253904_at	At4g27140		0.604838	-0.863937	-0.707553	1.51979	0.426877	-1.17063		0.00328196	0.000163948	0.00358039	8.26827e-07	0.00504635	1.11373e-05		NWMU1 - 2S albumin 1 precursor ; supported by cDNA: gi_13899092_gb_AF370541.1_AF370541
13495	258395_at	At3g15500		0.0555148	-1.02604	-0.244486	1.11515	0.699951	-0.185655		0.802045	0.00016472	0.0707655	0.00025285	0.00119421	0.333544		putative jasmonic acid regulatory protein similar to jasmonic acid 2 GB:AAF04915 from [Lycopersicon esculentum];supported by full-length cDNA: Ceres:109984.
16257	261157_at	At1g34510		-1.01937	1.19076	0.783405	-2.35019	-0.381214	1.87706		9.03888e-06	0.00016472	6.46288e-05	7.20992e-07	0.028515	1.54075e-07		peroxidase ATP13a, putative similar to GB:CAA67312 from [Arabidopsis thaliana]
18575	263475_at	At2g31945		0.0462355	-0.73478	-0.0444932	0.747942	0.619622	-0.184209		0.844806	0.000165084	0.753562	0.000177745	0.000379166	0.156549		Expressed protein ; supported by full-length cDNA: Ceres: 258917.
17153	262053_at	At1g79940		0.317282	0.759464	0.203345	-0.320243	-0.54549	-0.119636		0.0192148	0.000166034	0.0444182	0.0195433	0.000773463	0.339895		putative DnaJ protein contains Pfam profile: PF00226 DnaJ, prokaryotic heat shock protein; similar to hypothetical protein GB:AAD55462 (Arabidopsis thaliana)
1321	246221_at	At4g37120		0.528979	0.788881	0.357283	-0.168665	-0.364975	-0.232747		0.00253111	0.000168367	0.00328205	0.318916	0.035789	0.0800996		step II splicing factor - like protein ; supported by cDNA: gi_15912280_gb_AY056418.1_
3859	248759_at	At5g47610		0.188237	-0.954055	-0.366643	1.34583	0.700381	-0.548599		0.225715	0.000168367	0.00332984	2.91311e-05	0.00131369	0.00349912		putative protein similar to unknown protein (gb|AAF16660.1);supported by full-length cDNA: Ceres:15457.
10601	255501_at	At4g02400		0.490994	1.04336	0.395874	-0.596917	-0.731389	-0.133766		0.0940816	0.000168367	0.00802804	0.00753521	0.00205034	0.511003		hypothetical protein
11983	256883_at	At3g26440		0.0177145	0.815791	-0.14634	-0.745236	-1.11617	-0.119252		0.924745	0.000168367	0.148761	0.000230723	1.1043e-05	0.423523		unknown protein ; supported by cDNA: gi_16612299_gb_AF439843.1_AF439843
16323	261223_at	At1g19950		0.0465347	0.745705	0.154794	-0.937566	-0.73833	0.157642		0.801746	0.000168367	0.154165	1.76558e-05	0.000216164	0.273996		hypothetical protein predicted by genemark.hmm;supported by full-length cDNA: Ceres:147130.
19792	264692_at	At1g70000		0.600988	-0.781971	-0.500757	1.27448	0.277202	-0.866603		0.00111203	0.000168367	0.000707573	1.40125e-05	0.0595595	7.66364e-05		DNA binding protein MybSt1, putative similar to DNA binding protein MybSt1 GI:7705206 from [Solanum tuberosum]
21637	266537_at	At2g16860		0.603073	0.758836	0.189398	-0.315341	-0.685648	-0.343288		0.00167646	0.000168367	0.114119	0.0474143	0.000938315	0.0490951		Expressed protein ; supported by full-length cDNA: Ceres: 34622.
5458	250358_at	At5g11740		-0.0147987	-0.705366	-0.2223	0.653997	0.5314	-0.0861996		0.939857	0.00016903	0.0513835	0.000323129	0.00172564	0.44281		putative protein gibberellin-responsive protein CRG16, Cucumis sativus, EMBL:D49413
2686	247586_at	At5g60660		1.0097	-0.754183	0.505254	1.68596	1.19836	-0.561946		7.51808e-05	0.000169995	0.000822989	1.00333e-06	3.74862e-06	0.00036055		mipC protein - like (aquaporin) mipC protein, common ice plant, PIR:T12440;supported by full-length cDNA: Ceres:33231.
21225	266125_at	At2g45050		0.121597	1.02513	0.954601	-0.822909	-0.0473417	0.856441		0.364626	0.00017029	5.70413e-06	0.000162754	0.84421	1.99281e-05		putative GATA-type zinc finger transcription factor
17415	262315_at	At1g70990		0.104687	-0.710367	-0.370871	0.943941	0.356317	-0.567676		0.454966	0.00017093	0.0106832	5.29277e-05	0.0190339	0.00341026		unknown protein ;supported by full-length cDNA: Ceres:114924.
17968	262868_at	At1g64980		-0.0842821	0.737547	-0.222712	-0.844185	-0.971943	-0.17051		0.538039	0.000171475	0.0346819	6.98222e-05	6.88102e-05	0.139061		unknown protein
4912	249812_at	At5g23830		-1.2711	-0.829632	-0.139311	-0.382385	0.709906	1.2218		3.15308e-06	0.000171949	0.194532	0.0458171	0.00294483	1.47429e-05		putative protein similar to unknown protein (pir||T00970);supported by full-length cDNA: Ceres:13418.
8902	253802_at	At4g28180		-0.261139	0.838524	0.474803	-0.911352	-0.445054	0.398643		0.105245	0.000171949	0.00209978	9.7679e-05	0.00443607	0.0055888		putative protein
9650	254550_at	At4g19690		-0.787315	0.970038	-1.05794	-1.75924	-2.09013	-0.199933		0.000110441	0.000173169	4.09293e-05	1.80045e-06	3.28303e-07	0.283458		Fe(II) transport protein ;supported by full-length cDNA: Ceres:3164.
6471	251371_at	At3g60360		0.325046	0.739022	0.0249763	-0.58544	-0.665677	-0.189174		0.030512	0.000174349	0.853151	0.00147788	0.000337074	0.187576		putative protein CGI-94 protein, Homo sapiens, EMBL:AF151852;supported by full-length cDNA: Ceres:13387.
11421	256321_at	At1g55020		1.28114	0.786705	0.197359	0.496558	-0.445444	-1.12608		3.48583e-06	0.000174349	0.138608	0.00441521	0.00260885	3.24329e-05		lipoxygenase, putative similar to lipoxygenase GI:1407704 from [Solanum tuberosum]; supported by cDNA: gi_289202_gb_L04637.1_ATHLIPOXY
19941	264841_at	At1g03740		0.068321	0.804911	-0.0123721	-0.657865	-0.802306	-0.180604		0.743769	0.000174349	0.929835	0.00410513	0.000379166	0.384195		putative protein kinase similar to (Z71703), cdc2-like protein kinase; similar to ESTs gb|T20748, gb|T20464, and emb|Z17761; supported by cDNA: gi_14532735_gi_13430451
22079	266979_at	At2g39470		-0.757694	0.719706	0.0881273	-1.3408	-0.702163	0.741134		0.000213135	0.000174349	0.352536	1.28907e-06	0.0003169	0.000229749		unknown protein ;supported by full-length cDNA: Ceres:16403.
16686	261586_at	At1g01640		0.330708	-0.804454	0.316395	1.2471	1.1792	-0.0178249		0.0401213	0.000174355	0.0119842	8.65377e-06	6.47028e-06	0.907742		hypothetical protein predicted by genemark.hmm, contains Pfam profile:PF00651 BTB/POZ domain
1422	246322_at	At1g16680		0.0753407	0.949141	-0.0342888	-0.778787	-0.901548	0.0557649		0.707983	0.00017504	0.820916	0.000151493	0.000428941	0.793559		S-locus protein, putative similar to S-locus protein 5 GI:6069485 from [Brassica rapa]
3829	248729_at	At5g48010		0.332427	-0.910804	-1.03275	1.60135	0.0427373	-1.43305		0.0543889	0.000175197	9.98114e-06	2.6953e-05	0.830388	8.06635e-06		cycloartenol synthase
22278	267178_at	At2g37750		-0.270317	-0.816866	0.0443053	0.57791	0.885714	0.245607		0.0422158	0.000175197	0.691022	0.0027354	0.000299945	0.0375769		unknown protein ; supported by full-length cDNA: Ceres: 28529.
1295	246195_at	At4g36410		-0.44556	-0.708157	0.233241	0.430267	1.02981	0.635992		0.00664637	0.000176292	0.0606291	0.00900365	1.1579e-05	0.000367513		E2, ubiquitin-conjugating enzyme 17 (UBC17) identical to gi:2801446; supported by full-length cDNA: Ceres:40968.
3400	248300_at	At5g53000		0.215763	0.810161	0.342794	-0.481265	-0.618456	-0.0518414		0.218262	0.000176292	0.00238589	0.00402695	0.000493742	0.788205		PP2A regulatory subunit ;supported by full-length cDNA: Ceres:19116.
15260	260160_at	At1g79880		0.863741	0.761124	0.878969	0.136666	-0.0453783	0.000749133		3.50694e-05	0.000176676	9.34429e-05	0.371856	0.769447	0.996259		putative RNA-binding protein contains Pfam profile: PF00076 RNA recognition motif. (aka RRM, RBD, or RNP domain); similar to putative protein GB:CAA18589 [Arabidopsis thaliana]
20454	265354_at	At2g16700		0.120522	0.699099	0.707764	-0.57906	-0.0665839	0.522382		0.511039	0.000177154	0.000179363	0.00393922	0.632253	0.00765932		actin depolymerizing factor 5 ;supported by full-length cDNA: Ceres:26940.
20923	265823_at	At2g35760		0.895567	-0.799959	0.652163	1.78123	1.38815	-0.165662		0.000372685	0.000177765	0.000101738	1.44768e-05	3.74862e-06	0.45502		hypothetical protein predicted by genscan;supported by full-length cDNA: Ceres:9149.
8836	253736_at	At4g28780		-1.78092	-0.900403	-1.09867	-0.799228	-0.209104	0.653995		2.5053e-07	0.000180596	2.09945e-06	0.000341788	0.211225	0.00065713		Proline-rich APG - like protein proline-rich protein APG, Arabidopsis thaliana, PIR2:S21961;supported by full-length cDNA: Ceres:324.
17856	262756_at	At1g16370		-0.766449	-0.838528	-0.839244	0.354273	0.147622	-0.0779958		4.75733e-05	0.000182452	2.50916e-05	0.151864	0.494111	0.646826		putative transport protein may be a member of the PF|00083 sugar transporter family
13897	258797_at	At3g04730		-0.0562702	0.738336	-0.303818	-0.701689	-0.977871	-0.19077		0.698508	0.000183635	0.00670605	0.000311932	1.70291e-05	0.113967		auxin-induced protein identical to GB:AAB84353 (IAA16) [Arabidopsis thaliana]; early auxin-induced gene; member of a multigene family of early auxin-induced genes isolated from Arabidopsis using yeast two-hybrid system with IAA1;supported by full-length cDNA: Ceres:32727.
18976	263876_at	At2g21880		-0.520616	-0.704177	-0.736631	0.334436	-0.137095	-0.226407		0.0020638	0.00018471	2.18308e-05	0.0753206	0.329262	0.156316		putative RAS superfamily GTP-binding protein ;supported by full-length cDNA: Ceres:122848.
10958	255858_at	At1g67030		0.0178125	-0.855898	-0.697965	0.924502	0.201803	-0.759866		0.934884	0.000184929	0.000139864	9.91147e-05	0.13063	0.000262873		zinc finger protein (ZFP6) identical to zinc finger protein GI:790683 from [Arabidopsis thaliana]; supported by cDNA: gi_15215716_gb_AY050387.1_
7718	252618_at	At3g45140		-1.61872	0.757604	-1.22245	-2.38483	-1.97176	0.439788		9.43729e-08	0.000186918	2.89231e-07	6.65868e-09	3.17096e-08	0.00736387		lipoxygenase AtLOX2 ; supported by cDNA: gi_431257_gb_L23968.1_ATHATLO
1121	246021_at	At5g21100		0.436992	-0.774304	-0.696877	1.12445	0.0108024	-1.03079		0.00335896	0.000187131	0.000971447	6.4803e-06	0.946449	1.69562e-05		ascorbate oxidase-like protein ascorbate oxidase - Brassica juncea, EMBL:AF206721
16356	261256_at	At1g05760		-0.595117	-0.796522	-0.492349	-0.0139184	0.208724	-0.000723343		0.000217776	0.00018737	0.00143468	0.939129	0.122248	0.996624		disease resistance protein RTM1 identical to GB:AAF14583 from [Arabidopsis thaliana] (Proc. Natl. Acad. Sci. U.S.A. 97 (1), 489-494 (2000)); supported by cDNA: gi_13877528_gb_AF370465.1_AF370465
22022	266922_s_at	At2g45950		0.0632227	0.711727	0.336058	-0.488823	-0.312317	0.272041		0.686967	0.00018737	0.00503909	0.00941536	0.0369201	0.0292747		SKP1/ASK1-related, putative similar to glycoprotein FP21 SP:P52285 from [Dictyostelium discoideum]
14180	259080_at	At3g04910		0.147519	0.701612	0.212315	-0.443706	-0.306492	0.0376915		0.223178	0.000189011	0.0324959	0.00564764	0.021122	0.816326		putative mitogen activated protein kinase kinase similar to mitogen activated protein kinase kinase GB:AAC32599 [Oryza sativa]
3439	248339_at	At5g52520		0.27809	0.705885	0.0808745	-0.359343	-0.661135	-0.171855		0.0457475	0.000189673	0.41766	0.0269804	0.000488341	0.153992		prolyl tRNA synthetase
14974	259874_at	At1g76660		0.214413	0.851959	0.158029	-0.542578	-0.653882	-0.0296096		0.146904	0.000190424	0.17067	0.00255905	0.000451843	0.868424		unknown protein
3403	248303_at	At5g53170		0.223856	0.938777	-0.0316005	-0.623668	-0.995599	-0.315108		0.178392	0.000190536	0.854541	0.000754968	1.1579e-05	0.0147086		FtsH protease, putative similar to ATP-dependent metalloprotease FtsH1 GI:3600100 from [Mus musculus]
3683	248583_at	At5g49930		0.509938	0.772132	0.242143	-0.208853	-0.420378	-0.23423		0.00380725	0.000191267	0.0310603	0.201087	0.00568958	0.0783852		putative protein strong similarity to unknown protein (gb|AAF56406.1)
20543	265443_at	At2g20750		-0.163852	-0.762475	-0.662832	0.433301	0.184402	-0.434933		0.249403	0.000191267	0.000258226	0.0206609	0.152385	0.0146418		beta-expansin ;supported by full-length cDNA: Ceres:109135.
5886	250786_at	At5g05540		0.296216	0.883373	0.222585	-0.70637	-0.738431	-0.0217679		0.129425	0.00019248	0.0860759	0.000570931	0.000104785	0.878149		putative protein strong similarity to unknown protein (emb|CAB62118.1)
6458	251358_at	At3g61160		-0.00121846	-0.700234	-0.593786	0.699698	0.102892	-0.589585		0.995024	0.00019248	0.000114928	0.000795869	0.399857	0.000794377		shaggy-like kinase beta
22087	266987_at	At2g39280		0.103609	0.768673	0.115969	-0.40026	-0.506657	-0.0547883		0.524862	0.00019248	0.411923	0.0146684	0.00374758	0.762861		unknown protein
12453	257353_at	At2g23050		-0.461268	0.882667	-0.155695	-1.26407	-0.983329	0.459088		0.0116079	0.000192723	0.206448	7.98134e-05	9.47908e-06	0.00509208		hypothetical protein predicted by genscan
16991	261891_at	At1g80790		0.192675	0.884338	0.254589	-0.478995	-0.447715	0.0154807		0.194716	0.00019551	0.0336884	0.00274259	0.00568428	0.916311		transcriptional regulator, putative similar to transcriptional regulator GI:4836767 [Zea mays]
16053	260953_at	At1g06070		0.289946	0.826936	0.463073	-0.631992	-0.332756	0.180998		0.0712691	0.000201079	0.00143774	0.00138026	0.0420614	0.209554		transcriptional activator RF2a, putative similar to transcriptional activator RF2a GB:AF005492 GI:2253277 from [Oryza sativa];supported by full-length cDNA: Ceres:17213.
4711	249611_at	At5g37370		0.531013	0.992236	0.571157	-0.435443	-0.342646	-0.0987078		0.0206718	0.000204315	0.00152294	0.0464273	0.0762764	0.658693		putative protein unnamed ORF, Homo sapiens, EMBL:AK001192
5869	250769_at	At5g05680		0.539272	0.862561	0.366384	-0.182416	-0.512418	-0.313803		0.00079284	0.000204315	0.0162156	0.214965	0.0036417	0.0457511		putative protein similar to unknown protein (pir||F71190)
8638	253538_at	At4g31460		0.496673	0.881847	0.340218	-0.331846	-0.41333	-0.0383856		0.00324903	0.000204315	0.0255346	0.0246809	0.0054916	0.802536		putative protein ribosomal protein YmL14 precursor, mitochondrial - Saccharomyces cerevisiae,PIR2:S50921;supported by full-length cDNA: Ceres:38533.
8766	253666_at	At4g30270		0.257005	-0.740523	-0.517689	0.966867	0.201648	-0.805333		0.040996	0.000204315	0.000211433	7.49941e-05	0.111869	8.56582e-05		xyloglucan endo-1,4-beta-D-glucanase precursor ;supported by full-length cDNA: Ceres:19156.
10544	255444_at	At4g02560		0.412513	1.25165	0.100512	-0.677718	-1.02471	-0.309128		0.034658	0.000204315	0.487551	0.00561236	8.5966e-05	0.130116		LUMINIDEPENDENS protein ; supported by cDNA: gi_424105_gb_U03456.1_ATU03456
16574	261474_at	At1g14540		0.348111	-0.948472	-0.0925493	1.2259	0.763218	-0.561589		0.0306105	0.000204315	0.632114	1.58305e-06	0.00126186	0.000757864		anionic peroxidase, putative similar to anionic peroxidase GI:170202 from [Nicotiana sylvestris]
16528	261428_at	At1g18870		-0.688873	-0.953532	-1.48838	0.294229	-0.415863	-0.865683		0.000338409	0.000204606	3.45448e-07	0.0760745	0.00780772	7.26367e-05		isochorismate synthase, putative similar to isochorismate synthase GI:3348077 from [Arabidopsis thaliana]
3914	248814_at	At5g46910		0.0955802	0.834247	-0.594885	-0.835384	-1.41881	-0.654947		0.520046	0.000204731	0.000792567	0.00013613	3.48663e-06	0.000120652		putative protein similar to unknown protein (pir||T06699)
5199	250099_at	At5g17300		-0.372437	0.772048	-0.0184341	-1.06881	-0.727805	0.354837		0.00806219	0.000206058	0.879759	8.32184e-06	0.000183408	0.00788617		unknown protein ; supported by cDNA: gi_14190364_gb_AF378860.1_AF378860
4306	249206_at	At5g42630		-0.209633	0.898495	0.18859	-1.01048	-0.890659	0.411165		0.153084	0.000206578	0.143219	7.89996e-05	0.000128115	0.00969075		putative protein similar to unknown protein (gb|AAF63176.1)supported by full-length cDNA: Ceres:114074.
6108	251008_at	At5g02710		0.290302	0.843565	0.54079	-0.581643	-0.314911	0.350631		0.0411643	0.000208006	0.00075821	0.00248721	0.031622	0.0176385		putative protein ;supported by full-length cDNA: Ceres:158771.
12164	257064_at	At3g18260		-0.459972	-0.847873	-0.524411	0.221802	0.283586	0.0677701		0.0223889	0.000209987	0.006983	0.339568	0.0518212	0.677964		hypothetical protein predicted by genemark.hmm;supported by full-length cDNA: Ceres:33183.
16253	261153_at	At1g04850		0.339666	0.753862	0.338643	-0.290035	-0.347326	-0.00765514		0.0238318	0.000211187	0.00381902	0.0374783	0.0243827	0.960289		unknown protein ;supported by full-length cDNA: Ceres:6672.
14049	258949_at	At3g01370		0.544543	1.04854	0.42427	-0.596186	-0.579886	0.0146053		0.00137874	0.000211961	0.00192497	0.00724022	0.00373865	0.937446		unknown protein
17735	262635_at	At1g06570		0.585733	0.686147	0.14889	-0.0697933	-0.539071	-0.522801		0.000365151	0.000212336	0.145255	0.658584	0.00101603	0.000572126		4-hydroxyphenylpyruvate dioxygenase (HPD) identical to 4-hydroxyphenylpyruvate dioxygenase (HPD) SP:P93836 [Arabidopsis thaliana (Mouse-ear cress)]; supported by cDNA: gi_2145038_gb_AF000228.1_ATAF000228
9426	254326_at	At4g22610		-1.07108	-1.0593	-0.564535	0.15066	0.506418	0.447668		5.70114e-06	0.000212381	0.000461933	0.405293	0.0107844	0.00162735		putative protein AIR1, Arabidopsis thaliana, PID:g3695017;supported by full-length cDNA: Ceres:5348.
11857	256757_at	At3g25620		-0.274408	-0.836888	-0.615356	0.515453	0.214526	-0.259256		0.0602947	0.000212448	0.00192911	0.00189683	0.0908951	0.0296988		membrane transporter, putative similar to GB:AAC61893 from [Bactrocera tryoni] (Insect Mol. Biol. 6 (4), 343-356 (1997))
5165	250065_at	At5g17910		0.614556	0.847574	0.253273	-0.406121	-0.49003	-0.178361		0.000386221	0.000212903	0.0337174	0.00935774	0.0137957	0.163826		putative protein predicted proteins, Arabidopsis thaliana
21322	266222_at	At2g28780		0.372039	-0.746729	0.961657	1.33298	1.70029	0.412829		0.0609288	0.000215729	4.7463e-06	7.1184e-06	1.15357e-07	0.0125325		hypothetical protein predicted by genscan and genefinder
11170	256070_at	At1g13730		-0.0371618	0.724351	-0.207594	-0.774257	-0.95479	-0.19693		0.808228	0.000216608	0.0313427	6.5773e-05	7.1938e-05	0.0802427		hypothetical protein predicted by genscan+; supported by cDNA: gi_16648784_gb_AY058169.1_
16734	261634_at	At1g49970		0.24251	0.861863	0.155206	-0.53184	-0.627733	-0.156653		0.105245	0.000216858	0.116069	0.00366337	0.00280532	0.172636		ATP-dependent Clp protease proteolytic subunit (ClpR1) identical to nClpP5 GB:BAA82069 GI:5360595 from [Arabidopsis thaliana];supported by full-length cDNA: Ceres:29389.
2690	247590_at	At5g60720		-0.206423	-0.907056	-0.340591	0.716224	0.449014	-0.236544		0.333086	0.000218018	0.0176537	0.000947984	0.00479703	0.0594333		putative protein predicted proteins, Arabidopsis thaliana; supported by cDNA: gi_15983810_gb_AY056811.1_
17914	262814_at	At1g11660		0.221769	0.762776	0.0778936	-0.571678	-0.605467	-0.0867965		0.0733144	0.000218018	0.53681	0.00103412	0.00112016	0.598833		putative heat-shock protein strong similarity to gb|Z70314 heat-shock protein from Arabidopsis thaliana and is a member of the PF|00012 Hsp70 protein family
21974	266874_at	At2g44760		0.317883	0.825443	0.144784	-0.525171	-0.614649	-0.0123223		0.0612849	0.000219163	0.139136	0.0314516	0.000562147	0.955747		unknown protein
13167	258067_at	At3g25980		-0.607522	-0.825256	-0.579098	0.219256	0.282592	-0.00566735		0.000776214	0.000219949	0.000647777	0.188964	0.0400363	0.969601		putative mitotic checkpoint protein similar to mitotic checkpoint component, Mad2 GB:AAD09238 from [Mus musculus]
9221	254121_at	At4g24760		0.329313	0.788373	0.216536	-0.31438	-0.431	-0.13883		0.0137265	0.000220339	0.0395583	0.029837	0.00296044	0.200876		putative protein putative protein F6I18_70 - Arabidopsis thaliana, PATX:E1283548;supported by full-length cDNA: Ceres:121159.
10688	255588_at	At4g01570		0.33174	0.850439	-0.0331629	-0.542065	-0.999297	-0.349547		0.0308353	0.000221172	0.802808	0.0010376	4.13298e-05	0.00446036		hypothetical protein
22718	267618_at	At2g26760		-0.404831	-0.739948	-0.6694	0.16315	-0.00252013	-0.284517		0.00393208	0.000221172	9.91658e-05	0.27316	0.989526	0.0156439		putative cyclin ; supported by cDNA: gi_15292694_gb_AY050781.1_
7527	252427_at	At3g47640		-0.24872	0.837172	-0.0016687	-1.2404	-0.861242	0.228172		0.104189	0.000223081	0.989262	1.15479e-05	0.00011725	0.0611488		hypothetical protein
9634	254534_at	At4g19680		-1.38503	0.839876	-0.819459	-1.80419	-1.43004	0.515569		5.62199e-06	0.000224409	0.00106529	5.21145e-07	2.47587e-06	0.00672403		putative Fe(II) transport protein Fe(II) transport protein, Arabidopsis thaliana, gb:U27590
6117	251017_at	At5g02760		-1.30117	0.70848	-0.46934	-2.03666	-1.2203	0.867197		2.23135e-06	0.000224674	0.00054759	2.71505e-08	3.2043e-06	1.38454e-05		protein phosphatase - like protein protein phosphatase 2C homolog, Mesembryanthemum crystallinum, EMBL:AF097667
98	244998_at	rpoC1		0.586905	0.792498	0.784005	-0.181151	0.0397207	0.153954		0.00112181	0.000226143	5.06517e-05	0.26179	0.848431	0.192651		RNA polymerase beta' subunit-1
8216	253116_at	At4g35850		0.0825543	0.723553	0.0428322	-0.560071	-0.677038	-0.0709771		0.591368	0.000226143	0.68525	0.00305755	0.000597	0.664297		putative protein CRP1, Zea mays, gb:AF073522;supported by full-length cDNA: Ceres:5482.
1655	246555_at	At5g15470		0.059787	0.837892	-0.411887	-0.627184	-1.32908	-0.39697		0.792796	0.000226837	0.00145711	0.00332109	0.000119476	0.00804427		putative protein 68 kDa protein - Cicer arietinum, EMBL:AJ276420
22202	267102_at	At2g41500		0.322843	0.701451	0.363253	-0.379805	-0.34654	0.00601354		0.0209218	0.000227298	0.00289372	0.00874855	0.0215544	0.973133		putative small nuclear ribonucleoprotein Prp4p
21914	266814_at	At2g44910		0.0728828	0.833033	0.288689	-0.826084	-0.449645	0.246458		0.738249	0.000227458	0.0621898	0.000667967	0.0141766	0.209426		homeodomain transcription factor (ATHB-4)
5560	250460_at	At5g09850		0.48444	0.957633	0.241396	-0.375783	-0.724387	-0.322799		0.00241851	0.000229009	0.0368011	0.0263783	0.000765226	0.013155		putative protein similar to unknown protein (gb|AAF19567.1); supported by cDNA: gi_16648729_gb_AY058141.1_
15893	260793_at	At1g06190		0.36571	0.717904	0.22048	-0.577942	-0.599332	-0.0509645		0.0120562	0.000230676	0.0411513	0.00208546	0.000988685	0.763352		unknown protein ;supported by full-length cDNA: Ceres:114093.
2477	247377_at	At5g63180		-0.21113	-0.71942	-0.213914	0.474082	0.485568	-0.0570576		0.214726	0.0002308	0.107252	0.0038832	0.0020101	0.76042		pectate lyase ; supported by cDNA: gi_16648839_gb_AY058197.1_
2982	247882_at	At5g57785		0.215444	0.881373	0.692196	-0.40151	-0.216856	0.343818		0.0712691	0.0002308	2.98696e-05	0.0161309	0.235295	0.00742083		Expressed protein ; supported by full-length cDNA: Ceres: 267411.
16231	261131_at	At1g19835		0.13754	0.893424	0.373657	-0.767555	-0.499852	0.222145		0.498805	0.0002308	0.0351602	0.000163214	0.00400183	0.263957		unknown protein
18384	263284_at	At2g36100		-0.443576	-0.836958	-0.594259	0.426482	0.203751	-0.139299		0.00241296	0.0002308	0.000313097	0.0173766	0.158291	0.212193		unknown protein
21693	266593_at	At2g46200		0.101175	0.719686	0.152546	-0.652996	-0.615455	-0.012415		0.731009	0.0002308	0.125943	0.00281007	0.00499181	0.967676		hypothetical protein predicted by genscan and genefinder
22712	267612_at	At2g26690		0.135021	-0.910763	-0.156349	1.02333	0.794243	-0.317078		0.269372	0.000232836	0.155449	5.78529e-05	0.00045766	0.0148041		putative nitrate transporter
3308	248208_at	At5g53980		1.11805	-0.880385	1.04525	2.03019	1.95637	-0.15154		3.09084e-06	0.000233768	2.09715e-06	2.37211e-07	3.25717e-07	0.205822		unknown protein
6822	251722_at	At3g56200		-0.210859	-0.77621	-0.397795	0.495037	0.384692	-0.105862		0.0993071	0.000233768	0.00398266	0.00344919	0.0172035	0.384117		putative protein neuronal glutamine transporter - Rattus norvegicus, EMBL:AF075704
22361	267261_at	At2g23120		0.696818	0.709993	0.449838	0.0237159	-0.204853	-0.341902		6.65718e-05	0.000233768	0.000496548	0.883875	0.184046	0.00553191		unknown protein ;supported by full-length cDNA: Ceres:9284.
5438	250338_at	At5g11760		0.236725	0.758416	0.650068	-0.442346	-0.134437	0.312692		0.110061	0.000235151	5.83566e-05	0.0200693	0.430806	0.022039		putative protein ; supported by cDNA: gi_15810189_gb_AY056109.1_
8272	253172_at	At4g35060		-0.274773	-0.79739	-0.378386	0.687113	0.461637	-0.154586		0.237762	0.000235151	0.00383362	0.00139194	0.0155065	0.572274		putative protein ;supported by full-length cDNA: Ceres:265.
21308	266208_at	At2g27760		0.338722	0.900865	0.121658	-0.5755	-0.743511	-0.0884241		0.0561148	0.00023595	0.542336	0.00106421	0.00126845	0.502213		putative tRNA isopentenylpyrophosphate transferase ; supported by cDNA: gi_12383201_gb_AF109376.2_AF109376
20611	265511_at	At2g05540		0.832083	0.833029	0.630045	-0.0550234	-0.103252	-0.166971		1.98718e-05	0.00023797	0.000141158	0.770848	0.556178	0.148872		putative glycine-rich protein ; supported by cDNA: gi_15215617_gb_AY050337.1_
5746	250646_at	At5g06720		-0.375329	-0.832676	-0.68101	0.391795	0.204257	-0.311304		0.00889051	0.000238243	0.0007585	0.0186583	0.2583	0.0624342		peroxidase (emb|CAA68212.1) ;supported by full-length cDNA: Ceres:37564.
1335	246235_at	At4g36830		-0.209483	-0.745836	-0.790251	0.509836	0.0300014	-0.563387		0.205491	0.000238888	0.00037237	0.00192999	0.87674	0.000683557		putative protein
11340	256240_at	At3g12600		0.0533671	0.773081	0.370537	-0.49111	-0.344121	0.155855		0.751427	0.000238888	0.00153252	0.00544541	0.0193386	0.157618		unknown protein ; supported by cDNA: gi_13358193_gb_AF325001.2_AF325001
16681	261581_at	At1g01140		0.580812	0.850231	0.507435	-0.351938	-0.316711	0.00762877		0.00142349	0.000238888	0.00212101	0.0262451	0.0277456	0.963148		serine/threonine kinase, putative similar to serine/threonine kinase GB:CAA73067.1 GI:2632252 from [Sorghum bicolor]; supported by cDNA: gi_14423523_gb_AF386999.1_AF386999
20031	264931_at	At1g60590		-1.80265	-0.760105	-2.01313	-1.031	-1.31779	-0.411512		1.5564e-06	0.000238888	2.16805e-08	0.000533085	3.55606e-06	0.00552383		polygalacturonase, putative similar to polygalacturonase GI:9293940 from [Arabidopsis thaliana]; supported by cDNA: gi_16974584_gb_AY060568.1_
20321	265221_s_at	At2g02010		1.02771	-0.808429	0.203736	2.00179	1.04345	-0.815618		6.08373e-06	0.000238888	0.122886	3.67393e-07	0.000426627	0.000177719		putative glutamate decarboxylase ; supported by cDNA: gi_13605709_gb_AF361836.1_AF361836
10567	255467_at	At4g03010		-0.310474	-0.842588	-0.455753	0.556822	0.47334	-0.200796		0.099457	0.000240809	0.00150346	0.00331226	0.0019348	0.09768		putative leucine-rich repeat protein similar to A thaliana protein F21B7.28, GenBank accession number 2809259
7629	252529_at	At3g46490		-2.04221	-0.81413	-1.13649	-1.11035	-0.27303	0.831261		2.11397e-07	0.000240877	1.54588e-06	0.000284472	0.0828481	0.00116404		putative protein several oxidases, mainly gibberellin 20-oxidases
9219	254119_at	At4g24780		-0.321549	-0.660443	-0.818806	0.290044	-0.0943119	-0.463686		0.0168567	0.000240877	7.18872e-06	0.0334965	0.566543	0.00108594		putative pectate lyase pectate lyase, Musa acuminata, PATX:E209876;supported by full-length cDNA: Ceres:36681.
3136	248036_at	At5g55915		0.0527879	0.793141	0.230134	-0.72926	-0.550738	0.176311		0.812677	0.000241776	0.0611087	0.000231929	0.00377091	0.244493		nucleolar protein-like
14403	259303_at	At3g05130		0.21802	0.669333	0.274161	-0.333252	-0.0518171	0.194827		0.0846654	0.000241776	0.0102962	0.0395816	0.722214	0.169559		hypothetical protein predicted by genscan
417	245317_at	At4g15610		0.336812	-0.729954	-0.406767	1.0285	0.408995	-0.73107		0.0162519	0.000242736	0.00185858	6.69029e-06	0.0157793	4.3956e-05		hypothetical protein ; supported by full-length cDNA: Ceres: 26019.
6804	251704_at	At3g56360		-0.367871	0.795183	0.14266	-1.34704	-0.792566	0.574942		0.0250326	0.000242736	0.148275	5.91924e-07	5.65442e-05	0.000366743		putative protein unknown protein 110K5.12 - Sorghum bicolor, TREMBL:AF124045_5;supported by full-length cDNA: Ceres:142358.
20040	264940_at	At1g60470		-0.459993	-0.8996	-1.06091	0.507682	-0.131226	-0.482941		0.00284781	0.000242736	1.56909e-05	0.00671931	0.439445	0.0223486		galactinol synthase, putative similar to galactinol synthase GI:5608497 from [Ajuga reptans]
8863	253763_at	At4g28850		-0.167584	0.985248	0.416186	-0.888751	-0.582955	0.466666		0.271739	0.000242964	0.00414588	0.000356584	0.0117394	0.00212505		xyloglucan endotransglycosylase - like protein xyloglucan endotransglycosylase 1,Fagus sylvatica, PID:e1354157
16403	261303_at	At1g48620		0.418421	0.706887	0.156861	-0.45372	-0.697793	-0.278486		0.00633375	0.000243161	0.154685	0.00574194	0.000226957	0.0491197		unknown protein contains DNA-binding domain
18645	263545_at	At2g21560		0.291204	0.694164	-0.125793	-0.530821	-0.933754	-0.381632		0.0360085	0.000244046	0.31441	0.00196013	4.54751e-05	0.0123793		unknown protein
4150	249050_at	At5g44290		0.0653738	0.880889	0.117445	-0.630102	-0.65717	-0.00888463		0.721252	0.000245453	0.386006	0.000601009	0.000295524	0.953737		cyclin-dependent protein kinase-like protein ; supported by cDNA: gi_15983484_gb_AF424617.1_AF424617
8472	253372_at	At4g33220		0.311601	-0.682956	-0.306965	0.936618	0.37677	-0.603762		0.032658	0.000245453	0.0156121	4.36317e-05	0.0181505	0.000895829		pectinesterase - like protein pectinesterase, Prunus persica, X95991; supported by cDNA: gi_14190428_gb_AF378892.1_AF378892
3626	248526_at	At5g50730		-0.0609393	0.761658	0.293969	-0.896984	-0.583977	0.270969		0.743704	0.000247413	0.0603086	0.00127869	0.00397148	0.111368		putative protein contains similarity to ATFP3
5070	249970_at	At5g19100		1.9001	0.690728	1.17146	1.05458	0.408732	-0.591119		4.96519e-08	0.000247587	3.96342e-07	5.29277e-05	0.0146408	0.000793783		dermal glycoprotein precursor -like protein dermal glycoprotein precursor, extracellular, carrot, PIR:T14329
16303	261203_at	At1g12845		-0.246057	-0.715988	0.187487	0.316094	0.715898	0.437005		0.0964111	0.000247587	0.103495	0.0340365	0.000107677	0.00491125		Expressed protein ; supported by full-length cDNA: Ceres: 13526.
17984	262884_at	At1g64720		-0.536122	0.7756	-0.167025	-1.33273	-0.847708	0.305753		0.00148263	0.000247587	0.161993	3.06873e-06	4.99771e-05	0.0242548		membrane related protein CP5, putative similar to membrane related protein CP5 GI:4741929 from [Arabidopsis thaliana]; supported by cDNA: gi_4741928_gb_AF130253.1_AF130253
11914	256814_at	At3g21370		2.13146	-1.1739	2.00119	3.41734	3.08503	-0.0481926		5.07959e-07	0.000248464	8.33997e-08	4.0133e-08	2.14005e-08	0.847443		beta-glucosidase, putative similar to beta-glucosidase GB:AAB64244 from [Arabidopsis thaliana], (Plant Mol. Biol. 34 (1), 57-68 (1997))
13025	257925_at	At3g23170		0.143001	-0.898279	0.514441	0.905598	1.35693	0.485623		0.391434	0.000248464	0.000484537	0.000176817	1.23495e-05	0.0151481		unknown protein ;supported by full-length cDNA: Ceres:92314.
19284	264184_at	At1g54790		-0.104489	-0.68686	-0.26079	0.593814	0.46124	-0.0603378		0.437943	0.000249336	0.0560252	0.0024107	0.00881851	0.671879		early nodule-specific protein, putative similar to early nodule-specific protein (ENOD8) GI:304036 from [Medicago sativa];supported by full-length cDNA: Ceres:122943.
1091	245991_at	At5g20660		0.374634	0.785113	0.25269	-0.223893	-0.545006	-0.0914748		0.0294393	0.000249953	0.0207871	0.141066	0.00209461	0.650807		24 kDa vacuolar protein - like 24 kDa vacuolar protein VP24, Ipomoea batatas, EMBL:AB025531
5895	250795_at	At5g05280		0.0786749	-0.707577	-0.612337	0.475317	0.0877911	-0.463568		0.76449	0.000249953	0.000867387	0.0127925	0.535701	0.0298719		RING zinc finger protein-like
11299	256199_at	At1g58250		0.187434	0.87299	0.30527	-0.601113	-0.439536	6.39075e-05		0.350255	0.000250318	0.0136586	0.00507358	0.0212326	0.999608		unknown protein
17736	262636_at	At1g06670		0.352345	0.980796	0.543781	-0.688337	-0.6547	0.0438945		0.0138328	0.000250553	0.000346667	0.00150525	0.00228658	0.773029		DEIH-box RNA/DNA helicase identical to DEIH-box RNA/DNA helicase GB:BAA84364 GI:5881579 [Arabidopsis thaliana]; supported by cDNA: gi_5881578_dbj_D84225.1_D84225
3787	248687_at	At5g48300		0.116077	0.689952	-0.136095	-0.505389	-0.817704	-0.288849		0.439302	0.000251482	0.192296	0.00323362	3.21111e-05	0.0234236		ADPG pyrophosphorylase small subunit (gb AAC39441.1) ; supported by cDNA: gi_15146247_gb_AY049265.1_
10649	255549_at	At4g01950		-0.115919	-0.689563	-0.920418	0.642552	-0.170198	-0.827155		0.461795	0.000251766	1.70524e-05	0.000686038	0.179562	2.81682e-05		predicted protein of unknown function
3132	248032_at	At5g55860		0.539823	0.943369	0.145224	-0.473664	-0.999831	-0.393556		0.00220984	0.000252018	0.139744	0.0081449	4.75228e-05	0.00305704		myosin heavy chain-like
14136	259036_at	At3g09220		-0.345505	-0.640645	-0.659834	0.382029	-0.0440037	-0.417224		0.0125929	0.000252147	6.45852e-05	0.0101938	0.761612	0.00412753		putative laccase similar to laccase GB:CAA74105 [Populus balsamifera subsp. trichocarpa]; contains Pfam profile: Multicopper oxidases
21413	266313_at	At2g26980		-0.0104191	0.776734	-0.0274617	-0.787639	-0.722795	0.0974092		0.958948	0.000252147	0.839938	0.0015411	0.000230791	0.459268		putative protein kinase contains a protein kinase domain profile (PDOC00100); supported by cDNA: gi_14194166_gb_AF367290.1_AF367290
9265	254165_at	At4g24330		0.0476639	0.670884	0.261365	-0.570845	-0.455862	0.117654		0.763105	0.000252605	0.0101847	0.00140029	0.00282423	0.304163		putative protein hypothetical protein - Caenorhabditis elegans,PID:e1350884;supported by full-length cDNA: Ceres:8254.
2075	246975_at	At5g24890		0.341637	0.847165	0.160448	-0.450456	-0.595905	-0.177546		0.0167925	0.000253654	0.136976	0.0078624	0.00254169	0.107917		putative protein hypothetical proteins - Arabidopsis thaliana;supported by full-length cDNA: Ceres:42528.
7192	252092_at	At3g51420		-0.257321	-0.77983	-0.785613	0.54936	0.0555022	-0.47342		0.0844629	0.000253679	6.64231e-05	0.00499371	0.746121	0.00462729		mucin-like protein hemomucin, Drosophila melanogaster, EMBL:DM42014;supported by full-length cDNA: Ceres:38547.
14710	259610_at	At1g52320		0.368412	0.721709	0.312364	-0.181499	-0.321197	-0.162405		0.021223	0.000253868	0.0113803	0.194137	0.0384399	0.165403		bZIP protein, putative similar to GI:600855 from [Arabidopsis thaliana] (Plant Physiol. 109 (2), 723 (1995)); supported by cDNA: gi_15450410_gb_AY052306.1_
5925	250825_at	At5g05210		0.342519	0.897371	0.440442	-0.65912	-0.535738	-0.0342132		0.00971101	0.000258435	0.000920459	0.00176652	0.00460422	0.791616		putative protein similar to unknown protein (gb|AAC73025.1); supported by cDNA: gi_14532515_gb_AY039882.1_
15187	260087_at	At1g73200		0.196145	1.15898	0.173943	-0.814067	-1.04597	-0.150759		0.194492	0.000259127	0.230001	0.00124338	6.47028e-06	0.241719		hypothetical protein predicted by genscan
13303	258203_at	At3g13950		-0.567148	-0.888715	-0.38848	0.196247	0.500413	0.394555		0.00176824	0.000259327	0.00423636	0.350919	0.0197916	0.0105062		hypothetical protein predicted by genemark.hmm
4296	249196_at	At5g42560		0.259761	0.78275	0.337484	-0.556562	-0.479748	0.16485		0.0634685	0.000259393	0.00935704	0.0011307	0.00650487	0.201812		unknown protein supported by full-length cDNA: Ceres:17101.
20166	265066_at	At1g03870		0.169729	-0.746189	-0.166647	0.743311	0.412292	-0.267811		0.190264	0.000259427	0.0916144	0.000284146	0.00341427	0.0561316		unknown protein location of ESTs est VBVBD05, gb|Z30807 and VBVBD05 , gb|Z30808;supported by full-length cDNA: Ceres:39763.
14724	259624_at	At1g43020		-0.573943	-0.805158	-0.568029	0.385056	0.101006	-0.0164497		0.0215247	0.000259738	0.0105642	0.0508798	0.636642	0.938907		hypothetical protein similar to unknown protein GI:6642679 from (Arabidopsis thaliana)
2665	247565_at	At5g61150		0.396701	0.916438	0.632583	-0.560696	-0.281499	0.151441		0.0560653	0.000260262	0.00145711	0.00715445	0.0681259	0.40619		putative protein Atu, Drosophila melanogaster, EMBL:DMU75467
8031	252931_at	At4g38930		0.599208	0.725489	0.320098	-0.139786	-0.375562	-0.288511		0.00368213	0.000264127	0.0121946	0.462834	0.0145752	0.0378233		putative ubiquitin-dependent proteolytic protein ubiquitin fusion-degradation protein - Mus musculus, PID:g1654348; supported by cDNA: gi_16930496_gb_AF419602.1_AF419602
15427	260327_at	At1g63840		0.136663	-0.730949	0.0161558	0.906559	0.693823	-0.0792421		0.377225	0.000264127	0.902793	4.19043e-05	0.000373583	0.555794		putative RING zinc finger protein Pfam HMM hit: zinc finger, C3HC4 type (RING finger); supported by cDNA: gi_16648709_gb_AY058131.1_
17690	262590_at	At1g15100		0.461143	-0.759154	-0.36053	1.20517	0.464026	-0.794409		0.00438509	0.00026608	0.0206524	1.12531e-05	0.00793468	0.000111872		putative RING-H2 zinc finger protein ESTs gb|N37587, gb|T04684, gb|AA394318, gb|Z35014 and gb|AA713343 come from this gene;supported by full-length cDNA: Ceres:5398.
18853	263753_at	At2g21490		3.99721	0.743899	3.79535	2.98325	2.70011	0.113051		7.22566e-10	0.000266281	1.24598e-09	5.77525e-09	1.89008e-08	0.358506		putative dehydrin ;supported by full-length cDNA: Ceres:5256.
6982	251882_at	At3g54140		-0.11819	-0.929403	-0.669815	0.707714	0.250629	-0.4646		0.422611	0.000267482	0.000174078	0.000817968	0.124101	0.000971039		peptide transport - like protein peptide transport protein, Hordeum vulgare, PIR:T04378;supported by full-length cDNA: Ceres:117581.
12745	257645_at	At3g25790		-0.75251	0.64327	0.0126284	-1.06088	-0.68241	0.473624		0.000726496	0.000267969	0.929516	0.0006268	0.000488341	0.0116056		unknown protein ;supported by full-length cDNA: Ceres:157740.
423	245323_at	At4g16500		0.276202	0.745899	1.19351	-0.499644	0.344658	0.854436		0.0454297	0.000270434	1.24787e-06	0.00468743	0.0282056	2.27397e-05		cysteine proteinase inhibitor like protein ; supported by full-length cDNA: Ceres: 31946.
7241	252141_at	At3g51100		0.329168	0.733917	0.408689	-0.294696	-0.411114	0.0860653		0.0255785	0.000273067	0.00428811	0.067347	0.00802297	0.636121		putative protein
13711	258611_at	At3g02860		0.629948	0.827464	0.408576	-0.228112	-0.459259	-0.324297		0.00293436	0.000275376	0.00522549	0.244509	0.00401175	0.027942		unknown protein ;supported by full-length cDNA: Ceres:2355.
15617	260517_at	At1g51420		0.19549	0.752156	0.349804	-0.681975	-0.358482	0.164576		0.136797	0.000275376	0.00925846	0.000966831	0.0227189	0.18941		unknown protein
5836	250736_s_at	At5g06420		0.371028	0.728768	0.1626	-0.228904	-0.607755	-0.235915		0.0156649	0.000275489	0.153066	0.133606	0.000575068	0.038375		putative protein contains similarity to zinc finger protein;supported by full-length cDNA: Ceres:3542.
15034	259934_at	At1g71340		-0.142059	-0.704715	-0.492119	0.562782	0.153306	-0.258665		0.437829	0.000277347	0.00322177	0.00577724	0.268805	0.0459485		unknown protein
18695	263595_at	At2g01890		-0.382633	-1.07137	-1.52591	0.681032	-0.441343	-1.10793		0.0106948	0.000279806	2.14795e-07	0.000287961	0.0334556	4.70869e-06		putative purple acid phosphatase contains metallo-phosphoesterase motif (PS50185)
21410	266310_at	At2g26990		0.212205	0.695683	0.177722	-0.473685	-0.40674	0.0358738		0.115384	0.000279906	0.144135	0.00655154	0.00944594	0.821577		putative PCI domain protein proteasome, COP9-complex and eIF3-domain protein; members of multi-protein complexes;supported by full-length cDNA: Ceres:37160.
11000	255900_at	At1g17830		0.807734	-0.831844	0.169705	1.82847	1.0519	-0.511643		0.0021309	0.000281103	0.122714	3.71166e-06	3.65101e-05	0.00474944		hypothetical protein predicted by genemark.hmm;supported by full-length cDNA: Ceres:37923.
16881	261781_at	At1g76320		0.148091	0.827372	-0.186606	-0.617604	-1.00268	-0.421009		0.269038	0.000281103	0.163504	0.00131931	1.00922e-05	0.00449632		far-red impaired response protein, putative similar to far-red impaired response protein GI:5764395 from [Arabidopsis thaliana]
5782	250682_x_at	At5g06630		-0.825964	1.10563	0.476108	-1.7124	-0.575622	1.10132		0.00184817	0.000281462	0.0221047	5.602e-06	0.0242207	4.27444e-05		putative protein similar to unknown protein (gb|AAD23015.1)
16801	261701_at	At1g32750		0.22644	0.689684	0.241177	-0.655692	-0.423668	0.0835448		0.180885	0.000281462	0.0306588	0.00152272	0.00492508	0.599868		hypothetical protein similar to hypothetical protein GB:AAF25977 GI:6714281 from [Arabidopsis thaliana]
14739	259639_at	At1g52380		0.366789	0.880645	0.21497	-0.340119	-0.628246	-0.133726		0.0555309	0.000281678	0.15641	0.0419334	0.0020644	0.423512		unknown protein ;supported by full-length cDNA: Ceres:25703.
5811	250711_at	At5g06110		0.34947	0.742872	0.302843	-0.18186	-0.416446	-0.067097		0.0555536	0.00028187	0.0164406	0.329369	0.00739586	0.734282		cell division related protein-like
11846	256746_at	At3g29320		0.0443722	0.653959	0.0326441	-0.67737	-0.47464	0.0229183		0.786048	0.00028187	0.794243	0.000223653	0.00736706	0.876466		alpha-glucan phosphorylase, putative similar to alpha-glucan phosphorylase, L isozyme 1 precursor GB:P04045 from [Solanum tuberosum] (J. Biochem. 106 (4), 691-695 (1989)); supported by cDNA: gi_15146188_gb_AY049235.1_
21316	266216_at	At2g28810		-0.335011	-0.813711	-0.591016	0.40398	0.222605	-0.23608		0.0137353	0.000282494	0.00011885	0.0163411	0.116015	0.0576548		putative DOF zinc finger protein
14058	258958_at	At3g01390		0.225517	0.868284	0.426064	-0.546563	-0.350472	0.23845		0.271764	0.000285014	0.00355647	0.0023639	0.0435317	0.219808		vacuolar membrane ATPase subunit G (AVMA10) identical to vacuolar membrane ATPase subunit G (AVMA10) GB:AF181688 [Arabidopsis thaliana]; supported by cDNA: gi_5853314_gb_AF181688.1_AF181688
3666	248566_s_at	At5g49730		-0.580712	1.02466	-0.898427	-1.61505	-2.00573	-0.296281		0.000831304	0.000285122	0.000141241	2.07619e-05	2.93982e-06	0.0691854		FRO2-like protein; NADPH oxidase-like
5432	250332_at	At5g11680		0.383433	0.664563	0.647862	-0.177798	0.0220429	0.236802		0.0187367	0.000287251	9.85325e-05	0.226621	0.876942	0.0563044		putative protein predicted proteins, Arabidopsis thaliana;supported by full-length cDNA: Ceres:403.
18218	263118_at	At1g03090		0.360568	0.80984	0.56631	-0.454359	-0.339677	0.0836659		0.00722607	0.000290135	0.00075821	0.00674995	0.0360759	0.516975		putative 3-methylcrotonyl-CoA carboxylase ESTs gb|H35836, gb|AA651295 and gb|AA721862 come from this gene; supported by cDNA: gi_533706_gb_U12536.1_ATU12536
22106	267006_at	At2g34190		-0.374433	-0.78544	-0.191948	0.439237	0.556682	0.29071		0.105346	0.000290283	0.088942	0.13319	0.00338844	0.156255		putative membrane transporter ; supported by cDNA: gi_14334907_gb_AY035127.1_
18327	263227_at	At1g30750		-0.79027	-0.735928	-0.0818364	-0.0505897	0.590974	0.676327		0.000624576	0.000291136	0.441048	0.816744	0.00150593	0.00066919		Expressed protein ; supported by cDNA: gi_15292976_gb_AY050922.1_
8317	253217_at	At4g34970		0.639879	0.818092	1.04834	-0.253518	0.165304	0.428282		0.000274184	0.000291569	7.07782e-06	0.089519	0.294947	0.00499604		actin depolymerizing factor - like protein actin depolymerizing factor1, Arabidopsis thaliana, PID:G1408471
3752	248652_at	At5g49270		-1.04687	0.67588	0.00284541	-1.90723	-0.580437	1.29442		1.82189e-05	0.000293919	0.987818	9.61923e-08	0.000759331	4.92354e-06		putative protein contains similarity to phytochelatin synthetase
367	245267_at	At4g14060		-0.209782	-1.26941	-1.25105	1.17651	0.012386	-1.02995		0.233337	0.000294159	4.21855e-05	4.41829e-06	0.939748	1.81712e-05		major latex protein like ; supported by cDNA: gi_15982831_gb_AY057523.1_
10142	255042_at	At4g09630		0.102642	0.652349	-0.026771	-0.587221	-0.609624	-0.0271255		0.509394	0.000294159	0.804359	0.00461177	0.00290213	0.84221		putative protein hypothetical protein T17M13.8 - Arabidopsis thaliana,PID:g3461817
20338	265238_s_at	At2g07696		0.11749	1.17617	1.45328	-0.955542	-0.0472495	1.27496		0.432805	0.000294159	4.76741e-07	5.20733e-05	0.825216	4.47247e-06		hypothetical protein
428	245328_at	At4g14465		0.567031	-0.743635	-0.0958764	1.35475	0.631254	-0.757955		0.000787492	0.000294334	0.466391	2.02955e-06	0.0013819	0.00025774		Expressed protein ; supported by full-length cDNA: Ceres: 36844.
12859	257759_at	At3g23070		0.288006	1.12916	0.227291	-0.638055	-0.819369	-0.105339		0.0477211	0.000294568	0.0497786	0.00229028	0.000262431	0.499914		hypothetical protein
21939	266839_at	At2g25930		0.780615	0.836543	0.327276	-0.0791387	-0.444083	-0.442901		0.000100646	0.000294974	0.0191303	0.645783	0.00554226	0.00367014		unknown protein
15645	260545_at	At2g43350		0.440026	0.662409	0.146264	-0.200291	-0.468551	-0.21992		0.00359856	0.000297121	0.196484	0.214571	0.00228523	0.106297		putative glutathione peroxidase ;supported by full-length cDNA: Ceres:30737.
2578	247478_at	At5g62360		-0.477704	-0.745233	-1.17854	0.31564	-0.39706	-0.702412		0.00248109	0.00030006	2.36404e-06	0.0463731	0.0148887	0.000238287		DC1.2 homologue - like protein DC1.2 homologue, Nicotiana tabacum, EMBL:AB009888
20378	265278_at	At2g28330		-0.0682136	-0.656992	-0.350954	0.460582	0.282002	-0.148997		0.777068	0.00030006	0.0121441	0.0347845	0.0886119	0.421768		hypothetical protein predicted by genscan and genefinder;supported by full-length cDNA: Ceres:3673.
9015	253915_at	At4g27280		0.53564	0.9766	2.52595	-0.356102	1.53893	1.93213		0.00540341	0.000300807	1.58054e-08	0.0919234	8.29051e-06	3.28646e-07		putative protein centrin, Marsilea vestita;supported by full-length cDNA: Ceres:13072.
11112	256012_at	At1g19250		0.382847	-0.80238	0.715987	1.07768	1.51669	0.279208		0.0135694	0.000300807	4.12131e-05	0.000261805	1.70454e-05	0.0149614		unknown protein similar to dimethylaniline monooxygenase (N-oxide-forming)-like protein GI:9759603 from [Arabidopsis thaliana]
12162	257062_at	At3g18290		-0.191441	0.752702	-0.442053	-1.03222	-1.34497	-0.191676		0.153637	0.000300807	0.00143766	1.00472e-05	5.0047e-06	0.126365		zinc finger protein, putative contains Pfam profiles: PF00097 Zinc finger, C3HC4 type (RING finger) (2 copies)
17603	262503_at	At1g21670		-0.504946	-0.80447	-0.77379	0.435968	-0.00959478	-0.355583		0.00330977	0.000301095	3.22573e-05	0.0109348	0.965815	0.0164451		hypothetical protein predicted by genscan; supported by cDNA: gi_14334811_gb_AY035079.1_
6220	251120_at	At3g63490		0.127171	0.664337	0.272592	-0.574312	-0.313796	0.113579		0.298222	0.000301479	0.0131644	0.00139883	0.0234222	0.452124		chloroplast ribosomal L1 - like protein ribosomal protein L1, S.oleracea, EMBL:SORPL1; supported by cDNA: gi_15450736_gb_AY053410.1_
675	245575_at	At4g14760		0.402544	0.908278	0.365286	-0.506315	-0.394467	0.0708012		0.0532647	0.000302519	0.0128654	0.00184219	0.0185094	0.693378		centromere protein homolog
15351	260251_at	At1g74250		0.422726	1.02814	0.0974331	-0.415502	-0.946929	-0.365924		0.0215262	0.000302519	0.433702	0.0550851	4.32035e-05	0.0806152		putative heat shock protein similar to GB:CAB03279 from [Caenorhabditis elegans]
1323	246223_at	At4g36890		0.346862	0.814958	0.373307	-0.40596	-0.416101	0.0763412		0.0140608	0.000303023	0.00484619	0.0267744	0.0175504	0.574837		UDP-glucuronyltransferase-like protein
4994	249894_at	At5g22580		0.530312	0.767325	2.40825	-0.241177	1.59531	1.81399		0.00116156	0.000303023	7.92176e-09	0.11088	3.93651e-07	7.68413e-08		unknown protein ; supported by cDNA: gi_14190416_gb_AF378886.1_AF378886
7421	252321_at	At3g48510		1.08949	-0.921253	-0.0364377	1.89637	0.850178	-1.05156		2.13219e-05	0.000303023	0.806024	1.20579e-06	0.000480043	7.45778e-05		hypothetical protein ;supported by full-length cDNA: Ceres:124275.
20330	265230_s_at	At2g07707		-0.238616	-0.821273	-0.102621	0.581336	0.712863	0.1238		0.0712203	0.000303433	0.356045	0.00174184	0.000653494	0.367056		hypothetical protein
18931	263831_at	At2g40300		0.531966	-1.00032	0.259517	1.41043	1.09196	-0.449687		0.0193553	0.00030382	0.0209544	2.86431e-05	1.55263e-05	0.00174743		putative ferritin
44	244944_s_at	rpl16.mitochondria		0.535914	0.912055	1.26888	-0.415999	0.403665	0.719151		0.00304647	0.000305985	9.11731e-06	0.0124818	0.0160801	0.000415937		ribosomal protein L16
2537	247437_at	At5g62490		3.16959	0.756745	3.34071	2.39551	2.50526	0.112314		1.10903e-09	0.000307841	4.549e-10	2.67022e-08	8.47928e-08	0.462941		AtHVA22b-like protein ; supported by cDNA: gi_4884933_gb_AF141660.1_AF141660
14837	259737_at	At1g64400		0.0855595	-0.968695	-0.927968	1.15598	0.0768346	-1.07998		0.71664	0.000308873	0.00012161	0.000149069	0.722862	5.01342e-05		acyl-CoA synthetase, putative similar to GI:1903032 from [Brassica napus] (Plant Mol. Biol. 33 (5), 911-922 (1997)); supported by cDNA: gi_14532621_gb_AY039935.1_
19878	264778_at	At1g08780		-0.0668559	0.731745	0.368349	-0.751381	-0.359136	0.376978		0.657142	0.000308993	0.00392312	0.000201748	0.0188191	0.00474986		unknown protein similar to C-1 (Homo sapiens) (U41816); supported by full-length cDNA: Ceres: 20276.
11841	256741_at	At3g29375		0.423024	0.814219	0.473614	-0.35457	-0.327148	0.135394		0.0104222	0.000309991	0.00163958	0.0315546	0.0151277	0.272895		hypothetical protein predicted by genemark.hmm
149	245049_at	rps16		0.503567	1.11965	0.888709	-0.729312	-0.432298	0.470964		0.0054595	0.000311521	5.57534e-05	0.00321676	0.0436557	0.00547271		ribosomal protein S16
728	245628_at	At1g56650		2.7047	-0.712068	-0.212973	3.70065	0.564658	-3.13551		2.01146e-09	0.000312337	0.0924808	2.64965e-10	0.00293873	5.39813e-09		anthocyanin2, putative similar to anthocyanin2 (An2) GI:7673088 from [Petunia integrifolia]; supported by cDNA: gi_3941507_gb_AF062908.1_AF062908
14007	258907_at	At3g06370		-0.421546	-0.791216	-0.893035	0.36672	0.0184393	-0.430008		0.0061424	0.000312337	5.65095e-06	0.0531581	0.933521	0.00841584		putative sodium proton exchanger similar to sodium proton exchanger (Nhx1) GB:AAD16946 [Arabidopsis thaliana]
7250	252150_at	At3g51310		0.357682	0.724621	0.230757	-0.158475	-0.463716	-0.187262		0.0173433	0.00031267	0.039832	0.260562	0.0045505	0.151356		vacuolar sorting protein 35 homolog vacuolar sorting protein 35 - Homo sapiens, EMBL:AF191298
19304	264204_at	At1g22710		-0.0104082	-0.698604	-0.247703	0.574502	0.569176	-0.158164		0.967209	0.00031267	0.0191016	0.00872281	0.00736706	0.337778		putative sucrose transport protein, SUC2 strong similarity to GB:S38196 sucrose transport protein SUC2 from [Arabidopsis thaliana];supported by full-length cDNA: Ceres:7894.
10672	255572_at	At4g01050		-0.00963271	0.816503	0.137596	-0.754486	-0.757332	0.048272		0.959472	0.000314491	0.137284	0.000305325	0.00172594	0.760938		hypothetical protein ; supported by cDNA: gi_15982914_gb_AY057565.1_
13329	258229_at	At3g27700		-0.080554	0.768711	-0.0399165	-0.630017	-0.640321	0.140317		0.651463	0.000314491	0.776831	0.000894191	0.00111984	0.454729		unknown protein contains Pfam profile: PF00076 RNA recognition motif
17190	262090_at	At1g55970		0.106922	0.684406	-0.0705521	-0.246511	-0.691244	-0.156216		0.517899	0.000314491	0.490367	0.0772232	0.000153445	0.397931		CREB-binding protein, putative similar to CREB-binding protein GB:AAC51770 GI:2443859 from [Homo sapiens]
14682	259582_at	At1g28060		0.218332	0.758064	0.0710828	-0.472319	-0.726316	-0.225519		0.116398	0.000315489	0.511734	0.00499729	0.000675026	0.0975709		hypothetical protein
5187	250087_at	At5g17270		-0.0679508	0.680116	0.0607695	-0.492251	-0.577146	-0.0449172		0.719474	0.000315565	0.658321	0.00333207	0.00488863	0.825451		putative protein contains similarity to unknown protein (dbj|BAA91048.1)
3199	248099_at	At5g55300		0.136154	0.87828	0.0958828	-0.61863	-0.651197	-0.0244148		0.282177	0.000316243	0.467968	0.000547025	0.00175504	0.869246		DNA topoisomerase I (sp P30181)
6891	251791_at	At3g55500		-0.490384	-0.851218	-0.911332	0.506567	-0.103575	-0.532099		0.00206312	0.000316446	2.63031e-05	0.0139874	0.592363	0.000488676		expansin-like protein expansin At-EXP6, Arabidopsis thaliana, EMBL:AT30480
4943	249843_at	At5g23570		0.510269	1.05495	0.324285	-0.450248	-0.588286	-0.161068		0.0184019	0.000316798	0.0312072	0.0167057	0.00715242	0.40862		putative protein similar to unknown protein (emb|CAB62356.1)
5131	250031_at	At5g18240		0.0238376	0.828213	0.0442609	-0.730486	-0.816263	-0.00857556		0.935106	0.000316798	0.831202	0.000100649	7.20033e-05	0.957243		transfactor-like protein ; supported by cDNA: gi_14596180_gb_AY042878.1_
9914	254814_at	At4g12340		0.596863	0.78649	0.515681	-0.263884	-0.380835	-0.10853		0.000432364	0.000317335	0.000198646	0.0973722	0.0083744	0.473242		hypothetical protein ; supported by cDNA: gi_16648694_gb_AY058123.1_
19410	264310_at	At1g62030		-0.204046	-0.680614	-0.529743	0.206505	-0.0249754	-0.302094		0.235836	0.000318868	0.000364127	0.111668	0.87151	0.0442325		hypothetical protein similar to hypothetical protein GI:7378617 from [Arabidopsis thaliana]
22596	267496_at	At2g30550		0.0682616	-0.694008	-0.586783	0.858998	0.0976769	-0.661493		0.691008	0.000321077	0.000206514	6.30573e-05	0.481877	0.000163822		putative lipase ; supported by full-length cDNA: Ceres: 207043.
2911	247811_at	At5g58430		0.549082	0.761303	0.510245	-0.252423	-0.258769	-0.0614596		0.00231862	0.000322644	0.000223062	0.13826	0.0600029	0.70533		leucine zipper-containing protein leucine zipper-containing protein, Lycopersicon esculentum, PIR:S21495
10343	255243_at	At4g05590		0.159866	-0.804897	-0.0141031	0.943256	0.79161	-0.202925		0.270788	0.000324329	0.908669	2.37055e-05	0.000390717	0.121553		putative protein hypothetical protein - Arabidopsis thaliana,PIR:F71409;supported by full-length cDNA: Ceres:22715.
3453	248353_at	At5g52320		0.230128	-0.949101	-0.974976	1.16548	0.0343796	-1.3028		0.248995	0.000326241	8.00893e-05	5.23165e-06	0.846874	2.04716e-06		cytochrome P450
2200	247100_at	At5g66520		-0.0661272	0.921427	-0.154251	-0.883525	-1.10482	-0.0439455		0.692199	0.000326648	0.248287	0.000118576	1.86617e-05	0.830692		selenium-binding protein-like
125	245025_at	atpF		0.18282	1.0888	0.339039	-1.09454	-0.549126	0.615624		0.263024	0.000326805	0.0219889	6.20844e-05	0.0100299	0.000465865		ATPase I subunit
4908	249808_at	At5g23890		0.963049	0.94562	0.308918	0.073435	-0.609591	-0.673784		6.28638e-05	0.000326911	0.0456969	0.709977	0.00082789	0.000136104		unknown protein
16698	261598_at	At1g49750		-0.665896	-0.794001	-0.932825	0.0698977	-0.132277	-0.208348		0.00145026	0.000327152	2.36404e-06	0.732734	0.500856	0.1527		unknown protein contains similarity to extensin-like protein GB:CAA19879 GI:3297821 from [Arabidopsis thaliana]
656	245556_at	At4g15400		-0.745839	-0.793188	-0.194161	-0.0259041	0.655748	0.481096		0.00031531	0.000328434	0.157738	0.891953	0.00212992	0.00234984		HSR201 like protein
15003	259903_at	At1g74160		0.202388	0.640561	-0.196615	-0.579248	-0.822687	-0.412286		0.0980282	0.000332996	0.0433961	0.00121952	0.000246014	0.00185497		unknown protein
17708	262608_at	At1g14120		-0.313254	-0.7674	-0.746909	0.557217	0.114368	-0.395994		0.0650299	0.000336039	8.78425e-05	0.00176396	0.567942	0.047546		dioxygenase-like protein very similar to adventitious rooting related oxygenase; Very similar to 2-oxoacid dependent dioxygenase from Malus domestica, gi|3492806;supported by full-length cDNA: Ceres:14139.
16338	261238_at	At1g32810		0.311947	0.81696	0.527668	-0.531193	-0.314825	0.24432		0.032852	0.000336046	0.00496609	0.00118448	0.0302096	0.106427		hypothetical protein predicted by genemark.hmm
9175	254075_at	At4g25470		0.102875	0.881551	2.72578	-0.70245	1.59751	2.49324		0.574999	0.000337186	3.86991e-09	0.00150779	3.12443e-06	3.61639e-07		DRE CRT-binding protein DREB1C involved in low-temperature-responsive gene expression00; supported by cDNA: gi_3738227_dbj_AB007789.1_AB007789
2597	247497_at	At5g61770		0.172326	0.699934	0.37598	-0.450384	-0.258634	0.128955		0.21014	0.000339537	0.00279898	0.00594114	0.038267	0.343005		Peter Pan - like protein Peter Pan, Drosophila melanogaster, EMBL:AF102805; supported by cDNA: gi_13605685_gb_AF361824.1_AF361824
3221	248121_at	At5g54690		-0.0150484	-0.696725	-0.399162	0.788398	0.209959	-0.532942		0.943772	0.000339537	0.00310245	0.00014378	0.104435	0.000977907		putative protein contains similarity to unknown protein (gb|AAF26170.1)
6356	251256_at	At3g62300		-0.0620335	0.796623	0.102021	-0.615275	-0.658806	-0.00271715		0.770883	0.000339537	0.372138	0.00694355	0.000303406	0.989152		putative protein hypothetical proteins - Arabidopsis thaliana
9643	254543_at	At4g19810		0.866776	-0.673966	0.0591737	1.56195	0.637081	-0.874087		3.1375e-05	0.000339537	0.593639	1.41926e-06	0.00123906	1.24848e-05		putative chitinase chitinase (EC 3.2.1.14) / lysozyme (EC 3.2.1.17) PZ precursor, pathogenesis-related, common tobacco, PIR2:S51591
16957	261857_at	At1g50620		0.32772	0.826883	0.0626722	-0.641846	-0.901505	-0.497599		0.0108722	0.000339537	0.617218	0.000412285	0.000247026	0.00500012		hypothetical protein predicted by genscan+
16972	261872_s_at	At1g11520		0.233164	1.05357	0.638701	-0.803052	-0.555297	0.363715		0.194635	0.000339537	0.000621343	0.00136574	0.0130156	0.0577731		hypthetical protein contains similarity to spliceosome associated protein SAP 145 GI:1173904 from [Homo sapiens]
18397	263297_at	At2g15310		-0.240764	-0.72696	-0.556122	0.293421	0.0670383	-0.199586		0.0901151	0.000339537	0.000492548	0.0625263	0.719283	0.133522		putative ADP-ribosylation factor ; supported by cDNA: gi_15450780_gb_AY054470.1_
10834	255734_at	At1g25550		-0.0309052	0.755168	0.550179	-0.98223	-0.194854	0.636552		0.872674	0.00034273	0.00242446	2.24733e-05	0.169011	0.000466106		hypothetical protein similar to putative two-component response regulator protein GI:6623883 from [Arabidopsis thaliana];supported by full-length cDNA: Ceres:1959.
9338	254238_at	At4g23540		0.107516	0.661542	0.0677024	-0.463564	-0.572805	-0.0124659		0.516103	0.000344773	0.612284	0.00716475	0.00391934	0.950091		putative protein probable membrane protein YPL012w, Saccharomyces cerevisiae, PIR2:S59681
1163	246063_at	At5g19340		0.137636	0.832886	0.380591	-0.835169	-0.472653	0.274826		0.29074	0.000344938	0.00208278	0.000422505	0.0169451	0.0389849		putative protein predicted proteins, Arabidopsis thaliana
16594	261494_at	At1g28420		0.426621	0.842131	0.186664	-0.304889	-0.800024	-0.260226		0.0129726	0.000345157	0.251769	0.169842	0.000988685	0.0544656		homeobox transcription factor Hox7, putative similar to homeobox transcription factor Hox7 GI:19486 from [Lycopersicon peruvianum]
4334	249234_at	At5g42200		0.0889208	-0.964544	-0.342457	0.992413	0.623624	-0.396419		0.64925	0.000345345	0.00571946	0.000575607	0.00154125	0.0101375		putative protein similar to unknown protein (gb|AAF16660.1);supported by full-length cDNA: Ceres:4267.
13514	258414_at	At3g17380		-0.688984	-0.874086	-0.793804	0.462487	0.0563533	-0.281708		0.00380112	0.000345736	7.62354e-06	0.0639643	0.781954	0.153992		unknown protein ;supported by full-length cDNA: Ceres:125943.
12955	257855_at	At3g13040		0.176638	0.670724	-0.0459043	-0.519453	-0.812328	-0.226133		0.160157	0.000346482	0.680024	0.00123016	3.39277e-05	0.0562568		hypothetical protein predicted by genefinder;supported by full-length cDNA: Ceres:116381.
3593	248493_at	At5g51100		0.59722	0.749478	0.612178	-0.0520156	-0.154835	-0.0245242		0.000253647	0.000347609	0.000134102	0.789997	0.305011	0.853072		putative protein contains similarity to iron-containing superoxide dismutase;supported by full-length cDNA: Ceres:126592.
15680	260580_at	At2g47390		0.24971	0.774959	0.24836	-0.525524	-0.492074	-0.0165694		0.131461	0.000347609	0.10072	0.0027537	0.00311584	0.926943		unknown protein
1375	246275_at	At4g36540		-0.433557	0.932788	-0.178157	-1.3137	-1.13221	0.184241		0.00273327	0.000349022	0.124459	8.89321e-06	6.69499e-05	0.181171		putative protein ; supported by full-length cDNA: Ceres: 123997.
18537	263437_at	At2g28670		-0.0380271	-0.701295	-0.375361	0.7316	0.409671	-0.360417		0.807897	0.000349561	0.00229187	0.000235666	0.00901764	0.0074224		putative disease resistance response protein
20310	265210_at	At2g36620		-0.0908322	0.65123	0.199802	-0.643898	-0.35674	0.294364		0.487091	0.000349956	0.0488979	0.000236134	0.0110694	0.0134109		60S ribosomal protein L24 ;supported by full-length cDNA: Ceres:14564.
7663	252563_at	At3g45970		0.561328	0.844007	1.01987	-0.110609	0.117181	0.270829		0.00115301	0.000350402	9.77402e-06	0.52898	0.466216	0.035269		putative protein cim1 induced allergen, Glycine max, EMBL:U03860;supported by full-length cDNA: Ceres:27534.
13071	257971_at	At3g27530		2.50203e-05	0.954788	0.0994319	-0.944317	-1.0422	-0.156826		0.999942	0.000356243	0.402473	0.000179281	0.000109024	0.202156		unknown protein similar to hypothetical protein GB:CAA07228 from [Cicer arietinum]; supported by cDNA: gi_15810206_gb_AY056118.1_
7264	252164_at	At3g50620		-0.186697	-0.697238	-0.842222	0.407109	-0.044157	-0.538705		0.146968	0.000359078	0.00317346	0.0236809	0.871549	0.0246683		hypothetical protein nodH - Rhizobium sp., EMBL:U53327
20410	265310_at	At2g20280		0.567961	0.900859	0.216751	-0.366488	-0.760344	-0.300389		0.000934125	0.000359078	0.0404292	0.0332585	0.00122043	0.0172846		hypothetical protein predicted by genefinder
18837	263737_at	At1g60010		0.332989	0.915588	0.391858	-0.408371	-0.479193	0.0426854		0.026791	0.000361382	0.00127593	0.0277152	0.0191569	0.780438		unknown protein ;supported by full-length cDNA: Ceres:14471.
14005	258905_at	At3g06390		-0.350626	-0.759757	-0.971139	0.398355	-0.275378	-0.616074		0.028156	0.000361993	1.38549e-05	0.0149552	0.0864974	0.000434364		unknown protein similar to hypothetical protein GB:CAB10339 [Arabidopsis thaliana]
15689	260589_at	At1g53400		0.0367578	0.64242	-0.00287418	-0.600023	-0.583287	-0.0352214		0.828347	0.000364707	0.981549	0.000559699	0.000333116	0.797443		hypothetical protein predicted by genemark.hmm; supported by cDNA: gi_13877802_gb_AF370164.1_AF370164
3142	248042_at	At5g55960		-0.285146	-0.847364	-0.80425	0.489436	0.0842426	-0.452636		0.0622871	0.000365348	3.04353e-05	0.0118743	0.614861	0.00351813		putative protein similar to unknown protein (pir||T23656); supported by cDNA: gi_16648986_gb_AY059863.1_
13580	258480_at	At3g02640		-0.504293	-0.708522	-0.410631	0.15929	0.243137	0.116144		0.0216504	0.000365348	0.00170832	0.433691	0.156161	0.542195		unknown protein ;supported by full-length cDNA: Ceres:4861.
15414	260314_at	At1g63830		-0.0132809	-0.615578	-0.006201	0.568219	0.581886	-0.0660838		0.940788	0.000365348	0.959864	0.00544688	0.000611876	0.590331		unknown protein similar to putative protein GB:CAA20468 [Arabidopsis thaliana]
20767	265667_at	At2g27470		0.220113	0.68324	0.0514599	-0.384601	-0.568908	-0.105398		0.196307	0.000365348	0.773344	0.0345871	0.00272996	0.378389		putative CCAAT-binding transcription factor subunit
2452	247352_at	At5g63650		1.50122	0.906164	1.6661	0.472111	0.823735	0.338392		4.97959e-07	0.000365855	5.72093e-07	0.00818165	3.94098e-05	0.0191341		serine/threonine-protein kinase ;supported by full-length cDNA: Ceres:39888.
18153	263053_at	At2g13440		0.0334176	0.883085	-0.0135677	-0.63295	-0.783916	-0.135042		0.890751	0.000365855	0.949153	0.00166749	0.00028799	0.301199		similar to glucose inhibited division protein A from prokaryotes
8649	253549_at	At4g30930		-0.0412283	0.649789	0.140224	-0.745846	-0.597348	0.242299		0.793822	0.000366024	0.168938	0.000131647	0.000470915	0.0339253		Expressed protein ; supported by full-length cDNA: Ceres: 7876.
2608	247508_at	At5g62000		0.409821	0.693326	-0.0255508	-0.266409	-0.696956	-0.239388		0.0138497	0.000367999	0.833147	0.0604743	0.000251449	0.0997805		auxin response factor - like protein auxin response factor 9, Arabidopsis thaliana, PIR:T08917
22777	AFFX-r2-At-Actin-5_s_at	AFFX-r2-At-Actin-5		0.18488	-0.632894	-0.43939	0.82297	0.0612954	-0.667512		0.141554	0.00036807	0.00504258	7.85866e-05	0.738799	0.000336847		Arabidopsis thaliana /REF=U37281 /DEF=actin-2 mRNA, complete cds /LEN=1637 (-5, -M, -3 represent transcript regions 5 prime, Middle, and 3 prime respectively)
1239	246139_at	At5g19900		0.342119	0.652092	-0.35589	-0.343951	-0.850827	-0.588829		0.01295	0.000368159	0.00488654	0.0138541	0.000123111	0.000319084		putative protein predicted protein, Drosophila melanogaster
1369	246269_at	At4g37110		-0.00302676	0.669242	0.0415359	-0.819308	-0.513215	0.00465256		0.987338	0.000368159	0.713738	5.01902e-05	0.00101048	0.976041		putative protein
5064	249964_at	At5g19010		-0.143445	0.630291	0.0743675	-0.725173	-0.632007	0.237913		0.463019	0.000368159	0.448328	0.000563593	0.000307673	0.197722		MAP kinase -like protein ATMPK9, Arabidopsis thaliana, EMBL:AB038694
380	245280_at	At4g16845		0.434861	0.839894	0.0307598	-0.410576	-0.580339	-0.274605		0.0321211	0.000369565	0.829881	0.0100984	0.00129061	0.0501452		Expressed protein ; supported by cDNA: gi_14334421_gb_AY034902.1_
4012	248912_at	At5g45670		-0.0330453	-0.719842	-0.349519	0.70764	0.370648	-0.341492		0.856966	0.000370111	0.00236162	0.000747827	0.00781462	0.0105475		GDSL-motif lipase/hydrolase-like protein ;supported by full-length cDNA: Ceres:18389.
8995	253895_at	At4g27160		3.1715	-0.901945	2.16179	4.16928	3.07897	-0.929704		3.57932e-09	0.00037054	1.12649e-07	2.13568e-10	6.19281e-09	6.78171e-06		NWMU3 - 2S albumin 3 precursor
9531	254431_at	At4g20840		-0.0635943	-0.803551	-0.235737	0.594454	0.543379	-0.174019		0.744719	0.00037054	0.0611087	0.000396087	0.0120279	0.187018		reticuline oxidase - like protein reticuline oxidase precursor, Eschscholzia californica, PIR:A41533
11358	256258_at	At3g12480		0.479693	1.03428	0.617227	-0.578174	-0.599448	0.116527		0.00257507	0.00037054	0.000237979	0.00225286	0.00160102	0.384531		unknown protein
12303	257203_at	At3g23730		-0.0653635	-0.679335	0.240813	0.627418	0.9052	0.169262		0.65545	0.00037054	0.0191764	0.00187958	0.000161154	0.133674		xyloglucan endotransglycosylase, putative similar to xyloglucan endotransglycosylase 1 GB:CAA10231 from [Fagus sylvatica] (Plant Physiol.(1999) 119, 1148-1148);supported by full-length cDNA: Ceres:10852.
6303	251203_at	At3g63070		0.0826634	0.76551	0.124701	-0.406446	-0.554567	-0.183437		0.559427	0.000373586	0.321362	0.0234737	0.000974814	0.127974		putative protein putative transcription factor HUA2, Arabidopsis thaliana, EMBL:AF116556
17081	261981_at	At1g33811		-1.36726	-0.659999	-0.947124	-0.647199	-0.302958	0.450506		1.93265e-07	0.000373586	5.16187e-06	0.000308389	0.0191569	0.00132752		unknown protein
18037	262937_at	At1g79560		0.0996443	0.737161	0.170884	-0.336237	-0.394019	0.0215574		0.448248	0.000373586	0.0806234	0.0172483	0.0132476	0.891963		FtsH protease, putative contains similarity to chloroplast FtsH protease GI:5804782 from [Nicotiana tabacum]
745	245645_at	At1g24764		0.257267	0.935068	0.374458	-0.745777	-0.451291	0.231055		0.132487	0.000376094	0.00877163	0.000804331	0.0188517	0.162033		F5A9.19 unknown protein; similar to ESTs dbj AV529799.1, dbj|AV524005.1
16992	261892_at	At1g80840		0.181094	0.616796	1.45692	-0.47856	0.537758	1.11645		0.215191	0.000376256	9.40277e-08	0.00223263	0.00439524	4.43066e-05		transcription factor, putative similar to WRKY transcription factor GB:BAA87058 GI:6472585 from [Nicotiana tabacum];supported by full-length cDNA: Ceres:6437.
966	245866_s_at	At1g57990		-0.666302	-0.83597	-0.54872	0.305152	0.103439	0.223498		0.000247153	0.000376688	0.000223062	0.117071	0.432941	0.0681027		unknown protein
22194	267094_at	At2g38080		0.160256	-1.09342	-0.215726	1.2931	0.811012	-0.410077		0.216753	0.000376688	0.0311549	3.02789e-05	0.00182383	0.00583106		putative diphenol oxidase ; supported by cDNA: gi_15450602_gb_AY052669.1_
22667	267567_at	At2g30770		1.24211	-0.789221	-0.0173014	2.61421	0.751185	-1.33677		2.07099e-05	0.000378357	0.883094	3.67389e-09	0.000907231	8.36896e-07		putative cytochrome P450
14331	259231_at	At3g11410		0.364433	-0.770843	-0.534976	1.15724	0.237036	-0.919882		0.0127051	0.000378518	0.000462286	1.65759e-05	0.164268	0.000113331		protein phosphatase 2C (PP2C) identical to protein phosphatase 2C (PP2C) GB:P49598 [Arabidopsis thaliana]
4327	249227_at	At5g42180		-0.418009	-0.754116	-0.4604	0.253111	0.266186	-0.138176		0.00659047	0.000379602	0.000377234	0.0917554	0.0857985	0.401247		peroxidase (emb|CAA66960.1)
5817	250717_at	At5g06200		-0.262144	-0.663459	-0.444542	0.380821	0.156025	-0.223815		0.0714742	0.000379602	0.000532332	0.00963108	0.183815	0.0992718		putative protein similar to unknown protein (gb|AAF00668.1)
13365	258265_at	At3g15800		-0.405223	-0.843356	-0.501623	0.373245	0.354651	-0.0656149		0.00654191	0.000380294	0.000695356	0.0582833	0.0611576	0.654022		putative beta-1,3-glucanase precursor similar to beta-1,3-glucanase precursor GB:AAD10386 [Oryza sativa]
16509	261409_at	At1g07640		-0.547722	-0.76128	-0.588126	0.232945	0.16893	0.0423402		0.00410536	0.00038061	0.000429898	0.0808079	0.20741	0.788333		zinc finger protein OBP2 identical to GB:AAD38986 from [Arabidopsis thaliana];supported by full-length cDNA: Ceres:4289.
16083	260983_at	At1g53560		-0.148754	-0.704604	-0.297656	0.517669	0.429106	-0.210726		0.384788	0.000384093	0.0246618	0.00174728	0.00354995	0.126859		hypothetical protein predicted by genemark.hmm; supported by full-length cDNA: Ceres: 19263.
17254	262154_at	At1g52700		0.205347	-0.925224	0.0689612	1.3026	1.02693	-0.172744		0.106653	0.000384178	0.504612	5.602e-06	0.000126706	0.127459		unknown protein contains similarity to lysophospholipase GI:1552244 from [Rattus norvegicus]
13509	258409_at	At3g17640		-0.804513	-0.827056	-0.971529	0.058039	-0.104268	-0.249378		5.06927e-05	0.000386389	5.68428e-06	0.742203	0.414439	0.0635719		hypothetical protein similar to GB:AAB97719 from [Arabidopsis thaliana]
17330	262230_at	At1g68560		0.0654305	0.742	0.141807	-0.441482	-0.345065	0.126712		0.733076	0.000386389	0.187506	0.058107	0.16243	0.392398		alpha-xylosidase precursor identical to alpha-xylosidase precursor GB:AAD05539 GI:4163997 from [Arabidopsis thaliana]; supported by cDNA: gi_15982750_gb_AY057482.1_
12	244912_at	ccb382		1.24359	1.39999	0.970892	-0.0565552	-0.392213	-0.330814		9.76217e-06	0.000387409	0.000466685	0.796358	0.0523297	0.00832307		cytochrome c biogenesis orf382 Protein sequence is in conflict with the conceptual translation
2294	247194_at	At5g65480		0.600839	-0.765023	-0.345021	1.33786	0.303006	-0.885361		0.00142102	0.000387409	0.00297439	6.74906e-06	0.0202003	6.12343e-05		putative protein similar to unknown protein (pir |T05633); supported by cDNA: gi_16604319_gb_AY058058.1_
9889	254789_at	At4g12880		0.231276	-0.725997	0.16635	0.899391	0.887431	-0.0587048		0.0750027	0.000394096	0.0920424	3.50563e-05	4.14351e-05	0.687756		blue copper-binding protein, 15K (lamin) ;supported by full-length cDNA: Ceres:41510.
4234	249134_at	At5g43150		-0.165152	-0.725028	-0.223855	0.520549	0.345666	-0.0877712		0.29229	0.000396007	0.0740264	0.00160881	0.0116556	0.499996		unknown protein
8069	252969_at	At4g38900		0.346831	0.949252	0.152309	-0.449001	-0.703354	-0.136329		0.0418141	0.000396017	0.185199	0.0202863	0.00137473	0.444491		putative protein vsf-1 protein, Lycopersicon esculentum, PIR2:S52203; supported by cDNA: gi_15100048_gb_AF401297.1_AF401297
8277	253177_s_at	At4g35150		0.190186	-0.837545	-0.33449	0.820017	0.198328	-0.519927		0.208903	0.000397189	0.00627495	0.000400634	0.10073	0.000843688		O-methyltransferase - like protein caffeic acid O-methyltransferase, Pinus taeda, gb:U39301
2214	247114_at	At5g65910		0.338466	0.616236	0.16602	-0.436027	-0.382353	0.0922154		0.0104197	0.00039838	0.093316	0.00336829	0.00764446	0.484851		unknown protein ; supported by cDNA: gi_14334479_gb_AY034931.1_
8703	253603_at	At4g30935		0.501223	0.728126	0.375804	-0.23137	-0.351981	-0.0683824		0.00255597	0.00039838	0.00435636	0.140999	0.011105	0.586326		putative protein SP8 binding protein, Cucumis sativus, PIR2:JC6203
15212	260112_at	At1g63310		-0.596455	-0.742667	-0.384676	0.234559	0.344768	0.207808		0.000351018	0.000398507	0.00220461	0.102082	0.0183913	0.0974069		unknown protein similar to unknown protein GB:AAC69930 from [Arabidopsis thaliana]
482	245382_at	At4g17800		-0.0821064	-0.699488	-0.139359	0.575288	0.520664	-0.0324778		0.585988	0.000399423	0.172268	0.00121846	0.00541698	0.818622		hypothetical protein
15647	260547_at	At2g43550		-1.48765	-0.67042	-0.77018	-0.793536	-0.137516	0.644717		3.98412e-07	0.000399423	9.58712e-06	0.000116919	0.250867	0.000164382		putative trypsin inhibitor ;supported by full-length cDNA: Ceres:85.
3106	248006_at	At5g56250		-0.0621138	0.60537	0.0121485	-0.580118	-0.435991	0.0479216		0.689964	0.00040003	0.936208	0.00178558	0.0197163	0.766923		unknown protein
5386	250286_at	At5g13320		1.54423	-0.776747	0.71262	2.29172	1.68567	-0.774217		4.22977e-07	0.00040003	0.0015596	1.7053e-08	1.9951e-06	0.000488323		auxin-responsive - like protein Nt-gh3 deduced protein, Nicotiana tabacum, EMBL:AF123503
20359	265259_at	At2g20330		0.238592	0.650584	-0.0460335	-0.487172	-0.786148	-0.25016		0.0545777	0.00040003	0.721859	0.00288164	0.000255692	0.0526751		putative WD-40 repeat protein similar to TUP1(GB:AF079369); supported by cDNA: gi_13605894_gb_AF367346.1_AF367346
22003	266903_at	At2g34570		0.353019	0.901388	0.646943	-0.549417	-0.259159	0.362202		0.0205237	0.00040003	0.000233494	0.00392358	0.11597	0.0189179		hypothetical protein predicted by genscan
15447	260347_at	At1g69420		-0.555911	0.622734	-0.296186	-1.2267	-0.921404	0.20377		0.00127409	0.00040121	0.00779709	1.12187e-06	2.48147e-05	0.166175		DHHC-type zinc finger protein, putative contains Pfam profile: PF01529: DHHC zinc finger domain
1752	246652_at	At5g35190		-2.50268	1.06468	0.213201	-3.61653	-0.871885	2.92151		3.22377e-07	0.000402332	0.0719172	5.91924e-07	0.00474748	7.68413e-08		extensin -like protein extensin, soybean, PIR:T06782
10950	255850_at	At2g33450		0.334109	0.721739	0.354694	-0.502968	-0.317512	0.0951428		0.015924	0.000403618	0.00320522	0.00223263	0.0370491	0.40202		putative chloroplast 50S ribosomal protein L28 ;supported by full-length cDNA: Ceres:31633.
21493	266393_at	At2g41260		3.46668	-0.809527	2.74023	4.30587	3.48668	-0.825661		1.59694e-10	0.000406209	1.07895e-09	3.68125e-10	9.91321e-09	4.60128e-05		late embryogenesis abundant M17 protein identical to GB:AF076979
8150	253050_at	At4g37450		0.0465431	-0.655335	-0.0300199	0.842054	0.640033	-0.142715		0.755877	0.00040728	0.814587	6.82862e-05	0.0005299	0.339646		putative protein probable arabinogalactan protein precursor, Lycopersicon esculentum, PIR2:S55925; supported by cDNA: gi_11935087_gb_AF305940.1_AF305940
19523	264423_at	At1g61690		0.232439	0.805719	0.54063	-0.444777	-0.357644	0.283808		0.176856	0.00040728	0.00351945	0.00869282	0.0100307	0.0272212		hypothetical protein predicted by genemark.hmm
18084	262984_at	At1g54460		0.496552	1.36629	0.410697	-0.586557	-0.862838	0.0537234		0.0161934	0.000407429	0.0168585	0.0179769	0.00232695	0.72421		hypothetical protein predicted by genemark.hmm;supported by full-length cDNA: Ceres:142094.
18778	263678_at	At1g04420		0.027446	0.648943	0.124128	-0.533836	-0.402429	0.190086		0.886257	0.000408351	0.186139	0.00191611	0.0149681	0.144602		hypothetical protein Similar to Babesia aldo-keto reductase (gb|M93122
16468	261368_at	At1g53070		0.0152526	-0.878785	-0.524705	0.888204	0.386017	-0.549066		0.930247	0.000408913	0.000562116	0.000268875	0.0509434	0.000351134		protein kinase, putative similar to many predicted protein kinases
18946	263846_at	At2g36990		0.128485	0.690527	0.256982	-0.584624	-0.496267	0.116588		0.489574	0.000408913	0.013095	0.00345772	0.00101749	0.412633		putative RNA polymerase sigma-70 factor ; supported by cDNA: gi_7209639_dbj_AB029916.1_AB029916
13103	258003_at	At3g29030		-0.643279	-0.770233	-0.590343	0.0920352	0.179861	0.106455		0.000460088	0.000412228	0.00125215	0.535122	0.275564	0.501625		expansin At-EXP5 identical to expansin At-EXP5 GB:AAB38071 from [Arabidopsis thaliana]; supported by cDNA: gi_1041703_gb_U30478.1_ATU30478
19851	264751_at	At1g23020		-0.660816	0.855059	-0.0971918	-1.43818	-0.951721	0.559629		0.00456854	0.000412228	0.542377	3.07187e-07	9.08636e-05	0.00178926		putative superoxide-generating NADPH oxidase flavocytochrome highly similar to GB:CAA70769, FRO1 and GB:CAA70770, FRO2 from [Arabidopsis thaliana]
1983	246883_at	At5g26190		-0.502063	-0.686446	-0.458944	0.0582988	0.368406	0.106055		0.00459252	0.000414917	0.00145661	0.729186	0.0095909	0.34451		putative protein many predicted proteins, Arabidopsis thaliana
16433	261333_at	At1g44910		0.237039	0.912739	0.394805	-0.65213	-0.571847	0.0576413		0.105073	0.000415243	0.00609633	0.00136574	0.00296734	0.752892		hypothetical protein predicted by genemark.hmm
9243	254143_at	At4g24680		0.307084	0.778833	0.369765	-0.653025	-0.535846	0.0291518		0.107668	0.000416132	0.0182341	0.000549287	0.00165138	0.837207		putative protein histidine-rich calcium-binding protein precursor, rabbit, PIR2:A34373
12394	257294_at	At3g15570		-0.231732	0.675014	-0.177186	-1.02412	-0.821125	0.144611		0.0771157	0.000417764	0.121597	2.09427e-05	7.5951e-05	0.179357		non-phototropic hypocotyl protein, putative similar to GB:AAF05914 from [Arabidopsis thaliana];supported by full-length cDNA: Ceres:118259.
14264	259164_at	At3g01770		0.539939	0.781254	0.327112	-0.293678	-0.342935	-0.0698308		0.000753699	0.000417954	0.0547748	0.0570016	0.0195392	0.646284		hypothetical protein contains bromodomain, predicted by genscan; supported by cDNA: gi_16323116_gb_AY057662.1_
13756	258656_at	At3g09900		-0.123606	0.802039	0.390741	-0.921653	-0.382365	0.565853		0.363307	0.00042017	0.0105558	0.00102889	0.0221601	0.00120339		putative Ras-like GTP-binding protein contains Pfam profile: PF00071 Ras family;supported by full-length cDNA: Ceres:10506.
20060	264960_at	At1g76930		-0.679137	-0.905171	-0.529676	0.373558	0.394675	0.206154		0.00190559	0.000420617	0.00334344	0.0503289	0.0274358	0.289983		hypothetical protein contains similarity to extensin GI:1165127 from [Nicotiana sylvestris]; supported by cDNA: gi_12248385_dbj_AB031820.1_AB031820
5877	250777_at	At5g05440		0.557083	0.686723	1.15613	-0.181097	0.470359	0.707731		0.000948638	0.000420798	5.72093e-07	0.212183	0.00287114	7.60731e-05		putative protein similar to unknown protein (pir||T02514);supported by full-length cDNA: Ceres:117347.
6293	251193_at	At3g62910		0.376914	0.682027	0.19217	-0.457289	-0.520421	-0.0416414		0.00701021	0.000423541	0.0715302	0.00378762	0.00267111	0.764105		translation releasing factor RF-1 -like protein translation releasing factor RF-1, Synechocystis sp., PIR:S76914
2431	247331_at	At5g63530		0.852157	0.780212	0.537271	0.416696	-0.228053	-0.487323		0.000118827	0.00042541	0.00182901	0.0524212	0.26279	0.00419766		putative protein contains similarity to ATFP3; supported by cDNA: gi_13430829_gb_AF360327.1_AF360327
12660	257560_at	At3g14960		-0.0311309	-0.607195	-0.219573	0.781688	0.306107	-0.313288		0.855262	0.000425807	0.0725878	8.47729e-05	0.0346705	0.0257695		galactosyltransferase, putative contains Pfam profile: PF01762 galactosyltransferase; similar to Avr9 elicitor response protein GB:CAA06925 [Nicotiana tabacum]
9326	254226_at	At4g23690		-0.138769	-0.711618	-0.137751	0.442448	0.604075	0.0663527		0.345879	0.00042678	0.241405	0.0124133	0.000494107	0.728022		putative disease resistance response protein disease resistance response protein 206-d -Pisum sativum (pea), gb:M18250;supported by full-length cDNA: Ceres:660.
7254	252154_at	At3g50880		-0.0628044	-0.820939	-0.0395473	0.779366	0.748521	-0.108279		0.831023	0.000426871	0.729995	0.00104165	0.000609647	0.422619		putative DNA-3-methyladenine glycosidase DNA-3-methyladenine glycosidase I - fission yeast, PIR2:JC5177
17299	262199_at	At1g53800		0.276581	0.749828	0.158437	-0.692178	-0.599878	-0.158332		0.12826	0.000427619	0.139136	0.00252368	0.00517301	0.224342		unknown protein ; supported by cDNA: gi_15724263_gb_AF412072.1_AF412072
21324	266224_at	At2g28800		0.352628	0.689997	0.0814594	-0.263368	-0.595517	-0.19839		0.00742704	0.00042956	0.385702	0.0600864	0.000563615	0.0779669		chloroplast membrane protein (ALBINO3) identical to GB:U89272;supported by full-length cDNA: Ceres:31457.
22138	267038_at	At2g38480		-0.291558	-0.83104	-0.331746	0.356574	0.325105	-0.0353848		0.039853	0.000429719	0.0389087	0.0178911	0.0389762	0.848439		expressed protein supported by cDNA: Ceres:16674; supported by cDNA: gi_13878170_gb_AF370348.1_AF370348
13063	257963_at	At3g19840		0.125991	0.670417	0.303397	-0.356027	-0.356696	0.178254		0.368455	0.000430973	0.0104417	0.0159252	0.0415206	0.256561		hypothetical protein predicted by genemark
17780	262680_at	At1g75880		-0.497451	-0.707154	-0.451754	0.201062	0.266	0.185458		0.010405	0.000431023	0.0027423	0.167325	0.0395834	0.139552		anter-specific proline-rich -like protein (APG-like) similar to anter-specific proline-rich protein (APG) SP:P40602 [Arabidopsis thaliana (Mouse-ear cress)]; supported by cDNA: gi_15054381_gb_AY028609.1_
11344	256244_at	At3g12520		-0.0959706	0.719262	-0.0392297	-0.579622	-0.667652	-0.0554017		0.654363	0.000433384	0.770872	0.00146469	0.00028799	0.706708		sulphate transporter, putative similar to high affinity sulphate transporter GB:X96431 GI:1217966 [Hordeum vulgare]; supported by cDNA: gi_11933424_dbj_AB052775.1_AB052775
3828	248728_at	At5g48000		0.995989	-0.958906	-0.0020001	2.07109	0.831816	-1.13105		2.61843e-05	0.000434777	0.986051	6.4803e-06	0.00119421	5.46616e-06		cytochrome P450-like protein
10620	255520_at	At4g02230		0.597013	0.761983	0.492113	-0.155758	-0.341455	-0.171264		0.000569073	0.000434777	0.000324301	0.31494	0.0141385	0.171292		putative ribosomal protein L19 similar to L19 from several species; supported by cDNA: gi_14423511_gb_AF386993.1_AF386993
12108	257008_at	At3g14210		-3.40144	-0.863596	-2.34582	-2.26361	-1.47013	0.682582		1.56081e-09	0.000434777	8.90575e-08	1.07545e-06	2.10378e-05	0.00931977		myrosinase-associated protein, putative similar to GB:CAA71238 from [Brassica napus], conatains Pfam profile:PF00657 Lipase/Acylhydrolase with GDSL-like motif; supported by cDNA: gi_15450434_gb_AY052318.1_
14249	259149_at	At3g10340		-0.030965	-0.628174	-0.589567	0.668947	0.0509819	-0.563239		0.855206	0.000439456	0.000124991	0.000268131	0.69359	0.00035232		putative phenylalanine ammonia-lyase similar to phenylalanine ammonia-lyase GB:S48726 [Petroselinum crispum]
7189	252089_at	At3g52110		0.0366037	0.73716	0.268357	-0.670571	-0.548968	0.142579		0.901034	0.000441784	0.0702586	0.0221931	0.0125556	0.51114		putative protein
13134	258034_at	At3g21300		0.448562	0.711249	0.29406	-0.275849	-0.445402	-0.0356302		0.00537739	0.000442469	0.0218539	0.0633676	0.00341427	0.847424		hypothetical protein predicted by genemark
17404	262304_at	At1g70890		-0.182226	-0.699191	-0.60466	0.419772	0.0447794	-0.379481		0.152181	0.000442469	0.000137863	0.01378	0.811362	0.0120887		major latex protein (MLP149), putative similar to major latex protein (MLP149) GI:294061 from [Papaver somniferum]
20622	265522_at	At2g06210		0.235399	0.69648	0.393477	-0.458371	-0.497836	0.174276		0.11931	0.000444021	0.0290018	0.00443667	0.00498311	0.104312		putative TPR repeat nuclear phosphoprotein TPR repeat protein
9680	254580_at	At4g19390		0.134855	-0.705301	0.249475	1.01107	1.12154	0.0926442		0.52609	0.000446848	0.0253789	9.59009e-05	1.70129e-05	0.514131		putative protein ; supported by cDNA: gi_14190356_gb_AF378856.1_AF378856
6907	251807_at	At3g55400		0.400938	0.819572	0.0322309	-0.502217	-0.637882	-0.261865		0.00786661	0.00044835	0.826084	0.0114344	0.00621087	0.0530626		methionyl-tRNA synthetase (AtcpMetRS) ; supported by cDNA: gi_13605909_gb_AF367354.1_AF367354
18055	262955_at	At1g54520		-0.121959	0.766725	-0.00723192	-0.945594	-0.79671	0.188368		0.390901	0.00044835	0.954234	5.85712e-05	0.000396151	0.115713		unknown protein ;supported by full-length cDNA: Ceres:13758.
3856	248756_at	At5g47560		0.154819	-0.610189	-0.655445	0.721239	-0.155089	-0.828098		0.264671	0.000452532	8.03e-05	0.0001284	0.295131	5.29441e-05		sodium-dicarboxylate cotransporter-like ;supported by full-length cDNA: Ceres:107593.
19293	264193_at	At1g54610		0.169924	0.713405	-0.0185268	-0.379027	-0.682868	-0.243613		0.242539	0.000452532	0.904177	0.00808184	0.000425303	0.0333153		CRK1 protein, putative similar to CRK1 protein GI:7671528 from [Beta vulgaris]; supported by cDNA: gi_13877618_gb_AF370510.1_AF370510
7933	252833_at	At4g40090		-2.31475	0.61503	-0.215015	-2.93826	-0.933776	2.02544		1.00325e-08	0.000457129	0.0701318	4.62444e-09	6.69499e-05	1.17079e-06		Expressed protein ; supported by cDNA: gi_3883123_gb_AF082300.1_AF082300
11197	256097_at	At1g13670		-0.338232	0.618082	0.0269968	-1.09166	-0.501247	0.417735		0.0385279	0.00045754	0.829881	1.10275e-05	0.00191831	0.00270642		unknown protein
9743	254643_at	At4g18820		0.0314662	0.909607	0.0291601	-0.835084	-0.894624	-0.221432		0.888368	0.000458917	0.873855	0.00038357	0.000651463	0.0608708		putative protein DNA polymerase III holoenzyme tau subunit, Thermus thermophilus, gb:AF025391
16937	261837_s_at	At1g15910		0.293672	0.94117	0.290035	-0.637379	-0.589492	0.0216572		0.042742	0.000462765	0.0331978	0.0012428	0.00477191	0.901125		transcriptional regulator, putative similar to transcriptional regulator GI:4836767 from [Zea mays]
20140	265040_at	At1g03970		0.285012	0.72703	0.590155	-0.37702	-0.147733	0.0334792		0.0622653	0.00046479	0.00102952	0.0109048	0.248797	0.837744		G-box binding factor, GBF4 Identical to Arabidopsis thaliana G-box-binding factor 4, gb|U01823;supported by full-length cDNA: Ceres:36980.
11723	256623_at	At3g19960		0.0874527	0.864476	-0.201105	-0.888162	-1.06076	-0.268113		0.681126	0.000465279	0.0414196	0.000142818	8.94318e-05	0.172726		myosin identical to myosin GB:CAB61875 GI:6491702 [Arabidopsis thaliana]
13510	258410_at	At3g16780		0.0753639	0.744795	0.195033	-0.64881	-0.422783	0.231054		0.684642	0.00046543	0.184918	0.000810258	0.00384403	0.102565		putative ribosomal protein similar to ribosomal protein L19 GB:CAA45090 from [Homo sapiens];supported by full-length cDNA: Ceres:27978.
15036	259936_at	At1g71220		0.0917276	0.685814	0.160657	-0.675683	-0.636399	-0.0456827		0.57134	0.00046543	0.102782	0.000313747	0.000287834	0.73273		putative UDP-glucose:glycoprotein glucosyltransferase similar to UDP-glucose:glycoprotein glucosyltransferase precursor GB:Q09332 [Drosophila melanogaster]
1694	246594_at	At5g14800		0.419933	0.68542	0.36229	-0.196303	-0.254526	-0.0239176		0.00380965	0.000465814	0.00234682	0.207425	0.0661616	0.878218		pyrroline-5-carboxylate reductase ;supported by full-length cDNA: Ceres:36386.
7885	252785_at	At3g42660		0.257635	0.878715	0.437994	-0.729508	-0.634845	0.154778		0.176015	0.000469046	0.00392842	0.00200296	0.00419804	0.327825		putative protein AND-1 protein - Homo sapiens, EMBL:AJ006266
19724	264624_at	At1g08930		-0.0250831	-0.590933	-0.0902155	0.662945	0.45595	-0.136873		0.875748	0.000469118	0.464822	0.000249965	0.00312047	0.291626		zinc finger protein ATZF1, putative identical to GB:BAA25989; supported by cDNA: gi_3123711_dbj_D89051.1_D89051
3150	248050_at	At5g56100		0.338496	0.685891	1.2099	-0.442534	0.333653	0.930511		0.025343	0.000469985	3.45912e-07	0.00827903	0.022937	3.72261e-05		unknown protein
8043	252943_at	At4g39330		0.13065	-0.630775	-0.267465	0.692738	0.338897	-0.301628		0.338816	0.000469985	0.0127931	0.000125516	0.00930611	0.0147086		cinnamyl-alcohol dehydrogenase CAD1 ;supported by full-length cDNA: Ceres:34593.
12634	257534_at	At3g09670		0.227327	0.633294	0.153109	-0.497956	-0.521322	-0.0699538		0.0588116	0.000469985	0.237901	0.00240815	0.00406161	0.612539		hypothetical protein predicted by genscan
12794	257694_at	At3g12860		0.331834	0.865396	0.186962	-0.585713	-0.664123	-0.212419		0.0421972	0.000469985	0.133827	0.00103367	0.00421139	0.128044		nucleolar protein, putative nucleolar protein GB:NP_006383 from [Homo sapiens], (Mol. Cell. Biol. 17 (12), 7088-7098 (1997))
16591	261491_at	At1g14350		-0.231901	-0.637289	-0.693104	0.506953	0.0432623	-0.461186		0.219344	0.000471647	0.000170034	0.00777425	0.767539	0.0252918		hypothetical protein contains similarity to myb-related protein 1 (myb1) GI:4079591 from [Xenopus laevis]; supported by cDNA: gi_15375304_gb_AF371982.2_AF371982
20842	265742_at	At2g01290		-0.292637	-0.638684	-0.799761	0.380719	-0.149173	-0.532404		0.0594522	0.000471647	1.6825e-05	0.0185522	0.246445	0.00138812		putative ribose 5-phosphate isomerase ; supported by cDNA: gi_15809809_gb_AY054172.1_
22657	267557_at	At2g32710		0.121683	0.705635	-0.0194656	-0.514072	-0.798652	-0.0998442		0.384325	0.000471647	0.881257	0.0029113	0.000169939	0.441214		unknown protein ; supported by cDNA: gi_11907565_gb_AF123315.1_AF123315
218	245118_at	At2g41680		0.0444518	0.803447	0.0351888	-0.873092	-0.887543	-0.0326832		0.867159	0.000475764	0.788751	0.000729489	0.000442027	0.862187		putative thioredoxin reductase The last 2 exons encode thioredoxin. There is an EST match to exons 5-7, and the distance between exon 7 and exon 8 is only 90bp. It is unlikely this is two separate genes, but more likely a hybrid protein.; supported by cDNA: gi_15912232_gb_AY056394.1_
9864	254764_at	At4g13250		-0.140969	-0.71296	-0.291932	0.593362	0.461616	-0.163419		0.318314	0.000477565	0.0259639	0.000754968	0.00239026	0.127446		putative protein ; supported by cDNA: gi_16323185_gb_AY057697.1_
845	245745_at	At1g51115		-0.82257	0.606058	-0.1725	-1.48994	-0.868553	0.539206		9.17352e-05	0.000477608	0.102267	1.50517e-06	0.000457502	0.00036055		unknown protein contains similarity to anthranilate synthase large subunit GI:1374671 from [Buchnera aphidicola]
5258	250158_at	At5g15190		0.0423664	-0.798017	0.113893	0.954736	0.587736	-0.00311056		0.85114	0.000477608	0.379563	6.30553e-05	0.00577109	0.992554		putative protein
21012	265912_at	At2g25570		0.316633	0.705528	0.197282	-0.374492	-0.544205	-0.0805511		0.0222952	0.000477608	0.12479	0.0170271	0.00265744	0.497192		hypothetical protein predicted by genscan;supported by full-length cDNA: Ceres:21954.
12452	257352_at	At2g34900		0.781098	0.886491	0.703084	-0.225694	-0.329482	0.0161376		0.000161485	0.000477754	0.000226263	0.199764	0.0312284	0.909714		putative RING3 protein
1384	246284_at	At4g36780		0.307729	0.871857	0.689696	-0.429046	-0.0885231	0.263306		0.0205707	0.000478147	9.22151e-05	0.0142407	0.688131	0.0774829		putative protein
4226	249126_at	At5g43380		-0.297525	-0.665646	-0.559925	0.716957	0.321775	-0.308992		0.0290046	0.000478147	0.000388147	0.000142688	0.0161336	0.0172927		Expressed protein ; supported by cDNA: gi_3153200_gb_U80920.1_ATU80920
20834	265734_at	At2g01260		-0.263889	-0.727747	-0.663818	0.414276	-0.0551472	-0.381848		0.0799405	0.000479749	2.54208e-05	0.0153709	0.750811	0.0104685		predicted by genscan and genefinder ;supported by full-length cDNA: Ceres:8949.
21700	266600_at	At2g46070		-0.845253	-0.65689	-0.944743	0.0332422	-0.213173	-0.211507		2.07099e-05	0.000479749	5.70213e-06	0.859806	0.0768566	0.0649602		putative mitogen-activated protein kinase
9324	254224_at	At4g23650		0.030424	0.654966	0.428451	-0.650111	-0.279852	0.25501		0.858242	0.000481799	0.00102805	0.000385692	0.0413623	0.0382663		calcium-dependent protein kinase (CDPK6) ;supported by full-length cDNA: Ceres:37278.
17716	262616_at	At1g06620		0.249025	-0.714267	0.0409028	1.24989	0.845817	-0.196379		0.0631801	0.000481799	0.739944	1.08931e-06	0.000200629	0.0824249		oxidoreductase, putative contains Pfam profile: PF00671 Iron/Ascorbate oxidoreductase family
22322	267222_at	At2g43880		-0.466366	0.832335	-0.0636259	-1.45338	-0.712564	0.311605		0.00243169	0.000482898	0.679942	2.03972e-06	0.00133949	0.0346325		putative polygalacturonase
190	245090_at	At2g40900		0.336913	-0.747017	-0.227427	0.975131	0.432499	-0.502735		0.0159331	0.000483961	0.0321996	5.11229e-05	0.0189303	0.00108594		putative integral membrane protein nodulin
13356	258256_at	At3g26890		0.236884	0.695332	-0.000585514	-0.421939	-0.50804	-0.207233		0.0674683	0.000483961	0.995621	0.0156748	0.00182155	0.0912136		unknown protein ; supported by cDNA: gi_15293102_gb_AY050985.1_
13428	258328_at	At3g16090		0.175015	0.659871	0.153825	-0.579913	-0.60984	-0.00886163		0.191739	0.000483961	0.272111	0.00147254	0.000611876	0.958815		putative zinc finger protein similar to autocrine motility factor receptor GB:AAD56722 from [Homo sapiens]
5659	250559_at	At5g08010		-0.101297	0.677161	0.139957	-0.779652	-0.653975	0.1363		0.658046	0.000484385	0.210771	0.000183041	0.000756221	0.443248		putative protein condensin subunit SMC4, Drosophila melanogaster, EMBL:AF186472
19616	264516_at	At1g10090		0.305148	-0.681397	-0.776225	0.783283	-0.0987159	-1.12588		0.0837206	0.000484385	5.8665e-05	0.00152091	0.585713	4.48037e-05		unknown protein
19566	264466_at	At1g10380		-0.375772	-0.659242	-0.392159	0.231332	0.214411	0.0558697		0.0110559	0.000488976	0.0053448	0.12854	0.069592	0.712394		Expressed protein ; supported by full-length cDNA: Ceres: 156978.
15486	260386_at	At1g74010		-0.0510435	-0.664655	-0.170972	0.417025	0.305005	-0.182348		0.734291	0.000489556	0.134457	0.0406831	0.0369596	0.0971698		putative strictosidine synthase similar to STRICTOSIDINE SYNTHASE 1/2 PRECURSOR GB:P94111;supported by full-length cDNA: Ceres:17206.
18764	263664_at	At1g04250		0.136534	-0.817597	-0.448435	0.839874	0.430537	-0.512138		0.447075	0.000491116	0.000497406	0.0018908	0.0642787	0.00447263		putative auxin-induced protein, IAA17/AXR3-1 Identical to Arabidopsis gb|AF040632 and gb|U49073 IAA17/AXR3 gene. ESTs gb|H36782 and gb|F14074 come from this gene;supported by full-length cDNA: Ceres:33613.
21590	266490_at	At2g07000		0.0384022	-0.875262	0.251646	0.9246	1.04161	0.0984938		0.875517	0.000491116	0.032878	0.000992812	0.00260913	0.497649		unknown protein
20157	265057_at	At1g52140		-0.419834	-0.717007	-0.61099	0.445718	0.187017	-0.234747		0.00327736	0.000491527	0.000854581	0.0105766	0.185542	0.122079		unknown protein ;supported by full-length cDNA: Ceres:25812.
6743	251643_at	At3g57550		0.182785	0.647518	0.345857	-0.513203	-0.354099	0.121121		0.18451	0.000492796	0.00448108	0.00170864	0.00790178	0.292594		guanylate kinase-like protein guanylate kinase - Mus musculus, TREMBL:MMU53514_1; supported by cDNA: gi_7861797_gb_AF204676.1_AF204676
6638	251538_at	At3g58660		-0.0240381	0.646707	0.189061	-0.591906	-0.715194	0.124632		0.895509	0.00049312	0.134457	0.000888209	0.000327267	0.378293		putative protein PBK1 protein, Homo sapiens, EMBL:HSA7398
7127	252027_at	At3g52850		0.461875	0.636709	0.100531	-0.107115	-0.501734	-0.354055		0.001788	0.000493488	0.321352	0.521782	0.00533276	0.00850311		Spot 3 protein and vacuolar sorting receptor homolog/AtELP1 ; supported by cDNA: gi_15081792_gb_AY048289.1_
3092	247992_at	At5g56520		0.311877	-0.615475	-0.136894	1.21569	0.540825	-0.573553		0.0266412	0.000493549	0.216261	1.06294e-05	0.0036417	0.00134583		unknown protein
5496	250396_at	At5g10970		-0.260938	-0.7976	-0.844321	0.569834	0.0884659	-0.651423		0.0473172	0.000494531	6.42542e-05	0.00244152	0.642383	0.000684972		zinc finger -like protein CCHH finger protein 3, Arabidopsis thaliana, PIR:S55883
3902	248802_at	At5g47435		-0.086198	0.630313	0.0957699	-0.724829	-0.49971	0.173431		0.575888	0.000497291	0.318464	0.000237357	0.00279266	0.147463		Expressed protein ; supported by cDNA: gi_16648926_gb_AY059833.1_
13275	258175_at	At3g21640		0.506466	0.858985	0.573629	-0.401277	-0.369374	-0.00147481		0.00314745	0.000497745	0.0117999	0.0102152	0.0270539	0.993585		FKBP-type peptidyl-prolyl cis-trans isomerases, putative contains Pfam profile: PF00254 FKBP-type peptidyl-prolyl cis-trans isomerases
6876	251776_at	At3g55620		-0.005615	-0.613772	-0.0729678	0.64897	0.497508	-0.104411		0.974514	0.000498294	0.447709	0.000401203	0.0018718	0.346443		eukaryotic translation initiation factor 6 (EIF-6) - like protein eukaryotic translation initiation factor 6 (EIF-6), Mus musculus, EMBL:AF047046
14101	259001_at	At3g01960		-0.844205	-0.697599	-0.375048	-0.12112	0.346396	0.282241		2.73818e-05	0.000498654	0.00343035	0.361399	0.0217212	0.0154925		hypothetical protein predicted by genscan
20250	265150_at	At1g51200		0.0914772	-0.587343	-0.138316	0.765733	0.363738	-0.257055		0.52821	0.000500031	0.143985	0.000185622	0.0102762	0.079323		unknown protein ; supported by cDNA: gi_15912334_gb_AY056445.1_
21681	266581_at	At2g46140		0.0319888	0.734005	0.709571	-0.647103	0.0162381	0.673967		0.843811	0.00050117	3.0285e-05	0.00113804	0.935441	0.000134551		putative desiccation related protein ; supported by full-length cDNA: Ceres: 2747.
3191	248091_at	At5g55120		0.713583	-0.618096	-0.372477	1.34143	0.29103	-1.09606		8.03827e-05	0.00050302	0.00236369	4.50146e-06	0.0217695	1.86808e-05		putative protein strong similarity to unknown protein (pir||T04808)
5361	250261_at	At5g13400		0.133113	-0.685218	-0.544682	0.880897	0.133488	-0.664611		0.424185	0.000503483	0.00066304	6.68895e-05	0.313707	0.00048734		peptide transporter - like protein peptide transporter, Hordeum vulgare, EMBL:AF023472
6205	251105_at	At5g01730		0.00275093	0.600911	-0.142465	-0.554958	-0.7121	0.0613894		0.992139	0.00050353	0.13344	0.000815755	0.000228617	0.672552		putative protein unknown protein At2g38440 - Arabidopsis thaliana, EMBL:AC004683
9912	254812_at	At4g12250		0.135414	-0.907168	-0.260203	0.720522	0.675429	-0.171336		0.46559	0.00050353	0.0677875	0.00024997	0.00022705	0.165709		nucleotide sugar epimerase -like protein nucleotide sugar epimerase -Vibrio vulnificus,PID:g3093975; supported by cDNA: gi_15293118_gb_AY050993.1_
5280	250180_at	At5g14450		0.724491	0.737067	0.756261	0.0292781	0.0908202	0.139031		0.000324509	0.000504064	4.83739e-05	0.895099	0.573547	0.313091		early nodule-specific protein - like early nodule-specific protein, Medicago truncatula, EMBL:AF064775
14391	259291_at	At3g11550		-0.463365	-1.02216	-0.578854	0.569616	0.522432	-0.0382753		0.00127704	0.000504064	0.000202054	0.0088122	0.0346332	0.762861		unknown protein similar to unknown protein GB:AAD26967 [Arabidopsis thaliana]
13774	258674_at	At3g08740		0.12982	0.73965	0.349307	-0.594732	-0.380048	0.192463		0.308389	0.000505033	0.0030748	0.00128793	0.00798031	0.0942669		putative elongation factor P (EF-P) similar to elongation factor P (EF-P) GB:Q54760 [Synechococcus PCC7942];supported by full-length cDNA: Ceres:2242.
2289	247189_at	At5g65390		-0.0240279	-0.818618	-0.233	0.723744	0.395465	-0.239477		0.907428	0.000505112	0.0627001	0.000961751	0.017763	0.143041		unknown protein ;supported by full-length cDNA: Ceres:108595.
4070	248970_at	At5g45380		0.421917	-0.805854	-0.28149	1.13163	0.530393	-0.620969		0.021764	0.000505112	0.136535	1.41051e-05	0.013111	0.00143361		urea active transporter-like protein
5074	249974_at	At5g18780		0.0793082	-0.699503	0.0475091	0.773391	0.652817	-0.141866		0.707983	0.000505699	0.714952	0.000236134	0.000286031	0.255864		putative protein predicted proteins, Arabidopsis thaliana
21062	265962_at	At2g37460		-0.0945327	0.641792	-0.0982718	-0.801314	-0.649218	0.0715582		0.554313	0.000505699	0.51368	0.000532586	0.000472232	0.670633		nodulin-like protein ;supported by full-length cDNA: Ceres:16393.
22534	267434_at	At2g26260		-0.224918	-0.812777	-0.697321	0.374633	-0.0464562	-0.331165		0.138425	0.000508775	0.000223249	0.107287	0.804488	0.0484087		3-beta-hydroxysteroid dehydrogenase
5725	250625_at	At5g07340		0.315936	0.733069	0.468583	-0.398082	-0.31875	0.205918		0.0842926	0.000509809	0.0014147	0.0204844	0.0249153	0.143516		calnexin homolog
21294	266194_at	At2g39090		0.163353	0.607559	-0.194463	-0.190354	-0.640158	-0.369252		0.214059	0.000509809	0.0815194	0.265079	0.00119319	0.00642303		unknown protein
4111	249011_at	At5g44670		0.196493	-0.718577	-0.0315092	1.05486	0.641285	-0.345446		0.195795	0.000509919	0.819615	0.000104292	0.000991981	0.0134979		putative protein strong similarity to unknown protein (pir||T05325); supported by cDNA: gi_13605502_gb_AF361577.1_AF361577
12083	256983_at	At3g13470		0.48898	0.603894	0.0664695	-0.0168389	-0.563269	-0.493088		0.000982952	0.00050994	0.520191	0.925136	0.000480343	0.000981233		chaperonin 60 beta, putative very similar to GB:JT0901 from [Arabidopsis thaliana] (Gene 111 (2), 175-181 (1992))
17588	262488_at	At1g21820		-0.525879	0.630901	-0.0799118	-1.17202	-0.711604	0.413061		0.00527968	0.00050994	0.405729	2.54178e-06	0.000110336	0.00573631		unknown protein EST gb|AA586241 comes from this gene
20131	265031_at	At1g61590		-0.0168081	-0.608622	0.194403	0.548312	0.799429	0.217922		0.931488	0.00050994	0.0484694	0.00450215	0.000148582	0.0802016		serine/threonine protein kinase, putative similar to serine/threonine protein kinase GI:1066501 from [Arabidopsis thaliana]
10762	255662_at	At4g00410		-0.383153	-0.936081	-0.855026	0.707975	0.283705	-0.43697		0.0189161	0.000517786	1.04207e-05	0.0127532	0.307175	0.0140656		putative protein
17413	262313_at	At1g70900		-0.176905	-0.786729	-0.291245	0.840603	0.572661	-0.176003		0.21982	0.000517786	0.00754865	0.000675935	0.00267591	0.131063		unknown protein ;supported by full-length cDNA: Ceres:8932.
8318	253218_at	At4g34980		-0.279754	-0.658231	-0.317265	0.242138	0.177439	-0.0875532		0.0328085	0.000518399	0.00384846	0.114196	0.21247	0.466349		subtilisin-like serine protease similar to SBT1, a subtilase from tomato plants GI:1771160 from [Lycopersicon esculentum]
15173	260073_at	At1g73660		0.397155	0.652568	-0.245413	-0.430079	-0.95865	-0.632964		0.0133862	0.000518536	0.0525125	0.0194286	6.69227e-05	0.0014939		putative protein kinase contains Pfam profile: PF00069 eukaryotic protein kinase domain
79	244979_at	rps11		0.42398	0.687418	0.0633882	-0.264851	-0.657898	-0.347507		0.00633847	0.000518995	0.607246	0.0557994	0.000326887	0.0149757		ribosomal protein S11
9537	254437_s_at	At4g20950		-0.118532	0.915246	-0.052688	-0.935036	-0.817209	0.134063		0.611964	0.000518995	0.775436	0.000414367	0.00033255	0.540872		putative protein
6896	251796_at	At3g55360		-0.0535379	-0.592941	-0.575563	0.562209	-0.0235582	-0.515605		0.72889	0.000519167	0.000192601	0.00156171	0.877535	0.000643928		synaptic glycoprotein SC2-like protein synaptic glycoprotein SC2 spliced variant, Homo sapiens, EMBL:AF038958;supported by full-length cDNA: Ceres:6774.
20405	265305_at	At2g20340		-0.505807	-0.73208	-0.982871	0.132319	-0.30803	-0.570449		0.00167646	0.000520038	6.24067e-06	0.509737	0.0813509	0.00173283		putative tyrosine decarboxylase
20484	265384_at	At2g20760		0.517898	0.798215	0.272923	-0.368081	-0.521377	-0.205834		0.00240563	0.000520038	0.0130151	0.0271944	0.00264452	0.143576		unknown protein ;supported by full-length cDNA: Ceres:108956.
15536	260436_at	At1g68140		0.209611	0.75051	0.410235	-0.385898	-0.273762	0.146694		0.0879451	0.000520408	0.0098091	0.00872281	0.0430544	0.224491		unknown protein
2160	247060_at	At5g66760		0.470659	0.755379	0.318037	-0.215746	-0.460685	-0.157348		0.00282127	0.00052087	0.0041309	0.213494	0.00638761	0.256539		succinate dehydrogenase flavoprotein alpha subunit (emb|CAA05025.1) ; supported by cDNA: gi_15010745_gb_AY045674.1_
3781	248681_at	At5g48900		0.31023	-0.626024	0.0831173	0.79933	0.468059	-0.283896		0.0210136	0.000521169	0.413757	0.000164054	0.00242826	0.0198384		pectate lyase non-consensus AG donor splice site at exon 2; supported by full-length cDNA: Ceres: 21311.
14038	258938_at	At3g10080		-0.649185	-0.597479	-0.108206	-0.0661677	0.377964	0.597292		0.000431887	0.000522208	0.31456	0.702335	0.0103223	0.000546431		germin-like protein similar to germin type 2 GB:S71254 [Arabidopsis thaliana];supported by full-length cDNA: Ceres:19265.
2707	247607_at	At5g60960		0.0791211	0.615248	0.0868854	-0.408458	-0.663761	-0.280318		0.627971	0.000522587	0.499782	0.0387598	0.000945008	0.0227708		putative protein various predicted proteins, Arabidopsis thaliana;supported by full-length cDNA: Ceres:251668.
15162	260062_at	At1g73710		0.357642	0.874763	0.143394	-0.46618	-0.785694	-0.395186		0.0362913	0.000523918	0.226388	0.0297292	0.00123477	0.0345848		hypothetical protein contains Pfam profile: PF01535 domain of unknown function (contains 3 copies)
4136	249036_at	At5g44200		0.125563	0.770055	0.241604	-0.620462	-0.485142	0.099907		0.423085	0.000524364	0.0654095	0.00108851	0.00241655	0.401264		nuclear cap-binding protein; CBP20 (gb|AAD29697.1) non-consensus AT donor splice site at exon 4, AC acceptor splice site at exon 5; supported by cDNA: gi_4768967_gb_AF140219.1_AF140219
12832	257732_at	At3g18480		0.304212	0.718807	0.264418	-0.220653	-0.328862	-0.0437279		0.054034	0.000525331	0.0180796	0.135024	0.0152417	0.749214		unknown protein contains Pfam profile: PF00430 ATP synthase B/B' CF(0); supported by cDNA: gi_15810372_gb_AY056225.1_
15962	260862_at	At1g43850		0.249596	0.599057	-0.192233	-0.375567	-0.736378	-0.377049		0.0754063	0.000526163	0.0490458	0.0169405	0.000109832	0.00661145		unknown protein
17195	262095_at	At1g56090		0.4062	0.745434	0.249361	-0.330442	-0.420736	-0.0600727		0.00895345	0.000528474	0.0189639	0.0330701	0.00581405	0.748558		hypothetical protein predicted by genemark.hmm;supported by full-length cDNA: Ceres:3454.
22457	267357_at	At2g40000		0.847684	0.696261	1.88849	0.211286	1.40486	1.16925		0.000176595	0.000528859	5.62016e-07	0.17467	1.42437e-06	9.09571e-06		putative nematode-resistance protein ;supported by full-length cDNA: Ceres:35056.
5773	250673_at	At5g07070		0.140466	0.789674	-0.084655	-0.461935	-0.703429	-0.290589		0.362367	0.000533002	0.696215	0.0026727	0.000448112	0.0751511		serine threonine protein kinase-like protein probable serine threonine protein kinase SNFL3 - Sorghum bicolor, PIR:T14822; supported by cDNA: gi_9280635_gb_AF286050.1_AF286050
17390	262290_at	At1g70985		-0.280979	-0.865533	-0.0613517	0.538647	0.763514	0.165324		0.0571459	0.000533622	0.678467	0.00395608	0.000571794	0.19106		Expressed protein ; supported by full-length cDNA: Ceres: 102374.
16609	261509_at	At1g71740		-0.403891	-0.678608	-0.107972	0.189848	0.452532	0.331072		0.00431008	0.000533988	0.270692	0.26363	0.0106786	0.0139325		hypothetical protein predicted by genemark.hmm
18644	263544_at	At2g21590		0.50159	-0.606524	0.0466076	1.26335	0.702539	-0.560683		0.0107865	0.000533988	0.789738	1.58706e-06	0.00196678	0.00119424		putative ADP-glucose pyrophosphorylase large subunit
14473	259373_at	At1g69160		-0.637305	0.802674	-0.964234	-1.33952	-1.69097	-0.267527		0.000787492	0.000535309	5.41414e-06	2.4641e-05	1.11993e-06	0.0375752		hypothetical protein predicted by genemark.hmm; supported by cDNA: gi_16648778_gb_AY058166.1_
14633	259533_at	At1g12530		0.520087	0.741714	0.629653	-0.325928	-0.297861	0.0808528		0.0013369	0.000535309	0.00414042	0.0463752	0.0400019	0.612164		hypothetical protein
2046	246946_at	At5g25070		0.278339	0.868385	0.341652	-0.669199	-0.461359	0.0217084		0.0586778	0.000536684	0.0194792	0.00116882	0.00350561	0.910044		putative protein
19419	264319_at	At1g04110		-0.995337	-0.733396	-0.557184	-0.130208	0.0391617	0.370549		1.38372e-05	0.000543429	0.00015593	0.456723	0.774061	0.00735396		subtilisin-like serine protease, putative contains similarity to subtilisin-like protease GI:3687307 from [Lycopersicon esculentum]
14530	259430_at	At1g01610		-0.0909594	-0.70857	-0.733101	0.579477	-0.0396203	-0.594542		0.579934	0.000545598	0.000199673	0.00405778	0.839136	0.0012854		hypothetical protein similar to unknown protein GI:3335359 from [Arabidopsis thaliana]
20102	265002_at	At1g24400		-0.583317	-0.727193	-0.66155	0.238938	0.037879	-0.0781739		0.00200676	0.000545598	0.000510385	0.119761	0.839136	0.611845		putative lysine/histidine-specific permease similar to GB:AAC49885, similar to EST gb|T13994; supported by cDNA: gi_9293859_dbj_AB046210.1_AB046210
6911	251811_at	At3g54990		-0.200097	-0.628073	-0.908794	0.466954	-0.193141	-0.660673		0.158087	0.000551617	1.5433e-05	0.0032716	0.215082	0.000566869		APETALA2 - like protein APETALA2, Arabidopsis thaliana, U12546
12138	257038_at	At3g19260		0.0707111	-0.668844	-0.515807	0.780788	0.0932827	-0.568214		0.645834	0.000554634	0.000473161	6.98222e-05	0.448649	0.000242902		longevity factor-like protein similar to LAG1Ce-1 GB:AAD16893 from [Caenorhabditis elegans] (Genome Res.(1998) 8 (12), 1259-1272);supported by full-length cDNA: Ceres:123372.
6432	251332_at	At3g61670		-0.0751442	0.672343	0.0618057	-0.820716	-0.670764	0.0827276		0.594056	0.000554807	0.573057	0.000181328	0.00121078	0.503819		putative protein putative protein At2g46380 - Arabidopsis thaliana, EMBL:AC006526
784	245684_at	At5g22000		0.544831	0.686627	0.0117519	-0.148082	-0.611273	-0.445727		0.00146386	0.000555528	0.915801	0.336399	0.000982291	0.0022452		Expressed protein ; supported by cDNA: gi_11762135_gb_AF324994.1_AF324994
18851	263751_at	At2g21300		0.17457	0.701906	0.109976	-0.487093	-0.63411	-0.150753		0.487854	0.000556552	0.478143	0.0142757	0.000230791	0.514974		putative kinesin heavy chain
9441	254341_at	At4g22130		0.123251	0.591841	-0.263421	-0.404123	-0.763712	-0.389151		0.463093	0.000558005	0.0124424	0.0164652	0.000125559	0.00939703		serine/threonine protein kinase like protein serine/threonine protein kinase (ARSK1 gene), Arabidopsis thaliana, PATCHX:G1066501
17262	262162_at	At1g78020		-0.777713	-0.664566	-1.1614	-0.081127	-0.466421	-0.351762		0.000142332	0.000558005	1.3586e-06	0.679776	0.00426826	0.0231414		unknown protein ;supported by full-length cDNA: Ceres:6082.
21690	266590_at	At2g46240		0.543211	0.849426	0.8022	-0.33747	-0.14394	0.141982		0.00355625	0.000558807	0.000203429	0.090173	0.534184	0.457572		hypothetical protein predicted by genscan and genefinder
2080	246980_at	At5g67530		0.17674	0.618708	0.0368029	-0.418636	-0.536155	-0.155097		0.182383	0.000560501	0.732585	0.00552662	0.00150878	0.341714		peptidylprolyl isomerase (cyclophilin)-like ; supported by cDNA: gi_17063169_gb_AY062106.1_
12098	256998_at	At3g14180		0.569892	0.873551	0.235345	-0.281368	-0.582667	-0.272255		0.0105213	0.000567634	0.10351	0.0865251	0.00181307	0.0843176		hypothetical protein predicted by genemark.hmm
19524	264424_at	At1g61740		-0.399077	-0.743319	0.104504	0.376533	0.777339	0.559278		0.00518252	0.000569076	0.337127	0.0331902	0.000215164	0.00164099		unknown protein similar to hypothetical protein GI:4079632 from [Arabidopsis thaliana]
209	245109_at	At2g41520		0.154596	0.786492	0.0966284	-0.707603	-0.687636	-0.0349711		0.32836	0.000573424	0.59421	0.000241796	0.000498305	0.785325		hypothetical protein predicted by genefinder; similar to EGAD|88596|96521
13777	258677_at	At3g08730		0.123627	0.658317	0.668031	-0.612324	-0.158382	0.570099		0.333746	0.000574137	0.000107333	0.000434599	0.181849	0.00142984		putative ribosomal-protein S6 kinase (ATPK6) identical to putative ribosomal-protein S6 kinase (ATPK6) GB:D42056 [Arabidopsis thaliana] (FEBS Lett. 358 (2), 199-204 (1995));supported by full-length cDNA: Ceres:122224.
2194	247094_at	At5g66280		-0.628868	0.810223	0.120916	-1.39728	-0.606895	0.762049		0.00122281	0.00057902	0.271362	6.19991e-06	0.00419562	0.000843688		GDP-D-mannose 4,6-dehydratase; GMD1 (gb|AAF07199.1) ; supported by cDNA: gi_6319185_gb_AF195140.1_AF195140
3768	248668_at	At5g48720		0.426037	0.725357	0.348143	-0.205382	-0.371616	-0.0540289		0.0346317	0.000579927	0.0122898	0.235477	0.0103051	0.810553		putative protein similar to unknown protein (gb|AAD20092.1)
9594	254494_at	At4g20050		-0.00617984	-0.638895	-0.0804445	0.327331	0.238833	-0.0932448		0.97753	0.000579927	0.395877	0.0224492	0.0521264	0.427344		putative protein C65DMY30S
2086	246986_at	At5g67280		-0.156406	-0.739056	-0.562553	0.592707	0.205809	-0.186026		0.241728	0.000580177	0.000152923	0.00180429	0.157091	0.108013		receptor-like protein kinase ;supported by full-length cDNA: Ceres:110712.
14266	259166_at	At3g01670		-0.634774	-0.639154	-0.671845	-0.0727434	-0.0443307	0.121513		0.00379676	0.000580177	0.000108103	0.698242	0.756801	0.403979		unknown protein ; supported by cDNA: gi_16648950_gb_AY059845.1_
17383	262283_at	At1g68590		-0.446521	0.615099	0.223802	-1.02182	-0.404888	0.657948		0.00488658	0.000580177	0.0377143	1.88905e-05	0.00426492	0.000724879		unknown protein ;supported by full-length cDNA: Ceres:21798.
5143	250043_at	At5g18430		-0.932786	-0.90135	-0.727622	-0.0726578	0.0441748	0.0251378		2.98074e-05	0.000582739	0.000458905	0.740546	0.861647	0.885476		putative protein proline-rich protein APG, Arabidopsis thaliana, PIR:S21961
124	245024_at	atpA		0.0548447	0.650681	0.352166	-0.611725	-0.249746	0.338655		0.730367	0.000583443	0.00441732	0.00052428	0.0410555	0.0124053		ATPase alpha subunit
1900	246800_at	At5g26780		0.0376745	0.647884	-0.0862338	-0.552896	-0.77869	-0.170888		0.813934	0.000583443	0.382267	0.00187162	5.14966e-05	0.132284		glycine hydroxymethyltransferase - like protein glycine hydroxymethyltransferase, Solanum tuberosum, EMBL:Z25863; supported by cDNA: gi_14334887_gb_AY035117.1_
17584	262484_at	At1g21700		0.00428271	0.633914	0.241282	-0.538864	-0.449696	0.173766		0.986073	0.000583443	0.0174355	0.00221463	0.00235671	0.275308		putative transcriptional regulatory protein similar to SWI/SNF complex transcriptional regulator, GB:CAB16236 from [Schizosaccharomyces pombe], EST gb|Z25609 comes from this gene
11615	256515_at	At1g66020		-0.102667	-0.974471	-0.244994	0.903423	0.679045	-0.131454		0.673481	0.000583547	0.102734	3.50563e-05	0.00054132	0.371075		terpene synthase, putative contains Pfam profile: PF01397: Terpene synthase family
623	245523_at	At4g15910		0.336788	0.693515	1.01283	-0.272024	0.168929	0.529417		0.0123599	0.000586753	4.49123e-06	0.0505559	0.16446	0.00135498		drought-induced protein like
4900	249800_at	At5g23660		0.12309	-0.802351	-0.431306	0.923431	0.440887	-0.670384		0.456708	0.000586896	0.000906608	4.28789e-05	0.00217532	6.58281e-05		MtN3-like protein ; supported by cDNA: gi_3747110_gb_AF095641.1_AF095641
15134	260034_at	At1g68810		-0.893156	-0.774274	-0.862806	-0.0653337	-0.424328	-0.207414		2.0405e-05	0.000587407	2.39898e-05	0.77339	0.0139184	0.127686		putative DNA-binding protein Pfam HMM hit: helix-loop-helix DNA-binding domain
5718	250618_at	At5g07220		-0.0938002	-0.765811	-0.232842	0.630829	0.412199	-0.263462		0.469114	0.000588586	0.0186584	0.00186928	0.00780772	0.0325526		putative protein hypothetical proteins - Arabidopsis thaliana;supported by full-length cDNA: Ceres:12022.
7029	251929_at	At3g53920		0.273119	0.640101	-0.335082	-0.393219	-0.905286	-0.606239		0.0865938	0.000588703	0.0140481	0.0127161	1.95954e-05	0.000265434		sigma factor SigC ; supported by cDNA: gi_2353174_gb_AF015544.1_AF015544
15189	260089_at	At1g73170		0.33234	0.967891	0.0737731	-0.593168	-0.817233	-0.20637		0.0512161	0.000588703	0.678893	0.0066707	0.000380698	0.124929		putative ATPase contains Pfam profile: PF00004 ATPases associated with various cellular activities (AAA)
5956	250856_at	At5g04810		0.259743	0.654969	0.350967	-0.410712	-0.199873	0.093674		0.0962691	0.000589122	0.00263209	0.0157471	0.16859	0.554605		putative protein salt-inducible protein, membrane-associated, common tobacco, PIR:T02047; supported by cDNA: gi_15810430_gb_AY056254.1_
20188	265088_at	At1g03750		0.299837	0.60928	0.247609	-0.300048	-0.458519	0.0243894		0.0443359	0.000589122	0.0779876	0.0394431	0.00463478	0.875412		hypothetical protein similar to DNA Helicases and DNA repair proteins
15672	260572_at	At2g43760		-0.0985205	0.575335	0.206037	-0.716252	-0.383861	0.320416		0.510069	0.000589386	0.0312629	0.000213829	0.00574935	0.00822679		putative molybdopterin synthase large subunit ; supported by cDNA: gi_13605721_gb_AF361842.1_AF361842
6624	251524_at	At3g58990		-2.57423	-0.619666	-1.9955	-1.76021	-1.31273	0.263115		9.43645e-09	0.000590446	3.80757e-08	6.11579e-08	5.08817e-05	0.0320156		3-isopropylmalate dehydratase-like protein (small subunit) 3-isopropylmalate dehydratase, small subunit - Thermotoga maritima, PIR:A72363
13148	258048_at	At3g16290		0.270202	0.637025	0.104722	-0.4395	-0.48536	-0.10883		0.0660322	0.000590691	0.438697	0.0133121	0.00373022	0.490354		FtsH protease, putative contains similarity to cell division protein FtsH GI:1652085 from [Synechocystis sp. PCC 6803]
19607	264507_at	At1g09415		0.160009	1.11693	0.403063	-0.63053	-0.731481	-0.130691		0.507201	0.000591088	0.0136938	0.00694949	0.00337495	0.27179		Expressed protein ; supported by cDNA: gi_14423419_gb_AF386947.1_AF386947
20829	265729_at	At2g31960		0.231597	-0.703427	-0.228145	0.967404	0.293731	-0.488967		0.0993718	0.000591088	0.0918364	9.10525e-06	0.0236877	0.000568581		putative glucan synthase
22736	267636_at	At2g42110		-0.516274	-0.613491	-0.510847	0.109899	0.0146334	-0.0739054		0.00697008	0.000591088	0.000764684	0.56125	0.934238	0.709303		hypothetical protein predicted by genscan
3691	248591_at	At5g49650		0.331689	0.635813	0.334567	-0.258006	-0.326271	0.0058635		0.0126021	0.000591962	0.00310245	0.0703426	0.0187682	0.966154		xylulose kinase ; supported by cDNA: gi_15292818_gb_AY050843.1_
9553	254453_at	At4g21120		-0.0742493	-0.779387	-0.419512	0.741113	0.346637	-0.280346		0.646557	0.000591962	0.0184877	0.000185622	0.0498446	0.0357995		amino acid transport protein AAT1
5231	250131_at	At5g16550		0.109763	-0.743685	0.137696	0.865926	0.935293	-0.0944988		0.56976	0.000593263	0.306466	0.00137238	0.000274485	0.638553		unknown protein ; supported by cDNA: gi_14423559_gb_AF387017.1_AF387017
18035	262935_at	At1g79410		-0.17233	-0.580779	-0.42799	0.324766	0.110508	-0.158395		0.171633	0.000593263	0.000817701	0.0582743	0.398901	0.175621		hypothetical protein similar to putative transporter GI:6598860 from [Arabidopsis thaliana]
1041	245941_at	At5g19820		0.311621	-0.603394	-0.479847	0.888355	0.204736	-0.75201		0.0350501	0.000594098	0.000388147	0.000171849	0.180559	0.00015995		putative protein karyopherin beta 3 - Homo sapiens, EMBL:U72761; supported by cDNA: gi_14334741_gb_AY035044.1_
18100	263000_at	At1g54350		-0.0422503	0.765786	0.0826149	-0.846453	-0.564625	0.197934		0.820312	0.000594098	0.512213	0.000119727	0.00206843	0.0798615		hypothetical protein similar to hypothetical ABC transporter ATP-binding protein GI:9955395 from [Microcystis aeruginosa]
14699	259599_at	At1g28110		-0.244588	-0.760906	-0.470184	0.426213	0.122027	-0.195043		0.0540784	0.00059578	0.00119622	0.0151258	0.509005	0.148772		serine carboxypeptidase II, putative similar to H.vulgare gene encoding serine carboxypeptidase II, CP-MII GI:1731989; supported by cDNA: gi_16648968_gb_AY059854.1_
6913	251813_at	At3g55000		0.00188844	0.68216	0.0298088	-0.331745	-0.59182	-0.0693774		0.991844	0.000598426	0.798377	0.0463731	0.000509595	0.555911		Expressed protein ; supported by full-length cDNA: Ceres: 102807.
14083	258983_at	At3g08860		0.667548	0.630048	-0.067557	0.0551994	-0.8714	-0.812332		0.000344894	0.000600298	0.493961	0.795087	0.000240292	0.000127474		putative aminotransferase similar to beta-alanine-pyruvate aminotransferase GB:BAA19549 [Rattus norvegicus], alanine-glyoxylate aminotransferase GB:Q64565 [Rattus norvegicus]; Pfam HMM hit: Aminotransferases class-III pyridoxal-phosphate
1208	246108_at	At5g28630		0.154652	0.703218	0.505778	-0.381954	0.0174351	0.373757		0.257349	0.000602342	0.00837034	0.0451458	0.926035	0.00701392		putative protein retinal glutamic acid-rich protein, bovine, PIR:A40437;supported by full-length cDNA: Ceres:24151.
6617	251517_at	At3g59370		-0.269818	0.706661	0.197711	-0.886112	-0.612172	0.468131		0.063934	0.000605307	0.123548	0.000230629	0.00984978	0.00284309		putative protein hypothetical protein F12F1.4 - Arabidopsis thaliana, EMBL:AC002131
4713	249613_at	At5g37380		0.291039	0.619596	0.737213	-0.283837	0.0263364	0.315536		0.082914	0.000610075	8.78425e-05	0.0518111	0.856002	0.0401086		putative protein mDj10, Mus musculus, EMBL:AB028860; supported by cDNA: gi_15450366_gb_AY052284.1_
11702	256602_at	At3g28310		0.395173	1.01474	0.841887	-0.498039	-0.156862	0.477471		0.0356235	0.000614996	0.00268686	0.0024107	0.326289	0.0102799		unknown protein
2649	247549_at	At5g61420		-1.21505	-0.651086	-1.3254	-0.405044	-0.576563	-0.159633		1.82147e-06	0.000615107	2.06484e-07	0.00986054	0.0013137	0.209022		putative transcription factor MYB28 ; supported by cDNA: gi_5823328_gb_AF175998.1_AF175998
3078	247978_at	At5g56710		0.0638471	0.598031	0.296963	-0.601699	-0.320461	0.307247		0.731279	0.000615107	0.00850317	0.000358449	0.0186042	0.0123531		60S ribosomal protein L31 ;supported by full-length cDNA: Ceres:14992.
4388	249288_at	At5g41050		-1.30039	-0.860522	-0.795789	-0.39578	0.0102567	0.488233		7.92985e-06	0.000615107	6.52114e-05	0.0500786	0.96211	0.0161211		unknown protein ;supported by full-length cDNA: Ceres:42577.
13936	258836_at	At3g07210		0.515044	0.780333	0.0754005	-0.120119	-0.641569	-0.351723		0.00766008	0.000615107	0.604163	0.663845	0.00159875	0.0484087		hypothetical protein predicted using genefinder;supported by full-length cDNA: Ceres:23826.
17056	261956_at	At1g64590		-0.264897	-0.745198	-1.11108	0.474366	-0.317658	-0.732087		0.0847645	0.000615107	4.55794e-06	0.00393053	0.0237546	8.09723e-05		oxidoreductase, putative similar to PROTOCHLOROPHYLLIDE REDUCTASE GB:P21218 from [Arabidopsis thaliana]; supported by cDNA: gi_15081623_gb_AY048204.1_
20231	265131_at	At1g23760		-0.104582	-0.592996	-0.3236	0.483349	0.0993975	-0.267759		0.496132	0.000615107	0.00441732	0.00205222	0.500266	0.0185999		putative polygalacuronase isoenzyme 1 beta subunit ; supported by cDNA: gi_1762427_gb_U59467.1_ATU59467
10924	255824_at	At2g40530		-0.418378	-0.623988	-0.0206108	0.25043	0.481493	0.439701		0.00804098	0.000615503	0.867258	0.161949	0.017888	0.0138724		hypothetical protein predicted by genefinder and genscan;supported by full-length cDNA: Ceres:15024.
6716	251616_at	At3g57990		0.0534596	0.646401	0.234631	-0.485878	-0.325137	0.177157		0.785926	0.000616488	0.034749	0.0031261	0.01671	0.138554		putative protein
8091	252991_at	At4g38470		0.00165575	0.657664	0.583293	-0.69571	-0.00887964	0.534282		0.993536	0.000616488	0.000203429	0.00238632	0.969318	0.00101779		protein kinase like protein protein kinase 6 (EC 2.7.1.-) - soybean, PIR2:S29851
11559	256459_at	At1g36180		0.210289	0.766584	0.428507	-0.589839	-0.604182	0.0987253		0.187517	0.000616488	0.00362432	0.00389174	0.00157	0.663035		acetyl-CoA carboxylase, putative similar to GI:1100253 from [Arabidopsis thaliana]
18581	263481_at	At2g04025		-0.304549	0.707124	-0.0776101	-0.803582	-0.762505	0.176737		0.021463	0.000618371	0.416533	0.000113462	0.00058205	0.149298		predicted protein
10240	255140_x_at	At4g08410		-0.762467	0.876679	0.320375	-1.41918	-0.342952	1.06152		0.00334922	0.000618595	0.0189726	2.86738e-06	0.013643	2.3912e-05		extensin-like protein hydroxyproline-rich glycoprotein precursor - Phaseolus vulgaris,PID:g727264
15330	260230_at	At1g74500		-1.3943	0.639452	-0.0479609	-2.19633	-0.670581	1.36911		2.30435e-06	0.000619015	0.627941	7.98548e-08	0.00186161	6.15997e-07		putative DNA-binding protein contains Pfam profile: PF00010 helix-loop-helix DNA-binding domain;supported by full-length cDNA: Ceres:519.
7626	252526_at	At3g46480		0.136884	-0.808279	-0.511119	0.98835	0.351242	-0.515652		0.542194	0.00061942	0.00122483	0.000229945	0.00930087	0.0092334		putative protein ethylene-forming enzyme - Picea glauca, GB:AAA85365
7970	252870_at	At4g39940		-0.52517	-0.649553	-0.843188	0.139522	-0.046266	-0.296676		0.00440645	0.00061942	2.65545e-05	0.440485	0.785581	0.0645454		adenosine-5-phosphosulfate-kinase
14464	259364_at	At1g13260		0.498159	0.726632	1.62881	-0.263213	0.833745	1.02637		0.00148247	0.00061942	2.65855e-07	0.0543126	0.000181266	1.14961e-05		DNA-binding protein RAV1 identical to RAV1 GI:3868857 from [Arabidopsis thaliana]; supported by cDNA: gi_3868856_dbj_AB013886.1_AB013886
17395	262295_at	At1g27650		0.443494	0.600261	0.496261	-0.0690173	-0.0752551	0.0558075		0.00750021	0.00061942	0.000499828	0.661056	0.567645	0.678482		putative U2 snRNP auxiliary factor Strong similarity to gb|Y18349 U2 snRNP auxiliary factor, small subunit from Oryza sativa. ESTs gb|AA586295 and gb|AA597332 come from this gene;supported by full-length cDNA: Ceres:7697.
9664	254564_at	At4g19170		-1.55907	-0.620567	-1.0677	-0.674821	-0.341749	0.491866		4.96519e-08	0.000621234	2.44521e-06	0.000445402	0.0117168	0.00188471		neoxanthin cleavage enzyme-like protein neoxanthin cleavage enzyme, Lycopersicon esculentum, PATX:E325797; supported by cDNA: gi_15983766_gb_AY056789.1_
3682	248582_at	At5g49910		0.432104	0.650269	0.0111637	-0.185999	-0.732753	-0.406424		0.00405758	0.00062132	0.937276	0.187237	0.0002786	0.00244119		heat shock protein 70 (gb|AAF27639.1) ; supported by cDNA: gi_6746591_gb_AF217459.1_AF217459
12987	257887_at	At3g17090		0.0638516	0.640149	0.448196	-0.668589	-0.222296	0.348132		0.701733	0.00062132	0.000402934	0.00030006	0.0643132	0.00515127		protein phosphatase-2c, putative similar to protein phosphatase-2c GB:AAC35951 [Mesembryanthemum crystallinum]; contains Pfam profile: PF00481 protein phosphatase 2C;supported by full-length cDNA: Ceres:13755.
20581	265481_at	At2g15960		-0.711976	0.636131	0.190021	-1.44354	-0.38214	1.09523		0.000105645	0.00062132	0.0600107	1.93097e-06	0.0101427	4.72816e-06		unknown protein ; supported by cDNA: gi_15028290_gb_AY045948.1_
22695	267595_at	At2g32990		-0.0406679	-0.684688	-0.158536	0.643892	0.495278	-0.0627038		0.801447	0.000622707	0.193689	0.000336542	0.00173909	0.64471		putative glucanse
16791	261691_at	At1g50060		-1.4622	0.639041	-0.0248589	-2.21693	-0.787574	1.32564		1.16383e-06	0.000624536	0.862886	4.13425e-08	6.69032e-05	3.20847e-06		branched-chain amino acid aminotransferase, putative similar to branched-chain amino acid aminotransferase GB:AAF07191 GI:6319165 from [Solanum tuberosum]
5227	250127_at	At5g16380		-0.00961524	-0.663286	-0.0892084	0.746771	0.363205	-0.149401		0.961033	0.000626262	0.389691	0.000926879	0.0146753	0.187017		putative protein similar to unknown protein (gb|AAF02163.1);supported by full-length cDNA: Ceres:115644.
1410	246310_at	At3g51895		1.14667	-0.606738	-0.163534	1.94739	0.489296	-1.3348		7.94999e-06	0.000626492	0.0993789	2.49802e-08	0.00128781	5.482e-07		sulfate transporter ATST1 ; supported by cDNA: gi_2285884_dbj_D89631.1_D89631
8082	252982_at	At4g38130		0.402722	0.597505	0.330074	-0.120597	-0.0861786	-0.137891		0.0161416	0.000626492	0.00486841	0.480302	0.517822	0.353546		Histone deacetylase ; supported by cDNA: gi_11066138_gb_AF195547.1_AF195547
10126	255026_at	At4g09910		-0.49069	-0.671	-0.634524	0.109841	-0.0249444	-0.0519795		0.00272671	0.000627295	0.000125144	0.440915	0.884356	0.698554		hypothetical protein
15388	260288_at	At1g80530		-0.079942	-0.773769	-0.0242792	0.818012	0.680815	-0.086278		0.711378	0.00062992	0.86371	0.00038357	0.000393366	0.507766		nodulin-like protein similar to nodule-specific protein Nlj70 GB:AAC39500 from (Lotus japonicus); supported by cDNA: gi_14334879_gb_AY035113.1_
12234	257134_at	At3g12870		-0.115688	-0.785589	-0.0979561	0.531985	0.628832	0.0311038		0.401621	0.000632037	0.374391	0.00326047	0.0015185	0.814175		hypothetical protein similar to oxidoreductases
19125	264025_at	At2g21050		-0.254039	-0.639966	-0.481896	0.390574	-0.0510545	-0.329018		0.106171	0.000632037	0.000909681	0.012606	0.698764	0.0161211		AUX1-like amino acid permease ; supported by cDNA: gi_15451207_gb_AY054684.1_
21117	266017_at	At2g18690		0.418165	-0.583498	0.0410624	0.917033	0.674929	-0.244215		0.0171695	0.000632037	0.69746	0.000288643	0.000346088	0.0811328		unknown protein ; supported by cDNA: gi_14517479_gb_AY039575.1_
22154	267054_at	At2g38370		0.395813	0.815994	0.308184	-0.320419	-0.366596	-0.123974		0.0200317	0.000633051	0.0196213	0.0878378	0.0253783	0.324789		hypothetical protein
3482	248382_at	At5g51890		-0.214224	-0.602784	-0.557324	0.353636	0.103021	-0.300378		0.0923862	0.000636912	0.000199029	0.0132407	0.400855	0.0140873		peroxidase
5528	250428_at	At5g10480		0.0391079	-0.574929	-0.205039	0.66322	0.279229	-0.338097		0.822795	0.000639171	0.0445008	0.00110773	0.0411686	0.0301964		putative protein phosphatase protein tyrosine phosphatase-like protein PTPLB, Mus musculus, EMBL:AF169286
8072	252972_at	At4g38840		-1.28152	-0.668767	-1.77457	-0.718363	-1.23606	-0.474225		3.28074e-07	0.000639536	7.48527e-08	0.000196677	1.08165e-05	0.00116758		auxin-induced protein - like auxin-inducible SAUR gene, Raphanus sativus,AB000708;supported by full-length cDNA: Ceres:10140.
20203	265103_at	At1g31070		-0.269857	-0.736398	-0.73703	0.471681	-0.0585323	-0.502763		0.0890008	0.000641249	0.000221849	0.00835244	0.708731	0.00292606		UDP-N-acetylglucosamine pyrophosphorylase-like protein similar to sperm associated antigen 2, GB:4507759 from [Homo sapiens], similar to ESTs gb|N95844, gb|AI162709, gb|N65104, dbj|AU031622, and gb|T45941
8979	253879_s_at	At4g27570		0.453442	-0.658494	-0.681948	1.17543	-0.079842	-1.24109		0.00953465	0.000644297	0.00112661	2.29137e-05	0.649861	1.358e-05		UDP rhamnose--anthocyanidin-3-glucoside rhamnosyltransferase - like protein UDP rhamnose--anthocyanidin-3-glucoside rhamnosyltransferase, Petunia x hybrida, PIR2:S36655
2448	247348_at	At5g63810		0.946364	0.639774	0.461452	0.268075	-0.148583	-0.445963		2.51688e-05	0.00064503	0.00471586	0.0603295	0.278006	0.00160845		beta-galactosidase (emb CAB64746.1)
10330	255230_at	At4g05390		1.06622	0.815552	0.750681	0.324627	-0.196828	-0.346366		1.13776e-05	0.000645267	0.000257992	0.0438075	0.221661	0.00845165		ferredoxin--NADP+ reductase - like protein ferredoxin--NADP+ reductase, Pisum sativum, PIR:T06773;supported by full-length cDNA: Ceres:33486.
15915	260815_at	At1g06950		0.282604	0.598678	0.248691	-0.246048	-0.353435	-0.137662		0.0397519	0.000645803	0.0211652	0.0778642	0.0123147	0.242109		chloroplast inner envelope protein, putative similar to chloroplast inner envelope protein GB:CAA92823 GI:1495768 from [Pisum sativum]
6113	251013_at	At5g02540		-1.05293	0.787684	0.335331	-1.69798	-0.485779	1.41363		7.50419e-06	0.000646705	0.00376792	1.23792e-06	0.0206175	1.38461e-06		putative protein various predicted proteins, Brassica rapa, Arabidopsis thaliana;supported by full-length cDNA: Ceres:26538.
15177	260077_at	At1g73620		-0.484229	0.640791	0.292719	-1.06734	-0.385775	0.806089		0.00355625	0.000646705	0.00851902	3.78309e-05	0.020338	0.00096666		thaumatin-like protein contains Pfam profile: PF00314 thaumatin family; supported by full-length cDNA: Ceres: 17109.
11871	256771_at	At3g13710		0.0570207	-0.815183	-0.124798	0.800112	0.661899	-0.160062		0.735839	0.000648302	0.312101	0.000710018	0.00302606	0.138233		unknown protein
15024	259924_at	At1g72740		0.349742	0.706784	-0.0453413	-0.309754	-0.461412	-0.250314		0.0305443	0.000648302	0.794963	0.0327961	0.00908606	0.0464825		putative DNA-binding protein similar to DNA-binding protein PcMYB1 GB:AAB61698 [Petroselinum crispum]
3850	248750_at	At5g47530		-0.3545	-0.633501	-0.832824	0.346041	-0.270647	-0.626087		0.0245627	0.000648407	1.02848e-05	0.0259033	0.106116	0.000167611		putative protein similar to unknown protein (pir||H71441)
16924	261824_at	At1g11430		0.285138	0.738664	0.508439	-0.521045	-0.12502	0.30499		0.0638396	0.000649881	0.000361438	0.00832672	0.413757	0.04314		DAG protein, putative similar to DAG protein GI:1200204 from [Antirrhinum majus]; supported by full-length cDNA: Ceres: 35647.
2291	247191_at	At5g65310		0.564874	0.75814	0.0393062	-0.169152	-0.828568	-0.491521		0.0016908	0.000650433	0.781878	0.345645	0.00011619	0.00185497		homeobox-leucine zipper protein ATHB-5 (HD-zip protein ATHB-5) (sp|P46667) ; supported by cDNA: gi_13358240_gb_AF325054.2_AF325054
10936	255836_at	At2g33440		0.300797	0.675126	0.171099	-0.552629	-0.587231	-0.162081		0.056458	0.000650433	0.141206	0.00443246	0.00273315	0.155855		putative splicing factor U2AF large chain
19418	264318_at	At1g04220		1.56024	-0.719454	-0.422016	2.34453	0.264292	-2.00142		1.00274e-06	0.000650433	0.0102923	3.52943e-08	0.0563052	7.68413e-08		putative beta-ketoacyl-CoA synthase Strong similarity to beta-keto-Coa synthase gb|U37088 from Simmondsia chinensis
9533	254433_at	At4g20850		0.612235	0.646124	0.0492811	-0.102107	-0.537867	-0.485404		0.000457899	0.000651397	0.643594	0.616526	0.00683413	0.00263479		putative protein tripeptidyl-peptidase II, Homo sapiens, Pir:S54376
5578	250478_at	At5g10250		-0.0286978	0.680207	0.0985683	-0.588147	-0.660078	0.0137156		0.868503	0.000651608	0.404573	0.00182199	0.000375421	0.927913		non-phototropic hypocotyl 3-like protein non-phototropic hypocotyl 3 - Arabidopsis thaliana, EMBL:AF180390
4696	249596_s_at	At5g37950		0.278221	-0.611693	0.0091929	1.1824	0.676794	-0.32594		0.0672136	0.000653275	0.94616	0.000288643	0.000720107	0.0273054		glucuronosyl transferase-like protein glucuronosyl transferase-like protein, tomato, PIR:S39507
22258	267158_at	At2g37640		0.40498	-0.559319	0.306641	1.1319	1.121	-0.0272579		0.00918682	0.000653275	0.00810184	8.26935e-06	6.67534e-06	0.856794		putative expansin
21315	266215_at	At2g06850		-0.156615	-0.807299	-0.13711	0.523229	0.595035	-0.0194479		0.429466	0.000655032	0.156122	0.0124749	0.00358215	0.903312		putative endoxyloglucan glycosyltransferase identical to GB:D16454;supported by full-length cDNA: Ceres:15276.
419	245319_at	At4g16146		0.00523062	-0.583811	-0.0887234	0.650303	0.427871	-0.2405		0.97703	0.000655173	0.460159	0.00118696	0.00295941	0.105968		Expressed protein ; supported by full-length cDNA: Ceres: 30227.
2092	246992_at	At5g67430		-0.717686	-0.788897	-1.15102	-0.0431922	-0.45116	-0.403439		0.000680204	0.000655173	5.11311e-06	0.851834	0.00254599	0.00760148		N-acetyltransferase hookless1-like protein
10981	255881_at	At1g67070		0.716958	-0.570914	-0.0603893	1.1658	0.492397	-0.691665		0.000310625	0.00065519	0.607778	0.000121994	0.0021184	0.00100068		phosphomannose isomerase, putative similar to phosphomannose isomerase GI:10834550 from [Arabidopsis thaliana]
1352	246252_s_at	At4g37070		0.198891	0.680327	-0.334684	-0.447009	-0.818451	-0.404376		0.209242	0.000655443	0.0378477	0.00804893	0.0015567	0.00307356		patatin-like protein ;supported by full-length cDNA: Ceres:30438.
13628	258528_at	At3g06770		-0.4809	-0.628733	-0.647984	0.210477	-0.0461031	-0.173777		0.00169411	0.000655443	0.000134849	0.192476	0.753159	0.110967		unknown protein contains Pfam profile:PF00295 Polygalacturonase;supported by full-length cDNA: Ceres:38575.
22770	AFFX-LysX-3_at	AFFX-LysX-3		0.0149813	-0.569011	0.10387	0.59559	0.659115	0.107328		0.943772	0.000659303	0.357885	0.00108885	0.000448419	0.398298		B. subtilis /GEN=lys /DB_XREF=gb:X17013.1 /NOTE=SIF corresponding to nucleotides 1061-1343 of gb:X17013.1, not 100% identical /DEF=B subtilis lys gene for diaminopimelate decarboxylase (EC 4.1.1.20).
3044	247944_at	At5g57100		-0.177334	-0.787524	-0.216015	0.316975	0.382976	-0.159698		0.28388	0.000659674	0.0425377	0.0520014	0.0339531	0.307818		putative protein similar to unknown protein (gb|AAF04433.1);supported by full-length cDNA: Ceres:156439.
2337	247237_at	At5g64600		0.0615201	0.700442	-0.0216108	-0.53775	-0.749547	-0.331983		0.709153	0.000660007	0.910561	0.00195828	0.000155031	0.0251863		auxin-independent growth promoter-like protein
9189	254089_at	At4g24800		0.180155	0.671285	0.248233	-0.534842	-0.388142	0.177084		0.266335	0.000661089	0.031522	0.00357722	0.00807188	0.201028		putative protein apoptosis gene MA3, Suberites domuncula, Y15421; supported by cDNA: gi_17063162_gb_AY062102.1_
18482	263382_at	At2g40230		-0.213218	-0.635841	-0.459401	0.310998	0.0532099	-0.30311		0.0838984	0.000661842	0.00084482	0.0570971	0.78208	0.0157113		putative anthranilate N-hydroxycinnamoyl/benzoyltransferase ;supported by full-length cDNA: Ceres:105546.
21419	266319_s_at	At2g46720		-0.704585	-0.638118	-0.671376	0.171113	0.0979691	0.0118452		9.62998e-05	0.000664512	0.000206514	0.196606	0.500056	0.935127		putative beta-ketoacyl-CoA synthase
1999	246899_at	At5g25590		0.123064	0.658108	0.0642883	-0.547161	-0.635494	-0.06332		0.485351	0.00066733	0.570604	0.00279597	0.000291333	0.669593		putative protein various predicted proteins, Arabidopsis thaliana
5783	250683_x_at	At5g06640		-1.08482	0.735152	0.203684	-1.73525	-0.571398	1.23634		2.09473e-05	0.000671209	0.168494	1.7673e-05	0.00124958	1.41949e-05		putative protein similar to unknown protein (pir||T14195)
1876	246776_at	At5g27550		0.12716	0.86155	0.0139598	-0.316519	-0.642146	-0.322122		0.504579	0.000673316	0.906748	0.103049	0.00681508	0.0260429		kinesin-like protein kinesin-like heavy chain - Arabidopsis thaliana, EMBL:AF080249
15443	260343_at	At1g69200		0.455638	0.678353	0.217494	-0.247893	-0.538807	-0.282853		0.00485747	0.000673316	0.0599657	0.0789409	0.00285188	0.0190194		fructokinase (Frk1), putative similar to fructokinase (Frk1) GI:2102690 from (Lycopersicon esculentum)
18543	263443_at	At2g28630		0.492772	-0.749161	-0.517289	1.4874	0.210621	-0.910003		0.00507558	0.000673316	0.000714588	8.28425e-06	0.185565	0.000267063		putative fatty acid elongase ;supported by full-length cDNA: Ceres:115769.
14475	259375_at	At3g16370		-0.248747	-0.619851	-0.300022	0.310404	0.347726	0.00498849		0.0404783	0.000675717	0.0068386	0.044946	0.0078805	0.976593		putative APG protein similar to anter-specific proline-rich protein APG precursor SP:P40602 (Arabidopsis thaliana); contains Pfam profile: PF00657 Lipase Acylhydrolase with GDSL-like motif
20540	265440_at	At2g20960		0.150871	0.59287	0.264941	-0.449902	-0.500263	-0.0179008		0.374855	0.000677221	0.0260507	0.00828268	0.00141832	0.905875		pEARLI 4 protein Same as GB: L43081; supported by cDNA: gi_871781_gb_L43081.1_ATHPEARA
3690	248590_at	At5g49660		-0.203182	-0.701749	-0.564922	0.508525	0.0595319	-0.363018		0.173729	0.000679298	8.303e-05	0.0237905	0.788275	0.0219927		receptor protein kinase
20745	265645_at	At2g27370		-0.304472	-0.921371	-0.339457	0.767184	0.509394	-0.0838745		0.0285439	0.000679743	0.00326718	0.00102103	0.00574935	0.455448		unknown protein
1557	246457_at	At5g16750		0.286688	0.862566	0.537041	-0.587879	-0.338271	0.271178		0.124641	0.000680389	0.00153761	0.00605883	0.0696997	0.0660898		WD40-repeat protein transducin homolog sazD - Homo sapiens, EMBL:U02609; supported by cDNA: gi_15810484_gb_AY056281.1_
8858	253758_at	At4g29060		0.39258	0.876978	0.497409	-0.450072	-0.550612	0.0463608		0.0107314	0.000683734	0.00380865	0.0124643	0.0152308	0.755726		Expressed protein ;supported by cDNA: gi_15983772_gb_AY056792.1_
8313	253213_at	At4g34910		0.416085	0.762654	0.32535	-0.354257	-0.335818	-0.0904972		0.043581	0.000684951	0.0661701	0.0275642	0.0114337	0.573117		RNA helicase (RH16)
14465	259365_at	At1g13300		-0.295285	0.718182	0.0217104	-1.08297	-0.760536	0.344973		0.0993718	0.000685174	0.865759	0.000116293	0.000198757	0.0410769		unknown protein ; supported by cDNA: gi_13605874_gb_AF367336.1_AF367336
4936	249836_at	At5g23420		0.0901982	0.719558	0.0988023	-0.684847	-0.758973	-0.0254702		0.551884	0.000685362	0.535101	0.000969897	0.00185986	0.848439		unknown protein ;supported by full-length cDNA: Ceres:207075.
21955	266855_at	At2g26920		0.355172	0.691837	0.314592	-0.381139	-0.301222	-0.0513759		0.0217504	0.000688409	0.0255943	0.010498	0.0335005	0.704524		unknown protein
10851	255751_at	At1g31950		-0.453359	0.696129	0.124633	-1.23351	-0.721187	0.700895		0.00293915	0.000691927	0.345503	2.37055e-05	0.000357421	0.000611854		terpene synthase family protein, putative contains Pfam profile: PF01397: Terpene synthase family
5016	249916_at	At5g22880		0.382006	0.949812	0.608056	-0.296287	-0.156644	0.196586		0.0436573	0.000692333	0.000223896	0.129982	0.433676	0.303417		histone H2B like protein (emb|CAA69025.1)
2058	246958_at	At5g24690		0.173481	0.63139	-0.156898	-0.330737	-0.66607	-0.261819		0.150544	0.000694354	0.195204	0.0224426	0.000759331	0.0509501		putative protein similar to unknown protein (gb|AAD25674.1)
18788	263688_at	At1g26920		-0.929778	0.702943	-0.244445	-1.64034	-0.908396	0.704041		0.000107615	0.000694354	0.0183723	2.70804e-07	0.000237361	0.000717749		unknown protein Location of EST 228A16T7A, gb|N65686;supported by full-length cDNA: Ceres:24946.
5436	250336_at	At5g11720		0.291555	0.717482	0.0306142	-0.499022	-0.529521	-0.137155		0.084644	0.000695828	0.890785	0.00187162	0.00179068	0.255128		alpha-glucosidase 1 ; supported by cDNA: gi_15450744_gb_AY053414.1_
3710	248610_at	At5g49500		0.111689	0.648813	0.0386417	-0.27191	-0.530444	-0.104359		0.550184	0.000699852	0.731654	0.0912417	0.00320513	0.550089		SRP54 (signal recognition particle 54 KDa) protein
18706	263606_at	At2g16280		-0.504025	-0.572584	-0.694457	-0.0567883	-0.109134	-0.039754		0.00262862	0.000700227	1.91125e-05	0.726523	0.387596	0.781214		putative beta-ketoacyl-CoA synthase
6300	251200_at	At3g63010		0.518486	-0.665897	-0.422905	1.22341	0.290821	-0.876853		0.00734854	0.000706014	0.0042591	8.39671e-06	0.0723159	4.02742e-05		putative protein PrMC3, Pinus radiata, EMBL:AF110333
10538	255438_at	At4g03070		0.125931	-0.630646	-0.573837	0.714382	0.126599	-0.629408		0.326864	0.000706073	0.000179363	9.12622e-05	0.402492	0.000148681		putative oxidoreductase
10383	255283_at	At4g04620		-0.143615	-0.890506	-0.183188	0.65663	0.683701	-0.0734323		0.414344	0.000707161	0.163069	0.00467838	0.00494737	0.680606		putative symbiosis-related protein ;supported by full-length cDNA: Ceres:119712.
14616	259516_at	At1g20450		1.04292	0.586908	-0.102864	0.527203	-0.575541	-1.19084		1.95089e-05	0.000707161	0.405807	0.00112447	0.000399774	1.10081e-06		hypothetical protein ; supported by cDNA: gi_15081631_gb_AY048208.1_
2594	247494_at	At5g61790		0.365746	0.648115	-0.000299769	-0.363464	-0.651296	-0.245306		0.0125937	0.000708036	0.997689	0.0395769	0.000234202	0.0616544		calnexin - like protein calnexin homolog, Arabidopsis thaliana, EMBL:AT08315;supported by full-length cDNA: Ceres:2869.
5034	249934_at	At5g22410		-1.24207	0.694152	0.0566618	-1.92688	-0.527485	0.978763		5.49689e-05	0.00070827	0.59178	3.10059e-07	0.00538646	3.73392e-05		peroxidase ATP14a homolog
2980	247880_at	At5g57780		-0.0823524	0.712357	0.995963	-0.736393	0.356859	0.975815		0.633641	0.000708511	1.4022e-05	0.000801694	0.0350385	4.69276e-05		putative protein similar to unknown protein (emb CAB79759.1)
8398	253298_at	At4g33560		-0.354491	-0.708605	-0.573421	0.300508	0.141947	-0.180219		0.0576221	0.000713986	0.00078906	0.11233	0.340168	0.28978		putative protein ;supported by full-length cDNA: Ceres:17194.
9729	254629_at	At4g18425		-0.447472	-0.601168	0.0950571	0.367905	0.69872	0.551319		0.0236401	0.000714311	0.336562	0.102391	0.0010073	0.0012459		Expressed protein ; supported by full-length cDNA: Ceres: 907.
15238	260138_at	At1g66410		0.229497	0.692639	0.516918	-0.384797	-0.200416	0.376376		0.0590324	0.000717643	0.000566907	0.0166014	0.138915	0.00299853		calmodulin-4 identical to GB:Q03510 from [Arabidopsis thaliana] (Plant Mol. Biol. 22 (2), 215-225 (1993)); supported by full-length cDNA: Ceres: 6982.
1599	246499_at	At5g16260		0.4176	0.781276	0.392006	-0.296648	-0.155966	-0.0369993		0.0095352	0.000722883	0.00480919	0.0660955	0.464328	0.809385		putative protein Tat-SF1 - Homo sapiens, EMBL:U76992
17746	262646_at	At1g62800		-0.191855	-0.569723	-0.627979	0.583142	0.0282987	-0.438915		0.191865	0.000722883	0.000128888	0.000998812	0.845106	0.00370769		aspartate aminotransferase nearly identical to aspartate aminotransferase, cytoplasmic isozyme 2 SP:P46646 [Arabidopsis thaliana (Mouse-ear cress)]; supported by cDNA: gi_693693_gb_U15035.1_ATU15035
4921	249821_at	At5g23690		-0.26045	-0.741952	-0.753735	0.335509	0.0520417	-0.17656		0.0772208	0.000726802	0.000271053	0.0429606	0.838397	0.160558		putative protein contains similarity to polyA polymerase
8265	253165_at	At4g35320		-0.362438	-0.837806	-0.775081	0.560182	0.266812	-0.267877		0.0409814	0.000726802	0.00078903	0.00964199	0.0883123	0.0521533		putative protein predicted protein, Arabidopsis thaliana;supported by full-length cDNA: Ceres:4354.
18160	263060_s_at	orf215a		0.32471	0.719438	0.678465	-0.182386	-0.011364	0.291774		0.0620604	0.000727403	0.000951546	0.341885	0.950313	0.05687		hypothetical protein
5963	250863_at	At5g04750		1.0747	0.59419	0.955155	0.582828	0.244055	-0.266176		2.12713e-06	0.000727562	2.12657e-06	0.00157869	0.107148	0.0205791		F1F0-ATPase inhibitor - like protein F1F0-ATPase inhibitor protein, OsIF1-1, Oryza sativa, EMBL:AB029059; supported by full-length cDNA: Ceres: 98771.
9950	254850_at	At4g12000		0.13405	-0.56721	-0.243234	0.637949	0.25492	-0.319011		0.466772	0.000728529	0.0197487	0.00195008	0.0385648	0.12146		putative protein predicted proteins Arabidopsis thaliana
8377	253277_at	At4g34230		0.235644	-0.766985	-0.408379	1.00158	0.412707	-0.61885		0.084557	0.000728539	0.00306202	5.24866e-05	0.0214408	0.000115964		cinnamyl alcohol dehydrogenase - like protein cinnamyl alcohol dehydrogenase, Populus deltoides, PATCHX:G288753; supported by cDNA: gi_14334455_gb_AY034919.1_
10055	254955_at	At4g10920		0.352333	0.78903	0.258168	-0.370064	-0.574324	-0.0657041		0.079827	0.000730238	0.0741048	0.0728857	0.0151448	0.790231		putative protein RNA polymerase II transcription cofactor p15, Homo sapiens, PIR2:A54670; supported by full-length cDNA: Ceres: 19449.
1407	246307_at	At3g51800		0.242849	0.596922	0.108093	-0.356148	-0.487524	-0.0417715		0.116682	0.000731146	0.276528	0.0122125	0.00150492	0.787974		putative nuclear DNA-binding protein G2p Mus musculus p38-2G4 protein: SwissProt Accession Number P50580; supported by cDNA: gi_14532885_gb_AY040067.1_
15407	260307_at	At1g70620		0.572328	0.931096	0.211749	-0.381822	-0.591345	-0.258022		0.00580634	0.000731896	0.312008	0.0149281	0.00147606	0.249163		unknown protein similar to unknown protein GB:AAF04878 (Arabidopsis thaliana)
4818	249718_at	At5g35740		0.117149	0.586206	0.682395	-0.24425	0.175469	0.577197		0.39634	0.000732186	2.05797e-05	0.0974563	0.15104	0.000188929		putative protein contains similarity to beta-1,3-glucanase;supported by full-length cDNA: Ceres:11830.
14203	259103_at	At3g11690		0.28051	-0.771219	-0.345121	0.967961	0.310445	-0.561643		0.0547801	0.00073404	0.00703041	0.000224721	0.0431879	0.002056		unknown protein ; supported by cDNA: gi_14334501_gb_AY034942.1_
8351	253251_at	At4g34730		0.559798	0.942673	0.327165	-0.23544	-0.677678	-0.30954		0.00237711	0.000734739	0.0135798	0.1752	0.000824175	0.0102479		putative protein similarity predicted protein, Synechocystis sp., PIR2:S76285
7315	252215_at	At3g50240		-0.625812	0.688241	0.00964147	-1.26273	-0.651999	0.75935		0.000845028	0.000735101	0.953486	6.51937e-06	0.000188304	5.12609e-05		kinesin -like protein KINESIN-LIKE PROTEIN KIF4, Homo sapiens, EMBL:AF179308; supported by cDNA: gi_14041828_dbj_AB061676.1_AB061676
11026	255926_at	At1g22190		0.0803316	0.608887	0.392807	-0.475088	-0.314699	0.314787		0.770269	0.000735101	0.00353111	0.055225	0.0151952	0.148338		AP2 domain containing protein RAP2, putative similar to AP2 domain containing protein RAP2.4 GI:2281633 from [Arabidopsis thaliana]; supported by cDNA: gi_15292782_gb_AY050825.1_
14452	259352_at	At3g05170		0.315681	0.836127	-0.0393857	-0.670999	-0.776186	-0.322518		0.0682979	0.000735101	0.72612	0.00201173	0.00057208	0.141572		unknown protein
17779	262679_at	At1g75830		3.26406	-0.663932	3.1089	3.9161	3.73893	-0.171556		2.92334e-10	0.000737753	6.728e-10	5.51642e-10	5.2474e-09	0.176084		unknown protein ; supported by cDNA: gi_15529223_gb_AY052236.1_
18656	263556_at	At2g16350		0.601226	0.658587	0.181256	0.108373	-0.232499	-0.357431		0.00149796	0.000737753	0.247905	0.5679	0.0660929	0.00842303		hypothetical protein predicted by genscan and genefinder; supported by cDNA: gi_14596224_gb_AY042900.1_
12273	257173_at	At3g23810		0.277215	-0.74237	-0.3475	1.02811	0.363707	-0.623075		0.0700511	0.000741795	0.00231539	9.0948e-05	0.0305173	0.000592537		S-adenosyl-L-homocysteinas, putative similar to S-adenosyl-L-homocysteinase GB:AAD56048 from [Lupinus luteus]; supported by cDNA: gi_15292698_gb_AY050783.1_
12175	257075_at	At3g19670		0.158137	0.683734	0.417905	-0.427967	-0.257477	0.291347		0.248302	0.000743253	0.00198767	0.0145017	0.120101	0.0354979		unknown protein contains Pfam profile:PF01846 FF:FF domain and Pfam profile:PF00397 WW_rsp5_WWP:WW domain
13107	258007_at	At3g19420		0.206495	0.553418	0.0928419	-0.273356	-0.404594	-0.0961136		0.098215	0.000747469	0.361064	0.0392181	0.00736706	0.435226		putative tyrosine phosphatase similar to GB:AAF08382 from [Drosophila melanogaster]
13032	257932_at	At3g17040		0.348081	0.641372	0.00149296	-0.266135	-0.547367	-0.294054		0.0869531	0.000749526	0.991326	0.246543	0.000971968	0.119428		unknown protein contains Pfam profile: PF01535 domain of unknown function
20694	265594_at	At2g20060		0.0080427	0.72096	0.236291	-0.690224	-0.496994	0.21423		0.965273	0.000754282	0.0304268	0.000849299	0.0112872	0.0511633		50S ribosomal protein L4 ;supported by full-length cDNA: Ceres:156843.
21040	265940_at	At2g19480		0.676885	0.571773	0.227592	0.104026	-0.345163	-0.343044		0.000129783	0.000754282	0.0380585	0.491301	0.0105019	0.0173772		putative nucleosome assembly protein
15513	260413_at	At1g69800		0.421128	-0.769122	-0.000775081	1.19865	0.792957	-0.381057		0.00246196	0.000759616	0.994382	9.03498e-06	5.61109e-05	0.0028529		hypothetical protein predicted by genefinder; supported by cDNA: gi_15450969_gb_AY054565.1_
18675	263575_at	At2g17070		-0.12337	0.930291	0.619477	-0.935661	-0.441268	0.622488		0.558514	0.000763371	0.000675198	0.000670418	0.0211707	0.037893		hypothetical protein similar to hypothetical protein GB:AAB81671
984	245884_at	At5g09300		0.762075	0.819859	0.8078	0.126202	0.045639	0.0155446		3.70077e-05	0.000763706	1.771e-05	0.545313	0.813201	0.921023		branched-chain alpha keto-acid dehydrogenase E1 alpha subunit-like protein branched-chain alpha keto-acid dehydrogenase E1 alpha subunit - Arabidopsis thaliana, EMBL:AF077955;supported by full-length cDNA: Ceres:3693.
21666	266566_at	At2g24040		0.000872691	-0.670106	-0.391388	0.525304	0.194975	-0.313589		0.996761	0.000763706	0.00254164	0.00174035	0.216596	0.0102205		unknown protein
16512	261412_at	At1g07890		0.152045	-0.678465	-0.187449	0.808985	0.505565	-0.348557		0.239899	0.000764635	0.0715949	0.000128978	0.00580831	0.00701392		L-ascorbate peroxidase identical to GB:CAA42168 from [Arabidopsis thaliana] (Plant Mol. Biol. 18 (4), 691-701 (1992));supported by full-length cDNA: Ceres:25057.
6696	251596_at	At3g57650		0.188692	0.67157	0.0814026	-0.462109	-0.625515	-0.0387069		0.261599	0.00076516	0.474396	0.0137803	0.000645394	0.800045		1-acylcerol-3-phosphate acyltransferase - like protein 1-acylcerol-3-phosphate acyltransferase, Brassica napus, Z49860;supported by full-length cDNA: Ceres:108727.
22088	266988_at	At2g39310		0.314449	-0.661864	-0.444459	1.05154	0.259299	-0.674833		0.027656	0.000765592	0.00276952	5.72495e-06	0.0636313	0.000173993		putative myrosinase-binding protein ;supported by full-length cDNA: Ceres:33545.
11647	256547_at	At3g14840		0.317674	0.626638	0.471794	-0.345571	-0.302435	0.0496554		0.0165098	0.000768636	0.000459968	0.0209152	0.0254168	0.69459		receptor-like serine/threonine kinase, putative similar to receptor-like serine/threonine kinase GB:AAC50043 GI:2465923 from [Arabidopsis thaliana]
84	244984_at	rps3.chloroplast		0.40602	0.781093	0.412636	-0.366917	-0.281876	0.0477303		0.0128895	0.000772115	0.0117974	0.0416399	0.044152	0.75955		ribosomal protein S3
19610	264510_at	At1g09530		0.779897	0.621149	0.866603	0.115748	0.16002	0.1176		0.000982952	0.000772115	4.93028e-05	0.541916	0.345806	0.502561		putative phytochrome-associated protein 3 similar to GB:AAC99771; supported by cDNA: gi_3929585_gb_AF100166.1_AF100166
12262	257162_s_at	At3g24290		-0.108844	-0.647063	0.39179	0.683712	1.16467	0.432539		0.47031	0.000783321	0.00201253	0.000414472	3.45312e-06	0.00351445		ammonium transporter, putative similar to GB:AAD54638 from [Arabidopsis thaliana] (Plant Cell (1999) 11 (5), 937-948)
2850	247750_at	At5g58950		0.0970396	-0.679246	-0.576805	0.793946	0.0871699	-0.621471		0.496943	0.000783411	0.000310426	0.000135437	0.59771	0.000464328		protein kinase 6 - like protein kinase 6, Glycine max, PIR:S29851; supported by cDNA: gi_17063197_gb_AY062096.1_
17474	262374_s_at	At1g72930		-0.66226	-0.690277	-0.401056	0.0446223	0.335682	0.300216		9.85281e-05	0.000783411	0.00119291	0.83674	0.0529418	0.0412597		flax rust resistance protein, putative similar to flax rust resistance protein GI:4588066 from [Linum usitatissimum]; supported by full-length cDNA: Ceres: 2795.
5345	250245_at	At5g13690		0.310173	0.855098	0.30026	-0.43736	-0.545109	-0.00715144		0.042851	0.000788934	0.0103784	0.0241642	0.00235671	0.959908		alpha-N-acetylglucosaminidase
6272	251172_at	At3g63190		0.3999	0.6704	0.262057	-0.262644	-0.48685	-0.152263		0.0119249	0.000788934	0.0168598	0.0802477	0.00275796	0.259019		putative protein chloroplast ribosome recycling factor protein - Spinacia oleracea, EMBL:AJ133751; supported by cDNA: gi_13926251_gb_AF372883.1_AF372883
17728	262628_at	At1g06490		-0.193426	-0.752602	-0.645479	0.55717	0.0179779	-0.343524		0.422883	0.000800639	0.000651762	0.0202974	0.936836	0.15515		glucan synthase, putative similar to glucan synthase GB:AAD11794 [Filobasidiella neoformans var. neoformans]
5902	250802_at	At5g04970		-0.286141	0.714958	0.217791	-0.788831	-0.277349	0.510832		0.0577406	0.000800739	0.0308783	0.000631745	0.066679	0.0257717		pectinesterase
5483	250383_at	At5g11480		0.162076	0.630432	0.518796	-0.512572	-0.163009	0.305249		0.175133	0.000801189	0.000169812	0.00140085	0.216596	0.009154		putative GTP-binding protein GTP-binding protein CGPA, Caulobacter crescentus, EMBL:AF084242; supported by full-length cDNA: Ceres: 32716.
119	245019_at	ycf10_cemA		0.0106265	0.643032	0.623968	-0.56169	0.0853613	0.722158		0.957985	0.000805959	0.0015697	0.00207154	0.659852	0.0006059		hypothetical protein
3836	248736_at	At5g48110		0.125395	0.688617	0.127195	-0.504376	-0.480932	0.0574732		0.393949	0.000807233	0.301672	0.0186051	0.00441415	0.679458		terpene synthase
4873	249773_at	At5g24140		-0.929029	0.717995	-0.715865	-1.4735	-1.22814	0.159524		8.22434e-05	0.000807233	0.000122565	3.39538e-06	1.68887e-05	0.271089		squalene monooxygenase 2 (squalene epoxidase 2) (SE 2) (sp|O65403)
11776	256676_at	At3g52180		1.20799	0.546118	0.751261	0.624153	0.121084	-0.380815		5.00834e-06	0.00080779	1.54735e-05	0.000732967	0.319282	0.00965693		putative protein ;supported by full-length cDNA: Ceres:114734.
18000	262900_at	At1g59890		0.0157649	-0.663595	0.27021	0.666356	1.13132	0.106041		0.935681	0.00080779	0.0331632	0.003271	1.1579e-05	0.422347		hypothetical protein contains similarity to transcriptional repressor SIN3B GI:2921547 from [Mus musculus]
18351	263251_at	At2g31410		0.27114	0.595558	0.113073	-0.316636	-0.593782	-0.115848		0.0462917	0.000811783	0.32471	0.0466198	0.000971844	0.363675		unknown protein ; supported by cDNA: gi_15293176_gb_AY051022.1_
20201	265101_at	At1g30880		0.145819	0.683013	0.553991	-0.446342	-0.114201	0.394059		0.320588	0.000811867	0.00021731	0.0131112	0.431274	0.0193155		unknown protein similar to ESTs gb|R30049 and gb|T46176;supported by full-length cDNA: Ceres:102343.
18652	263552_x_at	At2g24980		-0.748019	1.33845	0.608827	-2.09666	-0.831081	1.38279		0.00197574	0.000813947	0.00236162	3.00913e-05	0.00635643	1.98214e-05		unknown protein proline, tyrosine, and serine-rich protein
17075	261975_at	At1g64640		0.443934	-0.688611	0.147022	1.08442	0.84746	-0.307075		0.00489366	0.000814522	0.241224	5.08047e-06	0.000168977	0.0677147		unknown protein
1865	246765_at	At5g27330		-0.0295212	0.742618	0.153291	-0.791507	-0.734007	0.144446		0.872415	0.000819116	0.192687	0.000127122	0.000833571	0.251396		glutamic acid-rich protein hypothetical protein T12H1.9 - Arabidopsis thaliana, EMBL:AC009177
21502	266402_at	At2g38780		0.589266	0.650323	0.0319004	-0.0159591	-0.553047	-0.40383		0.00255597	0.00081916	0.801714	0.943269	0.000776126	0.00553538		hypothetical protein predicted by genefinder
3457	248357_at	At5g52380		0.206461	0.709481	0.411571	-0.347306	-0.273326	0.139641		0.180419	0.000819804	0.010077	0.045593	0.0650203	0.331209		putative protein similar to unknown protein (pir||S42136)
17307	262207_at	At1g74850		0.421515	0.568616	-0.068736	-0.136712	-0.609102	-0.53546		0.0047744	0.000823707	0.568121	0.321572	0.00059226	0.00105315		hypothetical protein predicted by genscan+
8823	253723_at	At4g29240		-0.220282	-0.559112	-0.0819499	0.270891	0.452776	0.161276		0.106087	0.000825031	0.453834	0.0718014	0.00258029	0.186611		extensin-like protein ;supported by full-length cDNA: Ceres:147694.
15894	260794_at	At1g06210		0.410724	0.571402	0.13998	-0.33463	-0.413744	-0.202392		0.00774696	0.000832251	0.145454	0.0175578	0.00345433	0.159226		unknown protein ; supported by cDNA: gi_15450710_gb_AY052723.1_
344	245244_at	At1g44350		-0.206819	-0.595423	-0.447369	0.359196	0.112093	-0.298813		0.183579	0.000832269	0.00158979	0.0256364	0.355913	0.027942		IAA-amino acid hydrolase, putative similar to IAA-amino acid hydrolase GI:3421384 from [Arabidopsis thaliana]
22212	267112_at	At2g14750		-0.550404	-0.63281	-0.672173	0.21138	0.11419	-0.128407		0.000758967	0.000832784	6.05582e-05	0.193998	0.535378	0.322573		putative adenosine phosphosulfate kinase identical to GB:U05238;supported by full-length cDNA: Ceres:14216.
3331	248231_at	At5g53770		0.423485	0.773096	0.287447	-0.410042	-0.480024	-0.120285		0.0172419	0.000839775	0.0854108	0.0344633	0.00939356	0.441839		putative protein contains similarity to topoisomerase-related function protein; supported by cDNA: gi_14334639_gb_AY034993.1_
21577	266477_at	At2g31085		-0.95396	-0.607992	-0.112114	0.0507001	0.457532	0.605496		8.96801e-06	0.000842653	0.27789	0.77255	0.00815742	0.000584427		CLE4 CLAVATA3/ESR-Related 4 (CLE4); supported by full-length cDNA: Ceres: 270513.
12924	257824_at	At3g25290		0.193763	-0.938053	-0.457306	1.23963	0.466627	-0.638287		0.195303	0.000845081	0.00370897	6.04858e-06	0.00710782	0.000127325		unknown protein ; supported by cDNA: gi_16323199_gb_AY057704.1_
17154	262054_s_at	At1g79920		0.24251	0.608611	0.142695	-0.262531	-0.446628	-0.13071		0.0594522	0.000845081	0.154685	0.0640957	0.00380398	0.296963		putative heat-shock protein contains Pfam profile: PF00012 Heat shock hsp70 proteins; similar to heat-shock proteins GB:CAA94389, GB:AAD55461 [Arabidopsis thaliana]
11240	256140_at	At1g48650		0.386831	0.873427	-0.211794	-0.463783	-1.00782	-0.473235		0.0141841	0.000850254	0.0994754	0.0261455	0.000260863	0.00240849		hypothetical protein contains similarity to nuclear DNA helicase II GI:577738 from [Bos taurus]
15467	260367_at	At1g69760		0.74741	0.753144	0.188568	0.0480463	-0.584936	-0.575675		0.00115301	0.00085206	0.254675	0.848539	0.00262273	0.0016706		unknown protein ;supported by full-length cDNA: Ceres:18367.
10178	255078_at	At4g09010		-0.633672	0.693566	0.0352256	-1.24405	-0.687591	0.67149		0.000176529	0.00085333	0.774909	1.55651e-06	0.00038982	0.000293321		putative protein ascorbate peroxidase - Spinacia oleracea,PIR2:S66265;supported by full-length cDNA: Ceres:37435.
7348	252248_at	At3g49750		0.00567672	-0.655748	-0.351346	0.774769	0.364385	-0.364283		0.975149	0.000856482	0.0019233	0.000213244	0.0168133	0.00520554		putative protein resistance gene Hcr2-5B, Lycopersicon esculentum, EMBL:AF053997
8797	253697_at	At4g29700		0.422726	-0.772194	-0.16325	1.26894	0.634579	-0.688443		0.00513961	0.000856911	0.140851	6.08662e-06	0.00255935	7.17224e-05		nucleotide pyrophosphatase -like protein nucleotide pyrophosphatase, Oryza sativa, gb:T03293; supported by cDNA: gi_13430713_gb_AF360269.1_AF360269
12296	257196_at	At3g23790		1.22588	0.658426	0.853748	0.507055	0.142998	-0.35537		0.000131798	0.000856911	7.79322e-05	0.00199571	0.253142	0.0163137		AMP-binding protein, putative similar to AMP-binding protein GB:CAA96521 from [Brassica napus] (Plant Mol. Biol. (1997) 33 (5), 911-922)
15959	260859_at	At1g43780		0.829602	0.630734	1.47375	0.121321	0.564877	0.389816		0.000528568	0.000856911	1.89877e-07	0.443847	0.00199092	0.00770219		serine carboxypeptidase II, putative similar to serine carboxylase II-3 GB:CAA55478 GI:474392 from [Hordeum vulgare]
16798	261698_at	At1g32630		0.637846	0.609546	0.360473	0.0164227	-0.376916	-0.347785		0.000163332	0.000856911	0.0226833	0.929085	0.0329094	0.0100467		unknown protein identical to hypothetical protein GB:AAF25965 GI:6714269 from [Arabidopsis thaliana]
21256	266156_at	At2g28110		-0.000459448	-0.678708	-0.403281	0.606405	0.301859	-0.342503		0.998341	0.000856911	0.00135059	0.00283289	0.0977046	0.0121266		hypothetical protein predicted by genscan
6378	251278_at	At3g61780		0.285385	0.869463	0.112746	-0.568178	-0.730128	-0.247114		0.145951	0.000856929	0.344687	0.00105443	0.000650322	0.0297586		putative protein hypothetical protein - Arabidopsis thaliana, PIR:F71423
10622	255522_at	At4g02260		0.188202	0.63331	-0.0364295	-0.629311	-0.84334	-0.151938		0.223569	0.000856929	0.745681	0.00033587	5.47936e-05	0.206031		putative GTP pyrophosphokinase similar to bacterial GTP pyrophosphokinases (RelA) similar to B. subtilis RelA (EC 2.7.6.5), GenBank accession number 2635224 carboxyl region of protein not defined; supported by cDNA: gi_7141303_gb_AF225702.1_AF225702
17985	262885_at	At1g64740		-0.242637	-0.716362	-0.539201	0.373845	0.171369	-0.3941		0.0596775	0.000856929	0.000244701	0.0115081	0.360272	0.0123435		alpha-tubulin, putative similar to alpha-tubulin 6 GI:22157 from [Zea mays]; supported by cDNA: gi_16604566_gb_AY059728.1_
18119	263019_at	At1g23870		-0.0331325	0.584185	0.354466	-0.641293	-0.145788	0.434721		0.860126	0.000856929	0.00282455	0.00161355	0.239504	0.00251976		trehalose 6-phosphate synthase, putative similar to trehalose 6-phosphate synthase GB:CAA09463 GI:3647365 from [Yarrowia lipolytica]
2271	247171_at	At5g65540		0.00621824	0.567472	0.0641739	-0.439076	-0.379107	0.00676714		0.972546	0.00085892	0.542377	0.00777587	0.0132794	0.962304		unknown protein
4856	249756_at	At5g24313		-0.424616	0.861462	0.285346	-1.54669	-0.597809	0.920634		0.0291405	0.00085892	0.0250989	4.13582e-06	0.00341134	8.52124e-05		Expressed protein ; supported by full-length cDNA: Ceres: 93148.
6570	251470_at	At3g59560		0.0746742	0.563958	0.0165868	-0.467702	-0.522639	0.0490711		0.634811	0.00085892	0.92174	0.00405113	0.00211991	0.736266		putative protein hypothetical protein At2g43490 - Arabidopsis thaliana, EMBL:AAB64317
20482	265382_at	At2g16790		-0.459268	-0.550669	0.159441	0.278655	0.803004	0.589022		0.00525334	0.00085892	0.227119	0.167054	0.000271319	0.000887416		putative gluconokinase ;supported by full-length cDNA: Ceres:19417.
21157	266057_at	At2g40660		0.310563	0.601181	0.202704	-0.34438	-0.284074	-0.0359812		0.0362325	0.00085892	0.0394474	0.0215815	0.0233993	0.812684		putative methionyl-tRNA synthetase ; supported by cDNA: gi_14334467_gb_AY034925.1_
21982	266882_at	At2g44670		-0.444762	-0.785126	-0.464954	0.166229	0.253861	-0.0321781		0.00781349	0.00085892	0.00305973	0.424919	0.0457698	0.796799		unknown protein ;supported by full-length cDNA: Ceres:40641.
4794	249694_at	At5g35790		-0.463883	0.662867	-0.285478	-1.14451	-0.896852	0.156819		0.00142102	0.000859382	0.00761041	1.6695e-05	8.94174e-05	0.171635		glucose-6-phosphate dehydrogenase ;supported by full-length cDNA: Ceres:22483.
14398	259298_at	At3g05370		-0.223773	-0.553312	-0.589459	0.324906	0.0533793	-0.193807		0.112294	0.00086178	0.000260546	0.0586405	0.758098	0.218002		putative disease resistance protein similar to Cf-2 disease resistance protein GB:AAC15780 from [Lycopersicon pimpinellifolium]
1215	246115_at	At5g20300		0.119596	0.604463	0.23752	-0.113474	-0.200794	0.0670989		0.386082	0.00086248	0.0447509	0.5154	0.115797	0.645364		putative protein chloroplast outer envelope protein OEP86 precursor -Pisum sativum, PIR:S49910
1685	246585_at	At5g14750		-0.129449	0.757832	-0.0575695	-0.633106	-0.623657	0.219363		0.322143	0.00086248	0.593639	0.00114529	0.000685707	0.111708		myb transcription factor werewolf (WER)/ MYB66
20906	265806_at	At2g18010		0.00718255	-0.770145	-1.40851	0.556414	-0.44098	-1.10725		0.976728	0.00086248	8.15803e-06	0.0129714	0.00499181	8.86093e-06		putative auxin-regulated protein
14453	259353_at	At3g05190		0.547917	0.704365	0.211764	-0.181222	-0.548989	-0.256266		0.00214948	0.000862777	0.0699317	0.178276	0.00266964	0.0529906		putative branched-chain amino acid aminotransferase
16580	261480_at	At1g14280		-0.755368	0.639994	-0.11148	-1.58346	-0.801552	0.605045		0.000190478	0.000868512	0.25064	2.37211e-07	5.32811e-05	0.000163822		phytochrome kinase substrate 1, putative similar to phytochrome kinase substrate 1 GI:5020168 from [Arabidopsis thaliana];supported by full-length cDNA: Ceres:97569.
12701	257601_at	At3g24820		0.099793	0.730569	0.100412	-0.467024	-0.543366	-0.0573933		0.552234	0.000869459	0.428403	0.00387476	0.00454016	0.684458		hypothetical protein predicted by genemark.hmm; supported by full-length cDNA: Ceres: 33269.
12766	257666_at	At3g20270		-0.108916	0.552164	-0.272192	-0.592645	-0.677809	-0.0550128		0.407036	0.000871962	0.00874242	0.000785444	0.00219006	0.684247		bactericidal permeability-increasing protein precursor, putative similar to GB:P17213 from [Homo sapiens] (J. Biol. Chem. 264 (16), 9505-9509 (1989))
16854	261754_at	At1g76130		-0.155704	-1.0587	-0.221988	0.693245	0.688633	-0.198408		0.457948	0.000872179	0.168013	0.00179514	0.000595518	0.194013		alpha-amylase, putative similar to alpha-amylase GI:7532799 from [ Malus domestica];supported by full-length cDNA: Ceres:119931.
17026	261926_at	At1g22530		0.0611571	-0.602795	-0.602963	0.739149	-0.00641688	-0.690613		0.676603	0.000873591	8.7502e-05	0.000139048	0.970683	7.88874e-05		unknown protein
14478	259378_at	At3g16310		0.0649666	0.614077	0.340131	-0.424538	-0.156297	0.324286		0.666421	0.00087717	0.00675086	0.0158691	0.301332	0.0298703		unknown protein supported by full-length cDNA: Ceres:29750.
6270	251170_at	At3g63260		0.0400318	-0.617519	-0.348989	0.57435	0.203415	-0.423982		0.792557	0.000878224	0.00633851	0.0013513	0.185542	0.0034136		ATMRK1 ;supported by full-length cDNA: Ceres:253505.
3502	248402_at	At5g52100		-0.292343	0.67157	0.163005	-0.798372	-0.4707	0.533183		0.0990846	0.00087985	0.113113	0.000902093	0.00335531	0.00694476		dihydrodipicolinate reductase-like protein ;supported by full-length cDNA: Ceres:107440.
7791	252691_at	At3g44050		0.115834	0.682902	-0.0951166	-0.410106	-0.51577	-0.139728		0.51739	0.000883164	0.499771	0.0163972	0.00279225	0.296124		kinesin -like protein KLP2 protein, Xenopus laevis, PIR:T30335
4566	249466_at	At5g39740		0.0138767	0.636966	0.0498505	-0.577818	-0.559745	0.00699978		0.941226	0.000884	0.663557	0.00109697	0.000795037	0.962238		ribosomal protein L5 - like ribosomal protein L5, rice
847	245747_at	At1g51100		0.0790174	0.85951	0.421178	-0.744207	-0.672738	0.2683		0.772001	0.000886236	0.0068176	0.00567323	0.000765427	0.258206		hypothetical protein predicted by genemark.hmm;supported by full-length cDNA: Ceres:31356.
7386	252286_at	At3g49070		-0.210716	-0.765617	-0.333893	0.563412	0.361962	-0.127361		0.0919974	0.0008913	0.0135855	0.00200558	0.0175365	0.254171		putative protein
20251	265151_at	At1g51340		-0.144083	-0.648638	-1.2028	0.366546	-0.439877	-1.05747		0.533597	0.000892111	4.37997e-06	0.0467697	0.0187071	6.08693e-05		hypothetical protein similar to hypothetical protein GB:AAC28771; supported by cDNA: gi_16604696_gb_AY059793.1_
3448	248348_at	At5g52190		-0.381207	-0.563649	-0.428633	0.150737	0.0820991	-0.0832156		0.00857357	0.000892155	0.00114952	0.277353	0.608149	0.53886		putative protein similar to unknown protein (sp|P42404);supported by full-length cDNA: Ceres:15004.
21812	266712_at	At2g46750		-0.151484	-0.59774	-1.53648	0.440881	-0.980545	-1.39232		0.213171	0.000895032	1.12065e-07	0.00516163	7.18554e-05	1.20827e-06		unknown protein
6393	251293_at	At3g61930		-0.576894	-0.629021	-0.957676	0.00110067	-0.278841	-0.326312		0.00220984	0.000902136	0.000190498	0.996888	0.0314102	0.0705512		hypothetical protein
961	245861_at	At5g28300		0.657665	0.703246	0.782024	0.0286022	0.143391	0.210996		0.000379402	0.000902853	3.06338e-05	0.910993	0.279586	0.18078		GTL1 - like protein GTL1, Arabidopsis thaliana, EMBL:ATAJ3215; supported by cDNA: gi_14423451_gb_AF386963.1_AF386963
11881	256781_at	At3g13650		-0.26488	-0.559277	-0.0333441	0.288119	0.571964	0.197332		0.077169	0.000906257	0.786794	0.0666275	0.000421255	0.153807		dirigent protein, putative similar to dirigent protein GB:AAF25365 from [Thuja plicata]
22140	267040_at	At2g34300		-0.0560725	0.748368	-0.0670203	-0.778578	-0.777967	0.00460734		0.735839	0.000908455	0.542137	0.000235328	0.000282463	0.976041		unknown protein
6123	251023_at	At5g02170		0.304648	-1.00932	-0.427426	1.34993	0.571605	-0.809396		0.174676	0.000910012	0.00583111	1.28147e-05	0.00102481	0.000158355		putative protein amino acid transport protein - Arabidopsis thaliana, EMBL:U39783
14953	259853_at	At1g72300		-0.0387168	0.667649	-0.458672	-0.462292	-1.1884	-0.337433		0.811754	0.000913356	0.000956297	0.00298117	3.59926e-05	0.0193934		leucine-rich receptor-like protein kinase, putative similar to GI:3641252 from [Malus x domestica] (Plant Mol. Biol. 40 (6), 945-957 (1999))
37	244937_at	ndhH		0.0396125	0.829242	-0.068963	-0.754962	-0.78842	-0.0747216		0.865226	0.000914692	0.722091	0.00107039	0.000511513	0.704992		NADH dehydrogenase 49KDa protein
2368	247268_at	At5g64080		-0.0758811	-0.696866	0.0612236	0.623925	0.749099	0.14548		0.736755	0.000915297	0.609157	0.00639638	0.000346421	0.348161		putative protein contains similarity to nonspecific lipid-transfer protein;supported by full-length cDNA: Ceres:98459.
17851	262751_at	At1g16310		0.0500589	-0.947337	-0.416528	1.03131	0.481047	-0.549363		0.873412	0.000915421	0.00295947	0.000934273	0.022214	0.0598735		hypothetical protein predicted by genscan+
5448	250348_at	At5g11990		-0.487573	-0.841038	-0.483835	0.223476	0.306543	-0.0672301		0.0113976	0.000915575	0.00226688	0.214607	0.140856	0.762544		putative protein
18800	263700_at	At1g31150		0.471546	0.784102	0.0436767	-0.339343	-0.4651	-0.211866		0.0503161	0.000915766	0.839912	0.0983416	0.0442184	0.145295		unknown protein EST gb|Z33866 comes from this gene
21865	266765_at	At2g46860		-0.0746886	0.645687	0.169682	-0.641265	-0.275477	0.31727		0.720194	0.000915985	0.195734	0.00334998	0.147956	0.0775902		putative inorganic pyrophosphatase
7429	252329_at	At3g48760		0.460006	0.630924	0.217753	-0.0861227	-0.404516	-0.327953		0.0117151	0.000922086	0.0738736	0.63116	0.00659407	0.0480942		putative protein several hypothetical proteins
19123	264023_at	At2g21195		0.115486	-0.535438	0.00880767	0.779667	0.632466	-0.109362		0.424732	0.000922086	0.946121	0.000132968	0.00107083	0.408131		Expressed protein ; supported by full-length cDNA: Ceres: 20090.
8355	253255_at	At4g34760		-0.529389	0.647364	-0.398269	-1.16986	-1.13342	0.127527		0.00335896	0.000926876	0.00243816	6.4803e-06	2.77243e-05	0.292472		putative auxin-regulated protein auxin-induced protein X15, Glycine max, PIR2:JQ1097;supported by full-length cDNA: Ceres:10510.
7186	252086_at	At3g52030		0.516282	0.746223	0.253021	-0.134369	-0.393737	-0.209141		0.00371308	0.000929334	0.0555523	0.541916	0.0342695	0.149514		hypothetical protein
3334	248234_at	At5g53850		0.26527	0.581343	0.1065	-0.351555	-0.30658	-0.159106		0.0598327	0.000932875	0.268795	0.0167062	0.0333545	0.294359		putative protein contains similarity to enolase-phosphatase
1717	246617_at	At5g36270		-0.277987	0.600813	0.397398	-0.690223	-0.239026	0.632444		0.112265	0.000933261	0.00815892	0.000269094	0.0870341	0.0012438		GSH-dependent dehydroascorbate reductase 1-like
12616	257516_at	At1g69040		0.452431	0.77335	1.15913	-0.329022	0.435033	0.775439		0.0189755	0.000933261	1.5171e-06	0.0910107	0.0135747	0.00105899		unknown protein
104	245004_at	ycf9		0.0330329	0.627412	0.848866	-0.656053	0.375595	0.921783		0.865612	0.000934419	1.70332e-05	0.000810258	0.0160703	0.000305873		hypothetical protein
8381	253281_at	At4g34138		0.387205	0.577696	-0.0571061	-0.0665301	-0.513426	-0.456974		0.00629167	0.000934419	0.585824	0.676495	0.00797844	0.0148479		predicted protein
1082	245982_at	At5g13170		0.960175	-0.667397	-0.256915	1.87122	0.511233	-1.13275		1.32553e-05	0.000937872	0.0186747	2.17174e-07	0.00191202	1.66409e-05		senescence-associated protein (SAG29) ;supported by full-length cDNA: Ceres:38843.
8168	253068_at	At4g37820		0.237266	0.575883	0.0276714	-0.404426	-0.542386	-0.132179		0.0503822	0.00094021	0.815657	0.0087053	0.00191466	0.276863		putative protein Kaposi's sarcoma-associated herpes-like virus ORF73gene, Kaposi's sarcoma-associated herpesvirus, U52064
13140	258040_at	At3g21190		-0.0518361	-0.654406	-0.23356	0.586081	0.425727	-0.237985		0.741124	0.00094021	0.0225587	0.000769302	0.0407935	0.0488142		unknown protein ;supported by full-length cDNA: Ceres:40534.
14181	259081_at	At3g05030		-0.0720184	-0.639566	-0.75963	0.468104	0.0390804	-0.597353		0.634942	0.00094021	2.63664e-05	0.0067073	0.82158	0.000328397		putative sodium proton exchanger similar to sodium proton exchanger Nhx1 GB:AAD16946 [Arabidopsis thaliana]
21394	266294_at	At2g29500		1.31202	0.597677	2.03523	0.643392	1.51188	0.720616		6.35228e-06	0.00094021	4.00715e-08	0.00318016	2.75657e-06	0.000182843		putative small heat shock protein ;supported by full-length cDNA: Ceres:25828.
22311	267211_at	At2g44065		0.0223967	0.592425	0.61516	-0.571809	-0.0713119	0.525824		0.922811	0.00094021	0.000186745	0.000781921	0.595404	0.00177339		Expressed protein ; supported by full-length cDNA: Ceres: 24003.
17000	261900_at	At1g80940		0.20653	0.6563	0.28386	-0.356924	-0.41427	-0.0719363		0.158477	0.000940307	0.0296751	0.0432819	0.0145044	0.68325		unknown protein ;supported by full-length cDNA: Ceres:37300.
2352	247252_at	At5g64770		-0.730397	-0.836109	-2.34042	0.0445136	-1.22046	-1.45094		6.51471e-05	0.00094156	1.24787e-06	0.802479	0.00018303	4.43202e-05		unknown protein
5512	250412_at	At5g11150		-0.0371456	-0.746513	-0.100537	0.539378	0.681843	-0.0950877		0.840708	0.000949895	0.496696	0.0033855	0.00390577	0.582875		putative protein synaptobrevin-like protein Sybl1, Mus musculus, EMBL:MMU133536
11885	256785_at	At3g13720		-0.0303344	-0.815617	-0.389404	0.797374	0.3737	-0.25502		0.853359	0.000949895	0.00122273	0.000982688	0.040802	0.0399574		unknown protein ;supported by full-length cDNA: Ceres:8544.
17810	262710_at	At1g16210		0.44703	0.53127	0.282388	-0.101509	-0.299507	-0.31887		0.00195833	0.000949895	0.00904464	0.461753	0.0206548	0.00882651		unknown protein ESTs gb|T04357 and gb|AA595092 come from this gene;supported by full-length cDNA: Ceres:114103.
19484	264384_at	At2g25170		0.388051	0.753639	0.204994	-0.324439	-0.545654	-0.413414		0.0145447	0.000949895	0.0422743	0.0904416	0.0105409	0.0227172		putative chromodomain-helicase-DNA-binding protein similarity to Mi-2, Homo sapiens, GB:X86691; supported by cDNA: gi_6318929_gb_AF185578.1_AF185578
12481	257381_at	At2g37950		-0.703164	-0.580894	-0.611108	-0.0856416	-0.00448411	0.0880711		0.000293158	0.000949999	7.97311e-05	0.666918	0.983301	0.505657		unknown protein
13283	258183_at	At3g21550		-0.445651	-0.574212	-0.118548	0.221492	0.555291	0.310752		0.0017644	0.000950374	0.220186	0.0935768	0.000470587	0.00947542		unknown protein ;supported by full-length cDNA: Ceres:7192.
9779	254679_at	At4g18120		0.00897601	-0.637024	-0.233659	0.317715	0.236351	-0.139578		0.966557	0.000951406	0.0411513	0.0558218	0.142447	0.501217		putative protein Mei2-like protein, Arabidopsis thaliana, gb:D86122
8229	253129_at	At4g36020		-0.12808	-0.687635	0.0359828	0.507723	0.567985	0.0722166		0.4069	0.000951836	0.804888	0.00322127	0.00789396	0.59308		glycine-rich protein glycine-rich protein 2, wood tobacco, PIR1:KNNT2S;supported by full-length cDNA: Ceres:122924.
21657	266557_at	At2g46080		-0.107241	-0.616616	-0.140316	0.366768	0.239603	-0.018734		0.531729	0.000952387	0.226813	0.0496217	0.0647358	0.906644		unknown protein ; supported by cDNA: gi_16604341_gb_AY058069.1_
3416	248316_at	At5g52670		0.0693288	-0.765639	0.605663	0.589128	1.52482	0.482549		0.767981	0.000955763	0.000474789	0.00229905	3.31378e-06	0.00545996		putative protein similar to unknown protein (emb|CAA71173.1)
4133	249033_at	At5g44920		0.259152	-0.817062	0.247447	1.19246	1.14183	-0.109779		0.0544456	0.000957425	0.034795	3.93064e-05	0.000923862	0.320301		putative protein contains similarity to disease resistance protein
3757	248657_at	At5g48570		1.16882	0.868209	0.323759	0.0757483	-0.572401	-0.886074		2.0895e-05	0.000961568	0.0299478	0.64017	0.0010073	6.39249e-05		peptidylprolyl isomerase
21235	266135_at	At2g45100		0.368714	0.591945	0.216297	-0.234753	-0.471999	-0.0402167		0.0299084	0.000969581	0.12101	0.105858	0.00474206	0.748668		putative transcription factor IIIB 70 KD subunit (TFIIIB)
18173	263073_at	At2g17500		0.215839	-0.752662	-0.418726	0.806519	0.301112	-0.590531		0.332641	0.000973408	0.00927598	0.00147615	0.0725944	0.00781373		unknown protein ;supported by full-length cDNA: Ceres:105072.
2847	247747_at	At5g59000		-0.0984543	-0.652125	-0.239865	0.385976	0.303482	-0.14919		0.567693	0.00097469	0.0259523	0.0373428	0.0586426	0.172253		putative protein predicted proteins, Arabidopsis thaliana; supported by full-length cDNA: Ceres: 120947.
7436	252336_at	At3g48880		0.0853063	0.612867	0.256697	-0.410526	-0.322539	0.123894		0.612281	0.000980122	0.0143496	0.00664984	0.0160111	0.365244		putative protein N7 protein - Medicago truncatula, EMBL:CAA76808;supported by full-length cDNA: Ceres:99337.
14584	259484_at	At1g12580		0.152364	0.702662	0.0806106	-0.7104	-0.479629	0.00785927		0.418036	0.000980122	0.526854	0.00033092	0.00235005	0.967895		calcium-dependent protein kinase, putative similar to calcium-dependent protein kinase GI:5162877 from (Marchantia polymorpha); supported by cDNA: gi_16323175_gb_AY057692.1_
3901	248801_at	At5g47370		-0.675073	0.563325	-0.90953	-1.00205	-1.4959	-0.207119		0.000274184	0.000980908	7.53468e-06	0.000214769	4.92797e-07	0.181412		homeobox-leucine zipper protein-like ; supported by cDNA: gi_15450446_gb_AY052324.1_
6473	251373_at	At3g60530		0.251018	0.552587	1.24811	-0.428264	0.468608	0.999131		0.0428252	0.000983877	2.97156e-07	0.00344483	0.0018254	1.42337e-05		GATA transcription factor 4 ; supported by cDNA: gi_14517394_gb_AY039532.1_
12567	257467_at	At1g31320		-0.0659307	-0.539286	-0.681581	0.48408	-0.126784	-0.67263		0.692039	0.000984731	0.00763631	0.00170191	0.643694	0.00237502		hypothetical protein similar to hypothetical protein GB:AAF24588 GI:6692123 from [Arabidopsis thaliana]
14004	258904_at	At3g06400		0.357323	0.626832	0.198138	-0.256452	-0.445886	-0.207614		0.00745616	0.000985984	0.0598304	0.0671422	0.00459143	0.0686538		putative ATPase (ISW2-like) similar to ISW2 (ATPase component of a two subunit chromatin remodeling complex) GB:6324879 [Saccharomyces cerevisiae]; Pfam HMM hits: Helicases conserved C-terminal domain, SNF2 and others N-terminal domain
18729	263629_at	At2g04850		-0.44392	-0.664076	-0.311886	-0.0514509	0.318402	0.164949		0.0143212	0.000985984	0.0276988	0.802814	0.0710149	0.408177		hypothetical protein predicted by genscan;supported by full-length cDNA: Ceres:113395.
14981	259881_at	At1g76820		0.598059	0.883653	0.674426	-0.0825676	-0.309205	-0.0483245		0.000891211	0.000986086	0.000270518	0.620307	0.0538322	0.756009		Expressed protein ; supported by cDNA: gi_14190522_gb_AF380661.1_AF380661
8450	253350_at	At4g33690		0.141421	0.628326	0.304088	-0.469322	-0.354492	0.0265826		0.274752	0.000992716	0.0116128	0.00273104	0.0689766	0.836584		hypothetical protein
8997	253897_at	At4g27120		0.400549	0.601646	0.0926241	-0.146061	-0.507184	-0.326998		0.00401988	0.000997279	0.475389	0.382567	0.00257886	0.0142267		putative protein
4063	248963_at	At5g45700		-0.537404	-0.593663	-0.435721	0.0631797	0.0501551	0.195186		0.0047744	0.000998135	0.00309278	0.709423	0.720984	0.194894		unknown protein
7707	252607_at	At3g44990		0.605814	-0.817993	-0.623333	1.46015	0.123334	-1.21298		0.000560134	0.00100028	0.000206661	1.27116e-06	0.406933	1.17079e-06		xyloglucan endo-transglycosylase ; supported by cDNA: gi_15810248_gb_AY056163.1_
11905	256805_at	At3g20930		0.214521	0.589489	-0.122145	-0.513425	-0.730516	-0.127083		0.394731	0.00100044	0.219429	0.0132178	0.000105229	0.470924		unknown protein contains similarity to plastid protein GB:AAB80660 from [Arabidopsis thaliana], contains Pfam profile: PF00076 RNA recognition motif;supported by full-length cDNA: Ceres:112006.
6735	251635_at	At3g57510		-0.527518	-0.542768	-0.776808	0.0454665	-0.172211	-0.103662		0.00106681	0.00100285	3.52554e-05	0.813168	0.307152	0.353819		endo-polygalacturonase
3586	248486_at	At5g51060		-0.649256	0.692207	-0.476213	-1.57217	-1.2025	0.249341		0.000303936	0.00100397	0.00201997	3.67764e-07	1.40459e-05	0.0490069		respiratory burst oxidase protein
10666	255566_s_at	At4g01780		0.264566	0.596426	0.222987	-0.429696	-0.523403	0.0656046		0.0556941	0.00102557	0.185359	0.00832672	0.00441408	0.645364		hypothetical protein
11824	256724_at	At2g34040		0.417414	0.61931	0.244411	-0.149772	-0.387608	-0.142467		0.0209218	0.00102557	0.0397151	0.508007	0.0160519	0.379345		unknown protein ;supported by full-length cDNA: Ceres:13928.
210	245110_at	At2g41550		0.446235	0.88539	0.631393	-0.312552	-0.322324	0.137907		0.00253959	0.00102739	0.000279069	0.0267549	0.0660108	0.227957		hypothetical protein predicted by genefinder
20727	265627_at	At2g27285		0.61903	0.830587	0.322089	-0.462084	-0.564464	-0.150462		0.00145295	0.0010349	0.0404647	0.0319145	0.00639976	0.180089		Expressed protein ; supported by full-length cDNA: Ceres: 16367.
2162	247062_at	At5g66810		0.0946583	0.713758	0.00750067	-0.724632	-0.734194	-0.122695		0.621621	0.00104197	0.96135	0.000813674	0.000491498	0.272397		putative protein similar to unknown protein (gb|AAB71479.1|)
6594	251494_at	At3g59350		-0.0571753	-0.525758	-0.281089	0.518831	0.278076	-0.279676		0.717325	0.00104235	0.0100744	0.00300032	0.028338	0.0641399		protein kinase-like protein Pto kinase interactor 1 - Lycopersicon esculentum, EMBL:U28007; supported by cDNA: gi_15451117_gb_AY054639.1_
14504	259404_at	At1g17720		0.154745	0.635949	-0.233561	-0.408089	-0.77197	-0.440425		0.259096	0.00104625	0.115811	0.0172869	0.000292051	0.00594157		type 2A protein serine/threonine phosphatase 55 kDa B regulatory subunit almost identical to type 2A protein serine/threonine phosphatase 55 kDa B regulatory subunit GI:1408460 from [Arabidopsis thaliana]; supported by cDNA: gi_15010727_gb_AY045665.1_
15545	260445_at	At1g68370		0.181329	0.744229	-0.265144	-0.686713	-0.891939	-0.385187		0.310207	0.00104625	0.0866419	0.000871463	0.000286031	0.00470776		ARG1 protein (Altered Response to Gravity) identical to GB:AAD13758; supported by cDNA: gi_4249661_gb_AF089810.1_AF089810
9190	254090_at	At4g25010		-0.348457	0.708388	0.169545	-1.19035	-0.80599	0.480745		0.0340117	0.00104883	0.338316	8.50765e-06	8.8036e-05	0.00292974		MtN3 - like protein MtN3 (induced during root nodule development), Medicago truncatula, gb:Y08726
18898	263798_at	At2g24640		0.237541	0.603121	0.0199755	-0.220285	-0.564799	-0.222276		0.125771	0.00104911	0.905432	0.227612	0.00210767	0.0880873		putative ubiquitin carboxyl terminal hydrolase ; supported by cDNA: gi_13430805_gb_AF360315.1_AF360315
7058	251958_at	At3g53560		0.280277	0.59426	0.0648488	-0.361534	-0.6819	-0.251554		0.0536077	0.00105221	0.525653	0.0110098	0.000147238	0.0289559		putative protein predicted proteins, Arabidopsis thaliana;supported by full-length cDNA: Ceres:36212.
15392	260292_at	At1g63680		0.143052	0.542044	0.0325786	-0.386607	-0.45523	-0.265714		0.328265	0.00105285	0.86015	0.0108588	0.00287293	0.0387187		putative UDP-N-acetylmuramoylalanyl-D-glutamate--2,6-diaminopimelate ligase similar to UDP-N-acetylmuramoylalanyl-D-glutamate--2,6-diaminopimelate ligase (murE) GB:S40595 [Escherichia coli]
8911	253811_at	At4g28190		-0.290198	0.669383	0.296436	-0.92933	-0.354166	0.500034		0.0269188	0.00105335	0.00719778	3.48503e-05	0.0160703	0.00064171		hypothetical protein ;supported by full-length cDNA: Ceres:96705.
9185	254085_at	At4g24960		0.481709	-0.634913	-0.601267	1.07897	-0.0677039	-1.14435		0.00235679	0.00105666	0.000161592	1.49023e-05	0.696424	3.87665e-06		abscisic acid-induced - like protein abscisic acid-induced protein HVA22, Hordeumvulgare, PIR2:A48892;supported by full-length cDNA: Ceres:28535.
6940	251840_at	At3g54960		-0.0169505	0.652349	0.269767	-0.709874	-0.471569	0.163443		0.946881	0.00106006	0.0417924	0.000273978	0.00353185	0.240513		protein disulfide-isomerase-like protein protein disulphide isomerase, Fasciola hepatica
6969	251869_at	At3g54500		-0.0168978	0.728229	0.0199414	-0.595139	-0.598776	0.1022		0.929662	0.00106006	0.895052	0.001282	0.00225255	0.3858		putative protein
7125	252025_at	At3g52900		0.122407	0.772494	0.0261327	-0.792102	-0.843642	-0.157537		0.48283	0.00106006	0.849337	0.000417131	8.01475e-05	0.202462		putative protein chromosome assembly protein homolog, Aquifex aeolicus, PIR:B70356;supported by full-length cDNA: Ceres:121911.
9427	254327_at	At4g22490		3.2272	0.600508	2.64958	2.65739	2.14202	-0.526528		2.46174e-10	0.00106006	1.07895e-09	4.86071e-09	4.10327e-08	0.000627652		RCc3- like protein RCc3 protein, Oryza sativa, PIR2:S53012;supported by full-length cDNA: Ceres:270276.
457	245357_at	At4g17560		0.121236	0.745825	0.46567	-0.800062	-0.373075	0.344397		0.550924	0.00106404	0.0103106	0.000114415	0.0434284	0.0341037		putative protein ;supported by full-length cDNA: Ceres:2161.
3229	248129_at	At5g54780		-0.272397	0.591116	-0.418491	-0.35571	-0.595907	-0.0987482		0.111085	0.00106404	0.0171722	0.0598615	0.0227341	0.521262		putative protein contains similarity to GTPase activating protein
3488	248388_at	At5g51980		-0.11561	-0.696523	-0.192634	0.502636	0.518225	-0.0867397		0.426341	0.00106404	0.105056	0.00361822	0.00404971	0.522864		putative protein contains similarity to myosin heavy chain kinase
4041	248941_s_at	At5g45460		-0.0149953	0.637916	-0.107305	-0.730256	-0.521362	0.0508608		0.946493	0.00106505	0.460786	8.87304e-05	0.00109656	0.69322		putative protein similar to unknown protein (pir||T04430)
17997	262897_at	At1g59840		-0.16949	0.626145	0.0907837	-0.525948	-0.386272	0.288649		0.182592	0.00107109	0.471998	0.00328674	0.0331351	0.0201956		hypothetical protein predicted by genemark.hmm
430	245330_at	At4g14930		-0.0270167	0.717849	0.184285	-0.738121	-0.579995	0.228475		0.88294	0.00107432	0.159527	0.000142818	0.00212992	0.0501714		hypothetical protein ;supported by full-length cDNA: Ceres:38042.
21997	266897_at	At2g45820		0.357109	0.671374	0.0311909	-0.308855	-0.619173	-0.354206		0.0075491	0.00107432	0.779973	0.0395587	0.00173629	0.0101933		remorin identical to GB:M25268, a non-specific DNA binding protein; may be involved in intercellular communication; supported by cDNA: gi_15028386_gb_AY045996.1_
8579	253479_at	At4g32360		0.561254	0.572667	0.14807	-0.0497177	-0.133207	-0.190751		0.00795054	0.00108414	0.394315	0.816711	0.416515	0.220868		ferredoxin-NADP+ reductase - like protein ferredoxin--NADP+ reductase, Mus musculus, PIR2:S60028
20108	265008_at	At1g61560		-0.396339	-0.760617	-0.872803	0.299787	-0.0768031	-0.445371		0.00471101	0.00109464	1.04708e-05	0.0718487	0.653558	0.00185497		Mlo protein, putative similar to Mlo protein GI:1877220 from [Hordeum vulgare]; supported by cDNA: gi_14091581_gb_AF369567.1_AF369567
71	244971_at	clpP		0.501912	0.57232	0.617431	-0.233676	0.0535548	0.210611		0.00151481	0.00109598	0.000180145	0.143247	0.708877	0.177426		ATP-dependent protease subunit
1654	246554_at	At5g15450		0.557031	0.582878	-0.0629973	-0.0861996	-0.643244	-0.622597		0.0029576	0.00109598	0.624619	0.597566	0.000262431	0.000309118		HSP100/ClpB, putative similar to HSP100/ClpB GI:9651530 [Phaseolus lunatus]
6166	251066_at	At5g01880		-0.439038	-0.743742	-0.74479	0.0779068	-0.230664	-0.247704		0.00426364	0.00109598	0.000117212	0.705408	0.152892	0.0458421		putative protein RING-H2 finger protein RHA3a - Arabidopsis thaliana, EMBL:AF078824
7691	252591_at	At3g45600		-0.126885	-0.621388	-0.244269	0.57377	0.460867	-0.109285		0.347538	0.00109598	0.0242693	0.00118918	0.0122828	0.3811		putative protein senescence-associated protein 5 (SA5) - Hemerocallis hybrid cultivar, EMBL:AF082030; supported by full-length cDNA: Ceres: 11427.
10588	255488_at	At4g02630		-0.805337	-0.5903	-1.53783	0.0309927	-0.838657	-0.702336		0.000100584	0.00109598	3.40539e-07	0.881692	3.99443e-05	0.000219556		putative serine/threonine protein kinase
15136	260036_at	At1g68830		-0.233414	0.65647	-0.40275	-0.889116	-1.12111	-0.170676		0.0582587	0.00109598	0.00145005	5.3395e-05	3.62933e-05	0.173788		putative protein kinase Pfam HMM hit: Eukaryotic protein kinase domain
21895	266795_at	At2g03070		0.373238	0.637382	-0.0997831	-0.198941	-0.754377	-0.607095		0.0113976	0.00109598	0.441772	0.218379	0.000580131	0.000829155		unknown protein
17867	262767_at	At1g13170		-0.0869887	0.746774	0.123259	-1.10411	-0.667988	0.379397		0.708743	0.00109818	0.386948	6.60088e-05	0.00242826	0.0459042		putative oxysterol-binding protein similar to gb|M86917 oxysterol-binding protein from Homo sapiens
6282	251182_at	At3g62600		0.125135	0.595842	-0.102307	-0.452622	-0.690134	-0.289182		0.361851	0.00110258	0.288336	0.00386522	0.000495101	0.0288976		putative protein HIRA interacting protein 4 (dnaJ-like) - Homo sapiens, EMBL:AJ001309;supported by full-length cDNA: Ceres:37292.
991	245891_at	At5g09220		-0.390011	-0.605694	-0.471451	0.0617373	0.0915995	-0.0636088		0.00882475	0.00111021	0.00170163	0.681511	0.450174	0.586266		amino acid transport protein AAP2 ;supported by full-length cDNA: Ceres:114602.
15151	260051_at	At1g78210		0.0100497	-0.646288	0.0263176	0.692689	0.773718	-0.125591		0.975791	0.00111277	0.848107	0.00523793	5.61791e-05	0.472368		hypothetical protein
10405	255305_at	At4g04770		0.380776	-0.605075	-0.181336	0.98924	0.368248	-0.638749		0.00889051	0.0011137	0.068229	2.53739e-05	0.0251125	0.0002756		putative ABC transporter similar to Guillardia theta ABC transporter, GenBank accession number AF041468; supported by cDNA: gi_15529142_gb_AY052195.1_
18233	263133_at	At1g78450		-0.230885	-0.764967	-0.626433	0.533008	0.119876	-0.450078		0.189604	0.0011137	6.64231e-05	0.009211	0.573385	0.00274767		hypothetical protein predicted by genemark.hmm;supported by full-length cDNA: Ceres:5677.
3734	248634_at	At5g49030		0.154574	0.538079	0.079447	-0.342403	-0.267192	0.00437303		0.306839	0.00111874	0.437559	0.0244451	0.0323065	0.975812		isoleucyl-tRNA synthetase
4314	249214_at	At5g42720		-0.303112	-0.619849	-0.536027	0.22199	-0.0155988	-0.297883		0.0942757	0.00112116	0.000169533	0.276158	0.919962	0.0867228		beta-1,3-glucanase-like protein
17381	262281_at	At1g68570		-0.481981	-0.542115	-0.68189	0.164183	-0.174176	-0.310157		0.00159738	0.00112116	5.21213e-05	0.314171	0.176495	0.020626		peptide transporter, putative similar to PEPTIDE TRANSPORTER PTR2-B GB:P46032 GI:1172704 from [Arabidopsis thaliana]
4308	249208_at	At5g42650		-0.202775	-0.604991	-0.722505	0.366827	-0.131805	-0.474518		0.202123	0.00112143	2.95024e-05	0.0436449	0.289431	0.00845534		allene oxide synthase (emb CAA73184.1) ; supported by cDNA: gi_6002956_gb_AF172727.1_AF172727
5834	250734_at	At5g06270		-0.0779359	-0.668189	-0.227572	0.636052	0.535121	-0.0502995		0.713089	0.00112215	0.0565117	0.00158083	0.0171441	0.744665		putative protein similar to unknown protein (gb|AAF02129.1);supported by full-length cDNA: Ceres:104017.
3926	248826_at	At5g47080		0.266721	0.656036	-0.230271	-0.346167	-0.788719	-0.453638		0.0700134	0.00112468	0.0876773	0.0250115	0.000266339	0.00177714		casein kinase II beta chain ; supported by cDNA: gi_468263_gb_L22563.1_ATHCKIB
6420	251320_at	At3g61530		0.402129	0.526423	0.41829	0.0236133	-0.0460385	0.0325571		0.00303926	0.00112468	0.00062028	0.900381	0.769003	0.81714		3-methyl-2-oxobutanoate hydroxy-methyl-transferase-like protein ketopantoate hydroxymethyltransferase - Emericella nidulans, EMBL:AF134703;supported by full-length cDNA: Ceres:36358.
12188	257088_at	At3g20510		-0.0803585	-0.669517	-0.128979	0.615684	0.695414	-0.00914709		0.609189	0.00112508	0.235347	0.0005756	0.000457502	0.946032		unknown protein
9944	254844_at	At4g11790		0.275762	0.741614	-0.0570117	-0.456892	-0.737622	-0.300007		0.0577721	0.00112859	0.65232	0.0190487	0.000816632	0.0516168		hypothetical protein supported by full-length cDNA: Ceres:151415.
15864	260764_at	At1g48950		0.0963847	0.559945	0.391566	-0.60059	-0.243784	0.259167		0.588178	0.00112859	0.00227049	0.00150895	0.0655615	0.0558089		unknown protein
3420	248320_at	At5g52720		0.125649	-0.5515	0.463699	0.543775	1.1762	0.221742		0.33613	0.00112988	0.000941247	0.0015792	0.000544659	0.0700243		putative protein similar to unknown protein (emb|CAA71173.1)
2132	247032_at	At5g67240		0.112617	0.934252	0.653039	-0.753187	-0.301987	0.30912		0.424644	0.00114722	0.000198341	0.00684397	0.23011	0.0419364		putative protein strong similarity to unknown protein (emb|CAB62118.1)
17143	262043_at	At1g80190		0.0383497	0.654847	0.17644	-0.283918	-0.318438	-0.0623053		0.812677	0.00114722	0.12101	0.0741029	0.0150775	0.703803		unknown protein
7466	252366_at	At3g48420		-0.994189	0.530081	-0.511253	-1.58563	-1.13367	0.56935		5.10988e-05	0.0011479	0.000416026	2.11186e-07	5.28162e-06	0.000574291		Expressed protein ; supported by full-length cDNA: Ceres: 26537.
15590	260490_at	At1g51500		0.0507889	-0.764383	-0.556131	0.837554	0.200778	-0.591853		0.738491	0.00114902	0.000840978	0.00101032	0.177297	0.000398364		ATP-dependent transmembrane transporter, putative similar to GB:AAF61569 from [Bombyx mori]; supported by cDNA: gi_15724277_gb_AF412079.1_AF412079
2283	247183_at	At5g65440		0.00123217	0.595746	-0.171082	-0.650354	-0.746084	-0.18788		0.99557	0.00115102	0.098499	0.00123016	0.000181411	0.178918		putative protein strong similarity to unknown protein (pir||T05573)
10989	255889_at	At1g17840		0.180269	-0.71484	-0.607327	1.01074	0.0921306	-0.854925		0.337328	0.00115102	8.80153e-05	0.000341788	0.621203	0.000372127		ABC transporter, putative similar to ABC transporter GI:10280532 from [Homo sapiens]
3719	248619_at	At5g49630		0.473749	-0.733831	0.139172	1.21231	0.76082	-0.410219		0.00248642	0.00115165	0.239949	0.000127627	0.0023689	0.00709352		amino acid permease 6 (emb CAA65051.1)
6121	251021_at	At5g02140		-0.392059	-0.856164	-0.0128236	0.391263	0.516487	0.192026		0.0581729	0.00115266	0.946498	0.018024	0.013209	0.245847		thaumatin-like protein thaumatin-like protein SCUTL2 - Vitis vinifera, EMBL:AF195654
2689	247589_at	At5g60690		-0.0819512	-0.547971	-0.181153	0.517948	0.354142	-0.204535		0.591847	0.0011623	0.119386	0.00215045	0.00780772	0.113894		REVOLUTA or interfascicular fiberless 1 ; supported by cDNA: gi_6524952_gb_AF188994.1_AF188994
99	244999_at	rpoB		0.0470104	0.536669	-0.156563	-0.252901	-0.602008	-0.19051		0.801541	0.00116507	0.19261	0.101817	0.00255945	0.193245		RNA polymerase beta subunit
7102	252002_at	At3g52760		-0.110143	-0.634219	0.0187003	0.534008	0.644496	0.107757		0.398912	0.00116507	0.887324	0.00565271	0.00226342	0.488358		hypothetical protein YIP1 protein, Saccharomyces cerevisiae, PIR:S64486
21646	266546_at	At2g35270		-0.109802	-0.628816	0.00310879	0.40414	0.453963	0.17492		0.615712	0.00116507	0.983986	0.019013	0.00202409	0.338242		putative AT-hook DNA-binding protein
2198	247098_at	At5g66470		0.247224	0.575886	0.28165	-0.260935	-0.278683	0.0923676		0.0628785	0.00116544	0.0129239	0.071259	0.0251361	0.424506		GTP-binding protein-like
21266	266166_at	At2g28080		-0.365668	-0.542516	-0.210855	0.0809399	0.178795	0.0594576		0.0102058	0.00116544	0.0313268	0.575955	0.134297	0.674194		putative glucosyltransferase ; supported by full-length cDNA: Ceres: 13761.
2568	247468_at	At5g62010		0.461912	0.593165	0.260016	-0.0156257	-0.280409	-0.232205		0.00636313	0.00116576	0.0162156	0.945362	0.0722156	0.114959		ARF1-binding protein ; supported by cDNA: gi_2245393_gb_U89771.1_ATU89771
7572	252472_at	At3g46830		-0.206877	-0.657281	-0.384408	0.365144	0.238617	-0.160527		0.118578	0.00116576	0.00325752	0.0110424	0.102155	0.142303		GTP-binding protein Rab11 ; supported by full-length cDNA: Ceres: 35596.
9512	254412_at	At4g21430		0.116284	0.660124	-0.210273	-0.492748	-0.814864	-0.411131		0.476636	0.00116576	0.140922	0.00755356	0.000119866	0.00996428		putative protein chloroplast DNA-binding protein PD3, Pisum sativum,gb:X98744
10683	255583_at	At4g01510		0.175075	-0.647964	-0.069743	0.995124	0.736536	-0.150628		0.256428	0.00116576	0.581462	0.000732967	0.000188468	0.41548		hypothetical protein similar to C. elegans hypothetical protein R05H5.5, GenBank accession number Z48795
14017	258917_at	At3g10630		0.150488	0.612538	0.3835	-0.654044	-0.449055	0.302219		0.373459	0.00116576	0.00247862	0.00104853	0.00187113	0.0271432		unknown protein C-terminal portion similar to mannosyltransferase GB:BAA28328 [Escherichia coli];supported by full-length cDNA: Ceres:17844.
11812	256712_at	At2g34020		2.9746	0.672034	1.45736	2.19649	0.684396	-1.29196		4.33885e-10	0.00117055	2.41793e-06	2.83081e-07	0.00159875	7.25735e-06		unknown protein similar to T14G11.15
4067	248967_at	At5g45350		0.366753	-0.680809	-0.117657	1.17469	0.547899	-0.542728		0.0166707	0.00117283	0.363403	6.73612e-06	0.00225986	0.000380297		unknown protein ;supported by full-length cDNA: Ceres:22538.
5880	250780_at	At5g05290		1.47048	0.682476	1.93946	0.795174	1.22001	0.274672		3.70804e-06	0.00117367	6.68653e-08	0.00114389	0.000579642	0.113799		expansin At-EXP2 (gb|AAB38073.1) ; supported by cDNA: gi_13357158_gb_U30481.3_ATU30481
15649	260549_at	At2g43535		0.238114	-0.549536	0.550143	0.886777	1.20445	0.197288		0.0809989	0.00117485	0.00100259	3.13795e-05	2.51387e-05	0.186936		Expressed protein ; supported by full-length cDNA: Ceres: 91704.
21724	266624_s_at	At2g35390		-0.167751	-0.719111	-0.384236	0.417053	0.176248	-0.195454		0.324744	0.00117562	0.00460239	0.0310244	0.284064	0.159851		phosphoribosyl pyrophosphate synthetase identical to GenBank acc. X83764
20224	265124_at	At1g55430		-0.404975	-0.583295	0.0334075	-0.00174051	0.441773	0.464356		0.00839776	0.00117783	0.807696	0.99289	0.00698728	0.00113079		hypothetical protein similar to putative CHP-rich zinc finger protein GB:CAB80684 GI:7268575 from [Arabidopsis thaliana]
17947	262847_at	At1g14840		-0.0835025	0.55637	-0.00376156	-0.55329	-0.565413	0.00101149		0.616646	0.00117995	0.981642	0.000994426	0.00119378	0.996234		unknown protein similar to myosin heavy chain GB:D50475 GI:806512 [Cyprinus carpio]; supported by cDNA: gi_15983419_gb_AF424584.1_AF424584
21845	266745_at	At2g02950		0.259784	0.854423	0.746149	-0.542861	-0.0399183	0.381764		0.0497644	0.00118161	0.000184218	0.00227923	0.809859	0.00270441		unknown protein ; supported by cDNA: gi_15450680_gb_AY052708.1_
12014	256914_at	At3g23880		-0.156662	0.580505	0.779064	-0.632701	0.16112	0.906838		0.301959	0.00118279	3.45935e-05	0.000489257	0.2482	2.07987e-05		hypothetical protein
4114	249014_at	At5g44710		0.0401529	0.656664	0.41812	-0.548988	-0.164411	0.447708		0.813215	0.00118436	0.0022734	0.000907007	0.2649	0.00149926		putative protein similar to unknown protein (ref|NP_011731.1)
12036	256936_at	At3g22480		0.244589	0.554406	0.405616	-0.290734	-0.221461	0.0587967		0.0659944	0.00118892	0.00405088	0.0429316	0.0960671	0.66882		prefoldin-like protein similar to prefoldin subunit 2 GB:AAF17218 from [Homo sapiens]; supported by full-length cDNA: Ceres: 264413.
13266	258166_at	At3g21540		-0.155402	0.684452	0.118556	-0.83354	-0.483472	0.106791		0.266637	0.00118892	0.286578	0.0003501	0.00950175	0.423526		WD-repeat protein, putative contains Pfam profile: PF00400 WD domain, G-beta repeat (10 copies)
7391	252291_s_at	At3g49120		0.786641	-0.553932	-0.0596775	1.429	0.526176	-0.846122		2.1239e-05	0.0011903	0.557321	5.06839e-07	0.00247517	1.47429e-05		peroxidase ;supported by full-length cDNA: Ceres:39678.
3866	248766_at	At5g47580		0.406148	0.712474	0.124611	-0.119842	-0.568185	-0.22932		0.0428939	0.0011943	0.378297	0.470054	0.0050074	0.195615		putative protein strong similarity to unknown protein (pir||E71441); supported by cDNA: gi_16974604_gb_AY060580.1_
18789	263689_at	At1g26820		-0.0502146	-0.530621	-0.140211	0.488949	0.329335	-0.0527895		0.766166	0.00119774	0.153662	0.00263801	0.0240672	0.691506		ribonuclease, RNS3 identical to ribonuclease SP:P42815, GI:562000 from [Arabidopsis thaliana];supported by full-length cDNA: Ceres:9623.
1623	246523_at	At5g15850		-0.0404618	0.681954	0.209841	-0.754581	-0.495338	0.328703		0.862393	0.0011982	0.0857596	0.00152443	0.00357489	0.0105062		CONSTANS-like 1
6880	251780_s_at	At3g55310		0.417475	-0.593638	0.246192	0.882942	0.885963	-0.0878149		0.017256	0.00120386	0.0871956	4.41992e-05	0.000278048	0.525178		beta-ketoacyl-ACP reductase - like protein beta-ketoacyl-ACP reductase, Cuphea lanceolata, EMBL:X64566
7864	252764_at	At3g42790		0.246592	0.522283	0.267769	-0.280135	-0.274674	0.0498078		0.257795	0.00120386	0.0115489	0.129826	0.0246446	0.755068		nucleic acid binding protein-like nucleic acid binding protein - Oryza sativa, PIR:T02745
7951	252851_at	At4g40080		0.302621	-0.610717	-0.270385	0.816965	0.195288	-0.612611		0.103112	0.00120617	0.0134903	7.80626e-05	0.126581	0.00126709		putative protein CLATHRIN COAT ASSEMBLY PROTEIN AP180 - Mus musculus, SWISSPROT:Q61548;supported by full-length cDNA: Ceres:8970.
21112	266012_s_at	At2g07741		0.451933	-0.537258	0.348636	0.99579	0.838514	-0.139305		0.00346075	0.00120617	0.00523913	9.84571e-05	0.000412333	0.27313		predicted protein
1612	246512_at	At5g15630		-0.0839286	-0.622097	-0.27699	0.746381	0.327841	-0.35575		0.606225	0.00120728	0.0478593	0.000456172	0.0400633	0.014683		putative phytochelatin synthetase putative phytochelatin synthetase - Arabidopsis thaliana, EMBL:AJ006787
18285	263185_at	At1g05520		0.270726	-0.654267	-0.36982	0.752261	0.157289	-0.564653		0.102719	0.00120728	0.00460172	0.000115723	0.240976	0.00143099		transport protein, putative similar to transport protein GI:7268121 from (Arabidopsis thaliana); supported by cDNA: gi_15912296_gb_AY056426.1_
3939	248839_at	At5g46690		-1.6888	-0.694418	-1.55398	-0.732907	-0.795504	-0.117564		1.00697e-06	0.00120876	1.21451e-07	0.00867511	0.00106484	0.352686		putative protein contains similarity to bHLH DNA-binding protein;supported by full-length cDNA: Ceres:35890.
2954	247854_at	At5g58200		0.304227	0.571213	0.118925	-0.306183	-0.469813	-0.183333		0.0475612	0.00120985	0.225954	0.09072	0.00437992	0.283825		contains similarity to phosphoesterase
18669	263569_at	At2g27170		0.191996	0.621648	0.086613	-0.516658	-0.64899	0.0839018		0.294146	0.00120985	0.659739	0.00259862	0.00060031	0.589542		putative chromosome associated protein
10044	254944_at	At4g10930		0.173458	0.678894	0.346774	-0.552368	-0.517375	0.110625		0.241703	0.00121424	0.0109722	0.00275571	0.00287293	0.538137		putative protein proliferation potential protein-related (P2P-R), Mus musculus, U83913
14358	259258_at	At3g07670		0.232463	0.558968	0.0256544	-0.213888	-0.601446	-0.285434		0.0897308	0.00122404	0.846143	0.128923	0.000458134	0.0399312		putative ribulose-1,5-bisphosphate carboxylase/oxygenase small subunit N-methyltransferase I similar to ribulose-1,5-bisphosphate carboxylase/oxygenase small subunit N-methyltransferase I GB:AAC29137 [Chloroplast Spinacia oleracea]; nearly identical to putative methyltransferase GB:AAC14296 [Arabidopsis thaliana]
3580	248480_at	At5g50920		0.218749	0.648028	0.280566	-0.378447	-0.345883	-0.0464847		0.137191	0.00122681	0.0405686	0.0130894	0.0180398	0.721185		ATP-dependent Clp protease ATP-binding subunit (ClpC1) almost identical to ClpC GI:2921158 from [Arabidopsis thaliana]
9885	254785_at	At4g12730		-0.090257	-0.532517	-0.368508	0.544042	0.149466	-0.388868		0.563122	0.00122681	0.00407539	0.00220863	0.264596	0.00615923		putative pollen surface protein endosperm specific protein - Zea mays, PID:g2104712;supported by full-length cDNA: Ceres:4620.
1596	246496_at	At5g16210		0.365204	0.575138	0.144331	-0.123495	-0.273197	-0.115364		0.0165729	0.00122746	0.253847	0.531825	0.0808607	0.359642		putative protein KIAA1468 - Homo sapiens, EMBL:AB040901
8261	253161_at	At4g35770		0.136953	0.663868	1.02667	-0.377157	0.252377	0.814389		0.426988	0.00122746	2.92034e-06	0.0339049	0.19078	0.000146352		senescence-associated protein sen1 identical to senescence-associated protein GI:1046270 from [Arabidopsis thaliana] ;supported by full-length cDNA: Ceres:13699.
5304	250204_at	At5g13990		-0.256002	0.803525	-0.134233	-0.814692	-0.907887	-0.131676		0.0776131	0.00122939	0.329913	0.000555479	0.000786786	0.53139		leucine zipper protein-like
390	245290_at	At4g16490		0.155007	-0.626027	-0.999553	0.913803	-0.43725	-1.14764		0.269781	0.00123647	4.37997e-06	3.24886e-05	0.00725571	3.02665e-06		hypothetical protein ; supported by cDNA: gi_15292862_gb_AY050865.1_
7583	252483_at	At3g46600		-0.110364	0.576991	0.411332	-0.779025	-0.114139	0.424818		0.394268	0.00123998	0.00146732	7.75121e-05	0.36978	0.00298425		scarecrow-like protein scarecrow-like 11 - Arabidopsis thaliana, EMBL:AF036307;supported by full-length cDNA: Ceres:35201.
11806	256706_at	At3g30300		0.0952954	0.594479	0.0399141	-0.45222	-0.772351	-0.0857909		0.52287	0.00125736	0.721568	0.00314584	0.000107728	0.53886		auxin-independent growth promoter, putative similar to GB:A44226 from [Nicotiana tabacum] (Science 258 (5086), 1350-1353 (1992))
4618	249518_at	At5g38610		-0.435542	-0.625392	-0.385054	0.232996	0.179195	-0.00846426		0.00726974	0.00125948	0.00225643	0.124525	0.229071	0.962264		putative protein similar to unknown protein (pir||T07677)
4447	249347_at	At5g40830		-0.492254	-0.57571	-0.17453	0.0592186	0.584859	0.316325		0.00356743	0.00126162	0.124174	0.709423	0.00514919	0.0139641		putative protein similar to unknown protein (emb|CAB80933.1)
16858	261758_at	At1g08250		0.191884	-0.521084	-0.642635	0.726269	-0.084564	-0.793615		0.128001	0.00126291	6.10982e-05	0.000163069	0.55283	4.02611e-05		hypothetical protein contains similarity to prephenate dehydratase GI:1008717 from [Amycolatopsis methanolica]; supported by cDNA: gi_15810502_gb_AY056290.1_
13670	258570_at	At3g04530		0.277638	-0.650664	-0.118823	0.917878	0.610916	-0.329804		0.0735288	0.00126427	0.242786	0.000122639	0.00374758	0.022245		phosphoenolpyruvate carboxylase kinase, putative similar to phosphoenolpyruvate carboxylase kinase GB:AAF06968 from [Arabidopsis thaliana]; supported by cDNA: gi_13877127_gb_AF358915.1_AF358915
11272	256172_at	At1g51745		0.4239	0.510979	0.0537547	-0.11913	-0.368152	-0.341326		0.0118563	0.00126511	0.648624	0.523758	0.00794848	0.0200643		hypothetical protein
7131	252031_at	At3g52140		0.224469	0.572839	-0.0841678	-0.29801	-0.696772	-0.425996		0.0846608	0.00127053	0.553531	0.0353711	0.00161453	0.00412084		putative protein 150-kD protein cluA - Dictyostelium discoideum,PID:g2281117
2350	247250_at	At5g64630		0.0136404	0.741031	0.18808	-0.614436	-0.687222	-0.0141069		0.951473	0.00127195	0.104214	0.00597493	0.00185564	0.927447		FAS2 (dbj|BAA77766.1) ; supported by cDNA: gi_14030688_gb_AF375435.1_AF375435
6677	251577_at	At3g58350		-0.275924	-0.566473	-0.711979	0.351424	-0.0322161	-0.542031		0.0400756	0.00127195	2.9785e-05	0.0413747	0.832906	0.000460024		putative protein several hypothetical proteins - Arabidopsis thaliana;supported by full-length cDNA: Ceres:103988.
17431	262331_at	At1g64050		0.418081	0.703237	-0.0550008	-0.482171	-0.776829	-0.502985		0.00366203	0.00127252	0.69198	0.0120607	0.000963719	0.00171082		unknown protein
18227	263127_at	At1g78610		0.22028	-0.539426	-0.508457	0.730295	-0.132059	-0.831927		0.0971226	0.00127252	0.000684532	0.000223108	0.340244	0.000101052		hypothetical protein predicted by genemark.hmm
10914	255814_at	At1g19900		-0.659281	0.601395	-0.0890017	-1.21142	-0.613096	0.639382		0.000286755	0.00127537	0.464822	3.91708e-06	0.00104584	0.00012854		unknown protein
18584	263484_at	At2g29900		-0.259136	-0.585702	-0.261457	0.353745	0.383298	-0.0632354		0.0531619	0.00127828	0.0141101	0.0645722	0.0234151	0.709726		putative presenilin
15170	260070_at	At1g73830		-0.873051	0.669226	0.544677	-1.66067	-0.0804825	1.38107		2.07378e-05	0.00128237	0.000490032	1.48183e-06	0.674646	7.9806e-07		putative helix-loop-helix DNA-binding protein contains Pfam profile: PF00010 Helix-loop-helix DNA-binding domain
7865	252765_at	At3g42800		0.371671	0.581626	-0.60679	-0.0297959	-1.07296	-1.01825		0.00629137	0.00128718	0.00011578	0.854924	1.08259e-05	5.09956e-06		putative protein hypothetical proteins - Arabidopsis thaliana
9858	254758_at	At4g13260		-0.787342	-0.589023	-0.859145	-0.321828	-0.357897	-0.0229194		5.54105e-05	0.00128718	7.50964e-05	0.0882586	0.0236877	0.867479		putative protein dimethylaniline monooxygenase (N-oxide-forming) (EC1.14.13.8) -Oryctolagus cuniculus,PID:g164989
15560	260460_at	At1g68230		-0.431348	-0.556238	-0.50421	0.256513	0.127142	-0.0576962		0.00360996	0.00129485	0.000951546	0.136565	0.377218	0.717908		unknown protein
4139	249039_at	At5g44310		3.26184	0.736216	2.63731	1.82077	1.5255	-0.242559		3.60566e-10	0.0013013	4.83435e-08	9.11935e-08	3.4327e-07	0.0946875		late embryogenesis abundant protein-like
15766	260666_at	At1g19300		0.100706	-0.675748	-0.411393	0.9186	0.329472	-0.384828		0.56248	0.00130146	0.00417709	0.000161362	0.0505059	0.0169717		unknown protein ;supported by full-length cDNA: Ceres:123140.
19785	264685_at	At1g65610		-0.421074	0.630961	-0.0688008	-0.946878	-0.585522	0.405531		0.00599366	0.00130146	0.537389	4.56304e-05	0.0039006	0.0041786		endo-1,4-beta-glucanase, putative similar to endo-1,4-beta-glucanase GI:2065530 from [Lycopersicon esculentum]
20440	265340_at	At2g18330		-0.0278657	0.621612	-0.0384398	-0.738929	-0.60415	0.16917		0.868224	0.00130196	0.729058	0.00066282	0.000891203	0.165807		putative AAA-type ATPase similar to 26S proteosome regulatory subunit 8; supported by cDNA: gi_15450827_gb_AY054494.1_
3513	248413_at	At5g51600		0.0389176	0.566666	-0.029792	-0.490698	-0.433398	-0.080696		0.807314	0.00130444	0.87999	0.0025392	0.00209593	0.5037		putative protein strong similarity to unknown protein (emb|CAB82688.1)
10366	255266_at	At4g05200		-0.795498	-0.66333	-0.269257	-0.0639221	0.460129	0.562245		2.61843e-05	0.00131373	0.0190612	0.768422	0.0230822	0.000927466		receptor protein kinase - like protein receptor-like protein kinase homolog RK20-1, Phaesolus vulgaris, gb:AAD21872
9445	254345_at	At4g22000		0.261869	0.639298	0.454347	-0.327691	-0.335861	0.155132		0.0604016	0.00131412	0.00316724	0.0168693	0.0206856	0.157049		hypothetical protein ;supported by full-length cDNA: Ceres:21244.
391	245291_at	At4g16155		-0.301625	0.626167	0.07179	-1.08911	-0.69361	0.627104		0.0259114	0.00132463	0.483756	5.23165e-06	0.000157468	0.000123024		Expressed protein ; supported by cDNA: gi_15292886_gb_AY050877.1_
11394	256294_at	At1g69450		0.132373	-0.546482	-0.107779	0.666992	0.389876	-0.242872		0.495403	0.00132465	0.315446	0.000292687	0.00496463	0.121316		unknown protein
11896	256796_at	At3g22210		-0.874583	0.550983	0.495651	-1.50055	-0.122656	1.37427		8.10868e-06	0.00132702	0.0002584	2.22982e-07	0.340097	5.16699e-07		hypothetical protein predicted by genscan+;supported by full-length cDNA: Ceres:4146.
9401	254301_at	At4g22790		-0.183221	-0.849217	-0.649584	0.412472	-0.0308835	-0.498744		0.2049	0.00133306	0.000309984	0.0149506	0.844125	0.00209558		predicted protein predicted protein, Arabidopsis thaliana
6335	251235_at	At3g62860		0.654155	0.696207	0.779687	-0.0446765	0.0914718	0.0982946		0.000566105	0.00133515	9.57481e-05	0.828073	0.630742	0.390327		putative protein lysophospholipase homolog - Oryza sativa, PIR:T02661
20442	265342_at	At2g18300		-0.765634	0.743834	-0.199348	-1.36385	-1.07985	0.486463		9.30655e-05	0.0013385	0.0731239	1.21716e-06	0.000146802	0.00138839		hypothetical protein predicted by genscan; supported by cDNA: gi_15724317_gb_AF412099.1_AF412099
20311	265211_at	At2g36640		4.41894	0.792184	3.82468	3.44012	2.86322	-0.477815		2.63706e-10	0.00134763	1.29059e-08	4.86071e-09	9.24263e-09	0.00100505		late embryogenesis abundant protein (AtECP63) ; supported by cDNA: gi_1526423_dbj_D64140.1_D64140
3105	248005_at	At5g56240		0.177574	0.544699	-0.158533	-0.483203	-0.737234	-0.26243		0.173535	0.00134848	0.133762	0.00270295	0.000390717	0.0435864		unknown protein
13932	258832_at	At3g07070		-0.348134	0.636274	-0.0677626	-0.700051	-0.498463	0.345708		0.0565218	0.00134848	0.517003	0.00152091	0.00314113	0.0367614		putative protein kinase similar to APK1A protein kinase GB:Q06548 [Arabidopsis thaliana]; contains Pfam profile: PF00069 Eukaryotic protein kinase domain
14375	259275_at	At3g01060		-0.283274	0.549375	-0.00646225	-0.803536	-0.468418	0.211406		0.0468122	0.00134848	0.97124	0.000171558	0.00678967	0.108128		unknown protin ;supported by full-length cDNA: Ceres:37425.
18449	263349_at	At2g13370		0.403565	0.514419	0.272349	-0.193377	-0.236622	-0.11076		0.0131399	0.00134848	0.0146833	0.201964	0.0612459	0.609101		putative chromodomain-helicase-DNA-binding protein
13125	258025_at	At3g19480		-0.711072	0.548755	-0.365911	-1.05955	-0.869275	0.257468		0.000700969	0.00135007	0.00307047	1.79759e-05	6.92643e-05	0.0743083		putative D-3-phosphoglycerate dehydrogenase similar to GB:O04130 from [Arabidopsis thaliana]; supported by cDNA: gi_14596140_gb_AY042858.1_
13548	258448_at	At3g22290		0.27608	0.574472	0.310974	-0.323456	-0.36358	-0.0175206		0.0850126	0.00135149	0.00785478	0.0377993	0.00712249	0.929836		unknown protein
16953	261853_at	At1g50660		0.174009	0.784948	-0.175796	-0.620923	-1.20726	-0.460519		0.261617	0.00135176	0.0983348	0.00641026	6.54612e-05	0.00288972		unknown protein
22452	267352_at	At2g40050		-0.726231	-0.868832	-1.04687	0.144873	-0.123877	-0.102453		0.000480417	0.00135176	9.77652e-07	0.368869	0.499147	0.476584		hypothetical protein predicted by genscan
10249	255149_at	At4g08150		0.140497	-0.616152	-0.964821	0.619915	-0.418512	-1.03792		0.313867	0.00135186	4.61463e-05	0.000313533	0.00586699	5.6659e-06		KNAT1 homeobox-like protein
11381	256281_at	At3g12560		0.225814	0.589326	0.305705	-0.285886	-0.359571	0.0100769		0.10119	0.00136464	0.00461764	0.0566264	0.0271789	0.947425		myb-family transcription factor, putative contains Pfam profile: PF00249 Myb-like DNA-binding domain
19940	264840_at	At1g03440		-0.813742	-0.639077	-0.758601	-0.0914958	-0.0718899	-0.0499195		0.000100584	0.00136914	0.000173293	0.586237	0.760083	0.725308		unknown protein similar to leucine-rich repeat protein GB:AAC79105; supported by cDNA: gi_12083225_gb_AF332409.1_AF332409
6018	250918_at	At5g03610		-0.19087	-0.849069	-0.368041	0.571374	0.546501	-0.163025		0.200099	0.00137303	0.0018094	0.00602588	0.0151803	0.156233		putative protein proline-rich protein APG, Arabidopsis thaliana, PIR:S21961; supported by full-length cDNA: Ceres: 13022.
10723	255623_at	At4g01310		-0.00105378	0.625856	0.276322	-0.63579	-0.282079	0.12672		0.995923	0.00137304	0.0338624	0.000350876	0.115039	0.296986		putative L5 ribosomal protein ;supported by full-length cDNA: Ceres:22919.
16087	260987_at	At1g53590		0.175163	1.00889	-0.181065	-0.653602	-1.04875	-0.400839		0.449081	0.00137304	0.351764	0.00637607	8.8036e-05	0.0353631		hypothetical protein predicted by genemark.hmm; supported by cDNA: gi_15451209_gb_AY054685.1_
21793	266693_at	At2g19800		0.850091	0.685116	0.233867	0.0711798	-0.357121	-0.550869		0.000323545	0.00137388	0.0622086	0.815889	0.0708864	0.0161348		unknown protein predicted by genscan;supported by full-length cDNA: Ceres:254633.
2486	247386_at	At5g63430		0.592095	0.597998	0.218566	0.0414221	-0.343365	-0.402959		0.00109862	0.00137483	0.0326203	0.805013	0.0183485	0.00459157		putative protein similar to unknown protein (pir||T01257)
8142	253042_at	At4g37550		-0.0780038	0.617002	0.219451	-0.734478	-0.399188	0.318914		0.606987	0.00137483	0.0360764	0.000554245	0.0173752	0.0218956		formamidase - like protein formamidase, Methylophilus methylotrophus,PIR2:S74213;supported by full-length cDNA: Ceres:23732.
17745	262645_at	At1g62750		0.245017	0.536886	0.00458921	-0.204321	-0.481507	-0.229158		0.0675515	0.00138062	0.970216	0.134374	0.00112016	0.0435174		unknown protein similar to elongation factor G SP:P34811 [Glycine max (Soybean)]; supported by cDNA: gi_14532623_gb_AY039936.1_
1245	246145_at	At5g19880		0.613552	-0.580325	0.501828	1.23627	0.970577	-0.388221		0.000508728	0.00138068	0.00373426	3.74689e-05	0.000288929	0.0112777		peroxidase peroxidase, Lycopersicon esculentum, PIR:S32768;supported by full-length cDNA: Ceres:100990.
4819	249719_at	At5g35735		0.722913	-0.712421	0.0978725	1.43902	0.849637	-0.69301		0.000213499	0.0013867	0.509504	3.3303e-06	0.000258941	0.000360584		Expressed protein ; supported by full-length cDNA: Ceres: 32450.
18945	263845_at	At2g37040		0.166511	-0.546038	-0.484845	0.671468	-0.0128418	-0.67255		0.186008	0.00139416	0.000318359	0.000570931	0.937002	0.000103081		phenylalanine ammonia lyase (PAL1) ; supported by cDNA: gi_15028192_gb_AY045919.1_
7533	252433_at	At3g47560		-0.0716486	0.598782	0.0766702	-0.82478	-0.581802	0.246072		0.723378	0.00139585	0.542073	0.000750309	0.000976921	0.0438784		putative protein putative hydrolyse - Arabidopsis thaliana, PID:g4191785;supported by full-length cDNA: Ceres:262295.
2123	247023_at	At5g67060		1.43505	0.608379	1.25565	0.995303	0.719361	-0.376001		6.0506e-06	0.00139626	1.93482e-06	2.38484e-05	0.000198757	0.0214353		putative protein similar to unknown protein (emb CAB62312.1)
8669	253569_at	At4g31250		-0.815029	0.746152	-0.192128	-1.5909	-0.951964	0.585196		0.00104162	0.00139626	0.170059	1.23322e-05	1.8442e-05	0.00164789		receptor kinase - like protein receptor kinase, Petunia inflata, Patchx:G498278
15326	260226_at	At1g74660		-0.443389	-0.744418	-0.248869	0.519301	0.472548	0.133467		0.0040869	0.00140106	0.116729	0.0100818	0.0132476	0.308077		hypothetical protein predicted by genefinder;supported by full-length cDNA: Ceres:14583.
2174	247074_at	At5g66590		0.505049	0.629865	1.39374	-0.0126142	0.653877	0.814477		0.000996937	0.00140275	3.91308e-07	0.945362	0.000302991	2.27007e-05		putative protein contains similarity to pathogenesis-related protein;supported by full-length cDNA: Ceres:2152.
11468	256368_at	At1g66800		0.0767232	-0.743013	-0.637498	1.1012	0.214762	-0.890356		0.718815	0.00140457	0.000204526	0.000299982	0.35871	0.000185809		cinnamyl alcohol dehydrogenase, putative similar to cinnamyl alcohol dehydrogenase [Eucalyptus gunnii] GI:1143445
1897	246797_at	At5g26790		-0.797059	-0.660985	-0.585705	-0.108681	0.0494783	0.250536		0.00110061	0.00140528	0.00502467	0.595227	0.756884	0.266626		putative protein ;supported by full-length cDNA: Ceres:39714.
14531	259431_at	At1g01620		-0.35656	-0.756632	-0.349404	0.278824	0.32443	0.0112147		0.0129355	0.00140755	0.00721468	0.161296	0.160939	0.945298		plasma membrane intrinsic protein 1c, putative similar to plasma membrane intrinsic protein 1c GI:472875 from [Arabidopsis thaliana]
5439	250339_at	At5g11670		-0.000548559	-0.617817	-0.462001	0.699655	0.126681	-0.471939		0.997507	0.00141026	0.000319762	0.000255012	0.430819	0.00116372		NADP dependent malic enzyme - like protein NADP dependent malic enzyme, P.vulgaris, EMBL:PVME1G; supported by cDNA: gi_16226465_gb_AF428407.1_AF428407
6000	250900_at	At5g03470		-0.118652	0.57257	0.149575	-0.750547	-0.378428	0.261246		0.494772	0.00141026	0.196708	0.000484885	0.0169	0.0590284		putative protein ; supported by cDNA: gi_2160689_gb_U73526.1_ATU73526
17042	261942_at	At1g22590		-0.268532	0.735646	0.348239	-1.00659	-0.287147	0.72475		0.0660786	0.00141026	0.0274468	0.000200449	0.0642238	9.85649e-05		unknown protein similar to putative DNA-binding protein GI:6714399 from [Arabidopsis thaliana];supported by full-length cDNA: Ceres:92341.
20114	265014_at	At1g24430		-0.580572	-0.571858	-0.361657	0.0261786	0.0451821	0.103506		0.001458	0.00141226	0.00348493	0.890965	0.81116	0.390787		hypothetical protein similar to deacetylvindoline 4-O-acetyltransferase, GB:AAC99311
21609	266509_at	At2g47940		-0.00852497	0.566164	-0.15978	-0.545397	-0.768695	-0.206839		0.97333	0.00141326	0.0849137	0.00308044	0.000122704	0.0833137		DegP2 protease identical to DegP2 protease GI:13172275 from [Arabidopsis thaliana]
17980	262880_at	At1g64880		0.0973445	0.548854	0.0263612	-0.447521	-0.495329	-0.124045		0.536101	0.00142671	0.840419	0.00375306	0.00141645	0.303863		hypothetical protein contains similarity to 30S ribosomal protein S5 GI:6969105 from [Campylobacter jejuni]; supported by cDNA: gi_14334893_gb_AY035120.1_
13652	258552_at	At3g07010		-0.25269	-0.618865	-0.51219	0.582299	0.104483	-0.273488		0.118892	0.00142912	0.000764733	0.00341576	0.471034	0.0583633		putative pectate lyase similar to pectate lyase 2 GB:AAF19196 [Musa acuminata]; supported by full-length cDNA: Ceres: 124816.
18512	263412_at	At2g28720		0.182359	0.77774	0.238225	-0.143896	-0.483212	-0.245429		0.315038	0.00143612	0.0820871	0.369077	0.0143555	0.0790245		putative histone H2B ;supported by full-length cDNA: Ceres:14965.
1468	246368_at	At1g51890		0.409099	-0.571101	-0.0793489	1.06429	0.478646	-0.474274		0.0370364	0.00144105	0.680814	0.000332777	0.0156889	0.00623172		light repressible receptor protein kinase, putative similar to light repressible receptor protein kinase GI:1321686 from [Arabidopsis thaliana]
17769	262669_at	At1g62850		0.280008	0.599543	0.544913	-0.237002	-0.250984	0.340504		0.0698466	0.00144105	0.000406371	0.196868	0.117617	0.0472006		hypothetical protein
17870	262770_at	At1g13190		-0.0288313	0.535019	0.218299	-0.299336	-0.338023	0.199797		0.867159	0.00144161	0.0633609	0.0988253	0.0474337	0.223437		hypothetical protein predicted by genscan
9612	254512_at	At4g20230		-0.531873	-0.608876	-0.644506	0.0173951	-0.0366501	-0.0329001		0.00178124	0.00144191	0.000604284	0.944668	0.841834	0.879879		terpene cyclase like protein vetispiradiene synthase, Hyoscyamus muticus, PATX:G763421
22380	267280_at	At2g19450		0.515455	-0.500487	0.312967	0.933375	0.836496	-0.123976		0.00134785	0.00144352	0.00794168	2.17112e-05	3.16177e-05	0.289793		diacylglycerol O-acyltransferase ; supported by cDNA: gi_15450799_gb_AY054480.1_
21580	266480_at	At2g31130		0.692341	0.894921	0.357517	-0.20242	-0.418779	-0.283871		0.00142957	0.00144478	0.0489491	0.23398	0.0595595	0.0221128		unknown protein ; supported by cDNA: gi_16612316_gb_AF439849.1_AF439849
5029	249929_at	At5g22340		0.255588	0.545946	0.219808	-0.461144	-0.333384	-0.0191737		0.0815887	0.00144665	0.0493876	0.00833193	0.0206962	0.909651		unknown protein
2497	247397_at	At5g62940		-0.375732	-0.653563	-0.829669	0.2932	-0.0724458	-0.566626		0.0186912	0.001453	2.91406e-05	0.0450541	0.574863	0.000326812		Dof zinc finger protein - like Dof zinc finger protein, Oryza sativa, EMBL:AB028129
3102	248002_at	At5g56185		0.0174953	-0.611646	-0.441861	0.430993	0.244673	-0.297233		0.929662	0.001453	0.00210553	0.0103482	0.0660929	0.0473821		Expressed protein ; supported by full-length cDNA: Ceres: 92808.
13243	258143_at	At3g18170		0.0679313	0.591784	0.159785	-0.178355	-0.388442	0.0975402		0.661282	0.001453	0.15508	0.195558	0.0239339	0.40619		hypothetical protein
22787	AFFX-r2-Bs-lys-3_at	AFFX-r2-Bs-lys-3		0.074272	-0.535191	0.0303897	0.591495	0.674591	0.0018376		0.678539	0.001453	0.835004	0.00267338	0.000893431	0.994513		B. subtilis /GEN=lys /DB_XREF=gb:X17013.1 /NOTE=SIF corresponding to nucleotides 1008-1263 of gb:X17013.1, not 100% identical /DEF=B subtilis lys gene for diaminopimelate decarboxylase (EC 4.1.1.20).
11755	256655_at	At3g18890		-0.862821	0.597691	-0.206269	-1.39608	-0.721056	0.64493		5.49951e-05	0.00145917	0.0502192	4.46674e-06	0.000412333	0.000238348		hypothetical protein predicted by genemark.hmm
16057	260957_at	At1g06080		-0.513586	-0.690058	0.777547	0.119494	1.4939	1.34292		0.00673356	0.00146944	1.01948e-05	0.627782	1.089e-05	4.24542e-06		delta 9 desaturase identical to delta 9 desaturase GB:BAA25180 GI:2970034 from [Arabidopsis thaliana]; supported by full-length cDNA: Ceres: 100525.
13901	258801_at	At3g04560		0.305081	0.792828	0.455935	-0.424826	-0.355541	0.13226		0.0378274	0.00147016	0.00182699	0.00907344	0.0417616	0.308415		unknown protein predicted by genscan, multiple est matches; supported by cDNA: gi_15027888_gb_AY045801.1_
14481	259381_s_at	At3g16390		0.457328	-0.551164	-0.105654	1.16378	0.427523	-0.512676		0.00664842	0.001473	0.297903	4.4572e-06	0.00450671	0.00336624		putative lectin contains Pfam profile: PF01419 jacalin-like lectin domain; similar to jasmonate inducible protein GB:Y11483 (Brassica napus), myrosinase binding protein GB:BAA84545 (Arabidopsis thaliana)
16706	261606_at	At1g49570		0.908131	-0.565529	-0.190082	1.40641	0.330183	-1.12183		7.63778e-05	0.00147467	0.158207	1.44588e-06	0.0136426	8.81142e-06		peroxidase, putative similar to peroxidase GB:P80679 from [Armoracia rusticana]
15366	260266_at	At1g68520		-0.273895	0.536355	0.188645	-0.714267	-0.253629	0.367453		0.0500766	0.00147644	0.0921763	0.000192491	0.0504297	0.00501451		putative B-box zinc finger protein contains Pfam profile: PF00643 B-box zinc finger;supported by full-length cDNA: Ceres:108109.
7376	252276_at	At3g49490		0.312979	0.656794	0.207168	-0.256358	-0.481469	-0.062271		0.0282188	0.0014786	0.134546	0.0772435	0.00304901	0.699773		hypothetical protein ; supported by cDNA: gi_13507562_gb_AF360347.1_AF360347
13427	258327_at	At3g22640		3.30334	-0.500505	2.85262	4.0686	3.47568	-0.719685		3.33034e-10	0.0014786	5.98016e-10	3.68125e-10	5.2474e-09	0.000147645		unknown protein contains similarity to major storage protein GB:384341 from [Theobroma cacao]; supported by cDNA: gi_16604373_gb_AY058085.1_
6599	251499_at	At3g59100		-0.411085	-0.6458	-0.248649	0.219254	0.380962	0.127796		0.0307312	0.00148066	0.0472715	0.205672	0.0183666	0.397931		putative protein putative callose synthase catalytic subunit (CFL1) - Gossypium hirsutum, EMBL:AF085717
2518	247418_at	At5g63030		0.981462	0.569336	1.21717	0.364799	0.615829	0.203172		1.4722e-05	0.00148551	3.95179e-07	0.0287711	0.000267357	0.12517		glutaredoxin-like protein ; supported by full-length cDNA: Ceres: 96557.
[truncated: 21,120 more rows]
