# Supplementary material for: Darkness and gulliver2/phyB mutation decrease the abundance of phosphorylated BZR1 to activate brassinosteroid signaling in Arabidopsis
Source: Plant J. 2014 Feb 4;77(5):737–47. doi: 10.1111/tpj.12423 (PMC4282538; doi:10.1111/tpj.12423)
Supplement: Table S2 — Expression data for 3201 genes, with a comparison of phyB-77 versus Ws-2 (P < 0.01). [file tpj0077-0737-SD2.xlsx]

## Sheet: S Table 2
Table S2. Expression data for 3201 genes with the comparison of phyB-77 vs. Ws-2 (p<0.01).
SN	ID	AGI		FC in Log scale				adjusted p value
				gul2-1/Ws-2	bri1-5/Ws-2	double/Ws-2		gul2-1/Ws-2	bri1-5/Ws-2	double/Ws-2		Hormone	Family/Super Family	Subfamily	Gene Name	Synonym	Description	Sources	TIGR Description	MIPS Description	Transcript ID(Array Design)	Target Description		Gene Ontology Biological Process	Gene Ontology Cellular Component	Gene Ontology Molecular Function
406	245306_at	At4g14690		4.82817	0.162633	2.21407		4.01857e-11	0.321965	6.14901e-09			chloroplast	0	AT4G14690.1	FCAALL.232|DL3385W|AT4G14690	0	TAIR GO	68411.t02021 expressed protein	68411.t02021 expressed protein	At4g14690	Expressed protein ; supported by full-length cDNA: Ceres: 95834.		0009765 // photosynthesis, light harvesting // inferred from electronic annotation	0009507 // chloroplast // inferred from electronic annotation /// 0016020 // membrane // inferred from electronic annotation	0016168 // chlorophyll binding // RCA
13421	258321_at	At3g22840		4.51376	-0.524907	1.74954		4.01398e-11	0.00893766	4.00715e-08			chloroplast	0	AT3G22840	MWI23.21|MWI23_21|AT3G22840	0	TAIR GO	68410.t02554 early light-induced protein identical to early light-induced protein GB:AAB88391 from [Arabidopsis thaliana]	68410.t02554 early light-induced protein identical to early light-induced protein GB:AAB88391 from [Arabidopsis thaliana]	At3g22840	early light-induced protein identical to early light-induced protein GB:AAB88391 from [Arabidopsis thaliana];supported by full-length cDNA: Ceres:14490.		0009409 // response to cold // inferred from expression pattern	0009507 // chloroplast // inferred from electronic annotation /// 0016020 // membrane // inferred from electronic annotation	0016168 // chlorophyll binding // RCA
20311	265211_at	At2g36640		4.41894	0.792184	3.82468		2.63706e-10	0.00134763	1.29059e-08			cellular_component unknown	0	ATECP63	AT2G36640|EMBRYONIC CELL PROTEIN 63|LEA	EMBRYONIC CELL PROTEIN 63	TAIR GO	68409.t04012 late embryogenesis abundant (LEA) protein (ECP63) nearly identical to to LEA protein in group 3 [Arabidopsis thaliana] GI:1526424; contains Pfam profile PF02987: Late embryogenesis abundant protein	68409.t04012 late embryogenesis abundant (LEA) protein (ECP63) nearly identical to to LEA protein in group 3 [Arabidopsis thaliana] GI:1526424; contains Pfam profile PF02987: Late embryogenesis abundant protein	At2g36640	late embryogenesis abundant protein (AtECP63) ; supported by cDNA: gi_1526423_dbj_D64140.1_D64140		0009793 // embryonic development ending in seed dormancy // RCA	---	---
3297	248197_at	At5g54190		4.38653	0.441301	3.9541		1.67828e-10	0.00575466	4.549e-10			chloroplast;biosynthesis of chlorophyll	NADPH PROTOCHLOROPHYLLIDE OXIDOREDUCTASE	PORA	AT5G54190	0	TAIR GO;TAIR AraCyc	68412.t06006 protochlorophyllide reductase A (PCR A/POR A) identical to protochlorophyllide reductase A SP:Q42536 from [Arabidopsis thaliana]	68412.t06006 protochlorophyllide reductase A (PCR A/POR A) identical to protochlorophyllide reductase A SP:Q42536 from [Arabidopsis thaliana]	At5g54190	NADPH:protochlorophyllide oxidoreductase A (gb|AAC49043.1) ; supported by cDNA: gi_968974_gb_U29699.1_ATU29699		0008152 // metabolic process // inferred from electronic annotation /// 0015979 // photosynthesis // inferred from electronic annotation /// 0015995 // chlorophyll biosynthetic process // inferred from electronic annotation /// 0019685 // photosynthesis, dark reaction // inferred from electronic annotation	0009507 // chloroplast // non-traceable author statement /// 0009507 // chloroplast // inferred from electronic annotation	0016491 // oxidoreductase activity // inferred from electronic annotation /// 0016630 // protochlorophyllide reductase activity // non-traceable author statement /// 0016630 // protochlorophyllide reductase activity // inferred from electronic annotation
8994	253894_at	At4g27150		4.14813	-0.132946	3.45279		3.61191e-10	0.417728	4.549e-10			endomembrane system	0	AT4G27150.1	T24A18_100|AT4G27150|T24A18.100	0	TAIR GO	68411.t03500 2S seed storage protein 2 (2S albumin storage protein) (NWMU2-2S albumin 2) identical to SP|P15458	68411.t03500 2S seed storage protein 2 (2S albumin storage protein) (NWMU2-2S albumin 2) identical to SP|P15458	At4g27150	NWMU2 - 2S albumin 2 precursor		0006869 // lipid transport // ---	0012505 // endomembrane system // inferred from electronic annotation	0008289 // lipid binding // --- /// 0045735 // nutrient reservoir activity // --- /// 0045735 // nutrient reservoir activity // inferred from electronic annotation
10149	255049_at	At4g09610		4.10875	0.0482876	3.80465		3.33034e-10	0.775792	4.549e-10			endomembrane system	0	AT4G09610.1	T25P22_50|AT4G09610|T25P22.50	0	TAIR GO	68411.t01409 gibberellin-regulated protein GASA2 precursor	68411.t01409 gibberellin-regulated protein GASA2 precursor	At4g09610	gibberellin-regulated protein GASA2 precursor ; supported by cDNA: gi_887936_gb_U11765.1_ATU11765		0009739 // response to gibberellin stimulus // RCA	0012505 // endomembrane system // inferred from electronic annotation	---
5451	250351_at	At5g12030		4.01961	-0.957565	4.33431		1.27651e-10	1.92938e-05	4.549e-10			cytosol	0	AT-HSP17.6A	AT5G12030	0	TAIR GO	68412.t01273 heat shock protein 17.6A identical to heat shock protein 17.6A GI:3256075 from [Arabidopsis thaliana]	68412.t01273 heat shock protein 17.6A identical to heat shock protein 17.6A GI:3256075 from [Arabidopsis thaliana]	At5g12030	heat shock protein 17.6A		0006457 // protein folding // inferred from direct assay /// 0006972 // hyperosmotic response // inferred from mutant phenotype /// 0009408 // response to heat // inferred from expression pattern /// 0009644 // response to high light intensity // inferred from expression pattern /// 0042542 // response to hydrogen peroxide // inferred from expression pattern	0005829 // cytosol // traceable author statement	0051082 // unfolded protein binding // inferred from direct assay
18853	263753_at	At2g21490		3.99721	0.743899	3.79535		7.22566e-10	0.000266281	1.24598e-09			response to stress	0	AT2G21490.1	F3K23_25|AT2G21490|F3K23.25	0	TAIR GO	68409.t02294 dehydrin protein family contains Pfam domain, PF00257: Dehydrin	68409.t02294 dehydrin protein family contains Pfam domain, PF00257: Dehydrin	At2g21490	putative dehydrin ;supported by full-length cDNA: Ceres:5256.		0006950 // response to stress // inferred from electronic annotation /// 0009415 // response to water // inferred from electronic annotation	---	---
13324	258224_at	At3g15670		3.97793	2.24644	4.31248		1.27651e-10	5.27724e-07	4.549e-10											At3g15670	LEA76 homologue type2 identical to LEA76 homologue type2 GB:X91912 [Arabidopsis thaliana]; similar to late embryogenesis abundant protein 76 (LEA76) GB:P13934 [Brassica napus]; supported by cDNA: gi_14532803_gb_AY040026.1_		0009793 // embryonic development ending in seed dormancy // ---	---	---
4015	248915_at	At5g45690		3.9756	-0.445355	3.63043		2.56774e-10	0.085009	1.07895e-09											At5g45690	putative protein strong similarity to unknown protein (pir||T05029); supported by cDNA: gi_15450432_gb_AY052317.1_		---	---	---
11454	256354_at	At1g54870		3.92687	0.138217	3.70387		1.67828e-10	0.499153	4.549e-10			SDRs (short-chain dehydrogenase/reductase family);metabolism	0	AT1G54870.1	F14C21_43|AT1G54870|F14C21.43	short-chain dehydrogenase/reductase family protein C-terminal similar to dormancy related protein GI:1220178 from [Trollius ledebourii]	MGH(blast);TAIR GO	68408.t05656 short-chain dehydrogenase/reductase family protein C-terminal similar to dormancy related protein GI:1220178 from [Trollius ledebourii]	68408.t05656 short-chain dehydrogenase/reductase family protein C-terminal similar to dormancy related protein GI:1220178 from [Trollius ledebourii]	At1g54870	dormancy related protein, putative similar to dormancy related protein GI:1220178 from [Trollius ledebourii]; supported by cDNA: gi_13937154_gb_AF372931.1_AF372931		0008152 // metabolic process // inferred from electronic annotation	0009507 // chloroplast // inferred from electronic annotation	0016491 // oxidoreductase activity // --- /// 0016491 // oxidoreductase activity // inferred from electronic annotation
12038	256938_at	At3g22500		3.92022	-0.204914	3.55686		2.56774e-10	0.203775	1.47132e-08											At3g22500	LEA protein, putative similar to LEA protein in group GB:BAA11016 from [Arabidopsis thaliana] (Physiol. Plantarum (1996) 98, 661-666); supported by cDNA: gi_15450430_gb_AY052316.1_		0009793 // embryonic development ending in seed dormancy // RCA	---	---
1399	246299_at	At3g51810		3.91177	0.449238	3.90708		1.22324e-09	0.0585829	2.2097e-08			embryonic development (sensu Magnoliophyta)	0	ATEM1	EM1 PROTEIN|AT3|GEA1|AT3G51810	0	TAIR GO	68410.t05184 embryonic abundant protein AtEm1	68410.t05184 embryonic abundant protein AtEm1	At3g51810	embryonic abundant protein AtEm1		0009737 // response to abscisic acid stimulus // traceable author statement /// 0009793 // embryonic development ending in seed dormancy // traceable author statement	---	---
3620	248520_at	At5g50600		3.87664	-0.175348	3.42208		2.56774e-10	0.219341	1.56514e-09			SDRs (short-chain dehydrogenase/reductase family);endomembrane system	0	At5g50600.1	AT5G50600|MFB16.22	short-chain dehydrogenase/reductase family protein similar to sterol-binding dehydrogenase steroleosin GI:15824408 from [Sesamum indicum]	MGH(blast);TAIR GO	68412.t05567 short-chain dehydrogenase/reductase family protein similar to sterol-binding dehydrogenase steroleosin GI:15824408 from [Sesamum indicum]	68412.t05567 short-chain dehydrogenase/reductase family protein similar to sterol-binding dehydrogenase steroleosin GI:15824408 from [Sesamum indicum]	At5g50600	11-beta-hydroxysteroid dehydrogenase-like		0008152 // metabolic process // inferred from electronic annotation	0012505 // endomembrane system // inferred from electronic annotation	0016491 // oxidoreductase activity // --- /// 0016491 // oxidoreductase activity // inferred from electronic annotation
19179	264079_at	At2g28490		3.8229	0.0934498	3.18965		1.98516e-10	0.630736	1.0415e-09			endomembrane system	0	AT2G28490.1	T17D12_5|AT2G28490|T17D12.5	0	TAIR GO	68409.t03092 cupin domain-containing protein similar to preproMP27-MP32 [Cucurbita cv. Kurokawa Amakuri] GI:691752, allergen Gly m Bd 28K [Glycine max] GI:12697782, vicilin [Matteuccia struthiopteris] GI:1019792; contains Pfam profile PF00190: Cupin	68409.t03092 cupin domain-containing protein similar to preproMP27-MP32 [Cucurbita cv. Kurokawa Amakuri] GI:691752, allergen Gly m Bd 28K [Glycine max] GI:12697782, vicilin [Matteuccia struthiopteris] GI:1019792; contains Pfam profile PF00190: Cupin	At2g28490	putative seed storage protein (vicilin-like)		---	0012505 // endomembrane system // inferred from electronic annotation	0045735 // nutrient reservoir activity // --- /// 0045735 // nutrient reservoir activity // inferred from electronic annotation
7119	252019_at	At3g53040		3.82289	0.540611	3.07354		2.63706e-10	0.0060529	1.56514e-09			ATP binding activity	0	AT3G53040.1	AT3G53040|F8J2.210	0	TAIR GO	68410.t05328 late embryogenesis abundant (LEA) protein, putative similar to LEA protein in group 3 [Arabidopsis thaliana] GI:1526424; contains Pfam profile PF02987: Late embryogenesis abundant protein	68410.t05328 late embryogenesis abundant (LEA) protein, putative similar to LEA protein in group 3 [Arabidopsis thaliana] GI:1526424; contains Pfam profile PF02987: Late embryogenesis abundant protein	At3g53040	late embryogenesis abundant protein - like late embryogenesis abundant protein, Arabidopsis thaliana, PIR:JC6171		0009793 // embryonic development ending in seed dormancy // ---	---	---
9195	254095_at	At4g25140		3.77039	-0.0667798	3.37413		2.90697e-10	0.694125	5.98016e-10			Acyl Lipid Metabolism;Lipid Metabolism Gene Families	Oil-body Oleosin;Oleosin-like protein family	0	NM_118646	18.5 kDa oleosin;oleosin, 18.5K	http://www.plantbiology.msu.edu/lipids/genesurvey/master_table.htm	68411.t03248 oleosin	68411.t03248 oleosin	At4g25140	oleosin, 18.5K		0019915 // sequestering of lipid // inferred from mutant phenotype /// 0019915 // sequestering of lipid // ---	0012511 // monolayer-surrounded lipid storage body // inferred from electronic annotation /// 0016020 // membrane // --- /// 0016020 // membrane // inferred from electronic annotation /// 0016021 // integral to membrane // inferred from electronic annotation	---
4182	249082_at	At5g44120		3.68721	0.320364	3.36212		2.12038e-10	0.0585541	4.549e-10			endomembrane system	0	AT5G44120.1	MLN1.4|AT5G44120|MLN1_4	0	TAIR GO	68412.t04794 12S seed storage protein (CRA1) nearly identical to SP|P15455 [Plant Mol Biol 11:805-820 (1988)]; contains Pfam profile PF00190 Cupin and Prosite 11-S plant seed storage proteins signature PS00305	68412.t04794 12S seed storage protein (CRA1) nearly identical to SP|P15455 [Plant Mol Biol 11:805-820 (1988)]; contains Pfam profile PF00190 Cupin and Prosite 11-S plant seed storage proteins signature PS00305	At5g44120	legumin-like protein		---	0005739 // mitochondrion // inferred from electronic annotation /// 0012505 // endomembrane system // inferred from electronic annotation	0045735 // nutrient reservoir activity // inferred from sequence or structural similarity /// 0045735 // nutrient reservoir activity // inferred from electronic annotation
10148	255048_at	At4g09600		3.67809	-0.0448825	3.89385		8.32238e-08	0.889895	2.75483e-07			endomembrane system	0	AT4G09600.1	AT4G09600|T25P22.40|T25P22_40	0	TAIR GO	68411.t01408 gibberellin-regulated protein GASA3 precursor	68411.t01408 gibberellin-regulated protein GASA3 precursor	At4g09600	gibberellin-regulated protein GASA3 precursor ; supported by cDNA: gi_15450402_gb_AY052302.1_		0009739 // response to gibberellin stimulus // traceable author statement	0012505 // endomembrane system // inferred from electronic annotation	---
7615	252515_at	At3g46230		3.65904	-0.479973	3.64307		1.05632e-09	0.0155379	2.89963e-09			response to heat	0	ATHSP 17.4	AT3G46230|SMALL HEAT-SHOCK PROTEIN 17.4	0	TAIR GO	68410.t04563 class I heat shock protein(HSP 17.4) identical to 17.4 kDa class I heat shock protein SP:P19036 from [Arabidopsis thaliana]	68410.t04563 class I heat shock protein(HSP 17.4) identical to 17.4 kDa class I heat shock protein SP:P19036 from [Arabidopsis thaliana]	At3g46230	heat shock protein 17 ; supported by cDNA: gi_15294149_gb_AF410266.1_AF410266		0009408 // response to heat // inferred from expression pattern	---	---
11438	256338_at	At1g72100		3.65687	0.429894	3.36897		1.27651e-10	0.0087233	1.56514e-09			endomembrane system	0	AT1G72100.1	F28P5_13|AT1G72100|F28P5.13	0	TAIR GO	68408.t07526 late embryogenesis abundant (LEA) domain-containing protein low similarity to embryogenic gene [Betula pendula] GI:4539485; contains Pfam profile PF02987: Late embryogenesis abundant protein	68408.t07526 late embryogenesis abundant (LEA) domain-containing protein low similarity to embryogenic gene [Betula pendula] GI:4539485; contains Pfam profile PF02987: Late embryogenesis abundant protein	At1g72100	hypothetical protein similar to seed maturation protein PM27 [Glycine max] GI:4836403		0009793 // embryonic development ending in seed dormancy // ---	0012505 // endomembrane system // inferred from electronic annotation	---
435	245335_at	At4g16160		3.65139	0.886035	3.83442		1.47026e-09	0.000129837	4.98049e-10											At4g16160	pore protein homolog ;supported by full-length cDNA: Ceres:5714.		0015031 // protein transport // inferred from electronic annotation	0005743 // mitochondrial inner membrane // inferred from electronic annotation /// 0005744 // mitochondrial inner membrane presequence translocase complex // RCA	0008565 // protein transporter activity // inferred from electronic annotation /// 0015450 // protein translocase activity // RCA
18485	263385_at	At2g40170		3.64919	0.41342	4.25404		1.27651e-10	0.0266212	2.20205e-09			response to abscisic acid stimulus	0	ATEM6	ARABIDOPSIS EARLY METHIONINE-LABELLED 6|AT2G40170|GEA6	ARABIDOPSIS EARLY METHIONINE-LABELLED 6	TAIR GO	68409.t04408 ABA-regulated gene (ATEM6)	68409.t04408 ABA-regulated gene (ATEM6)	At2g40170	ABA-regulated gene (ATEM6) ; supported by cDNA: gi_13430489_gb_AF360157.1_AF360157		0009737 // response to abscisic acid stimulus // traceable author statement /// 0048316 // seed development // inferred from mutant phenotype	---	---
6831	251731_at	At3g56350		3.64846	-0.275334	3.59755		5.27246e-10	0.117107	6.91393e-09											At3g56350	manganese superoxide dismutase-like protein manganese superoxide dismutase (MSD1) - Arabidopsis thaliana, EMBL:AF061518_		0006801 // superoxide metabolic process // inferred from electronic annotation /// 0019430 // removal of superoxide radicals // ---	0005739 // mitochondrion // ---	0004784 // superoxide dismutase activity // inferred from electronic annotation /// 0008383 // manganese superoxide dismutase activity // --- /// 0016491 // oxidoreductase activity // inferred from electronic annotation /// 0046872 // metal ion binding // inferred from electronic annotation
18275	263175_at	At1g05510		3.61534	-0.0655931	3.54333		4.85217e-10	0.698583	4.549e-10											At1g05510	hypothetical protein similar to unknown protein GI:4105683 from (Oryza sativa)		---	---	---
13447	258347_at	At3g17520		3.60152	1.1825	3.12884		3.61191e-10	8.78178e-05	7.76824e-10			endomembrane system	0	AT3G17520.1	MKP6.25|AT3G17520	0	TAIR GO	68410.t01963 late embryogenesis abundant (LEA) domain-containing protein low similarity to PIR|S04045|S04045 embryonic abundant protein D-29 [Gossypium hirsutum]; contains Pfam profile PF02987: Late embryogenesis abundant protein	68410.t01963 late embryogenesis abundant (LEA) domain-containing protein low similarity to PIR|S04045|S04045 embryonic abundant protein D-29 [Gossypium hirsutum]; contains Pfam profile PF02987: Late embryogenesis abundant protein	At3g17520	unknown protein identical to LEA-like protein GB:CAA10352 from [Arabidopsis thaliana]		0009793 // embryonic development ending in seed dormancy // ---	0012505 // endomembrane system // inferred from electronic annotation	---
3225	248125_at	At5g54740		3.58209	-0.0453467	3.11412		2.56774e-10	0.796542	5.98016e-10			storage protein	0	AT5G54740.1	K5F14_10|AT5G54740|K5F14.10	0	TAIR GO	68412.t06067 2S seed storage protein family similar to 2S seed storage proteins from Arabidosis thaliana: SP|P15457, SP|P15459, SP|P15458, SP|P15460 contains Pfam profile PF00234 Protease inhibitor/seed storage/LTP family	68412.t06067 2S seed storage protein family similar to 2S seed storage proteins from Arabidosis thaliana: SP|P15457, SP|P15459, SP|P15458, SP|P15460 contains Pfam profile PF00234 Protease inhibitor/seed storage/LTP family	At5g54740	2S storage protein-like		0006869 // lipid transport // ---	0012505 // endomembrane system // inferred from electronic annotation	0008289 // lipid binding // --- /// 0045735 // nutrient reservoir activity // --- /// 0045735 // nutrient reservoir activity // inferred from electronic annotation
2161	247061_at	At5g66780		3.55179	1.67939	3.53399		1.98516e-10	2.46229e-06	2.88957e-09			chloroplast	0	AT5G66780.1	AT5G66780|MUD21.2|MUD21_2	0	TAIR GO	68412.t07485 expressed protein similar to unknown protein (pir |T09249)	68412.t07485 expressed protein similar to unknown protein (pir |T09249)	At5g66780	putative protein similar to unknown protein (pir |T09249); supported by cDNA: gi_15081693_gb_AY048239.1_		---	0009507 // chloroplast // inferred from electronic annotation	---
8867	253767_at	At4g28520		3.53384	0.0464507	3.42618		1.67828e-10	0.819679	4.549e-10			endomembrane system	0	AT4G28520.1	F20O9_210|AT4G28520|F20O9.210	0	TAIR GO	68411.t03661 12S seed storage protein (cruciferin), putative strong similarity to SP|P33525 Cruciferin CRU1 precursor (11S globulin) (12S storage protein) from Brassica napus; contains Pfam profile PF00190 Cupin and Prosite 11-S plant seed storage proteins signature PS00305 isoform contains non-consensus AC acceptor splice site at intron 3	68411.t03661 12S seed storage protein (cruciferin), putative strong similarity to SP|P33525 Cruciferin CRU1 precursor (11S globulin) (12S storage protein) from Brassica napus; contains Pfam profile PF00190 Cupin and Prosite 11-S plant seed storage proteins signature PS00305 isoform contains non-consensus AC acceptor splice site at intron 3	At4g28520	12S cruciferin seed storage protein		0009793 // embryonic development ending in seed dormancy // traceable author statement	0042735 // protein body // traceable author statement	0045735 // nutrient reservoir activity // inferred from sequence or structural similarity /// 0045735 // nutrient reservoir activity // inferred from electronic annotation
9030	253930_at	At4g26740		3.49473	0.00444536	2.74706		3.33034e-10	0.982338	8.4879e-09			Acyl Lipid Metabolism;Caleosins;cellular_component unknown	Caleosin	Clo1;ATS1	NM_118808;ARABIDOPSIS THALIANA SEED GENE 1|AT4G26740	embryo-specific protein 1 (ATS1);ARABIDOPSIS THALIANA SEED GENE 1	http://www.plantbiology.msu.edu/lipids/genesurvey/master_table.htm;TAIR GO	68411.t03458 embryo-specific protein 1 (ATS1) putative Ca2+-binding EF-hand protein	68411.t03458 embryo-specific protein 1 (ATS1) putative Ca2+-binding EF-hand protein	At4g26740	embryo-specific protein 1 (ATS1)		---	---	0005509 // calcium ion binding // RCA
15188	260088_at	At1g73190		3.48568	-0.526676	3.34839		5.71672e-09	0.010802	2.6635e-09			MIP(The Major Intrinsic Protein);Aquaporin Families;MIP family;water channel activity	Delta tonoplast integral protein family	TIP3;1;AT1G73190.1	At1g73190,68170.m06022,T18K17_14;NM_105978;T18K17.14|T18K17_14|AT1G73190	TIP3;1 tonoplast intrinsic protein alpha;tonoplast intrinsic protein, alpha (alpha-TIP)	http://plantst.sdsc.edu/;TAIR GO	68408.t07650 tonoplast intrinsic protein, alpha (alpha-TIP) identical to tonoplast intrinsic protein, alpha (alpha-TIP)SP:P26587 [Arabidopsis thaliana] (Plant Physiol. 99, 561-570 (1992))	68408.t07650 tonoplast intrinsic protein, alpha (alpha-TIP) identical to tonoplast intrinsic protein, alpha (alpha-TIP)SP:P26587 [Arabidopsis thaliana] (Plant Physiol. 99, 561-570 (1992))	At1g73190	tonoplast intrinsic protein, alpha (alpha-TIP) identical to tonoplast intrinsic protein, alpha (alpha-TIP) GB:P26587 [Arabidopsis thaliana] (Plant Physiol. 99, 561-570 (1992))		0006810 // transport // inferred from electronic annotation	0005773 // vacuole // inferred from electronic annotation /// 0016020 // membrane // inferred from electronic annotation /// 0016021 // integral to membrane // inferred from electronic annotation	0005215 // transporter activity // inferred from electronic annotation
21493	266393_at	At2g41260		3.46668	-0.809527	2.74023		1.59694e-10	0.000406209	1.07895e-09			endomembrane system	0	AT2G41260.1	F13H10_19|AT2G41260|F13H10.19	0	TAIR GO	68409.t04544 glycine-rich, late embryogenesis abundant M17 protein identical to late-embryogenesis abundant M17 protein GI:3342551 from [Arabidopsis thaliana]	68409.t04544 glycine-rich, late embryogenesis abundant M17 protein identical to late-embryogenesis abundant M17 protein GI:3342551 from [Arabidopsis thaliana]	At2g41260	late embryogenesis abundant M17 protein identical to GB:AF076979		0009790 // embryonic development // traceable author statement	0012505 // endomembrane system // inferred from electronic annotation	---
4453	249353_at	At5g40420		3.43282	0.0257491	3.59343		2.56774e-10	0.895968	3.91086e-09			Acyl Lipid Metabolism;Lipid Metabolism Gene Families	Oil-body Oleosin;Oleosin-like protein family	0	NM_123406	oleosin	http://www.plantbiology.msu.edu/lipids/genesurvey/master_table.htm	68412.t04346 oleosin	68412.t04346 oleosin	At5g40420	oleosin ; supported by cDNA: gi_725259_gb_L40954.1_ATHOLEOSIN		0019915 // sequestering of lipid // inferred from mutant phenotype	0012511 // monolayer-surrounded lipid storage body // inferred from direct assay /// 0012511 // monolayer-surrounded lipid storage body // inferred from electronic annotation /// 0016020 // membrane // inferred from electronic annotation /// 0016021 // integral to membrane // inferred from electronic annotation	---
14414	259314_at	At3g05260		3.41898	-0.138477	3.55321		4.27543e-09	0.394667	6.91393e-09			SDRs (short-chain dehydrogenase/reductase family);metabolism	0	AT3G05260.1	T12H1_23|AT3G05260|T12H1.23	short-chain dehydrogenase/reductase family protein contains INTERPRO family IPR002198 short-chain dehydrogenase/reductase (SDR) superfamily	MGH(blast);TAIR GO	68410.t00511 short-chain dehydrogenase/reductase family protein contains INTERPRO family IPR002198 short-chain dehydrogenase/reductase (SDR) superfamily	68410.t00511 short-chain dehydrogenase/reductase family protein contains INTERPRO family IPR002198 short-chain dehydrogenase/reductase (SDR) superfamily	At3g05260	putative glucose and ribitol dehydrogenase homolog similar to GB:AAC60580 from [Hordeum vulgare] showing homologies to bacterial glucose and ribitol dehydrogenases; supported by cDNA: gi_16226574_gb_AF428435.1_AF428435		0008152 // metabolic process // inferred from electronic annotation	---	0016491 // oxidoreductase activity // --- /// 0016491 // oxidoreductase activity // inferred from electronic annotation
170	245070_at	At2g23240		3.39267	0.0809651	3.36966		3.33034e-10	0.660145	2.39676e-09			chloroplast	0	AT2G23240.1	AT2G23240|T20D16.13|T20D16_13	0	TAIR GO	68409.t02483 metallothionein-related protein identical to an EST: GB:X92116:ATECPRHOM; contains a vertebrate metallothionein signature (PS00203)	68409.t02483 metallothionein-related protein identical to an EST: GB:X92116:ATECPRHOM; contains a vertebrate metallothionein signature (PS00203)	At2g23240	metallothionein-like protein identical to an EST: GB:X92116:ATECPRHOM; contains a vertebrate metallothionein signature (PS00203)		---	0009507 // chloroplast // inferred from electronic annotation	0008270 // zinc ion binding // --- /// 0008270 // zinc ion binding // inferred from electronic annotation /// 0046872 // metal ion binding // inferred from electronic annotation
15816	260716_at	At1g48130		3.38511	-0.162029	3.13665		2.12038e-10	0.254632	4.549e-10			thioredoxin peroxidase activity	0	ATPER1	AT1G48130	0	TAIR GO	68408.t04847 peroxiredoxin identical to SP:O04005 from [Arabidopsis thaliana]	68408.t04847 peroxiredoxin identical to SP:O04005 from [Arabidopsis thaliana]	At1g48130	peroxiredoxin identical to SP:O04005 from [Arabidopsis thaliana]		0009269 // response to desiccation // traceable author statement /// 0010231 // maintenance of seed dormancy // traceable author statement	0005634 // nucleus // inferred from electronic annotation	0004601 // peroxidase activity // inferred from electronic annotation /// 0008379 // thioredoxin peroxidase activity // inferred from sequence or structural similarity /// 0016209 // antioxidant activity // inferred from electronic annotation /// 0016491 // oxidoreductase activity // inferred from electronic annotation /// 0051920 // peroxiredoxin activity // inferred from electronic annotation
20355	265255_at	At2g28420		3.36718	0.199308	2.88643		8.22973e-10	0.188378	2.58493e-09											At2g28420	unknown protein ; supported by cDNA: gi_15529259_gb_AY052254.1_		0005975 // carbohydrate metabolic process // ---	---	0004462 // lactoylglutathione lyase activity // ---
18981	263881_at	At2g21820		3.36684	0.12082	3.57664		2.06705e-09	0.593349	3.71105e-09											At2g21820	unknown protein ; supported by cDNA: gi_13265448_gb_AF324676.2_AF324676		---	---	---
3535	248435_at	At5g51210		3.36501	-0.207976	2.37944		2.55774e-09	0.235868	9.80879e-09			Acyl Lipid Metabolism;Lipid Metabolism Gene Families	Oil-body Oleosin;Oleosin-like protein family	0	NM_124500	oleosin-like	http://www.plantbiology.msu.edu/lipids/genesurvey/master_table.htm	68412.t05646 oleosin	68412.t05646 oleosin	At5g51210	oleosin-like		0019915 // sequestering of lipid // ---	0012511 // monolayer-surrounded lipid storage body // inferred from electronic annotation /// 0016020 // membrane // --- /// 0016020 // membrane // inferred from electronic annotation /// 0016021 // integral to membrane // inferred from electronic annotation	---
13340	258240_at	At3g27660		3.36427	-0.336648	2.75479		3.33034e-10	0.0361899	4.87956e-09			Acyl Lipid Metabolism;Lipid Metabolism Gene Families	Oil-body Oleosin;Oleosin-like protein family	0	NM_113682	oleosin isoform	http://www.plantbiology.msu.edu/lipids/genesurvey/master_table.htm	68410.t03102 oleosin identical to oleosin isoform GB:S71286 from [Arabidopsis thaliana]	68410.t03102 oleosin identical to oleosin isoform GB:S71286 from [Arabidopsis thaliana]	At3g27660	oleosin isoform identical to oleosin isoform GB:S71286 from [Arabidopsis thaliana]; supported by full-length cDNA: Ceres: 19319.		0019915 // sequestering of lipid // ---	0012511 // monolayer-surrounded lipid storage body // inferred from electronic annotation /// 0016020 // membrane // --- /// 0016020 // membrane // inferred from electronic annotation /// 0016021 // integral to membrane // inferred from electronic annotation	---
6938	251838_at	At3g54940		3.35602	0.0950091	2.82645		9.51077e-10	0.647085	5.7364e-09			endomembrane system	0	AT3G54940.1	AT3G54940|F28P10.80	0	TAIR GO	68410.t05532 cysteine proteinase contains similarity to cysteine proteinase GI:479060 from [Glycine max]	68410.t05532 cysteine proteinase contains similarity to cysteine proteinase GI:479060 from [Glycine max]	At3g54940	cysteine proteinase non-consensus AG donor site at exon 2; contains similarity to cysteine proteinase GI:479060 from [Glycine max]		0006508 // proteolysis // --- /// 0006508 // proteolysis // inferred from electronic annotation	0012505 // endomembrane system // inferred from electronic annotation	0004197 // cysteine-type endopeptidase activity // inferred from electronic annotation /// 0008233 // peptidase activity // inferred from electronic annotation /// 0008234 // cysteine-type peptidase activity // --- /// 0008234 // cysteine-type peptidase activity // inferred from electronic annotation /// 0016787 // hydrolase activity // inferred from electronic annotation
13427	258327_at	At3g22640		3.30334	-0.500505	2.85262		3.33034e-10	0.0014786	5.98016e-10			endomembrane system	0	AT3G22640.1	AT3G22640|MWI23.1	0	TAIR GO	68410.t02534 globulin (seed storage protein) family contains similarity to vicilin-like protein precursor [Juglans regia] GI:6580762, vicilin precursor [Theobroma cacao] PIR|S22477, vicilin precursor [Macadamia integrifolia] GI:5852872	68410.t02534 globulin (seed storage protein) family contains similarity to vicilin-like protein precursor [Juglans regia] GI:6580762, vicilin precursor [Theobroma cacao] PIR|S22477, vicilin precursor [Macadamia integrifolia] GI:5852872	At3g22640	unknown protein contains similarity to major storage protein GB:384341 from [Theobroma cacao]; supported by cDNA: gi_16604373_gb_AY058085.1_		---	0012505 // endomembrane system // inferred from electronic annotation	0045735 // nutrient reservoir activity // --- /// 0045735 // nutrient reservoir activity // inferred from electronic annotation
19712	264612_at	At1g04560		3.29603	0.0321897	3.52414		2.49729e-10	0.902529	4.98049e-10			Similarity to Triticum ABA induced membrane protein family;endomembrane system	0	AT1G04560.1	NM_100335;T1G11_19|AT1G04560|T1G11.19	unknown protein	TAIR GO	68408.t00395 expressed protein similar to GB:AAC37469	68408.t00395 expressed protein similar to GB:AAC37469	At1g04560	unknown protein similar to GB:AAC37469; supported by cDNA: gi_15293292_gb_AY051080.1_		---	0012505 // endomembrane system // inferred from electronic annotation	---
2195	247095_at	At5g66400		3.28813	0.0563615	3.21653		2.56774e-10	0.789963	6.0944e-10			response to abscisic acid stimulus	0	RAB18	RESPONSIVE TO ABA 18|ATDI8|AT5G66400|ARABIDOPSIS THALIANA DROUGHT-INDUCED 8	RESPONSIVE TO ABA 18	TAIR GO	68412.t07442 dehydrin RAB18-related protein (sp P30185)	68412.t07442 dehydrin RAB18-related protein (sp P30185)	At5g66400	dehydrin RAB18-like protein (sp P30185) ; supported by cDNA: gi_16226664_gb_AF428458.1_AF428458		0006950 // response to stress // inferred from expression pattern /// 0006950 // response to stress // inferred from electronic annotation /// 0009414 // response to water deprivation // inferred from expression pattern /// 0009415 // response to water // inferred from electronic annotation /// 0009631 // cold acclimation // inferred from genetic interaction /// 0009737 // response to abscisic ac…	---	---
17447	262347_at	At1g64110		3.27275	1.75436	1.65542		2.58277e-09	8.13896e-07	7.9487e-07			endomembrane system	0	AT1G64110.1	F22C12.12|F22C12_12|AT1G64110	0	TAIR GO	68408.t06550 expressed protein similar to hypothetical protein GB:AAF24564 GI:6692099 from [Arabidopsis thaliana]	68408.t06550 expressed protein similar to hypothetical protein GB:AAF24564 GI:6692099 from [Arabidopsis thaliana]	At1g64110	unknown protein similar to hypothetical protein GB:AAF24564 GI:6692099 from [Arabidopsis thaliana]; supported by cDNA: gi_15810166_gb_AY056097.1_		---	0005634 // nucleus // inferred from electronic annotation /// 0012505 // endomembrane system // inferred from electronic annotation /// 0016020 // membrane // inferred from electronic annotation	0000166 // nucleotide binding // inferred from electronic annotation /// 0005524 // ATP binding // inferred from electronic annotation /// 0016887 // ATPase activity // --- /// 0017111 // nucleoside-triphosphatase activity // inferred from electronic annotation
17779	262679_at	At1g75830		3.26406	-0.663932	3.1089		2.92334e-10	0.000737753	6.728e-10											At1g75830	unknown protein ; supported by cDNA: gi_15529223_gb_AY052236.1_		0006805 // xenobiotic metabolic process // inferred from electronic annotation /// 0006952 // defense response // inferred from electronic annotation /// 0050832 // defense response to fungus // inferred from electronic annotation	---	---
4139	249039_at	At5g44310		3.26184	0.736216	2.63731		3.60566e-10	0.0013013	4.83435e-08			chloroplast	0	AT5G44310.1	K9L2.7|AT5G44310|K9L2_7	0	TAIR GO	68412.t04815 late embryogenesis abundant (LEA) domain-containing protein low similarity to 51 kDa seed maturation protein [Glycine max] GI:414977; contains Pfam profile PF02987: Late embryogenesis abundant protein	68412.t04815 late embryogenesis abundant (LEA) domain-containing protein low similarity to 51 kDa seed maturation protein [Glycine max] GI:414977; contains Pfam profile PF02987: Late embryogenesis abundant protein	At5g44310	late embryogenesis abundant protein-like		0009793 // embryonic development ending in seed dormancy // ---	0009507 // chloroplast // inferred from electronic annotation	---
9427	254327_at	At4g22490		3.2272	0.600508	2.64958		2.46174e-10	0.00106006	1.07895e-09			Acyl Lipid Metabolism;endomembrane system	Lipid Transfer Protein type 6	AT4G22490.1	F7K2.70|F7K2_70|AT4G22490	RCc3- like protein	http://www.plantbiology.msu.edu/lipids/genesurvey/master_table.htm;TAIR GO	68411.t02928 protease inhibitor/seed storage/lipid transfer protein (LTP) family contains Pfam protease inhibitor/seed storage/LTP family domain PF00234	68411.t02928 protease inhibitor/seed storage/lipid transfer protein (LTP) family contains Pfam protease inhibitor/seed storage/LTP family domain PF00234	At4g22490	RCc3- like protein RCc3 protein, Oryza sativa, PIR2:S53012;supported by full-length cDNA: Ceres:270276.		0006869 // lipid transport // --- /// 0006869 // lipid transport // inferred from electronic annotation	0012505 // endomembrane system // inferred from electronic annotation	0008289 // lipid binding // ---
17228	262128_at	At1g52690		3.21449	1.35257	2.17181		3.87992e-10	8.84513e-05	8.33887e-09											At1g52690	late embryogenesis-abundant protein, putative similar to late embryogenesis-abundant protein GI:17828 from [Brassica napus];supported by full-length cDNA: Ceres:35745.		0009793 // embryonic development ending in seed dormancy // ---	---	---
21492	266392_at	At2g41280		3.21129	-0.356964	3.12266		4.85217e-10	0.0245273	4.98049e-10			extracellular	0	M10	ATM10|AT2G41280	0	TAIR GO	68409.t04546 late embryogenesis abundant M10 protein identical to GB:AF076979	68409.t04546 late embryogenesis abundant M10 protein identical to GB:AF076979	At2g41280	late embryogenesis abundant M10 protein identical to GB:AF076979		0010162 // seed dormancy // inferred from sequence or structural similarity	0005576 // extracellular region // inferred from sequence or structural similarity	---
10905	255805_at	At4g10240		3.17869	0.192778	3.18254		9.43645e-09	0.145653	4.549e-10			C2C2(Zn) CO-like, Constans-like zinc finger family;intracellular	0	AT4G10240.1	AT4G10240|T9A4.2	68411.m01516 CONSTANS B-box zinc finger family protein zinc-finger protein R2931, Oryza sativa, PIR3:JE0116	MGH(blast),TAIR(Mendel);TAIR GO	68411.t01500 CONSTANS B-box zinc finger family protein zinc-finger protein R2931, Oryza sativa, PIR3:JE0116	68411.t01500 CONSTANS B-box zinc finger family protein zinc-finger protein R2931, Oryza sativa, PIR3:JE0116	At4g10240	zinc-finger - like protein zinc-finger protein R2931, Oryza sativa, PIR3:JE0116		0045449 // regulation of transcription // traceable author statement	0005622 // intracellular // inferred from electronic annotation	0003677 // DNA binding // inferred from electronic annotation /// 0003700 // transcription factor activity // inferred from sequence or structural similarity /// 0008270 // zinc ion binding // --- /// 0008270 // zinc ion binding // inferred from electronic annotation
8995	253895_at	At4g27160		3.1715	-0.901945	2.16179		3.57932e-09	0.00037054	1.12649e-07			endomembrane system	0	AT4G27160.1	T24A18_110|AT4G27160|T24A18.110	0	TAIR GO	68411.t03501 2S seed storage protein 3 (2S albumin storage protein) (NWMU2-2S albumin 3) identical to SP|P15459	68411.t03501 2S seed storage protein 3 (2S albumin storage protein) (NWMU2-2S albumin 3) identical to SP|P15459	At4g27160	NWMU3 - 2S albumin 3 precursor		0006869 // lipid transport // ---	0012505 // endomembrane system // inferred from electronic annotation	0008289 // lipid binding // --- /// 0045735 // nutrient reservoir activity // --- /// 0045735 // nutrient reservoir activity // inferred from electronic annotation
2537	247437_at	At5g62490		3.16959	0.756745	3.34071		1.10903e-09	0.000307841	4.549e-10			endomembrane system	0	AT5G62490.1	K19B1_10|AT5G62490|K19B1.10	0	TAIR GO	68412.t06976 AtHVA22b-related protein	68412.t06976 AtHVA22b-related protein	At5g62490	AtHVA22b-like protein ; supported by cDNA: gi_4884933_gb_AF141660.1_AF141660		---	0012505 // endomembrane system // inferred from electronic annotation /// 0016020 // membrane // inferred from electronic annotation /// 0016021 // integral to membrane // inferred from electronic annotation	---
14678	259578_at	At1g27990		3.15583	-0.0720562	2.79803		8.68611e-09	0.816676	9.68877e-08											At1g27990	unknown protein		---	---	---
10107	255007_at	At4g10020		3.14938	0.167361	3.12231		1.10903e-09	0.321032	6.728e-10			SDRs (short-chain dehydrogenase/reductase family);endomembrane system	0	AT4G10020.1	AT4G10020|T5L19.150|T5L19_150	short-chain dehydrogenase/reductase family protein similar to sterol-binding dehydrogenase steroleosin GI:15824408 from [Sesamum indicum]	MGH(blast);TAIR GO	68411.t01462 short-chain dehydrogenase/reductase family protein similar to sterol-binding dehydrogenase steroleosin GI:15824408 from [Sesamum indicum]	68411.t01462 short-chain dehydrogenase/reductase family protein similar to sterol-binding dehydrogenase steroleosin GI:15824408 from [Sesamum indicum]	At4g10020	putative oxidoreductase 11beta-hydroxysteroid dehydrogenase (EC 1.1.1.146) 1 - mouse, PIR1:I56604		0008152 // metabolic process // inferred from electronic annotation	0012505 // endomembrane system // inferred from electronic annotation	0016491 // oxidoreductase activity // --- /// 0016491 // oxidoreductase activity // inferred from electronic annotation
19287	264187_at	At1g54860		3.12878	-0.300162	3.06965		1.26564e-08	0.22336	1.01618e-07			GPI-anchored protein;endomembrane system	Unknown/hypothetical	AT1G54860.1	F14C21.37|F14C21_37|AT1G54860	0	Georg H.H. Borner et al. Plant Physiology, June 2003, Vol. 132, pp. 568–577;TAIR GO	68408.t05654 expressed protein	68408.t05654 expressed protein	At1g54860	unknown protein ;supported by full-length cDNA: Ceres:1530.		---	0031225 // anchored to membrane // traceable author statement	---
20991	265891_at	At2g15010		3.1093	0.244231	2.69476		2.56774e-10	0.101436	1.07895e-09			PT(Plant Thionin);endomembrane system	0	At2g15010;AT2G15010.1	15226042,NP_179105;T15J14.5|T15J14_5|AT2G15010	hypothetical protein	http://plantst.sdsc.edu/;TAIR GO	68409.t01521 thionin, putative similar to thionin [Arabidopsis thaliana] gi|1181533|gb|AAC41679	68409.t01521 thionin, putative similar to thionin [Arabidopsis thaliana] gi|1181533|gb|AAC41679	At2g15010	putative thionin		0006952 // defense response // --- /// 0006952 // defense response // inferred from electronic annotation /// 0009405 // pathogenesis // inferred from electronic annotation	0005576 // extracellular region // inferred from electronic annotation /// 0012505 // endomembrane system // inferred from electronic annotation	0050827 // toxin receptor binding // ---
21644	266544_at	At2g35300		3.09837	0.649476	2.93202		2.9457e-10	0.00307985	1.22478e-09											At2g35300	similar to late embryogenesis abundant proteins identical to GB:X91917		0009790 // embryonic development // inferred from electronic annotation /// 0009793 // embryonic development ending in seed dormancy // ---	---	---
11005	255905_at	At1g17810		3.00172	-1.08691	2.54355		5.27246e-10	0.000106844	7.82502e-09			MIP(The Major Intrinsic Protein);Aquaporin Families;MIP family;water channel activity	Delta tonoplast integral protein family	TIP3;2;AT1G17810.1	At1g17810,68170.m01638,F2H15_3;NM_101644;F2H15_4|AT1G17810|F2H15.4	TIP3;2 tonoplast intrinsic protein beta;tonoplast intrinsic protein, putative	http://plantst.sdsc.edu/;TAIR GO	68408.t01951 major intrinsic protein (MIP) family contains Pfam profile: MIP PF00230	68408.t01951 major intrinsic protein (MIP) family contains Pfam profile: MIP PF00230	At1g17810	tonoplast intrinsic protein, putative similar to tonoplast intrinsic protein GI:21054 from [Phaseolus vulgaris]; supported by cDNA: gi_2605713_gb_AF026275.1_AF026275		0006810 // transport // inferred from electronic annotation	0005773 // vacuole // inferred from electronic annotation /// 0016020 // membrane // inferred from electronic annotation /// 0016021 // integral to membrane // inferred from electronic annotation	0005215 // transporter activity // inferred from electronic annotation /// 0015250 // water channel activity // inferred from sequence similarity
12953	257853_at	At3g12960		2.98261	0.164118	2.91613		5.31242e-09	0.436655	3.09908e-09											At3g12960	hypothetical protein predicted by genefinder, similar to seed maturation protein PM28 GB:AAD30427 from [Glycine max]		---	---	---
11812	256712_at	At2g34020		2.9746	0.672034	1.45736		4.33885e-10	0.00117055	2.41793e-06			EF-hand containing proteins:Group III;mitochondrion	0	AT2G34020.1	NM_128953;AT2G34020|T14G11.14|T14G11_14	EF-hands number:2	TAIR GO	68409.t03713 calcium-binding EF-hand family protein contains INTERPRO:IPR002048 calcium-binding EF-hand domain	68409.t03713 calcium-binding EF-hand family protein contains INTERPRO:IPR002048 calcium-binding EF-hand domain	At2g34020	unknown protein similar to T14G11.15		---	0005739 // mitochondrion // inferred from electronic annotation	0005509 // calcium ion binding // --- /// 0005509 // calcium ion binding // inferred from electronic annotation
14267	259167_at	At3g01570		2.95493	-0.42582	2.72514		5.27246e-10	0.0224691	3.91086e-09			Acyl Lipid Metabolism;Lipid Metabolism Gene Families	Oil-body Oleosin;Oleosin-like protein family	0	NM_111023	putative oleosin	http://www.plantbiology.msu.edu/lipids/genesurvey/master_table.htm	68410.t00071 oleosin similar to oleosin GB:AAB58402 [Sesamum indicum]	68410.t00071 oleosin similar to oleosin GB:AAB58402 [Sesamum indicum]	At3g01570	putative oleosin similar to oleosin GB:AAB58402 [Sesamum indicum]; supported by cDNA: gi_16649132_gb_AY059936.1_		0019915 // sequestering of lipid // ---	0012511 // monolayer-surrounded lipid storage body // inferred from electronic annotation /// 0016020 // membrane // --- /// 0016020 // membrane // inferred from electronic annotation /// 0016021 // integral to membrane // inferred from electronic annotation	---
1342	246242_at	At4g36600		2.94854	1.37145	2.98924		9.18414e-10	4.39787e-06	1.36822e-08											At4g36600	putative protein		0009793 // embryonic development ending in seed dormancy // ---	0005739 // mitochondrion // inferred from electronic annotation	---
15558	260458_at	At1g68250		2.91864	0.524656	2.83625		5.59177e-07	0.0257236	2.22795e-08											At1g68250	unknown protein		---	---	---
17248	262148_at	At1g52560		2.91495	-0.0698678	2.69505		2.56774e-10	0.751432	2.67609e-08			chloroplast	0	AT1G52560.1	F6D8_22|AT1G52560|F6D8.22	0	TAIR GO	68408.t05367 heat shock protein family contains Pfam profile: PF00011 Hsp20/alpha crystallin family	68408.t05367 heat shock protein family contains Pfam profile: PF00011 Hsp20/alpha crystallin family	At1g52560	chloroplast-localized small heat shock protein, putative similar to chloroplast-localized small heat shock protein GI:6601536 from [Funaria hygrometrica]		0009408 // response to heat // inferred from expression pattern /// 0009408 // response to heat // --- /// 0009644 // response to high light intensity // inferred from expression pattern /// 0042542 // response to hydrogen peroxide // inferred from expression pattern	0005739 // mitochondrion // inferred from electronic annotation	---
18238	263138_at	At1g65090		2.90669	0.713922	2.86623		4.39197e-10	0.0022996	1.18413e-09											At1g65090	hypothetical protein predicted by genemark.hmm		---	---	---
19594	264494_at	At1g27470		2.89472	0.116589	2.54884		1.79421e-09	0.514008	1.82588e-08											At1g27470	hypothetical protein predicted by genefinder		---	---	0000166 // nucleotide binding // ---
11564	256464_at	At1g32560		2.88375	0.435865	3.02856		1.58475e-09	0.00439303	6.728e-10											At1g32560	late-embryogenesis abundant protein, putative similar to GI:4102692 from [Glycine max]		0006118 // electron transport // inferred from electronic annotation /// 0009790 // embryonic development // inferred from electronic annotation /// 0009793 // embryonic development ending in seed dormancy // ---	---	0005506 // iron ion binding // inferred from electronic annotation /// 0009055 // electron carrier activity // inferred from electronic annotation /// 0020037 // heme binding // inferred from electronic annotation
20772	265672_at	At2g31980		2.85755	0.411509	2.16251		7.22566e-10	0.0105154	1.67072e-08			endomembrane system	0	AT2G31980.1	F22D22.27|F22D22_27|AT2G31980	0	TAIR GO	68409.t03492 cysteine proteinase inhibitor B (cystatin B) -related	68409.t03492 cysteine proteinase inhibitor B (cystatin B) -related	At2g31980	putative cysteine proteinase inhibitor B (cystatin B) ;supported by full-length cDNA: Ceres:35447.		0006952 // defense response // inferred from electronic annotation	0012505 // endomembrane system // inferred from electronic annotation	0004866 // endopeptidase inhibitor activity // inferred from electronic annotation /// 0004869 // cysteine protease inhibitor activity // inferred from electronic annotation
6200	251100_at	At5g01670		2.83674	0.487545	2.741		9.44835e-10	0.0322389	1.98209e-08			VIC-Beta(Voltage Gated K+ Channel b-subunit)	0	At5g01670	68172.m00067,F7A7_190	aldose reductase-like protein	http://plantst.sdsc.edu/	68412.t00075 aldose reductase, putative similar to aldose reductase [Hordeum vulgare][GI:728592], aldose reductase ALDRXV4 [Xerophyta viscosa][GI:4539944]	68412.t00075 aldose reductase, putative similar to aldose reductase [Hordeum vulgare][GI:728592], aldose reductase ALDRXV4 [Xerophyta viscosa][GI:4539944]	At5g01670	aldose reductase-like protein aldose reductase - Hordeum vulgare, EMBL:Z48360		---	---	0016491 // oxidoreductase activity // inferred from electronic annotation
13094	257994_at	At3g19920		2.8307	-0.31093	2.22181		8.36618e-09	0.12318	4.00715e-08			mitochondrion	0	AT3G19920.1	AT3G19920|MPN9.17	0	TAIR GO	68410.t02224 expressed protein	68410.t02224 expressed protein	At3g19920	unknown protein		---	0005739 // mitochondrion // inferred from electronic annotation	---
5037	249937_at	At5g22470		2.80731	0.091427	2.78574		7.08774e-08	0.61752	2.02125e-08			NAD+ ADP-ribosyltransferase activity	0	AT5G22470.1	AT5G22470|MQJ16.1|MQJ16_1	0	TAIR GO	68412.t02353 expressed protein seed maturation protein PM38; also similar to poly(ADP)-ribose polymerase	68412.t02353 expressed protein seed maturation protein PM38; also similar to poly(ADP)-ribose polymerase	At5g22470	putative protein seed maturation protein PM38; also similar to poly(ADP)-ribose polymerase		0006471 // protein amino acid ADP-ribosylation // --- /// 0006471 // protein amino acid ADP-ribosylation // inferred from electronic annotation	0005622 // intracellular // inferred from electronic annotation /// 0005634 // nucleus // --- /// 0005634 // nucleus // inferred from electronic annotation	0003950 // NAD+ ADP-ribosyltransferase activity // --- /// 0003950 // NAD+ ADP-ribosyltransferase activity // inferred from electronic annotation /// 0016740 // transferase activity // inferred from electronic annotation /// 0016757 // transferase activity, transferring glycosyl groups // inferred from electronic annotation
5110	250010_at	At5g18450		2.79933	-0.093078	2.55297		1.03544e-09	0.579993	4.91892e-09			AP2/EREBP, APETALA2/Ethylene-responsive element binding protein family;transcription factor activity	0	AT5G18450.1	F20L16.170|AT5G18450|F20L16_170	DRE binding protein (DREB2B)	Ohio-AtTFDB,TAIR(Mendel);TAIR GO	68412.t01953 AP2 domain transcription factor, putative DREB2A, Arabidopsis thaliana, EMBL:AB007790	68412.t01953 AP2 domain transcription factor, putative DREB2A, Arabidopsis thaliana, EMBL:AB007790	At5g18450	AP2-domain DNA-binding protein -like DREB2A, Arabidopsis thaliana, EMBL:AB007790		0006350 // transcription // inferred from electronic annotation /// 0006355 // regulation of transcription, DNA-dependent // --- /// 0006355 // regulation of transcription, DNA-dependent // inferred from electronic annotation	0005634 // nucleus // --- /// 0005634 // nucleus // inferred from electronic annotation	0003677 // DNA binding // --- /// 0003677 // DNA binding // inferred from electronic annotation /// 0003700 // transcription factor activity // inferred from sequence or structural similarity /// 0003700 // transcription factor activity // --- /// 0003700 // transcription factor activity // inferred from electronic annotation
6680	251580_at	At3g58450		2.78723	0.29775	2.61146		3.48123e-09	0.112854	1.18413e-09											At3g58450	putative protein ethylene-responsive protein ER6 - Lycopersicon esculentum, EMBL:AF096262		0006950 // response to stress // --- /// 0006950 // response to stress // inferred from electronic annotation	---	---
20195	265095_at	At1g03880		2.78384	-0.108454	2.13893		3.2738e-09	0.661877	1.77398e-06			endomembrane system	0	AT1G03880.1	F21M11.19|F21M11_19|AT1G03880	0	TAIR GO	68408.t00324 12S seed storage protein (CRB) identical to 12S seed storage protein, gi|808937 [SP|P15456] [Plant Mol Biol 11:805-820 (1988)]; contains Pfam profile PF00190 Cupin and Prosite 11-S plant seed storage proteins signature PS00305	68408.t00324 12S seed storage protein (CRB) identical to 12S seed storage protein, gi|808937 [SP|P15456] [Plant Mol Biol 11:805-820 (1988)]; contains Pfam profile PF00190 Cupin and Prosite 11-S plant seed storage proteins signature PS00305	At1g03880	putative cruciferin 12S seed storage protein identical to 12S seed storage protein, gi|808937		0009845 // seed germination // traceable author statement	0012505 // endomembrane system // inferred from electronic annotation	0045735 // nutrient reservoir activity // inferred from electronic annotation
3196	248096_at	At5g55240		2.78208	0.142951	2.28435		3.87247e-09	0.393235	6.37509e-08			Acyl Lipid Metabolism;Caleosins	Caleosin	Clo2	NM_124906	embryo-specific protein 1; Ca2+-binding EF-hand protein-like	http://www.plantbiology.msu.edu/lipids/genesurvey/master_table.htm	68412.t06130 embryo-specific protein 1 (ATS1) putative Ca2+-binding EF-hand protein	68412.t06130 embryo-specific protein 1 (ATS1) putative Ca2+-binding EF-hand protein	At5g55240	embryo-specific protein 1; Ca2+-binding EF-hand protein-like		---	---	0005509 // calcium ion binding // ---
16017	260917_at	At1g02700		2.78148	0.151059	2.75075		8.0773e-08	0.526446	1.70272e-08			mitochondrion	0	AT1G02700.1	T14P4_2|AT1G02700|T14P4.2	0	TAIR GO	68408.t00197 expressed protein similar to hypothetical protein GB:CAB80707 GI:7268598 from [Arabidopsis thaliana]	68408.t00197 expressed protein similar to hypothetical protein GB:CAB80707 GI:7268598 from [Arabidopsis thaliana]	At1g02700	unknown protein similar to hypothetical protein GB:CAB80707 GI:7268598 from [Arabidopsis thaliana]; supported by cDNA: gi_15810578_gb_AY056328.1_		---	0005739 // mitochondrion // inferred from electronic annotation	---
13598	258498_at	At3g02480		2.72327	1.21568	2.44789		9.51077e-10	3.37481e-06	1.6243e-09											At3g02480	unknown protein similar to pollen coat protein GB:CAA63531 from [Brassica oleracea]; supported by cDNA: gi_14335127_gb_AY037243.1_		---	---	---
21754	266654_at	At2g25890		2.71158	-0.112528	3.1015		3.33036e-09	0.483466	1.24598e-09			Acyl Lipid Metabolism;Lipid Metabolism Gene Families	Oil-body Oleosin;Oleosin-like protein family	0	NM_128149	putative oleosin;putative oleosin protein	http://www.plantbiology.msu.edu/lipids/genesurvey/master_table.htm	68409.t02785 oleosin	68409.t02785 oleosin	At2g25890	putative oleosin protein		0019915 // sequestering of lipid // ---	0012511 // monolayer-surrounded lipid storage body // inferred from electronic annotation /// 0016020 // membrane // ---	---
728	245628_at	At1g56650		2.7047	-0.712068	-0.212973		2.01146e-09	0.000312337	0.0924808			MYB domain transcription factor family;MYB;nucleus	MYB3R- and R2R3- type MYB- encoding genes	MYB75;AtMYB75;AT1G56650.1	AtMYB75;NM_104541;F25P12.92|AT1G56650|F25P12_92	myb-related transcription factor MYB75;Putative transcription factor,myb-related protein anthocyanin2, putative;anthocyanin2, putative	MGH(blast),Ohio-AtTFDB,TAIR(Mendel);TAIR GO	68408.t05880 myb-related protein anthocyanin2, putative similar to anthocyanin2 (An2) GI:7673088 from [Petunia integrifolia]	68408.t05880 myb-related protein anthocyanin2, putative similar to anthocyanin2 (An2) GI:7673088 from [Petunia integrifolia]	At1g56650	anthocyanin2, putative similar to anthocyanin2 (An2) GI:7673088 from [Petunia integrifolia]; supported by cDNA: gi_3941507_gb_AF062908.1_AF062908		0006350 // transcription // inferred from electronic annotation /// 0006355 // regulation of transcription, DNA-dependent // inferred from sequence or structural similarity /// 0006355 // regulation of transcription, DNA-dependent // inferred from electronic annotation /// 0009651 // response to salt stress // inferred from expression pattern /// 0009718 // anthocyanin biosynthetic process // inf…	0005634 // nucleus // inferred from electronic annotation /// 0012505 // endomembrane system // inferred from electronic annotation	0003677 // DNA binding // --- /// 0003677 // DNA binding // inferred from electronic annotation /// 0003700 // transcription factor activity // inferred from sequence or structural similarity /// 0003700 // transcription factor activity // traceable author statement /// 0003993 // acid phosphatase activity // inferred from sequence or structural similarity /// 0004722 // protein serine/threonine …
16078	260978_at	At1g53540		2.70118	-0.282751	3.1253		2.56341e-08	0.110813	3.71105e-09											At1g53540	17.6 kDa heat shock protein (AA 1-156) identical to GI:4376161 from (Arabidopsis thaliana) (Nucleic Acids Res. 17 (19), 7995 (1989))		0009408 // response to heat // ---	---	---
5748	250648_at	At5g06760		2.67869	0.888167	2.12469		1.04655e-09	9.55195e-05	7.89706e-08											At5g06760	late embryogenesis abundant protein LEA like ; supported by cDNA: gi_15293004_gb_AY050936.1_		0009790 // embryonic development // inferred from electronic annotation /// 0009793 // embryonic development ending in seed dormancy // ---	---	---
17928	262828_at	At1g14950		2.66914	-0.77793	2.52293		4.87754e-10	0.000148957	3.80757e-08											At1g14950	major latex protein type1 identical to major latex protein type1 GB:CAA63026 GI:1107493 [Arabidopsis thaliana]		0006952 // defense response // inferred from electronic annotation /// 0009607 // response to biotic stimulus // inferred from electronic annotation	---	---
7237	252137_at	At3g50980		2.65876	-0.00515328	2.5586		1.05632e-09	0.980444	5.7081e-09			response to stress	0	AT3G50980.1	F24M12.20|AT3G50980	0	TAIR GO	68410.t05092 dehydrin, putative similar to dehydrin Xero 1 [Arabidopsis thaliana] SWISS-PROT:P25863	68410.t05092 dehydrin, putative similar to dehydrin Xero 1 [Arabidopsis thaliana] SWISS-PROT:P25863	At3g50980	dehydrin-like protein dehydrin Xero2 - Arabiodopsis thaliana, EMBL:U19536		0006950 // response to stress // inferred from electronic annotation /// 0009415 // response to water // inferred from electronic annotation	---	---
3313	248213_at	At5g53660		2.62856	0.153068	2.48682		5.26655e-09	0.306779	1.10831e-09											At5g53660	putative protein similar to unknown protein (gb|AAB63610.1)		0048366 // leaf development // traceable author statement	0005634 // nucleus // inferred from sequence or structural similarity	0016563 // transcriptional activator activity // inferred from sequence or structural similarity
17680	262580_at	At1g15330		2.61956	-0.134531	2.021		1.79323e-08	0.467412	3.28605e-08											At1g15330	hypothetical protein Similar to gb|U40713 Pv42p gene from Phaseolus vulgaris and contains PF|00571 CBS (cystathionine beta synthase) domain		---	---	---
21562	266462_at	At2g47770		2.61936	-0.285402	2.30783		8.78466e-09	0.0368324	7.87931e-09			integral to membrane	0	AT2G47770.1	AT2G47770|F17A22.16	0	TAIR GO	68409.t05300 expressed protein	68409.t05300 expressed protein	At2g47770	unknown protein ; supported by cDNA: gi_15028356_gb_AY045981.1_		---	0016021 // integral to membrane // inferred from electronic annotation	---
19446	264346_at	At1g12010		2.60009	-0.128823	1.31184		1.10903e-09	0.353751	1.1281e-06		Ethylene-ACO-like	0	0	0	0	0	0	0	0	At1g12010	putative amino-cyclopropane-carboxylic acid oxidase (ACC oxidase) Strong similarity to amino-cyclopropane-carboxylic acid oxidase gb|L27664 from Brassica napus. ESTs gb|Z48548 and gb|Z48549 come from this gene; supported by cDNA: gi_15450652_gb_AY052694.1_		---	---	0005506 // iron ion binding // inferred from electronic annotation /// 0009815 // 1-aminocyclopropane-1-carboxylate oxidase activity // inferred from sequence or structural similarity /// 0016491 // oxidoreductase activity // inferred from electronic annotation
5968	250868_at	At5g03860		2.58678	1.34843	1.61925		1.23556e-09	2.96594e-06	1.11623e-07			glyoxylate cycle	MALATE SYNTHASE	0	0	0	TAIR AraCyc	68412.t00330 malate synthase, putative strong similarity to glyoxysomal malate synthase from Brassica napus [SP|P13244]	68412.t00330 malate synthase, putative strong similarity to glyoxysomal malate synthase from Brassica napus [SP|P13244]	At5g03860	malate synthase -like protein malate synthase, glyoxysomal, rape, PIR:SYRPMA; supported by cDNA: gi_15293186_gb_AY051027.1_		0006097 // glyoxylate cycle // inferred from electronic annotation /// 0006099 // tricarboxylic acid cycle // inferred from electronic annotation	---	0004474 // malate synthase activity // inferred from electronic annotation
6528	251428_at	At3g60140		2.57589	-0.583233	2.39601		2.52907e-06	0.00343331	1.18595e-06			glucosidase;Glycoside Hydrolase Family 1;Glycoside Hydrolase Gene Families;endomembrane system	Glycoside Hydrolase Family 1	DIN2	CAB75929 ;NP_191573.1 , CAB75929.1, AAM91436.1, AAK32907.1, AAG23719.1;NM_115877;AT3G60140|T2O9.120|T2O9_120|DARK INDUCIBLE 2	beta-glucosidase-like protein;DARK INDUCIBLE 2	http://www.biology.uiowa.edu/arabidopsis/glucosidase.htm;http://afmb.cnrs-mrs.fr/CAZY/acc.html;TAIR GO	68410.t06100 glycosyl hydrolase family 1, beta-glucosidase several beta-glucosidases - different species	68410.t06100 glycosyl hydrolase family 1, beta-glucosidase several beta-glucosidases - different species	At3g60140	beta-glucosidase-like protein several beta-glucosidases - different species; supported by cDNA: gi_10834547_gb_AF159376.1_AF159376		0005975 // carbohydrate metabolic process // inferred from electronic annotation /// 0007568 // aging // inferred from expression pattern	0012505 // endomembrane system // inferred from electronic annotation	0003824 // catalytic activity // inferred from electronic annotation /// 0004553 // hydrolase activity, hydrolyzing O-glycosyl compounds // inferred from electronic annotation /// 0043169 // cation binding // inferred from electronic annotation
261	245161_at	At2g33070		2.566	-0.0268157	2.00616		1.50367e-08	0.916974	1.53137e-07											At2g33070	putative myrosinase binding protein		---	---	---
2966	247866_at	At5g57550		2.54972	-0.10316	2.71325		9.66934e-09	0.569678	1.22478e-09			Assembly, Architecture, and Growth;Glycoside Hydrolase Family 16;Glycoside Hydrolase Gene Families;endomembrane system	Growth modifying proteins;Glycoside Hydrolase Family 16	XTH25;AT5G57550.1	BAB08790.1 , AAN28878.1, AAM78087.1, AAD45127.1, AAB18364.1;NM_125136;MUA2.12|AT5G57550|MUA2_12	endoxyloglucan transferase (gb|AAD45127.1)	http://cellwall.genomics.purdue.edu/families/index.html;http://afmb.cnrs-mrs.fr/CAZY/acc.html;TAIR GO	68412.t06405 xyloglucan endotransglycosylase (XTR3) identical to endoxyloglucan transferase GI:5533317 from [Arabidopsis thaliana]	68412.t06405 xyloglucan endotransglycosylase (XTR3) identical to endoxyloglucan transferase GI:5533317 from [Arabidopsis thaliana]	At5g57550	endoxyloglucan transferase (gb|AAD45127.1) ; supported by cDNA: gi_1244751_gb_U43485.1_ATU43485		0005975 // carbohydrate metabolic process // inferred from electronic annotation /// 0006073 // glucan metabolic process // inferred from electronic annotation /// 0008152 // metabolic process // inferred from electronic annotation /// 0009832 // cellulose and pectin-containing cell wall biogenesis // inferred from sequence or structural similarity	0005618 // cell wall // inferred from electronic annotation /// 0012505 // endomembrane system // inferred from electronic annotation /// 0048046 // apoplast // inferred from electronic annotation	0004553 // hydrolase activity, hydrolyzing O-glycosyl compounds // inferred from electronic annotation /// 0016740 // transferase activity // inferred from electronic annotation /// 0016762 // xyloglucan:xyloglucosyl transferase activity // inferred from sequence or structural similarity /// 0016762 // xyloglucan:xyloglucosyl transferase activity // inferred from electronic annotation /// 0016787…
21243	266143_at	At2g38905		2.51081	0.0782692	3.03127		4.09892e-09	0.726972	5.98016e-10			endomembrane system	0	AT2G38905.1	AT2G38905	0	TAIR GO	68409.t04266 expressed protein	68409.t04266 expressed protein	At2g38905	Expressed protein ; supported by cDNA: gi_15529213_gb_AY052231.1_		0009409 // response to cold // --- /// 0042538 // hyperosmotic salinity response // ---	0012505 // endomembrane system // inferred from electronic annotation /// 0016021 // integral to membrane // inferred from electronic annotation	---
9109	254009_at	At4g26390		2.48476	0.0199348	1.7446		3.2738e-09	0.932275	3.96342e-07			pyruvate kinase activity;glycolysis;non-phosphorylated glucose catabolism;aerobic glycerol catabolism	PYRUVATE KINASE	AT4G26390.1	T25K17.3|AT4G26390	0	TAIR GO;TAIR AraCyc	68411.t03408 pyruvate kinase, putative identical to probable pyruvate kinase, cytosolic isozyme (EC 2.7.1.40) [Arabidopsis thaliana] SWISS-PROT:O65595	68411.t03408 pyruvate kinase, putative identical to probable pyruvate kinase, cytosolic isozyme (EC 2.7.1.40) [Arabidopsis thaliana] SWISS-PROT:O65595	At4g26390	pyruvate kinase like protein pyruvate kinase, Nicotiana tabacum, PIR2:S41379		0006096 // glycolysis // --- /// 0006096 // glycolysis // inferred from electronic annotation	---	0000287 // magnesium ion binding // inferred from electronic annotation /// 0003824 // catalytic activity // inferred from electronic annotation /// 0004743 // pyruvate kinase activity // --- /// 0004743 // pyruvate kinase activity // inferred from electronic annotation /// 0016301 // kinase activity // inferred from electronic annotation /// 0016740 // transferase activity // inferred from elect…
22363	267263_at	At2g23110		2.46864	0.6813	2.58071		4.96519e-08	0.00180813	1.07895e-09											At2g23110	similar to late embryogenesis abundant proteins ; supported by cDNA: gi_14423503_gb_AF386989.1_AF386989		---	---	---
1373	246273_at	At4g36700		2.44065	1.36066	2.32414		9.43645e-09	1.67282e-05	5.8618e-07			Globulin-like protein family;storage protein	0	AT4G36700.1	NM_119834;AT4G36700|AP22_80|AP22.80	globulin-like protein	TAIR GO	68411.t04652 cupin domain-containing protein low similarity to preproMP27-MP32 from Cucurbita cv. Kurokawa Amakuri [GI:691752]; contains Pfam profile PF00190: Cupin	68411.t04652 cupin domain-containing protein low similarity to preproMP27-MP32 from Cucurbita cv. Kurokawa Amakuri [GI:691752]; contains Pfam profile PF00190: Cupin	At4g36700	globulin-like protein		---	0012505 // endomembrane system // inferred from electronic annotation	0045735 // nutrient reservoir activity // ---
5724	250624_at	At5g07330		2.43146	-0.372675	2.50627		1.79421e-09	0.043392	2.89963e-09			mitochondrion	0	AT5G07330.1	AT5G07330|T2I1.40|T2I1_40	0	TAIR GO	68412.t00758 expressed protein	68412.t00758 expressed protein	At5g07330	putative protein		---	0005739 // mitochondrion // inferred from electronic annotation	---
20184	265084_at	At1g03790		2.42458	-0.13889	1.73188		4.57354e-09	0.453927	3.3291e-06			C3H zinc finger family;chloroplast	0	AT1G03790.1	F21M11.30|F21M11_30|AT1G03790	0	TAIR(Mendel);TAIR GO	68408.t00315 expressed protein contains Cys3His zinc finger domain	68408.t00315 expressed protein contains Cys3His zinc finger domain	At1g03790	hypothetical protein contains Cys3His zinc finger domain		0045449 // regulation of transcription // traceable author statement	0009507 // chloroplast // inferred from electronic annotation	0003676 // nucleic acid binding // --- /// 0003676 // nucleic acid binding // inferred from electronic annotation /// 0003700 // transcription factor activity // inferred from sequence or structural similarity /// 0008270 // zinc ion binding // inferred from electronic annotation
6237	251137_at	At5g01300		2.41603	0.135318	2.74044		3.34453e-08	0.431052	7.45223e-09											At5g01300	putative protein several hypothetical proteins - different bacteria		---	---	0008429 // phosphatidylethanolamine binding // ---
17221	262121_at	At1g02800		2.39772	-0.351888	0.683754		7.05168e-06	0.0565997	0.00724152			Glycoside Hydrolase Family 9;Hydrolases;Glycoside Hydrolase Gene Families;endomembrane system	Endo-acting glucanases;Glycoside Hydrolase Family 9	AT1G02800.1	NP_171779.1 , AAF02887.1, AAC16418.1;NM_100159;F22D16.21|AT1G02800|F22D16_21	endo-1,4-beta-glucanase precursor, putative	http://afmb.cnrs-mrs.fr/CAZY/acc.html;http://cellwall.genomics.purdue.edu/families/index.html;TAIR GO	68408.t00212 glycosyl hydrolase family 9 (endo-1,4-beta-glucanase, ATCEL2) identical to endo-1,4-beta glucanase; ATCEL2 GI:3132891 from [Arabidopsis thaliana]	68408.t00212 glycosyl hydrolase family 9 (endo-1,4-beta-glucanase, ATCEL2) identical to endo-1,4-beta glucanase; ATCEL2 GI:3132891 from [Arabidopsis thaliana]	At1g02800	endo-1,4-beta-glucanase precursor, putative similar to endo-1,4-beta-glucanase precursor GI:924622 from [Lycopersicon esculentum]; supported by cDNA: gi_3132890_gb_AF034573.1_AF034573		0000272 // polysaccharide catabolic process // inferred from electronic annotation /// 0005975 // carbohydrate metabolic process // inferred from electronic annotation /// 0007389 // pattern specification process // traceable author statement /// 0008152 // metabolic process // inferred from electronic annotation /// 0030245 // cellulose catabolic process // inferred from electronic annotation	0012505 // endomembrane system // inferred from electronic annotation	0003824 // catalytic activity // inferred from electronic annotation /// 0004553 // hydrolase activity, hydrolyzing O-glycosyl compounds // inferred from electronic annotation /// 0008810 // cellulase activity // traceable author statement /// 0008810 // cellulase activity // inferred from electronic annotation /// 0016787 // hydrolase activity // inferred from electronic annotation /// 0016798 /…
13047	257947_at	At3g21720		2.35977	1.0694	1.66106		5.19906e-08	8.10264e-06	4.34178e-08			isocitrate lyase activity;serine-isocitrate lyase pathway;glyoxylate cycle	0	AT3G21720.1	MSD21.4|AT3G21720	0	TAIR GO;TAIR AraCyc	68410.t02423 isocitrate lyase -related similar to GB:P25248 from [Brassica napus]	68410.t02423 isocitrate lyase -related similar to GB:P25248 from [Brassica napus]	At3g21720	putative isocitrate lyase similar to GB:P25248 from [Brassica napus]		0006097 // glyoxylate cycle // inferred from electronic annotation /// 0006099 // tricarboxylic acid cycle // inferred from electronic annotation /// 0008152 // metabolic process // --- /// 0008152 // metabolic process // inferred from electronic annotation /// 0019752 // carboxylic acid metabolic process // inferred from electronic annotation	0009514 // glyoxysome // inferred from electronic annotation	0003824 // catalytic activity // inferred from electronic annotation /// 0004451 // isocitrate lyase activity // --- /// 0004451 // isocitrate lyase activity // inferred from electronic annotation /// 0016829 // lyase activity // inferred from electronic annotation
17285	262185_at	At1g77950		2.35611	0.192414	1.897		6.38299e-09	0.321023	4.34178e-08			MADS box transcription factor family;Type I MADS box;nucleus	0	AT1G77950.1	AAF17684;F28K19.16|AT1G77950|F28K19_16	MADS box transcription factor, putative	Ohio-AtTFDB,TAIR(Mendel);TAIR GO	68408.t08200 MADS box transcription factor, putative similar to MADS box transcription factor GI:1905943 from [Sorghum bicolor]	68408.t08200 MADS box transcription factor, putative similar to MADS box transcription factor GI:1905943 from [Sorghum bicolor]	At1g77950	MADS box transcription factor, putative similar to MADS box transcription factor GI:1905943 from [Sorghum bicolor]		0006350 // transcription // inferred from electronic annotation /// 0006355 // regulation of transcription, DNA-dependent // inferred from electronic annotation	0005634 // nucleus // inferred from electronic annotation	0003677 // DNA binding // inferred from electronic annotation /// 0003700 // transcription factor activity // inferred from sequence or structural similarity /// 0003700 // transcription factor activity // --- /// 0003700 // transcription factor activity // inferred from electronic annotation /// 0043565 // sequence-specific DNA binding // inferred from electronic annotation
10863	255763_at	At1g16730		2.33566	0.0893455	2.278		2.06705e-09	0.709742	9.23126e-09											At1g16730	hypothetical protein predicted by genemark.hmm		---	---	---
2147	247047_at	At5g66650		2.3349	-0.228019	0.587183		8.71306e-09	0.0862723	9.97693e-05			mitochondrion	0	AT5G66650.1	MSN2.3|AT5G66650|MSN2_3	0	TAIR GO	68412.t07469 expressed protein contains similarity to unknown protein (gb AAC17084.1)	68412.t07469 expressed protein contains similarity to unknown protein (gb AAC17084.1)	At5g66650	putative protein contains similarity to unknown protein (gb AAC17084.1); supported by cDNA: gi_14596230_gb_AY042903.1_		---	0005739 // mitochondrion // inferred from electronic annotation	---
8255	253155_at	At4g35720		2.31987	-0.153623	1.39381		1.06308e-07	0.366387	4.49123e-06			mitochondrion	0	AT4G35720.1	F8D20.230|F8D20_230|AT4G35720	0	TAIR GO	68411.t04531 expressed protein predicted protein, Arabidopsis thaliana	68411.t04531 expressed protein predicted protein, Arabidopsis thaliana	At4g35720	putative protein predicted protein, Arabidopsis thaliana		---	0005739 // mitochondrion // inferred from electronic annotation	---
19500	264400_at	At1g61800		2.31803	0.122527	1.31635		1.56081e-09	0.564313	1.90317e-06			pPT;DMT(The Drug/Metabolite Transporter);Antiporters;antiporter activity	Phosphate/triose-phosphate translocator family	AtGPT2;At1g61800;AT1G61800.1	68170.m04927,F8K4_1;NM_104862;T13M11_18|AT1G61800|T13M11.18	hypothetical protein;glucose-6-phosphate/phosphate-translocator precursor, putative	Silke Knappe et al. Plant Physiology, March 2003, Vol. 131, pp. 1178–1190;http://plantst.sdsc.edu/;TAIR GO	68408.t06290 glucose-6-phosphate/phosphate-translocator, putative similar to glucose-6-phosphate/phosphate-translocator precursor GI:2997591 from [Pisum sativum]	68408.t06290 glucose-6-phosphate/phosphate-translocator, putative similar to glucose-6-phosphate/phosphate-translocator precursor GI:2997591 from [Pisum sativum]	At1g61800	glucose-6-phosphate/phosphate-translocator precursor, putative similar to glucose-6-phosphate/phosphate-translocator precursor GI:2997591 from [Pisum sativum]; supported by cDNA: gi_14596172_gb_AY042874.1_		0006810 // transport // inferred from electronic annotation /// 0015712 // hexose phosphate transport // inferred from curator	0009507 // chloroplast // inferred from electronic annotation /// 0016020 // membrane // inferred from electronic annotation /// 0016021 // integral to membrane // inferred from electronic annotation	0005215 // transporter activity // inferred from electronic annotation /// 0015152 // glucose-6-phosphate transporter activity // RCA /// 0015297 // antiporter activity // inferred from sequence similarity
4346	249246_at	At5g42290		2.2876	0.21772	2.32685		9.90451e-07	0.155198	2.7666e-07											At5g42290	unknown protein		---	---	---
12789	257689_at	At3g12820		2.27051	0.0846718	2.44248		1.20482e-07	0.624305	4.48733e-09			MYB domain transcription factor family;MYB;nucleus	MYB3R- and R2R3- type MYB- encoding genes	AtMYB10;AT3G12820.1	NM_112118;AT3G12820|MBK21.18	R2R3-MYB transcription factor,myb family transcription factor;myb-related protein, putative	MGH(blast),Ohio-AtTFDB,TAIR(Mendel);TAIR GO	68410.t01397 myb family transcription factor similar to myb factor GI:1945279 from [Oryza sativa]	68410.t01397 myb family transcription factor similar to myb factor GI:1945279 from [Oryza sativa]	At3g12820	myb-related protein, putative myb-related protein ZM1 GB:P20024 from [Zea mays], (Mol. Gen. Genet. 216 (2-3), 183-187 (1989))		0006350 // transcription // inferred from electronic annotation /// 0006355 // regulation of transcription, DNA-dependent // inferred from sequence or structural similarity /// 0006355 // regulation of transcription, DNA-dependent // inferred from electronic annotation /// 0045449 // regulation of transcription // inferred from electronic annotation	0005634 // nucleus // inferred from electronic annotation	0003677 // DNA binding // --- /// 0003677 // DNA binding // inferred from electronic annotation /// 0003700 // transcription factor activity // inferred from sequence or structural similarity
19246	264146_at	At1g02205		2.26595	-0.0309129	0.579106		5.98413e-09	0.888507	0.000771014											At1g02205	hypothetical protein contains similarity to lipid transfer protein GI:498038 from (Senecio odorus)		0008152 // metabolic process // inferred from electronic annotation /// 0010025 // wax biosynthetic process // inferred from mutant phenotype /// 0042335 // cuticle development // inferred from mutant phenotype	---	0003824 // catalytic activity // inferred from electronic annotation /// 0009924 // octadecanal decarbonylase activity // inferred from mutant phenotype
6112	251012_at	At5g02580		2.23459	0.142297	2.86859		1.00531e-07	0.462365	6.36871e-09											At5g02580	putative protein ;supported by full-length cDNA: Ceres:16476.		---	---	---
9540	254440_at	At4g21020		2.23047	0.428627	1.95479		2.97704e-07	0.00662374	1.08625e-07			mitochondrion	0	AT4G21020.1	AT4G21020|T13K14_180|T13K14.180	0	TAIR GO	68411.t02743 late embryogenesis abundant (LEA) domain-containing protein low similarity to SP|P23283 Desiccation-related protein {Craterostigma plantagineum}; contains Pfam profile PF02987: Late embryogenesis abundant protein	68411.t02743 late embryogenesis abundant (LEA) domain-containing protein low similarity to SP|P23283 Desiccation-related protein {Craterostigma plantagineum}; contains Pfam profile PF02987: Late embryogenesis abundant protein	At4g21020	putative protein desiccation-related protein, Craterostigma plantagineum, PIR2:C45509		0009793 // embryonic development ending in seed dormancy // ---	0005739 // mitochondrion // inferred from electronic annotation	---
19247	264147_at	At1g02200		2.2138	-0.318864	0.297658		9.34659e-09	0.10386	0.0471485			Lipid Metabolism Gene Families;wax biosynthesis	Lipid transfer protein; glossy1 homolog family	CER 1;CER1	NM_100100;ECERIFERUM 1|POSSIBLE ALDEHYDE DECARBONYLASE|AT1G02200|CER1	Eceriferum; Putative Aldehyde Decarbonylase;CER1 protein;ECERIFERUM 1	Meinke et al. Plant Physiology, February 2003, Vol. 131, pp. 409–418;TAIR GO	0	0	At1g02200	receptor-like protein glossy1 (gl1), putative similar to receptor-like protein glossy1 (gl1) GI:1209703 from (Arabidopsis thaliana)		0008152 // metabolic process // inferred from electronic annotation /// 0010025 // wax biosynthetic process // inferred from mutant phenotype /// 0042335 // cuticle development // inferred from mutant phenotype	---	0003824 // catalytic activity // inferred from electronic annotation /// 0009924 // octadecanal decarbonylase activity // inferred from mutant phenotype
11214	256114_at	At1g16850		2.18911	-0.448054	2.00285		9.72639e-09	0.00613314	6.06331e-09			endomembrane system	0	AT1G16850.1	F17F16.17|AT1G16850	0	TAIR GO	68408.t01795 expressed protein	68408.t01795 expressed protein	At1g16850	unknown protein ; supported by cDNA: gi_13358195_gb_AF325003.2_AF325003		---	0012505 // endomembrane system // inferred from electronic annotation	---
11345	256245_at	At3g12580		2.17996	0.148157	0.256846		3.08608e-08	0.386685	0.0344242			HSP70s	0	HSP70.a	NM_112093	68410.t01367 heat shock protein hsp70 identical to heat shock protein 70 GB:CAA05547 GI:3962377 [Arabidopsis thaliana]	putative protein	0	0	At3g12580	heat shock protein 70 identical to heat shock protein 70 GB:CAA05547 GI:3962377 [Arabidopsis thaliana]; supported by cDNA: gi_15809831_gb_AY054183.1_		0006457 // protein folding // traceable author statement /// 0009408 // response to heat // inferred from expression pattern /// 0009615 // response to virus // inferred from expression pattern /// 0009644 // response to high light intensity // inferred from expression pattern /// 0042542 // response to hydrogen peroxide // inferred from expression pattern	0005829 // cytosol // traceable author statement	0000166 // nucleotide binding // inferred from electronic annotation /// 0005524 // ATP binding // inferred from electronic annotation
9159	254059_at	At4g25200		2.16676	0.157357	2.55786		7.64866e-07	0.539421	6.70171e-06			mitochondrion	0	AT4G25200.1	F24A6.40|AT4G25200|F24A6_40	0	TAIR GO	68411.t03257 mitochondrion-localized small heat shock protein	68411.t03257 mitochondrion-localized small heat shock protein	At4g25200	Arabidopsis mitochondrion-localized small heat shock protein (AtHSP23.6-mito) ; supported by cDNA: gi_1669865_gb_U72958.1_ATU72958		0009408 // response to heat // RCA	0005739 // mitochondrion // inferred from electronic annotation	---
11927	256827_at	At3g18570		2.16161	-0.090025	1.38194		2.02715e-08	0.581905	2.49145e-07			Acyl Lipid Metabolism;Lipid Metabolism Gene Families	Oil-body Oleosin;Oleosin-like protein family	0	NM_112743	hypothetical protein	http://www.plantbiology.msu.edu/lipids/genesurvey/master_table.htm	68410.t02077 oleosin contains similarity to Pfam profile: PF01277 Oleosin	68410.t02077 oleosin contains similarity to Pfam profile: PF01277 Oleosin	At3g18570	hypothetical protein contains similarity to Pfam profile: PF01277 Oleosin		0019915 // sequestering of lipid // ---	0016020 // membrane // ---	---
22679	267579_at	At2g42000		2.16078	0.00410662	1.98252		2.23455e-06	0.992106	1.24905e-05			chloroplast	0	AT2G42000.1	T6D20.11|T6D20_11|AT2G42000	0	TAIR GO	68409.t04627 metallothionein-related protein	68409.t04627 metallothionein-related protein	At2g42000	metallothionein-like protein		---	0009507 // chloroplast // inferred from electronic annotation	0008270 // zinc ion binding // --- /// 0008270 // zinc ion binding // inferred from electronic annotation /// 0046872 // metal ion binding // inferred from electronic annotation
11914	256814_at	At3g21370		2.13146	-1.1739	2.00119		5.07959e-07	0.000248464	8.33997e-08			glucosidase;Glycoside Hydrolase Family 1;Glycoside Hydrolase Gene Families;endomembrane system	Glycoside Hydrolase Family 1	AT3G21370.1	BAB03050 ;NP_188774.1 , BAB03050.1, AAM20024.1, AAL36402.1, AAL24252.1;NM_113032;MHC9.5|AT3G21370	beta-glucosidase, putative	http://www.biology.uiowa.edu/arabidopsis/glucosidase.htm;http://afmb.cnrs-mrs.fr/CAZY/acc.html;TAIR GO	68410.t02388 glycosyl hydrolase family 1 similar to beta-glucosidase GB:AAB64244 from [Arabidopsis thaliana], (Plant Mol. Biol. 34 (1), 57-68 (1997))	68410.t02388 glycosyl hydrolase family 1 similar to beta-glucosidase GB:AAB64244 from [Arabidopsis thaliana], (Plant Mol. Biol. 34 (1), 57-68 (1997))	At3g21370	beta-glucosidase, putative similar to beta-glucosidase GB:AAB64244 from [Arabidopsis thaliana], (Plant Mol. Biol. 34 (1), 57-68 (1997))		0005975 // carbohydrate metabolic process // inferred from electronic annotation	0012505 // endomembrane system // inferred from electronic annotation	0003824 // catalytic activity // inferred from electronic annotation /// 0004553 // hydrolase activity, hydrolyzing O-glycosyl compounds // --- /// 0004553 // hydrolase activity, hydrolyzing O-glycosyl compounds // inferred from electronic annotation /// 0043169 // cation binding // inferred from electronic annotation
21603	266503_at	At2g47780		2.1268	0.42819	1.96964		4.46362e-08	0.00788706	1.83431e-08											At2g47780	unknown protein		---	---	---
7416	252316_at	At3g48700		2.12496	0.608903	0.653203		8.63613e-09	0.00230189	4.77504e-05			Carbohydrate Esterase Family 10;Carbohydrate Esterase Gene Families;enzyme activity	Carbohydrate Esterase Family 10	AT3G48700.1	NP_190439.1 , CAB62359.1;NM_114729;AT3G48700|T8P19.210	putative protein	http://afmb.cnrs-mrs.fr/CAZY/acc.html;TAIR GO	68410.t04845 expressed protein similar to PrMC3 [Pinus radiata] GI:5487873	68410.t04845 expressed protein similar to PrMC3 [Pinus radiata] GI:5487873	At3g48700	putative protein PrMC3 - Pinus radiata,PID:g4154352		0008152 // metabolic process // inferred from electronic annotation	---	0016787 // hydrolase activity // inferred from electronic annotation
16938	261838_at	At1g16030		2.11988	0.28079	1.71776		6.32563e-08	0.0352595	3.00151e-07			HSP70s	0	HSP70.e	NM_101471	68408.t01701 heat shock protein hsp70b similar to heat shock protein hsp70 GI:1771478 from [Pisum sativum]	0	0	0	At1g16030	heat shock protein hsp70, putative similar to heat shock protein hsp70 GI:1771478 from [Pisum sativum]		0006457 // protein folding // traceable author statement /// 0009408 // response to heat // inferred from expression pattern	0005829 // cytosol // traceable author statement	0000166 // nucleotide binding // inferred from electronic annotation /// 0005524 // ATP binding // inferred from electronic annotation
8594	253494_at	At4g31830		2.11563	0.111704	2.01371		1.73442e-08	0.479926	1.81052e-08											At4g31830	putative protein		---	---	---
11516	256416_at	At3g11050		2.11147	-0.272104	1.96097		2.84042e-08	0.0618824	1.14025e-06			chloroplast	0	AT3G11050.1	AT3G11050|F11B9.26	0	TAIR GO	68410.t01171 ferritin subunit -related similar to ferritin subunit cowpea2 precursor GI:2970654 (Vigna unguiculata)	68410.t01171 ferritin subunit -related similar to ferritin subunit cowpea2 precursor GI:2970654 (Vigna unguiculata)	At3g11050	ferritin subunit, putative similar to ferritin subunit cowpea2 precursor GI:2970654 (Vigna unguiculata); supported by full-length cDNA: Ceres: 5710.		0006826 // iron ion transport // --- /// 0006826 // iron ion transport // inferred from electronic annotation /// 0006879 // iron ion homeostasis // --- /// 0006879 // iron ion homeostasis // inferred from electronic annotation /// 0009737 // response to abscisic acid stimulus // inferred from expression pattern	0009507 // chloroplast // inferred from sequence or structural similarity /// 0009507 // chloroplast // inferred from electronic annotation	0004322 // ferroxidase activity // inferred from electronic annotation /// 0005488 // binding // inferred from electronic annotation /// 0005506 // iron ion binding // inferred from electronic annotation /// 0008199 // ferric iron binding // --- /// 0008199 // ferric iron binding // inferred from electronic annotation /// 0016491 // oxidoreductase activity // inferred from electronic annotation /…
2682	247582_at	At5g60760		2.11012	0.121523	1.73435		1.28736e-08	0.499693	1.12146e-07			ATP binding activity	0	AT5G60760.1	MAE1.1|AT5G60760|MAE1_1	0	TAIR GO	68412.t06784 expressed protein various predicted proteins, Arabidopsis thaliana	68412.t06784 expressed protein various predicted proteins, Arabidopsis thaliana	At5g60760	putative protein various predicted proteins, Arabidopsis thaliana		---	---	---
17410	262310_at	At1g70840		2.10634	-0.454736	2.21308		2.66502e-07	0.00946633	2.52176e-07											At1g70840	unknown protein contains similarity to major latex protein homolog GI:3064039 from [Mesembryanthemum crystallinum]		0006952 // defense response // inferred from electronic annotation /// 0009607 // response to biotic stimulus // inferred from electronic annotation	---	---
8970	253870_at	At4g27530		2.10172	0.165557	2.56199		1.34117e-07	0.365515	1.5318e-07			mitochondrion	0	AT4G27530.1	T29A15_20|AT4G27530|T29A15.20	0	TAIR GO	68411.t03549 expressed protein	68411.t03549 expressed protein	At4g27530	putative protein		---	0005739 // mitochondrion // inferred from electronic annotation	---
17744	262644_at	At1g62710		2.09948	-0.41144	1.54635		2.70084e-08	0.0399438	2.52176e-07			endomembrane system	0	AT1G62710.1	F23N19.7|AT1G62710|F23N19_7	0	TAIR GO	68408.t06391 beta-VPE nearly identical to beta-VPE GB:BAA09615 GI:1805364 [Arabidopsis thaliana]	68408.t06391 beta-VPE nearly identical to beta-VPE GB:BAA09615 GI:1805364 [Arabidopsis thaliana]	At1g62710	beta-VPE nearly identical to beta-VPE GB:BAA09615 GI:1805364 [Arabidopsis thaliana]; supported by cDNA: gi_14194096_gb_AF367254.1_AF367254		0006508 // proteolysis // inferred from electronic annotation /// 0006624 // vacuolar protein processing or maturation // inferred from sequence or structural similarity	0005773 // vacuole // inferred from electronic annotation /// 0012505 // endomembrane system // inferred from electronic annotation	0001509 // legumain activity // inferred from electronic annotation /// 0004197 // cysteine-type endopeptidase activity // inferred from electronic annotation /// 0008233 // peptidase activity // inferred from electronic annotation /// 0008234 // cysteine-type peptidase activity // inferred from electronic annotation /// 0016787 // hydrolase activity // inferred from electronic annotation
17469	262369_at	At1g73010		2.08507	-0.323546	0.621454		3.37868e-08	0.0557225	0.000119948											At1g73010	hypothetical protein predicted by genemark.hmm;supported by full-length cDNA: Ceres:19976.		0008152 // metabolic process // inferred from electronic annotation	---	0016791 // phosphoric monoester hydrolase activity // inferred from electronic annotation
2772	247672_at	At5g60220		2.08345	-0.214771	2.23552		3.27857e-08	0.240317	9.23126e-09			Senescence-associated protein homolog family;endomembrane system	0	AT5G60220.1	NM_125415;F15L12.11|F15L12_11|AT5G60220	senescence-associated protein - like	TAIR GO	68412.t06721 senescence-associated protein family similar to senescence-associated protein 5 [Hemerocallis hybrid cultivar] gi|3551954|gb|AAC34855	68412.t06721 senescence-associated protein family similar to senescence-associated protein 5 [Hemerocallis hybrid cultivar] gi|3551954|gb|AAC34855	At5g60220	senescence-associated protein - like senescence-associated protein 5, Hemerocallis hybrid cultivar, EMBL:AF082030		0007568 // aging // ---	0012505 // endomembrane system // inferred from electronic annotation /// 0016021 // integral to membrane // inferred from electronic annotation	---
10940	255840_at	At2g33520		2.08307	0.186244	1.63845		1.30628e-07	0.436243	3.09111e-07											At2g33520	unknown protein		---	---	---
9303	254203_at	At4g24150		2.08138	0.0413292	2.22155		2.05316e-07	0.812773	6.89787e-08			enzyme activity	0	AT4G24150.1	T19F6_140|AT4G24150|T19F6.140	0	TAIR GO	68411.t03117 hypothetical protein various predicted proteins, Arabidopsis thaliana	68411.t03117 hypothetical protein various predicted proteins, Arabidopsis thaliana	At4g24150	putative protein various predicted proteins, Arabidopsis thaliana		0048366 // leaf development // traceable author statement	0005634 // nucleus // inferred from sequence or structural similarity	0016563 // transcriptional activator activity // inferred from sequence or structural similarity
2862	247762_at	At5g59170		2.03546	-0.0950216	1.94482		1.48335e-08	0.568813	2.16805e-08			endomembrane system	0	AT5G59170.1	AT5G59170|MNC17.8|MNC17_8	0	TAIR GO	68412.t06602 proline-rich protein family contains proline-rich extensin domains, INTERPRO:IPR002965	68412.t06602 proline-rich protein family contains proline-rich extensin domains, INTERPRO:IPR002965	At5g59170	cell wall protein		---	0012505 // endomembrane system // inferred from electronic annotation	0045735 // nutrient reservoir activity // inferred from electronic annotation
19988	264888_at	At1g23070		2.03474	0.269849	2.01122		1.42474e-07	0.0821399	1.83431e-08											At1g23070	hypothetical protein		---	0012505 // endomembrane system // inferred from electronic annotation	---
333	245233_at	At4g25580		2.02854	0.199441	1.64233		4.84448e-07	0.261852	6.06752e-06											At4g25580	putative protein similarity to low-temperature-induced protein 65, Arabidopsis thaliana, PIR2:S30153~contains EST gb:W43419, W4351200		---	---	---
21241	266141_at	At2g02120		2.00573	1.36077	2.36401		1.60474e-08	3.60325e-06	2.01746e-09			endomembrane system	0	AT2G02120.1	AT2G02120|F5O4_11|F5O4.11	0	TAIR GO	68409.t00126 plant defensin protein, putative (PDF2.1) plant defensin protein family member, personal communication, Bart Thomma (Bart.Thomma@agr.kuleuven.ac.be); contains a gamma-thionin family signature (PDOC00725)	68409.t00126 plant defensin protein, putative (PDF2.1) plant defensin protein family member, personal communication, Bart Thomma (Bart.Thomma@agr.kuleuven.ac.be); contains a gamma-thionin family signature (PDOC00725)	At2g02120	protease inhibitor II contains a gamma-thionin family signature (PDOC00725)		0006952 // defense response // inferred from electronic annotation	0012505 // endomembrane system // inferred from electronic annotation	0008233 // peptidase activity // inferred from electronic annotation /// 0030414 // protease inhibitor activity // RCA
14510	259410_at	At1g13340		1.99554	-0.25867	1.84254		3.34453e-08	0.105116	3.86016e-07			mitochondrion	0	AT1G13340.1	T6J4_22|AT1G13340|T6J4.22	0	TAIR GO	68408.t01374 expressed protein	68408.t01374 expressed protein	At1g13340	hypothetical protein predicted by genemark.hmm		---	0005739 // mitochondrion // inferred from electronic annotation	---
4211	249111_at	At5g43770		1.9657	0.139529	1.45736		6.21703e-08	0.331546	1.08135e-06			chloroplast	0	AT5G43770.1	MQD19_12|AT5G43770|MQD19.12	0	TAIR GO	68412.t04755 proline-rich protein family contains proline-rich extensin domains, INTERPRO:IPR002965	68412.t04755 proline-rich protein family contains proline-rich extensin domains, INTERPRO:IPR002965	At5g43770	unknown protein		---	0009507 // chloroplast // inferred from electronic annotation	---
19569	264469_at	At1g67100		1.96051	-0.365828	1.5625		7.80087e-08	0.0241146	6.65663e-07			AS2,Lateral Organ Boundaries Gene Family- Class II;AS2 family;Lateral Organ Boundaries Gene Family- Class II;mitochondrion	0	ASL37;LBD40;AT1G67100.1	LBD40;AS2-like gene37;NM_105380;AT1G67100|F1O19.17	hypothetical protein	TAIR, MGH;TAIR GO	68408.t06891 lateral organ boundaries (LOB) domain family similar to lateral organ boundaries (LOB) domain-containing proteins from Arabidopsis thaliana	68408.t06891 lateral organ boundaries (LOB) domain family similar to lateral organ boundaries (LOB) domain-containing proteins from Arabidopsis thaliana	At1g67100	hypothetical protein similar to hypothetical protein GI:6553940 from [Arabidopsis thaliana]		---	0005739 // mitochondrion // inferred from electronic annotation	---
14882	259782_at	At1g29680		1.93197	0.00907847	1.95106		8.03791e-08	0.962504	1.29119e-07											At1g29680	unknown protein		---	---	---
12031	256931_at	At3g22490		1.9227	0.106664	1.74134		1.01212e-06	0.47139	1.33605e-05											At3g22490	LEA protein, putative similar to LEA protein in group GB:BAA11016 from [Arabidopsis thaliana] (Physiol. Plantarum (1996) 98, 661-666)		0009793 // embryonic development ending in seed dormancy // ---	---	---
1171	246071_at	At5g20150		1.90312	-0.36852	1.41468		5.17116e-08	0.102958	1.19617e-07											At5g20150	ids4-like protein ids-4 protein - Hordeum vulgare, PIR:T05905;supported by full-length cDNA: Ceres:32843.		---	---	---
5070	249970_at	At5g19100		1.9001	0.690728	1.17146		4.96519e-08	0.000247587	3.96342e-07			endomembrane system	0	AT5G19100.1	AT5G19100|T16G12.140|T16G12_140	0	TAIR GO	68412.t02035 dermal glyco protein precursor -related protein dermal glycoprotein precursor, extracellular, carrot, PIR:T14329	68412.t02035 dermal glyco protein precursor -related protein dermal glycoprotein precursor, extracellular, carrot, PIR:T14329	At5g19100	dermal glycoprotein precursor -like protein dermal glycoprotein precursor, extracellular, carrot, PIR:T14329		0006508 // proteolysis // inferred from electronic annotation	0012505 // endomembrane system // inferred from electronic annotation	0004194 // pepsin A activity // inferred from electronic annotation
15768	260668_at	At1g19530		1.89757	-1.20754	1.42107		1.73442e-08	5.09218e-06	7.75056e-07											At1g19530	unknown protein ;supported by full-length cDNA: Ceres:39579.		---	---	---
5568	250468_at	At5g10120		1.89405	-0.193843	1.74841		2.39253e-07	0.178353	2.75154e-08			EIN3-like(EIL) transcription factor family;transcription factor activity	0	TEIL;AT5G10120.1	AT5G10120|T31P16_110|T31P16.110	68412.m01081 transcription factor TEIL/ethylene-insensitive - like protein transcription factor TEIL, Nicotiana tabacum, EMBL:AB015855,transcription factor TEIL	MGH(blast),Ohio-AtTFDB,TAIR(Mendel);TAIR GO	68412.t01054 transcription factor TEIL/ethylene-insensitive - like protein transcription factor TEIL, Nicotiana tabacum, EMBL:AB015855	68412.t01054 transcription factor TEIL/ethylene-insensitive - like protein transcription factor TEIL, Nicotiana tabacum, EMBL:AB015855	At5g10120	transcription factor TEIL/ethylene-insensitive - like protein transcription factor TEIL, Nicotiana tabacum, EMBL:AB015855		0006350 // transcription // inferred from electronic annotation /// 0006355 // regulation of transcription, DNA-dependent // inferred from electronic annotation /// 0009873 // ethylene mediated signaling pathway // inferred from electronic annotation /// 0045449 // regulation of transcription // traceable author statement	0005634 // nucleus // inferred from electronic annotation	0003700 // transcription factor activity // inferred from sequence or structural similarity /// 0030528 // transcription regulator activity // inferred from electronic annotation
20191	265091_s_at	At1g03495		1.87913	0.271659	-0.558001		8.32238e-08	0.0706164	0.000161336											At1g03495	hypothetical protein similar to Anthocyanin 5-aromatic acyltransferase GB:BAA74428		---	---	0016740 // transferase activity // ---
17957	262857_at	At1g14930		1.87835	-0.0564933	1.32669		3.10675e-07	0.773835	5.72312e-07											At1g14930	major latex homologue type2 identical to major latex homologue type2 GB:CAA63007 GI:1592683 [Arabidopsis thaliana]		0006952 // defense response // inferred from electronic annotation /// 0009607 // response to biotic stimulus // inferred from electronic annotation	---	---
5183	250083_at	At5g17220		1.86376	-0.197864	-0.954646		3.44762e-08	0.170935	1.12763e-05			endomembrane system	0	AT5G17220.1	AT5G17220|MKP11_22|MKP11.22	0	TAIR GO	68412.t01815 glutathione transferase, putative	68412.t01815 glutathione transferase, putative	At5g17220	glutathione S-transferase-like protein ; supported by cDNA: gi_11096011_gb_AF288189.1_AF288189		0009407 // toxin catabolic process // traceable author statement	0005737 // cytoplasm // non-traceable author statement	0004364 // glutathione transferase activity // RCA /// 0016740 // transferase activity // inferred from electronic annotation
11915	256815_at	At3g21380		1.85674	-0.1953	1.12934		6.61984e-07	0.284689	1.10928e-06											At3g21380	unknown protein contains Pfam profile: PF01419 jacalin-like lectin domain		---	---	---
5154	250054_at	At5g17860		1.85019	-0.466822	0.451852		2.38084e-07	0.00378332	0.00702465			CaCA( Ca2+:Cation Antiporter);Antiporters;calcium:sodium antiporter activity	Potassium-dependent sodium-calcium exchanger like-family	CAX7;AT5G17860.1	At5g17860,68172.m01588,MVA3_210;NM_121792;MPI7.2|AT5G17860	CAX7 Ca2+ antiporter/cation exchanger;potassium-dependent sodium-calcium exchanger - like protein	http://plantst.sdsc.edu/;TAIR GO	68412.t01884 cation exchanger, putative (CAX7) contains similarity to SWISS-PROT:Q9HC58 NKX3_HUMAN Sodium/potassium/calcium exchanger 3 precursor {Homo sapiens}; Ca2+:Cation Antiporter (CaCA) Family member PMID:11500563	68412.t01884 cation exchanger, putative (CAX7) contains similarity to SWISS-PROT:Q9HC58 NKX3_HUMAN Sodium/potassium/calcium exchanger 3 precursor {Homo sapiens}; Ca2+:Cation Antiporter (CaCA) Family member PMID:11500563	At5g17860	potassium-dependent sodium-calcium exchanger - like protein potassium-dependent sodium-calcium exchanger (NCKX2), Rattus norvegicus, EMBL:AF021923		0006812 // cation transport // ---	0012505 // endomembrane system // inferred from electronic annotation /// 0016021 // integral to membrane // inferred from electronic annotation	0005432 // calcium:sodium antiporter activity // inferred from sequence or structural similarity /// 0015491 // cation:cation antiporter activity // non-traceable author statement /// 0015491 // cation:cation antiporter activity // ---
5307	250207_at	At5g13930		1.83286	0.123888	0.586789		9.66934e-09	0.396844	0.000116453			vacuolar membrane (sensu Magnoliophyta);flavonoid biosynthesis	NARINGENIN-CHALCONE SYNTHASE	TT 4;CHS	NARINGENIN-CHALCONE SYNTHASE|TRANSPARENT TESTA 4|CHALCONE SYNTHASE|AT5G13930|ATCHS|TESTA 4 PROTEIN|TT4|CHALCONE/STILBENE SYNTHASE	Transparent Testa; Chalcone Synthase;TRANSPARENT TESTA 4	Meinke et al. Plant Physiology, February 2003, Vol. 131, pp. 409–418;TAIR GO;TAIR AraCyc	68412.t01466 chalcone synthase (naringenin-chalcone synthase) identical to SP|P13114	68412.t01466 chalcone synthase (naringenin-chalcone synthase) identical to SP|P13114	At5g13930	chalcone synthase (naringenin-chalcone synthase) (testa 4 protein) (sp|P13114) ;supported by full-length cDNA: Ceres:38370.		0006979 // response to oxidative stress // inferred from expression pattern /// 0009058 // biosynthetic process // inferred from electronic annotation /// 0009611 // response to wounding // inferred from expression pattern /// 0009629 // response to gravity // inferred from mutant phenotype /// 0009715 // chalcone biosynthetic process // inferred from mutant phenotype /// 0009753 // response to j…	0005634 // nucleus // inferred from direct assay /// 0005783 // endoplasmic reticulum // inferred from direct assay /// 0009705 // membrane of vacuole with cell cycle-independent morphology // inferred from direct assay	0008415 // acyltransferase activity // inferred from electronic annotation /// 0016210 // naringenin-chalcone synthase activity // inferred from mutant phenotype /// 0016210 // naringenin-chalcone synthase activity // inferred from electronic annotation /// 0016740 // transferase activity // inferred from electronic annotation /// 0016747 // transferase activity, transferring groups other than am…
19345	264245_at	At1g60450		1.82942	-0.305667	0.453358		1.82147e-06	0.0686511	0.00166068			Glycosyltransferase Family 8;Glycosyltransferase Gene Families;glycosyltransferase	Glycosyltransferase- Family 8	AT1G60450.1	NP_176248.1 , AAC24075.1;NM_104732;T13D8_32|T13D8.32|AT1G60450	galactinol synthase, putative	http://afmb.cnrs-mrs.fr/CAZY/acc.html;TAIR GO	68408.t06144 galactinol synthase, putative similar to galactinol synthase GI:5608497 from [Ajuga reptans]; contains Pfam profile: PF01501 glycosyl transferase family 8	68408.t06144 galactinol synthase, putative similar to galactinol synthase GI:5608497 from [Ajuga reptans]; contains Pfam profile: PF01501 glycosyl transferase family 8	At1g60450	galactinol synthase, putative similar to galactinol synthase GI:5608497 from [Ajuga reptans]		0016051 // carbohydrate biosynthetic process // --- /// 0016051 // carbohydrate biosynthetic process // inferred from electronic annotation	---	0016757 // transferase activity, transferring glycosyl groups // inferred from sequence or structural similarity /// 0016758 // transferase activity, transferring hexosyl groups // --- /// 0016758 // transferase activity, transferring hexosyl groups // inferred from electronic annotation
12230	257130_at	At3g20210		1.82907	-0.419575	0.805696		5.53582e-07	0.00877489	1.63169e-05			endopeptidase activity	0	AT3G20210.1	MAL21.27|AT3G20210	0	TAIR GO	68410.t02259 vacuolar processing enzyme/asparaginyl endopeptidase -related similar to vacuolar processing enzyme precursor (VPE) (proteinase B) GB:P49044 [Vicia sativa]	68410.t02259 vacuolar processing enzyme/asparaginyl endopeptidase -related similar to vacuolar processing enzyme precursor (VPE) (proteinase B) GB:P49044 [Vicia sativa]	At3g20210	vacuolar processing enzyme/asparaginyl endopeptidase, putative similar to vacuolar processing enzyme precursor (VPE) (proteinase B) GB:P49044 [Vicia sativa];supported by full-length cDNA: Ceres:100372.		0006508 // proteolysis // inferred from electronic annotation /// 0006624 // vacuolar protein processing or maturation // inferred from sequence or structural similarity /// 0010214 // seed coat development // inferred from mutant phenotype /// 0012501 // programmed cell death // inferred from mutant phenotype	0005615 // extracellular space // inferred from direct assay	0001509 // legumain activity // inferred from electronic annotation /// 0004197 // cysteine-type endopeptidase activity // inferred from electronic annotation /// 0016787 // hydrolase activity // inferred from electronic annotation /// 0030693 // caspase activity // inferred from direct assay
425	245325_at	At4g14130		1.8288	1.53698	2.29916		1.31185e-08	6.44592e-07	2.37777e-09			Assembly, Architecture, and Growth;Glycoside Hydrolase Family 16;Glycoside Hydrolase Gene Families;endomembrane system	Growth modifying proteins;Glycoside Hydrolase Family 16	XTH15;AT4G14130.1	NP_193149.1 , CAB78455.1, CAB10192.1, AAM64835.1, AAK76539.1, AAB18368.1;NM_117490;DL3105C|FCAALL.173|AT4G14130	xyloglucan endotransglycosylase-related protein XTR-7	http://cellwall.genomics.purdue.edu/families/index.html;http://afmb.cnrs-mrs.fr/CAZY/acc.html;TAIR GO	68411.t01955 xyloglucan endotransglycosylase (XTR7) almost identical to xyloglucan endotransglycosylase-related protein XTR7 GI:1244760 from [Arabidopsis thaliana], one amino acid difference	68411.t01955 xyloglucan endotransglycosylase (XTR7) almost identical to xyloglucan endotransglycosylase-related protein XTR7 GI:1244760 from [Arabidopsis thaliana], one amino acid difference	At4g14130	xyloglucan endotransglycosylase-related protein XTR-7 ;supported by full-length cDNA: Ceres:33554.		0005975 // carbohydrate metabolic process // inferred from electronic annotation /// 0006073 // glucan metabolic process // inferred from electronic annotation /// 0008152 // metabolic process // inferred from electronic annotation	0005618 // cell wall // inferred from electronic annotation /// 0012505 // endomembrane system // inferred from electronic annotation /// 0048046 // apoplast // inferred from electronic annotation	0004553 // hydrolase activity, hydrolyzing O-glycosyl compounds // inferred from electronic annotation /// 0016740 // transferase activity // inferred from electronic annotation /// 0016762 // xyloglucan:xyloglucosyl transferase activity // inferred from electronic annotation /// 0016787 // hydrolase activity // inferred from electronic annotation /// 0016798 // hydrolase activity, acting on glyc…
11239	256139_at	At1g48660		1.81735	0.715227	0.837729		7.96994e-06	0.00786642	0.00019261		AUXIN-GH3-18	Acyl-activating enzymes (AAE)	Clade III	GH3 19	–	Putative hormone adenylase	Shockey et al. Plant Physiology, June 2003, Vol. 132, pp. 1065–1076	68408.t04912 Nt-gh3 deduced protein -related similar to Nt-gh3 deduced protein GI:4887010 from [Nicotiana tabacum]	68408.t04912 Nt-gh3 deduced protein -related similar to Nt-gh3 deduced protein GI:4887010 from [Nicotiana tabacum]	At1g48660	Nt-gh3 deduced protein, putative similar to Nt-gh3 deduced protein GI:4887010 from [Nicotiana tabacum]		0009733 // response to auxin stimulus // ---	---	---
17919	262819_at	At1g11600		1.81386	0.130553	0.7451		4.38298e-08	0.56813	6.21747e-05			Cytochrome P450;cytochrome P450 activity	CYP77B	CYP77B1	NM_101033;AT1G11600	putative cytochrome P450	TAIR GO	68408.t01176 cytochrome P450, putative similar to cytochrome P450 77A2 (CYPLXXVIIA2) (P-450EG5) [Solanum melongena] and cytochrome P450 77A3 (SP:O48928) [Glycine max]; is a member of the PF|00067 Cytochrome P450 family. ESTs gb|Z30775 and gb|Z30776 come from this gene	68408.t01176 cytochrome P450, putative similar to cytochrome P450 77A2 (CYPLXXVIIA2) (P-450EG5) [Solanum melongena] and cytochrome P450 77A3 (SP:O48928) [Glycine max]; is a member of the PF|00067 Cytochrome P450 family. ESTs gb|Z30775 and gb|Z30776 come from this gene	At1g11600	putative cytochrome P450 strong similarity to gb|U61231 cytochrome P450 from Arabidopsis thaliana and is a member of the PF|00067 Cytochrome P450 family. ESTs gb|Z30775 and gb|Z30776 come from this gene;supported by full-length cDNA: Ceres:117895.		0006118 // electron transport // inferred from electronic annotation	0012505 // endomembrane system // inferred from electronic annotation /// 0016020 // membrane // inferred from electronic annotation	0004497 // monooxygenase activity // inferred from electronic annotation /// 0005506 // iron ion binding // inferred from electronic annotation /// 0016491 // oxidoreductase activity // inferred from electronic annotation /// 0019825 // oxygen binding // RCA /// 0020037 // heme binding // inferred from electronic annotation /// 0046872 // metal ion binding // inferred from electronic annotation
15348	260248_at	At1g74310		1.80959	-0.101258	1.14157		8.06452e-08	0.517717	2.46591e-06			intracellular	0	HOT*;AT1G74310.1	HSP 101;F1O17_2|AT1G74310|F1O17.2	Sensitive to Hot Temperatures; Heat Shock Protein 101	Meinke et al. Plant Physiology, February 2003, Vol. 131, pp. 409–418;TAIR GO	68408.t07775 heat shock protein 101 (HSP101) identical to heat shock protein 101 GI:6715468 GB:AAF26423 from [Arabidopsis thaliana]	68408.t07775 heat shock protein 101 (HSP101) identical to heat shock protein 101 GI:6715468 GB:AAF26423 from [Arabidopsis thaliana]	At1g74310	heat shock protein 101 (HSP101) identical to heat shock protein 101 GI:6715468 GB:AAF26423 from [Arabidopsis thaliana]		0006457 // protein folding // inferred from electronic annotation /// 0009408 // response to heat // inferred from expression pattern /// 0009408 // response to heat // inferred from mutant phenotype /// 0009644 // response to high light intensity // inferred from expression pattern /// 0019538 // protein metabolic process // inferred from electronic annotation /// 0042542 // response to hydrogen…	---	0000166 // nucleotide binding // inferred from electronic annotation /// 0005515 // protein binding // inferred from electronic annotation /// 0005524 // ATP binding // inferred from electronic annotation /// 0016887 // ATPase activity // RCA /// 0017111 // nucleoside-triphosphatase activity // inferred from electronic annotation
20744	265644_at	At2g27380		1.80381	-0.222112	1.24807		2.00554e-06	0.28346	2.92034e-06			endomembrane system	0	AT2G27380.1	AT2G27380|F12K2.4|F12K2_4	0	TAIR GO	68409.t02952 proline-rich protein family contains proline-rich extensin domains, INTERPRO:IPR002965	68409.t02952 proline-rich protein family contains proline-rich extensin domains, INTERPRO:IPR002965	At2g27380	hypothetical protein predicted by genefinder and genscan		0009827 // cellulose and pectin-containing cell wall modification // traceable author statement /// 0009845 // seed germination // traceable author statement	0012505 // endomembrane system // inferred from electronic annotation	0005199 // structural constituent of cell wall // traceable author statement /// 0005199 // structural constituent of cell wall // inferred from electronic annotation /// 0045735 // nutrient reservoir activity // inferred from electronic annotation
17582	262482_at	At1g17020		1.80317	0.15471	0.820961		4.66945e-07	0.488035	0.000115909			cellular_component unknown	0	SRG1	ATSRG1|SENESCENCE-RELATED GENE 1|AT1G17020	SENESCENCE-RELATED GENE 1	TAIR GO	68408.t01825 oxidoreductase, 2OG-Fe(II) oxygenase family similar to flavonol synthase [Petunia x hybrida][GI:311658], leucoanthocyanidin dioxygenase [Malus domestica][SP|P51091]; contains PF03171 2OG-Fe(II) oxygenase superfamily domain	68408.t01825 oxidoreductase, 2OG-Fe(II) oxygenase family similar to flavonol synthase [Petunia x hybrida][GI:311658], leucoanthocyanidin dioxygenase [Malus domestica][SP|P51091]; contains PF03171 2OG-Fe(II) oxygenase superfamily domain	At1g17020	SRG1-like protein Strong homology to SRG1 protein, a new member of the Fe(II)/ascorbate oxidase superfamily, Similar to SRG1 protein [Arabidopsis thaliana] (gi|629561). Location of est F1A5T7 (gb|N96370); supported by cDNA: gi_15081818_gb_AY048302.1_		0009813 // flavonoid biosynthetic process // RCA	---	0005506 // iron ion binding // inferred from electronic annotation /// 0016491 // oxidoreductase activity // inferred from electronic annotation /// 0016682 // oxidoreductase activity, acting on diphenols and related substances as donors, oxygen as acceptor // inferred from sequence or structural similarity /// 0016706 // oxidoreductase activity, acting on paired donors, with incorporation or red…
13956	258856_at	At3g02040		1.80129	0.150964	1.49232		1.49134e-07	0.298136	4.28344e-07			chloroplast	0	AT3G02040.1	F1C9.18|F1C9_18|AT3G02040	0	TAIR GO	68410.t00143 expressed protein	68410.t00143 expressed protein	At3g02040	hypothetical protein predicted by genefinder;supported by full-length cDNA: Ceres:40090.		0006071 // glycerol metabolic process // inferred from electronic annotation	0009507 // chloroplast // inferred from electronic annotation	0008889 // glycerophosphodiester phosphodiesterase activity // inferred from electronic annotation
3452	248352_at	At5g52300		1.79856	0.25438	0.857853		2.62447e-08	0.0698659	1.25878e-05			response to water deprivation	0	LTI65	AT5G52300	0	TAIR GO	68412.t05772 low-temperature-induced 65 kD protein (sp|Q04980)	68412.t05772 low-temperature-induced 65 kD protein (sp|Q04980)	At5g52300	low-temperature-induced 65 kD protein (sp|Q04980)		0009409 // response to cold // inferred from expression pattern /// 0009414 // response to water deprivation // inferred from expression pattern /// 0009651 // response to salt stress // inferred from expression pattern /// 0009737 // response to abscisic acid stimulus // inferred from expression pattern /// 0009738 // abscisic acid mediated signaling // inferred from expression pattern	---	---
1249	246149_at	At5g19890		1.78929	0.00847477	0.43823		2.41257e-07	0.97273	0.00186265			Class III peroxidase;endomembrane system	0	PER59;AT5G19890.1	AAM74498;F28I16.40|F28I16_40|AT5G19890	0	TAIR GO	68412.t02123 peroxidase, putative identical to peroxidase [Arabidopsis thaliana] gi|1403134|emb|CAA67092	68412.t02123 peroxidase, putative identical to peroxidase [Arabidopsis thaliana] gi|1403134|emb|CAA67092	At5g19890	peroxidase ATP N ;supported by full-length cDNA: Ceres:40493.		0006979 // response to oxidative stress // inferred from electronic annotation /// 0042744 // hydrogen peroxide catabolic process // inferred from electronic annotation	0005634 // nucleus // inferred from direct assay /// 0005737 // cytoplasm // inferred from direct assay	0004601 // peroxidase activity // --- /// 0004601 // peroxidase activity // inferred from electronic annotation /// 0005506 // iron ion binding // inferred from electronic annotation /// 0005509 // calcium ion binding // inferred from electronic annotation /// 0016491 // oxidoreductase activity // inferred from electronic annotation /// 0046872 // metal ion binding // inferred from electronic ann…
5881	250781_at	At5g05410		1.77661	-0.080452	1.41861		3.42327e-07	0.698845	2.23966e-06			AP2/EREBP, APETALA2/Ethylene-responsive element binding protein family;transcription factor activity	0	DREB2A;AT5G05410.1	DREB2A;K18I23_22|AT5G05410|K18I23.22	DRE binding protein (DREB2A),ethylene responsive element binding factor 4 (AtER	MGH(literature),MGH(blast),Ohio-AtTFDB,TAIR(Mendel);TAIR GO	68412.t00532 DRE binding protein (DREB2A) identical to DREB2A GI:3738230 from [Arabidopsis thaliana] ; supported by cDNA:gi_3738229_dbj_AB007790.1_AB007790	68412.t00532 DRE binding protein (DREB2A) identical to DREB2A GI:3738230 from [Arabidopsis thaliana] ; supported by cDNA:gi_3738229_dbj_AB007790.1_AB007790	At5g05410	DREB2A (dbj|BAA33794.1) ; supported by cDNA: gi_3738229_dbj_AB007790.1_AB007790		0006350 // transcription // inferred from electronic annotation /// 0006355 // regulation of transcription, DNA-dependent // inferred from electronic annotation /// 0009408 // response to heat // inferred from mutant phenotype /// 0009414 // response to water deprivation // inferred from mutant phenotype /// 0010224 // response to UV-B // inferred from genetic interaction /// 0010286 // heat accl…	0005634 // nucleus // inferred from direct assay /// 0005634 // nucleus // inferred from electronic annotation	0003677 // DNA binding // inferred from electronic annotation /// 0003700 // transcription factor activity // inferred from direct assay /// 0003700 // transcription factor activity // inferred from electronic annotation /// 0016563 // transcriptional activator activity // traceable author statement
21382	266282_at	At2g29220		1.77151	-0.399555	1.69021		2.56341e-08	0.0156697	4.93126e-08			Legume Lectin Domain Kinase ;Receptor kinase-like protein family;kinase activity	0	AT2G29220.1	NM_128478;F16P2.40|F16P2_40|AT2G29220	putative protein kinase (PPC:1.11.1);putative protein kinase	http://plantsp.sdsc.edu/plantsp/html/families.html;TAIR GO	68409.t03173 receptor lectin kinase, putative similar to receptor lectin kinase 3 [Arabidopsis thaliana] gi|4100060|gb|AAD00733; contains protein kinase domain, Pfam:PF00069; contains legume lectins alpha and beta domains, Pfam:PF00138 and Pfam:PF00139	68409.t03173 receptor lectin kinase, putative similar to receptor lectin kinase 3 [Arabidopsis thaliana] gi|4100060|gb|AAD00733; contains protein kinase domain, Pfam:PF00069; contains legume lectins alpha and beta domains, Pfam:PF00138 and Pfam:PF00139	At2g29220	putative protein kinase contains a protein kinase domain profile (PDOC00100)		0006468 // protein amino acid phosphorylation // inferred from electronic annotation	0012505 // endomembrane system // inferred from electronic annotation	0004672 // protein kinase activity // inferred from electronic annotation /// 0004713 // protein-tyrosine kinase activity // inferred from electronic annotation /// 0005524 // ATP binding // inferred from electronic annotation /// 0005529 // sugar binding // inferred from electronic annotation /// 0016301 // kinase activity // inferred from sequence or structural similarity
16405	261305_at	At1g48470		1.76615	0.443823	1.89191		5.18717e-07	0.0115454	1.7748e-08			glutamine biosynthesis;ammonium assimilation;nitrate assimilation pathway;glutamine biosynthesis I	glutamine synthetase;GLUTAMINE SYNTHETASE	AT1G48470.1	AT1G48470|T1N15.8|T1N15_8	0	TAIR GO;TAIR AraCyc	68408.t04890 glutamine synthetase -related similar to PIR:S18603 from [Arabidopsis thaliana]	68408.t04890 glutamine synthetase -related similar to PIR:S18603 from [Arabidopsis thaliana]	At1g48470	glutamine synthetase, putative similar to PIR:S18603 from [Arabidopsis thaliana];supported by full-length cDNA: Ceres:156550.		0006542 // glutamine biosynthetic process // inferred from electronic annotation /// 0006807 // nitrogen compound metabolic process // inferred from electronic annotation /// 0009399 // nitrogen fixation // inferred from electronic annotation	---	0003824 // catalytic activity // inferred from electronic annotation /// 0004356 // glutamate-ammonia ligase activity // non-traceable author statement /// 0004356 // glutamate-ammonia ligase activity // inferred from electronic annotation /// 0016874 // ligase activity // inferred from electronic annotation
14317	259217_at	At3g03620		1.75987	-0.00452856	1.39549		1.24714e-07	0.981519	2.41578e-07			MATE(Multi Antimicrobial Extrusion)	0	At3g03620	68173.m00267,T12J13_10	unknown protein	http://plantst.sdsc.edu/	68410.t00326 MATE efflux protein family similar to ripening regulated protein DDTFR18 [Lycopersicon esculentum] GI:12231296	68410.t00326 MATE efflux protein family similar to ripening regulated protein DDTFR18 [Lycopersicon esculentum] GI:12231296	At3g03620	unknown protein similar to F16N3.20 GB:AAD46034 [Arabidopsis thaliana], unknown protein GB:CAA66809 [Arabidopsis thaliana]		0006855 // multidrug transport // inferred from electronic annotation	0016020 // membrane // ---	0005215 // transporter activity // --- /// 0015297 // antiporter activity // ---
1682	246582_at	At1g31750		1.75544	0.0672932	1.41303		1.67114e-06	0.835501	5.17979e-05											At1g31750	hypothetical protein predicted by genemark.hmm; supported by full-length cDNA: Ceres: 144447.		0007186 // G-protein coupled receptor protein signaling pathway // inferred from electronic annotation	0016021 // integral to membrane // inferred from electronic annotation	0001584 // rhodopsin-like receptor activity // inferred from electronic annotation
14715	259615_at	At1g47980		1.74285	-0.0127913	1.62693		4.61149e-08	0.946014	9.05168e-08			endomembrane system	0	AT1G47980.1	T2J15_11|AT1G47980|T2J15.11	0	TAIR GO	68408.t04823 dessication-related protein -related similar to dessication-related protein GB:M62991 GI:167478 from [Craterostigma plantagineum]	68408.t04823 dessication-related protein -related similar to dessication-related protein GB:M62991 GI:167478 from [Craterostigma plantagineum]	At1g47980	dessication-related protein, putative similar to dessication-related protein GB:M62991 GI:167478 from [Craterostigma plantagineum];supported by full-length cDNA: Ceres:36945.		---	0012505 // endomembrane system // inferred from electronic annotation	---
10895	255795_at	At2g33380		1.73888	-0.475785	-0.0659754		2.5053e-07	0.00938542	0.627272			Acyl Lipid Metabolism;Caleosins	Caleosin	Clo3	NM_128898	putative calcium-binding EF-hand protein	http://www.plantbiology.msu.edu/lipids/genesurvey/master_table.htm	68409.t03649 RD20 protein induced by abscisic acid during dehydration PMID:10965948; putative transmembrane channel protein PMID:10965948; identical to GI:10862968 [Arabidopsis thaliana];contains EF-hand domain	68409.t03649 RD20 protein induced by abscisic acid during dehydration PMID:10965948; putative transmembrane channel protein PMID:10965948; identical to GI:10862968 [Arabidopsis thaliana];contains EF-hand domain	At2g33380	putative calcium-binding EF-hand protein ; supported by cDNA: gi_10862967_dbj_AB039924.1_AB039924		0009269 // response to desiccation // inferred from expression pattern /// 0009409 // response to cold // inferred from expression pattern /// 0009651 // response to salt stress // inferred from expression pattern /// 0009737 // response to abscisic acid stimulus // inferred from expression pattern	---	0005509 // calcium ion binding // inferred from direct assay
16094	260994_at	At1g12130		1.73511	0.160017	1.12072		1.55707e-06	0.249058	5.49179e-05			chloroplast	0	AT1G12130.1	AT1G12130|T28K15.13|T28K15_13	0	TAIR GO	68408.t01239 flavin-containing monooxygenase (FMO) family contains similarity to flavin-containing monooxygenase 2 (FMO2) from Homo sapiens [GI:1834493]; contains Pfam profile PF00743 Flavin-binding monooxygenase-like	68408.t01239 flavin-containing monooxygenase (FMO) family contains similarity to flavin-containing monooxygenase 2 (FMO2) from Homo sapiens [GI:1834493]; contains Pfam profile PF00743 Flavin-binding monooxygenase-like	At1g12130	hypothetical protein contains similarity to flavin-containing monooxygenase GB:AAB59631 GI:191259 from [Cavia porcellus]		0006118 // electron transport // --- /// 0006118 // electron transport // inferred from electronic annotation	0009507 // chloroplast // inferred from electronic annotation	0004497 // monooxygenase activity // --- /// 0004497 // monooxygenase activity // inferred from electronic annotation /// 0016491 // oxidoreductase activity // inferred from electronic annotation /// 0050660 // FAD binding // inferred from electronic annotation
18474	263374_at	At2g20560		1.70791	0.181749	0.897076		1.80352e-06	0.361817	5.34697e-05			chaperone activity	0	AT2G20560.1	T13C7.15|AT2G20560|T13C7_15	0	TAIR GO	68409.t02166 heat shock protein, putative SP|Q9UDY4 DnaJ homolog subfamily B member 4 (Heat shock 40 kDa protein 1 homolog) {Homo sapiens}; contains Pfam profile PF00226: DnaJ domain	68409.t02166 heat shock protein, putative SP|Q9UDY4 DnaJ homolog subfamily B member 4 (Heat shock 40 kDa protein 1 homolog) {Homo sapiens}; contains Pfam profile PF00226: DnaJ domain	At2g20560	putative heat shock protein ;supported by full-length cDNA: Ceres:25528.		0006457 // protein folding // --- /// 0006457 // protein folding // inferred from electronic annotation	---	0031072 // heat shock protein binding // inferred from electronic annotation /// 0051082 // unfolded protein binding // inferred from electronic annotation
10650	255550_at	At4g01970		1.69366	-0.0830712	1.59805		1.04757e-07	0.711993	7.33847e-06			Glycoside Hydrolase Family 36;Glycoside Hydrolase Gene Families	Glycoside Hydrolase Family 36	0	NP_192106.1 , CAB80690.1, AAD22659.1;NM_116428	putative raffinose synthase or seed imbibition protein	http://afmb.cnrs-mrs.fr/CAZY/acc.html	68411.t00237 glycosyl hydrolase family 36 similar to galactinol-raffinose galactosyltransferase GI:6634701 from [Vigna angularis]	68411.t00237 glycosyl hydrolase family 36 similar to galactinol-raffinose galactosyltransferase GI:6634701 from [Vigna angularis]	At4g01970	putative raffinose synthase or seed imbibition protein similar to cucumber raffinose synthase, GenBank accession number AF073744		---	0005739 // mitochondrion // inferred from electronic annotation	0004553 // hydrolase activity, hydrolyzing O-glycosyl compounds // --- /// 0047268 // galactinol-raffinose galactosyltransferase activity // inferred from sequence or structural similarity
17036	261936_at	At1g22600		1.68834	0.062235	1.67241		1.06308e-07	0.686818	1.26344e-07			endomembrane system	0	AT1G22600.1	F12K8.5|AT1G22600|F12K8_5	0	TAIR GO	68408.t02507 seed maturation protein PM27 -related similar to seed maturation protein PM27 GI:4836403 from [Glycine max]	68408.t02507 seed maturation protein PM27 -related similar to seed maturation protein PM27 GI:4836403 from [Glycine max]	At1g22600	seed maturation protein PM27, putative similar to seed maturation protein PM27 GI:4836403 from [Glycine max]		---	0012505 // endomembrane system // inferred from electronic annotation	---
7223	252123_at	At3g51240		1.68569	0.0294784	-0.793385		7.80087e-08	0.873811	8.10575e-05			flavonoid biosynthesis	FLAVANONE 3-HYDROXYLASE	TT 6	0	Transparent Testa; Flavanone-3-Hydroxylase	Meinke et al. Plant Physiology, February 2003, Vol. 131, pp. 409–418;TAIR AraCyc	68410.t05117 naringenin 3-dioxygenase (flavanone 3-hydroxylase) (F3H) identical to GI:3790548	68410.t05117 naringenin 3-dioxygenase (flavanone 3-hydroxylase) (F3H) identical to GI:3790548	At3g51240	flavanone 3-hydroxylase (FH3) ;supported by full-length cDNA: Ceres:36653.		0009813 // flavonoid biosynthetic process // inferred from sequence or structural similarity /// 0009813 // flavonoid biosynthetic process // inferred from electronic annotation /// 0010224 // response to UV-B // inferred from mutant phenotype	---	0000166 // nucleotide binding // inferred from electronic annotation /// 0005506 // iron ion binding // inferred from electronic annotation /// 0005524 // ATP binding // inferred from electronic annotation /// 0016491 // oxidoreductase activity // inferred from electronic annotation /// 0016702 // oxidoreductase activity, acting on single donors with incorporation of molecular oxygen, incorporati…
16165	261065_at	At1g07500		1.67947	-0.166379	1.98844		2.62081e-08	0.235914	1.03714e-07											At1g07500	hypothetical protein predicted by genemark.hmm		---	---	---
16177	261077_at	At1g07430		1.6771	-0.0679163	0.894138		1.54207e-07	0.767915	0.000235622			PP2C (Protein Phosphatase 2C) Phosphatases;protein amino acid dephosphorylation	0	AT1G07430.1	F22G5_22|AT1G07430|F22G5.22	putative protein phosphatase 2C	http://plantsp.sdsc.edu/plantsp/html/families.html;TAIR GO	68408.t00705 protein phosphatase 2C (PP2C), putative similar to GB:CAB90633 from [Fagus sylvatica]	68408.t00705 protein phosphatase 2C (PP2C), putative similar to GB:CAB90633 from [Fagus sylvatica]	At1g07430	protein phosphatase 2C, putative similar to GB:CAB90633 from [Fagus sylvatica];supported by full-length cDNA: Ceres:118185.		0006470 // protein amino acid dephosphorylation // inferred from electronic annotation	0008287 // protein serine/threonine phosphatase complex // inferred from electronic annotation	0003824 // catalytic activity // inferred from electronic annotation /// 0004722 // protein serine/threonine phosphatase activity // inferred from electronic annotation /// 0015071 // protein phosphatase type 2C activity // --- /// 0015071 // protein phosphatase type 2C activity // inferred from electronic annotation
750	245650_at	At1g24735		1.66896	0.211587	1.68795		6.59779e-06	0.421917	2.06461e-06											At1g24735	F5A9.20 similar to S-adenosyl-L-methionine:trans-caffeoyl-Co enzyme A 3-0-methyltransferase gb AAA62426.1		---	0005829 // cytosol // traceable author statement	0008171 // O-methyltransferase activity // inferred from electronic annotation
8141	253041_at	At4g37870		1.66517	0.353369	0.564326		2.62447e-08	0.0470756	0.000133828			phosphoenolpyruvate carboxykinase activity	0	AT4G37870.1	AT4G37870|T28I19_150|T28I19.150	0	TAIR GO	68411.t04790 phosphoenolpyruvate carboxykinase (ATP) -related protein	68411.t04790 phosphoenolpyruvate carboxykinase (ATP) -related protein	At4g37870	phosphoenolpyruvate carboxykinase (ATP) -like protein ; supported by cDNA: gi_13937136_gb_AF372922.1_AF372922		0006094 // gluconeogenesis // --- /// 0006094 // gluconeogenesis // inferred from electronic annotation	---	0000166 // nucleotide binding // inferred from electronic annotation /// 0004611 // phosphoenolpyruvate carboxykinase activity // inferred from electronic annotation /// 0004612 // phosphoenolpyruvate carboxykinase (ATP) activity // --- /// 0004612 // phosphoenolpyruvate carboxykinase (ATP) activity // inferred from electronic annotation /// 0005515 // protein binding // inferred from physical in…
22175	267075_at	At2g41070		1.65327	0.580709	1.48749		7.82925e-06	0.0245202	6.57523e-06			bZIP transcription factor family;ABA;nucleus	Negative Regulator	AC004261,AtbZIP12;AtbZIP12/EEL/DPBF4;AT2G41070.1	DPBF4;T3K9.16|T3K9_16|AT2G41070	putative bZIP transcription factor,bZIP family transcription factor;Competes with ABI5 for AtEm1 and AtEm6 control. The eel mutant has enhanced AtEm1 and AtEm6 mRNA levels.	MGH(blast),MGH(literature),Ohio-AtTFDB,TAIR(Mendel);Plant Cell 14, 1391-1403, 2002;TAIR GO	68409.t04525 bZIP family transcription factor contains a bZIP transcription factor basic domain signature (PDOC00036)	68409.t04525 bZIP family transcription factor contains a bZIP transcription factor basic domain signature (PDOC00036)	At2g41070	putative bZIP transcription factor contains a bZIP transcription factor basic domain signature (PDOC00036);supported by full-length cDNA: Ceres:114632.		0006355 // regulation of transcription, DNA-dependent // inferred from electronic annotation /// 0009738 // abscisic acid mediated signaling // traceable author statement	0005634 // nucleus // inferred from direct assay /// 0005634 // nucleus // inferred from electronic annotation	0003677 // DNA binding // inferred from direct assay /// 0003677 // DNA binding // inferred from electronic annotation /// 0003700 // transcription factor activity // inferred from electronic annotation /// 0043565 // sequence-specific DNA binding // inferred from electronic annotation /// 0046983 // protein dimerization activity // inferred from electronic annotation
8014	252914_at	At4g39130		1.65172	0.128994	1.53289		2.83245e-06	0.471569	4.01671e-07			response to stress	0	AT4G39130.1	T22F8.30|T22F8_30|AT4G39130	0	TAIR GO	68411.t04954 dehydrin protein family contains Pfam domain, PF00257: Dehydrin	68411.t04954 dehydrin protein family contains Pfam domain, PF00257: Dehydrin	At4g39130	putative protein dehydrin, Glycine max, AF004807;supported by full-length cDNA: Ceres:30671.		0006950 // response to stress // --- /// 0006950 // response to stress // inferred from electronic annotation /// 0009415 // response to water // --- /// 0009415 // response to water // inferred from electronic annotation	---	---
3432	248332_at	At5g52640		1.65126	0.317685	0.97736		3.98592e-07	0.0690564	2.79458e-05			response to heat shock	0	AT5G52640.1	F6N7_13|AT5G52640|F6N7.13	0	TAIR GO	68412.t05811 heat shock protein 81-1 (HSP81-1/heat shock protein 83/HSP83) nearly identical to SP|P27323 Heat shock protein 81-1 (HSP81-1) (Heat shock protein 83) {Arabidopsis thaliana}; contains Pfam profiles PF02518: ATPase, histidine kinase-, DNA gyrase B-, and HSP90-like domain protein, PF00183: Hsp90 protein	68412.t05811 heat shock protein 81-1 (HSP81-1/heat shock protein 83/HSP83) nearly identical to SP|P27323 Heat shock protein 81-1 (HSP81-1) (Heat shock protein 83) {Arabidopsis thaliana}; contains Pfam profiles PF02518: ATPase, histidine kinase-, DNA gyrase B-, and HSP90-like domain protein, PF00183: Hsp90 protein	At5g52640	heat-shock protein ; supported by cDNA: gi_166769_gb_M62984.1_ATHHSP83		0006457 // protein folding // inferred from electronic annotation /// 0009408 // response to heat // inferred from expression pattern /// 0042742 // defense response to bacterium // inferred from mutant phenotype /// 0046685 // response to arsenic // inferred from expression pattern	---	0000166 // nucleotide binding // inferred from electronic annotation /// 0005524 // ATP binding // inferred from electronic annotation /// 0051082 // unfolded protein binding // inferred from electronic annotation
1626	246526_at	At5g15720		1.64783	0.328762	1.34254		5.6261e-08	0.0217601	5.19428e-07			endomembrane system	0	AT5G15720.1	F14F8.100|F14F8_100|AT5G15720	0	TAIR GO	68412.t01657 GDSL-motif lipase/hydrolase protein similar to family II lipase EXL3 (GI:15054386) and EXL2 (GI:15054384) [Arabidopsis thaliana]; contains Pfam profile PF00657: Lipase/Acylhydrolase with GDSL-like motif	68412.t01657 GDSL-motif lipase/hydrolase protein similar to family II lipase EXL3 (GI:15054386) and EXL2 (GI:15054384) [Arabidopsis thaliana]; contains Pfam profile PF00657: Lipase/Acylhydrolase with GDSL-like motif	At5g15720	putative protein RXF26 - Arabidopsis thaliana, EMBL:AB008020;supported by full-length cDNA: Ceres:118296.		0006629 // lipid metabolic process // inferred from electronic annotation	0012505 // endomembrane system // inferred from electronic annotation	0016298 // lipase activity // inferred from sequence or structural similarity /// 0016788 // hydrolase activity, acting on ester bonds // inferred from electronic annotation /// 0016789 // carboxylic ester hydrolase activity // RCA
6209	251109_at	At5g01600		1.62401	-1.2265	0.394645		1.58769e-06	3.51899e-05	0.00116531			iron ion transport	0	AT5G01600	F7A7.120|AT5G01600|F7A7_120	0	TAIR GO	68412.t00068 ferritin 1 precursor	68412.t00068 ferritin 1 precursor	At5g01600	ferritin 1 precursor ;supported by full-length cDNA: Ceres:1100.		0006826 // iron ion transport // inferred from electronic annotation /// 0006879 // iron ion homeostasis // inferred from electronic annotation /// 0009409 // response to cold // inferred from expression pattern /// 0009617 // response to bacterium // inferred from expression pattern /// 0009617 // response to bacterium // inferred from mutant phenotype /// 0010039 // response to iron ion // infe…	0009507 // chloroplast // inferred from sequence or structural similarity /// 0009507 // chloroplast // inferred from electronic annotation	0004322 // ferroxidase activity // inferred from electronic annotation /// 0005488 // binding // inferred from electronic annotation /// 0005506 // iron ion binding // traceable author statement /// 0005506 // iron ion binding // inferred from electronic annotation /// 0008199 // ferric iron binding // inferred from electronic annotation /// 0016491 // oxidoreductase activity // inferred from ele…
18250	263150_at	At1g54050		1.62111	-0.206262	2.83933		5.51495e-08	0.165	1.54953e-08			chloroplast	0	AT1G54050.1	F15I1.13|F15I1_13|AT1G54050	0	TAIR GO	68408.t05568 heat shock hsp20 protein family contains Pfam profile: PF00011 Hsp20/alpha crystallin family	68408.t05568 heat shock hsp20 protein family contains Pfam profile: PF00011 Hsp20/alpha crystallin family	At1g54050	heat-shock protein, putative similar to heat-shock protein GI:472939 from [Helianthus annuus];supported by full-length cDNA: Ceres:97415.		0009408 // response to heat // inferred from expression pattern /// 0009408 // response to heat // --- /// 0009644 // response to high light intensity // inferred from expression pattern /// 0042542 // response to hydrogen peroxide // inferred from expression pattern	0009507 // chloroplast // inferred from electronic annotation	---
10593	255493_at	At4g02690		1.61545	-0.11488	1.46498		4.95695e-07	0.519185	1.55167e-06			Putative glutamate-/aspartate-binding peptide family;glutamate binding activity	0	AT4G02690.1	NM_116503;T10P11.23|T10P11_23|AT4G02690	putative glutamate-/aspartate-binding peptide	TAIR GO	68411.t00324 hypothetical protein low similarity to N-methyl-D-aspartate receptor-associated protein [Drosophila melanogaster] GI:567104, NMDA receptor glutamate-binding subunit [Rattus sp.] GI:8248741; contains Pfam profile PF01027: Uncharacterized protein family UPF0005	68411.t00324 hypothetical protein low similarity to N-methyl-D-aspartate receptor-associated protein [Drosophila melanogaster] GI:567104, NMDA receptor glutamate-binding subunit [Rattus sp.] GI:8248741; contains Pfam profile PF01027: Uncharacterized protein family UPF0005	At4g02690	putative glutamate-/aspartate-binding peptide similar to rat N-methyl-D-aspartate receptor glutamate-binding chain, GenBank accession number S19586		---	---	---
13233	258133_at	At3g24500		1.61252	0.356868	0.946892		3.21754e-08	0.0631085	1.30808e-05			putative transcription regulator;ethylene signaling;DNA binding activity	0	ethylene-responsive transcriptional coactivator, putative;AT3G24500.1	AT3G24500|MOB24.13	ethylene-responsive transcriptional coactivator -related similar to GB:AAD46402 from [Lycopersicon esculentum] (Plant J. 18 (6), 589-600 (1999))	TIGR name search;TAIR GO	68410.t02745 ethylene-responsive transcriptional coactivator -related similar to GB:AAD46402 from [Lycopersicon esculentum] (Plant J. 18 (6), 589-600 (1999))	68410.t02745 ethylene-responsive transcriptional coactivator -related similar to GB:AAD46402 from [Lycopersicon esculentum] (Plant J. 18 (6), 589-600 (1999))	At3g24500	ethylene-responsive transcriptional coactivator, putative similar to GB:AAD46402 from [Lycopersicon esculentum] (Plant J. 18 (6), 589-600 (1999));supported by full-length cDNA: Ceres:158734.		0006350 // transcription // RCA /// 0009408 // response to heat // inferred from expression pattern /// 0009414 // response to water deprivation // inferred from expression pattern /// 0009723 // response to ethylene stimulus // RCA /// 0009737 // response to abscisic acid stimulus // inferred from expression pattern /// 0009873 // ethylene mediated signaling pathway // traceable author statement…	0005730 // nucleolus // inferred from direct assay	0003677 // DNA binding // RCA /// 0003700 // transcription factor activity // traceable author statement /// 0003713 // transcription coactivator activity // inferred from genetic interaction /// 0043565 // sequence-specific DNA binding // inferred from electronic annotation
16868	261768_at	At1g15550		1.60996	0.273403	0.0971632		1.11631e-06	0.0571572	0.367086		GA-AtGA3ox1	GA;gibberellin biosynthesis	gibberellin 3-beta-hydroxylase;GIBBERELLIN BETA-HYDROXYLASE	GA4;GA 4	0	GA-suppressed gene/GA-biosynthesis genes;GA Deficient; GA 3 Beta-Hydroxylase	Meinke et al. Plant Physiology, February 2003, Vol. 131, pp. 409–418;TAIR AraCyc	68408.t01652 gibberellin 3-beta-dioxygenase (gibberellin 3 beta-hydroxylase) (GA4) identical to gibberellin 3 beta-hydroxylase [GI:2160454]	68408.t01652 gibberellin 3-beta-dioxygenase (gibberellin 3 beta-hydroxylase) (GA4) identical to gibberellin 3 beta-hydroxylase [GI:2160454]	At1g15550	gibberellin 3 beta-hydroxylase, putative similar to gibberellin 3 beta-hydroxylase GI:3982753 from [Arabidopsis thaliana]; supported by cDNA: gi_1945343_gb_L37126.1_ATHGA4A		0009639 // response to red or far red light // inferred from expression pattern /// 0009686 // gibberellin biosynthetic process // traceable author statement /// 0009739 // response to gibberellin stimulus // inferred from expression pattern /// 0009740 // gibberellic acid mediated signaling // traceable author statement	0005737 // cytoplasm // traceable author statement	0005506 // iron ion binding // inferred from electronic annotation /// 0016491 // oxidoreductase activity // inferred from electronic annotation /// 0016702 // oxidoreductase activity, acting on single donors with incorporation of molecular oxygen, incorporation of two atoms of oxygen // inferred from electronic annotation /// 0016707 // gibberellin 3-beta-dioxygenase activity // inferred from di…
724	245624_at	At4g14090		1.58642	-0.0835373	-0.707916		1.88597e-06	0.696143	0.000841794			Glycosyltransferase Family 1;mitochondrion	0	AT4G14090.1	NP_193146.1 , CAB78452.1, CAB10189.1, AAM91686.1, AAM47973.1, AAL69494.1, AAL32667.1;AT4G14090|FCAALL.84|DL3090C	0	http://afmb.cnrs-mrs.fr/CAZY/acc.html;TAIR GO	68411.t01950 UDP-glycosyltransferase family similar to UDP-glucose:anthocyanin 5-O-glucosyltransferase GI:4115563 from [Verbena x hybrida]	68411.t01950 UDP-glycosyltransferase family similar to UDP-glucose:anthocyanin 5-O-glucosyltransferase GI:4115563 from [Verbena x hybrida]	At4g14090	glucosyltransferase like protein		0008152 // metabolic process // inferred from electronic annotation /// 0009698 // phenylpropanoid metabolic process // inferred from electronic annotation	0005739 // mitochondrion // inferred from electronic annotation	0008194 // UDP-glycosyltransferase activity // --- /// 0016740 // transferase activity // inferred from electronic annotation /// 0016757 // transferase activity, transferring glycosyl groups // inferred from electronic annotation /// 0016758 // transferase activity, transferring hexosyl groups // inferred from electronic annotation /// 0035251 // UDP-glucosyltransferase activity // inferred from…
17150	262050_at	At1g80130		1.57959	-0.120939	1.10237		3.53533e-06	0.488035	7.75056e-07			chloroplast	0	AT1G80130.1	F18B13.21|F18B13_21|AT1G80130	0	TAIR GO	68408.t08450 expressed protein	68408.t08450 expressed protein	At1g80130	unknown protein ;supported by full-length cDNA: Ceres:35675.		---	0009507 // chloroplast // inferred from electronic annotation	0005488 // binding // inferred from electronic annotation
11440	256340_at	At1g72070		1.57803	0.520562	1.11355		1.13576e-05	0.00239607	2.26606e-06			mitochondrion	0	AT1G72070.1	AT1G72070|F28P5.5|F28P5_5	0	TAIR GO	68408.t07523 DnaJ protein family similar to TCJ2 [Trypanosoma cruzi] GI:886414; contains Pfam profile: PF00226: DnaJ domain	68408.t07523 DnaJ protein family similar to TCJ2 [Trypanosoma cruzi] GI:886414; contains Pfam profile: PF00226: DnaJ domain	At1g72070	DnaJ protein, putative contains Pfam profile: PF00226: DnaJ domain;supported by full-length cDNA: Ceres:25569.		0006457 // protein folding // --- /// 0006457 // protein folding // inferred from electronic annotation	0005739 // mitochondrion // inferred from electronic annotation /// 0016021 // integral to membrane // inferred from electronic annotation	0031072 // heat shock protein binding // inferred from electronic annotation /// 0051082 // unfolded protein binding // inferred from electronic annotation
293	245193_at	At1g67810		1.57746	-0.0926162	0.776248		9.76169e-07	0.630041	4.21277e-05			chloroplast	0	AT1G67810.1	F12A21.6|F12A21_6|AT1G67810	0	TAIR GO	68408.t06991 F12A21.6 hypothetical protein	68408.t06991 F12A21.6 hypothetical protein	At1g67810	F12A21.6 hypothetical protein		---	0009507 // chloroplast // inferred from electronic annotation	---
152	245052_at	At2g26440		1.56326	-0.041855	1.34364		2.30435e-06	0.838001	1.02597e-06			Carbohydrate Esterase Family 8;Esterases;Carbohydrate Esterase Gene Families;endomembrane system	Pectin methyl esterases;Carbohydrate Esterase Family 8	AT2G26440.1	AAM67485.1 , AAL60045.1, AAC14493.1;NM_128201;AT2G26440|T9J22.11|T9J22_11	putative pectinesterase	http://afmb.cnrs-mrs.fr/CAZY/acc.html;http://cellwall.genomics.purdue.edu/families/index.html;TAIR GO	68409.t02846 pectinesterase family contains Pfam profile: PF01095 pectinesterase	68409.t02846 pectinesterase family contains Pfam profile: PF01095 pectinesterase	At2g26440	putative pectinesterase		0042545 // cell wall modification // inferred from electronic annotation	0005618 // cell wall // inferred from electronic annotation /// 0009505 // cellulose and pectin-containing cell wall // ---	0004857 // enzyme inhibitor activity // inferred from electronic annotation /// 0030599 // pectinesterase activity // --- /// 0030599 // pectinesterase activity // inferred from electronic annotation
5926	250826_at	At5g05220		1.56282	0.313801	0.483286		3.24045e-06	0.0818636	0.00116706			chloroplast	0	AT5G05220.1	AT5G05220|K18I23.2|K18I23_2	0	TAIR GO	68412.t00509 expressed protein	68412.t00509 expressed protein	At5g05220	unknown protein ; supported by cDNA: gi_15450646_gb_AY052691.1_		---	0009507 // chloroplast // inferred from electronic annotation	---
19418	264318_at	At1g04220		1.56024	-0.719454	-0.422016		1.00274e-06	0.000650433	0.0102923			Acyl Lipid Metabolism;Strong similarity to beta-keto-Coa synthase family	Ketoacyl-CoA Synthase	0	NM_100303	putative beta-ketoacyl-CoA synthase;unknown protein	http://www.plantbiology.msu.edu/lipids/genesurvey/master_table.htm	68408.t00361 beta-ketoacyl-CoA synthase, putative Strong similarity to beta-keto-Coa synthase gb|U37088 from Simmondsia chinensis, GI:4091810	68408.t00361 beta-ketoacyl-CoA synthase, putative Strong similarity to beta-keto-Coa synthase gb|U37088 from Simmondsia chinensis, GI:4091810	At1g04220	putative beta-ketoacyl-CoA synthase Strong similarity to beta-keto-Coa synthase gb|U37088 from Simmondsia chinensis		0009058 // biosynthetic process // inferred from electronic annotation	0016020 // membrane // inferred from electronic annotation /// 0016021 // integral to membrane // inferred from electronic annotation	0008415 // acyltransferase activity // inferred from electronic annotation /// 0016740 // transferase activity // inferred from electronic annotation
3528	248428_at	At5g51760		1.55819	0.114482	1.60554		1.88597e-06	0.426704	1.1773e-06			PP2C (Protein Phosphatase 2C) Phosphatases;chloroplast	0	AT5G51760.1	AT5G51760|MIO24.11|MIO24_11	putative protein phosphatase 2C	http://plantsp.sdsc.edu/plantsp/html/families.html;TAIR GO	68412.t05707 protein phosphatase 2C (PP2C), putative contains PF00481: Protein phosphatase 2C domain; similar to protein phosphatase 2C (GI:10432446) [Nicotiana tabacum]	68412.t05707 protein phosphatase 2C (PP2C), putative contains PF00481: Protein phosphatase 2C domain; similar to protein phosphatase 2C (GI:10432446) [Nicotiana tabacum]	At5g51760	protein phosphatase-2C; PP2C-like protein		0006470 // protein amino acid dephosphorylation // inferred from electronic annotation	0008287 // protein serine/threonine phosphatase complex // inferred from electronic annotation /// 0009507 // chloroplast // inferred from electronic annotation	0000287 // magnesium ion binding // inferred from electronic annotation /// 0003824 // catalytic activity // inferred from electronic annotation /// 0004721 // phosphoprotein phosphatase activity // inferred from electronic annotation /// 0004722 // protein serine/threonine phosphatase activity // inferred from electronic annotation /// 0015071 // protein phosphatase type 2C activity // --- /// 0…
3318	248218_at	At5g53710		1.54662	-0.177191	0.0241219		1.51911e-07	0.191985	0.855376			endomembrane system	0	AT5G53710.1	AT5G53710|MGN6.6|MGN6_6	0	TAIR GO	68412.t05943 expressed protein	68412.t05943 expressed protein	At5g53710	unknown protein ;supported by full-length cDNA: Ceres:534.		---	0012505 // endomembrane system // inferred from electronic annotation	---
2228	247128_at	At5g66110		1.5466	0.207786	1.96917		7.31231e-06	0.283648	8.78849e-08			heavy metal ion transport	0	AT5G66110.1	AT5G66110|K2A18.19|K2A18_19	0	TAIR GO	68412.t07407 heavy-metal-associated domain-containing protein similar to farnesylated protein TFP6 [GI:4097553]; contains Heavy-metal-associated domain PF00403	68412.t07407 heavy-metal-associated domain-containing protein similar to farnesylated protein TFP6 [GI:4097553]; contains Heavy-metal-associated domain PF00403	At5g66110	atfp6-like protein		0030001 // metal ion transport // inferred from electronic annotation	---	0046872 // metal ion binding // --- /// 0046872 // metal ion binding // inferred from electronic annotation
5386	250286_at	At5g13320		1.54423	-0.776747	0.71262		4.22977e-07	0.00040003	0.0015596		AUXIN-GH3-12	Acyl-activating enzymes (AAE)	Clade III	GH3 12	–	Putative hormone adenylase	Shockey et al. Plant Physiology, June 2003, Vol. 132, pp. 1065–1076	68412.t01380 auxin-responsive - like protein Nt-gh3 deduced protein, Nicotiana tabacum, EMBL:AF123503	68412.t01380 auxin-responsive - like protein Nt-gh3 deduced protein, Nicotiana tabacum, EMBL:AF123503	At5g13320	auxin-responsive - like protein Nt-gh3 deduced protein, Nicotiana tabacum, EMBL:AF123503		0006952 // defense response // inferred from mutant phenotype /// 0009733 // response to auxin stimulus // RCA /// 0016046 // detection of fungus // inferred from mutant phenotype	---	---
22437	267337_at	At2g39980		1.54422	0.258806	1.36278		2.57745e-06	0.18834	1.2346e-06											At2g39980	putative anthocyanin 5-aromatic acyltransferase ; supported by cDNA: gi_13937225_gb_AF372968.1_AF372968		---	---	0008415 // acyltransferase activity // inferred from electronic annotation /// 0016740 // transferase activity // --- /// 0016740 // transferase activity // inferred from electronic annotation
5982	250882_at	At5g04000		1.53809	-0.290214	1.33457		5.23491e-06	0.0671645	4.62936e-06											At5g04000	putative protein ;supported by full-length cDNA: Ceres:257390.		---	---	---
4714	249614_at	At5g37300		1.53764	-0.120776	-0.0754381		3.74982e-06	0.458974	0.642465			Acyl Lipid Metabolism	Bifunctional Wax Ester Synthase / DAGAT	0	0	unknown protein	http://www.plantbiology.msu.edu/lipids/genesurvey/master_table.htm	68412.t03963 expressed protein predicted proteins, Arabidopsis thaliana	68412.t03963 expressed protein predicted proteins, Arabidopsis thaliana	At5g37300	putative protein predicted proteins, Arabidopsis thaliana; supported by cDNA: gi_15810554_gb_AY056316.1_		---	---	---
21853	266753_at	At2g46990		1.53423	0.157179	2.01255		1.03207e-06	0.358673	4.25883e-08		AUXIN-IAA20	Aux/IAA family;auxin;chloroplast	transcriotion represssion	IAA20;AT2G46990.1	F14M4.18|AT2G46990	AUXIN-RESPONSIVE PROTEIN IAA20;IAA20	MGH(blast),TAIR(Mendel);TAIR GO	68409.t05217 auxin-responsive protein IAA20 (Indoleacetic acid-induced protein 20) identical to SP|O24410 Auxin-responsive protein IAA20 (Indoleacetic acid-induced protein 20) {Arabidopsis thaliana}	68409.t05217 auxin-responsive protein IAA20 (Indoleacetic acid-induced protein 20) identical to SP|O24410 Auxin-responsive protein IAA20 (Indoleacetic acid-induced protein 20) {Arabidopsis thaliana}	At2g46990	auxin-induced protein (IAA20) identical to GB:2618729		0006350 // transcription // inferred from electronic annotation /// 0006355 // regulation of transcription, DNA-dependent // inferred from electronic annotation /// 0009733 // response to auxin stimulus // traceable author statement /// 0009734 // auxin mediated signaling pathway // inferred from electronic annotation /// 0045449 // regulation of transcription // inferred from electronic annotati…	0005634 // nucleus // inferred from direct assay /// 0005634 // nucleus // inferred from electronic annotation	0003700 // transcription factor activity // inferred from sequence similarity /// 0046983 // protein dimerization activity // inferred from electronic annotation
4069	248969_at	At5g45310		1.53335	0.21559	1.54059		2.33844e-07	0.187573	8.50993e-07			endomembrane system	0	AT5G45310.1	K9E15.9|K9E15_9|AT5G45310	0	TAIR GO	68412.t04936 expressed protein	68412.t04936 expressed protein	At5g45310	unknown protein ; supported by cDNA: gi_14030678_gb_AF375430.1_AF375430		---	0012505 // endomembrane system // inferred from electronic annotation	---
18598	263498_at	At2g42610		1.52989	-1.31344	0.396254		9.11836e-08	4.2175e-05	0.00319434											At2g42610	unknown protein ; supported by cDNA: gi_6691164_gb_AF218765.1_AF218765		---	---	---
9734	254634_at	At4g18650		1.52245	0.185534	1.22523		1.37739e-06	0.205392	3.93122e-06			putative transcription regulator;endomembrane system	0	OBF3.1;AT4G18650.1	AT4G18650|F28A21.60|F28A21_60	expressed protein transcription factor OBF3.1, Zea mays, PIR2:S33223	TIGR name search;TAIR GO	68411.t02485 expressed protein transcription factor OBF3.1, Zea mays, PIR2:S33223	68411.t02485 expressed protein transcription factor OBF3.1, Zea mays, PIR2:S33223	At4g18650	putative protein transcription factor OBF3.1, Zea mays, PIR2:S33223		---	0012505 // endomembrane system // inferred from electronic annotation	0005515 // protein binding // inferred from physical interaction
2369	247269_at	At5g64210		1.52009	0.0922166	1.22363		7.01694e-06	0.577956	8.93781e-05			Alternative oxidase family;alternative oxidase activity	0	AT5G64210.1	NM_125817;MSJ1.5|MSJ1_5|AT5G64210	alternative oxidase 2 (sp|O22049)	TAIR GO	68412.t07177 alternative oxidase 2, mitochondrial (AOX2) nearly identical to SP|O22049	68412.t07177 alternative oxidase 2, mitochondrial (AOX2) nearly identical to SP|O22049	At5g64210	alternative oxidase 2 (sp|O22049)		0006118 // electron transport // inferred from electronic annotation /// 0006810 // transport // inferred from electronic annotation /// 0007585 // respiratory gaseous exchange // inferred from electronic annotation /// 0010230 // alternative respiration // inferred from sequence or structural similarity	0005739 // mitochondrion // inferred from direct assay /// 0005739 // mitochondrion // inferred from electronic annotation /// 0005740 // mitochondrial envelope // inferred from electronic annotation /// 0005746 // mitochondrial respiratory chain // inferred from electronic annotation /// 0016020 // membrane // inferred from electronic annotation /// 0016021 // integral to membrane // inferred fr…	0005506 // iron ion binding // inferred from electronic annotation /// 0009916 // alternative oxidase activity // inferred from sequence or structural similarity /// 0016491 // oxidoreductase activity // inferred from electronic annotation /// 0046872 // metal ion binding // inferred from electronic annotation
2452	247352_at	At5g63650		1.50122	0.906164	1.6661		4.97959e-07	0.000365855	5.72093e-07			SNF1-related Protein Kinase (SnRK) ;protein serine/threonine kinase activity	0	AT5G63650.1	MBK5_13|AT5G63650|MBK5.13	SNF1-related Protein Kinase, subfamily 2 (ppc:4.2.4)	http://plantsp.sdsc.edu/plantsp/html/families.html;TAIR GO	68412.t07110 serine/threonine protein kinase, putative similar to serine/threonine-protein kinase ASK2[Arabidopsis thaliana], SWISS-PROT:P43292; contains protein kinase domain, Pfam:PF00069	68412.t07110 serine/threonine protein kinase, putative similar to serine/threonine-protein kinase ASK2[Arabidopsis thaliana], SWISS-PROT:P43292; contains protein kinase domain, Pfam:PF00069	At5g63650	serine/threonine-protein kinase ;supported by full-length cDNA: Ceres:39888.		0006468 // protein amino acid phosphorylation // inferred from electronic annotation /// 0006970 // response to osmotic stress // inferred from direct assay /// 0009651 // response to salt stress // inferred from direct assay	---	0000166 // nucleotide binding // inferred from electronic annotation /// 0004672 // protein kinase activity // inferred from electronic annotation /// 0004674 // protein serine/threonine kinase activity // inferred from electronic annotation /// 0005524 // ATP binding // inferred from electronic annotation /// 0016301 // kinase activity // inferred from direct assay /// 0016301 // kinase activity…
6417	251317_at	At3g61490		1.4875	-0.0437153	0.958987		5.1739e-07	0.847804	3.98616e-06			Glycoside Hydrolase Family 28;Glycoside Hydrolase Gene Families;endomembrane system	Glycoside Hydrolase Family 28	AT3G61490.1	NP_191708.1 , CAB71079.1;NM_116014;F2A19.90|AT3G61490	putative protein	http://afmb.cnrs-mrs.fr/CAZY/acc.html;TAIR GO	68410.t06250 polygalacturonase, putative polygalacturonase - Zea mays, EMBL:ZMPGAL3	68410.t06250 polygalacturonase, putative polygalacturonase - Zea mays, EMBL:ZMPGAL3	At3g61490	putative protein polygalacturonase - Zea mays, EMBL:ZMPGAL3		0005975 // carbohydrate metabolic process // --- /// 0005975 // carbohydrate metabolic process // inferred from electronic annotation	0012505 // endomembrane system // inferred from electronic annotation	0004650 // polygalacturonase activity // --- /// 0004650 // polygalacturonase activity // inferred from electronic annotation
18420	263320_at	At2g47180		1.48452	-0.485848	0.692962		2.12574e-06	0.0438569	1.9064e-05			Glycosyltransferase Family 8	0	0	BAB78530.1 , AAM61564.1, AAM15468.1, AAM14365.1, AAL07218.1, AAD26596.1, AAB63818.1	0	http://afmb.cnrs-mrs.fr/CAZY/acc.html	68409.t05236 galactinol synthase, putative similar to galactinol synthase, isoform GolS-1 GI:5608497 from [Ajuga reptans]	68409.t05236 galactinol synthase, putative similar to galactinol synthase, isoform GolS-1 GI:5608497 from [Ajuga reptans]	At2g47180	putative galactinol synthase ;supported by full-length cDNA: Ceres:124236.		0009408 // response to heat // inferred from expression pattern /// 0009644 // response to high light intensity // inferred from expression pattern /// 0016051 // carbohydrate biosynthetic process // --- /// 0016051 // carbohydrate biosynthetic process // inferred from electronic annotation /// 0042542 // response to hydrogen peroxide // inferred from expression pattern	---	0016758 // transferase activity, transferring hexosyl groups // --- /// 0016758 // transferase activity, transferring hexosyl groups // inferred from electronic annotation
21790	266690_at	At2g19900		1.47916	-0.110182	1.18703		2.80199e-06	0.578947	3.72112e-05			malic enzyme activity	0	AT2G19900.1	AT2G19900|F6F22.7|F6F22_7	0	TAIR GO	68409.t02095 malate oxidoreductase (malic enzyme)	68409.t02095 malate oxidoreductase (malic enzyme)	At2g19900	malate oxidoreductase (malic enzyme)		0006108 // malate metabolic process // --- /// 0006108 // malate metabolic process // inferred from electronic annotation	---	0004470 // malic enzyme activity // --- /// 0004470 // malic enzyme activity // inferred from electronic annotation /// 0004473 // malate dehydrogenase (oxaloacetate-decarboxylating) (NADP+) activity // inferred from direct assay /// 0016616 // oxidoreductase activity, acting on the CH-OH group of donors, NAD or NADP as acceptor // inferred from electronic annotation /// 0016652 // oxidoreductase…
17169	262069_at	At1g80090		1.47655	0.199917	1.43442		1.61074e-06	0.156329	2.66752e-07											At1g80090	hypothetical protein similar to SNF4-kinase activating protein GI:7672780 from [Lycopersicon esculentum]		---	---	---
5880	250780_at	At5g05290		1.47048	0.682476	1.93946		3.70804e-06	0.00117367	6.68653e-08			Assembly, Architecture, and Growth;Expansins;molecular_function unknown	Growth modifying proteins;Alpha-Expansin Gene Family	EXP2;AT-EXP2	EXP2;AT5G05290|EXP2|EXPANSIN 2	expansin AT-EXP2 (gb|AAB38073.1);EXPANSIN 2	http://cellwall.genomics.purdue.edu/families/index.html;TAIR GO	68412.t00520 expansin, putative (EXP2) identical to expansin At-EXP2 [Arabidopsis thaliana] gi|1041708|gb|AAB38073; alpha-expansin gene family, PMID:11641069	68412.t00520 expansin, putative (EXP2) identical to expansin At-EXP2 [Arabidopsis thaliana] gi|1041708|gb|AAB38073; alpha-expansin gene family, PMID:11641069	At5g05290	expansin At-EXP2 (gb|AAB38073.1) ; supported by cDNA: gi_13357158_gb_U30481.3_ATU30481		0009664 // cellulose and pectin-containing cell wall organization and biogenesis // inferred from electronic annotation /// 0009826 // unidimensional cell growth // non-traceable author statement /// 0009826 // unidimensional cell growth // RCA /// 0009828 // cellulose and pectin-containing cell wall loosening // non-traceable author statement /// 0009828 // cellulose and pectin-containing cell w…	0005576 // extracellular region // inferred from electronic annotation /// 0012505 // endomembrane system // inferred from electronic annotation /// 0016020 // membrane // inferred from electronic annotation	---
15035	259935_at	At1g71250		1.46956	-0.282483	0.990062		7.51542e-07	0.0610674	0.000151056			lipase activity	0	AT1G71250.1	AT1G71250|F3I17_10|F3I17.10	0	TAIR GO	68408.t07422 GDSL-motif lipase/hydrolase protein similar to family II lipases EXL3 GI:15054386, EXL1 GI:15054382, EXL2 GI:15054384 from [Arabidopsis thaliana]; contains Pfam profile: PF00657 lipase/acylhydrolase with GDSL-like motif	68408.t07422 GDSL-motif lipase/hydrolase protein similar to family II lipases EXL3 GI:15054386, EXL1 GI:15054382, EXL2 GI:15054384 from [Arabidopsis thaliana]; contains Pfam profile: PF00657 lipase/acylhydrolase with GDSL-like motif	At1g71250	putative GDSL-motif lipase/acylhydrolase contains Pfam profile: PF00657 lipase/acylhydrolase with GDSL-like motif		0006629 // lipid metabolic process // inferred from electronic annotation	0012505 // endomembrane system // inferred from electronic annotation	0016298 // lipase activity // inferred from electronic annotation /// 0016787 // hydrolase activity // inferred from electronic annotation /// 0016788 // hydrolase activity, acting on ester bonds // inferred from electronic annotation /// 0016789 // carboxylic ester hydrolase activity // ---
21515	266415_at	At2g38530		1.46915	0.466397	1.16829		9.20162e-08	0.00295843	4.00988e-07			Acyl Lipid Metabolism;endomembrane system	Lipid Transfer Protein type 1	AT2G38530.1	AT2G38530|T6A23.27|T6A23_27	putative nonspecific lipid-transfer protein	http://www.plantbiology.msu.edu/lipids/genesurvey/master_table.htm;TAIR GO	68409.t04224 nonspecific lipid transfer protein 2 (LTP 2) identical to nonspecific lipid-transfer protein 2 from Arabidopsis thaliana [SP|Q9S7I3]; contains Pfam protease inhibitor/seed storage/LTP family domain PF00234	68409.t04224 nonspecific lipid transfer protein 2 (LTP 2) identical to nonspecific lipid-transfer protein 2 from Arabidopsis thaliana [SP|Q9S7I3]; contains Pfam protease inhibitor/seed storage/LTP family domain PF00234	At2g38530	putative nonspecific lipid-transfer protein ;supported by full-length cDNA: Ceres:18328.		0006649 // phospholipid transfer to membrane // non-traceable author statement /// 0006810 // transport // inferred from electronic annotation /// 0006869 // lipid transport // inferred from electronic annotation	0012505 // endomembrane system // inferred from electronic annotation	0008289 // lipid binding // inferred from electronic annotation
17007	261907_at	At1g65060		1.46252	0.0527811	-0.309711		1.81475e-07	0.795755	0.0247246			Acyl-activating enzymes (AAE);FAT(Fatty Acid Transporter);4-coumarate-CoA ligase activity;phytoalexin biosynthesis;flavonoid biosynthesis;lignin biosynthesis	Clade IV;4-COUMARATE COA LIGASE;4-coumarate coenzyme A ligase	At4CL3;At1g65060;4CL3	AF106087;15217838,NP_176686;AT1G65060|F16G16.6|4-COUMARATE:COA LIGASE|F16G16_6	4-coumarate--CoA ligase 3	Shockey et al. Plant Physiology, June 2003, Vol. 132, pp. 1065–1076;http://plantst.sdsc.edu/;TAIR GO;TAIR AraCyc	68408.t06654 4-coumarate:CoA ligase 3 (4-coumaroyl-CoA synthase 3) (4CL3), putative strong similarity to 4-coumarate:CoA ligase 3 GI:12229666 from [Arabidopsis thaliana]	68408.t06654 4-coumarate:CoA ligase 3 (4-coumaroyl-CoA synthase 3) (4CL3), putative strong similarity to 4-coumarate:CoA ligase 3 GI:12229666 from [Arabidopsis thaliana]	At1g65060	4-coumarate:CoA ligase 3 identical to 4-coumarate:CoA ligase 3 GI:5702190 from [Arabidopsis thaliana]; supported by cDNA: gi_5702191_gb_AF106088.1_AF106088		0008152 // metabolic process // inferred from electronic annotation /// 0009411 // response to UV // inferred from expression pattern /// 0009611 // response to wounding // inferred from expression pattern /// 0009698 // phenylpropanoid metabolic process // traceable author statement /// 0009698 // phenylpropanoid metabolic process // inferred from electronic annotation /// 0050832 // defense res…	---	0003824 // catalytic activity // inferred from electronic annotation /// 0016207 // 4-coumarate-CoA ligase activity // inferred from direct assay /// 0016207 // 4-coumarate-CoA ligase activity // inferred from electronic annotation /// 0016874 // ligase activity // inferred from electronic annotation
14517	259417_at	At1g02340		1.45289	0.991569	2.59325		1.00951e-06	1.48979e-05	3.97933e-09			bHLH,Basic Helix-Loop-Helix family;red, far-red light phototransduction	0	AtbHLH26,HFR1,AtbHLH026;HFR 1;HFR1	HFR1,LONG HYPOCOTYL IN FAR-RED1, HFR1;REP 1; RSF 1;AT1G02340|LONG HYPOCOTYL IN FAR-RED|HFR1	bHLH protein (HFR1),expressed protein;Long Hypocotyl in Far-Red Light; bHLH Transcription Factor;LONG HYPOCOTYL IN FAR-RED	MGH(literature),Ohio-AtTFDB,TAIR(Mendel);Meinke et al. Plant Physiology, February 2003, Vol. 131, pp. 409–418;TAIR GO	68408.t00158 bHLH protein (HFR1) identical to bHLH protein HFR1 from [Arabidopsis thaliana]	68408.t00158 bHLH protein (HFR1) identical to bHLH protein HFR1 from [Arabidopsis thaliana]	At1g02340	unknown protein contains similarity to phytochrome interacting factor 3 GI:3929586 from [Arabidopsis thaliana]; supported by cDNA: gi_11870114_gb_AF324245.1_AF324245		0006350 // transcription // inferred from electronic annotation /// 0006355 // regulation of transcription, DNA-dependent // inferred from electronic annotation /// 0007165 // signal transduction // traceable author statement /// 0009585 // red, far-red light phototransduction // traceable author statement /// 0009585 // red, far-red light phototransduction // inferred from electronic annotation …	0005634 // nucleus // inferred from direct assay /// 0005634 // nucleus // traceable author statement /// 0005634 // nucleus // inferred from electronic annotation	0003677 // DNA binding // inferred from electronic annotation /// 0003700 // transcription factor activity // inferred from sequence similarity /// 0005515 // protein binding // inferred from physical interaction /// 0030528 // transcription regulator activity // inferred from electronic annotation
2380	247280_at	At5g64260		1.45239	0.149319	0.902911		1.82147e-06	0.370882	9.11731e-06			endomembrane system	0	AT5G64260.1	MSJ1_10|AT5G64260	0	TAIR GO	68412.t07182 phi-1-related protein	68412.t07182 phi-1-related protein	At5g64260	phi-1-like protein ;supported by full-length cDNA: Ceres:37357.		---	0009505 // cellulose and pectin-containing cell wall // inferred from direct assay	---
1101	246001_at	At5g20790		1.45123	-0.241742	0.585292		1.33726e-07	0.0890549	0.000204792			endomembrane system	0	AT5G20790.1	T1M15.190|AT5G20790|T1M15_190	0	TAIR GO	68412.t02214 expressed protein predicted protein, Arabidopsis thaliana	68412.t02214 expressed protein predicted protein, Arabidopsis thaliana	At5g20790	putative protein predicted protein, Arabidopsis thaliana;supported by full-length cDNA: Ceres:267031.		---	0012505 // endomembrane system // inferred from electronic annotation	---
18011	262911_s_at	At1g59860		1.44753	-0.210011	2.82755		2.48115e-07	0.16364	1.07895e-09											At1g59860	heat shock protein, putative similar to heat shock protein GI:19617 from [Medicago sativa];supported by full-length cDNA: Ceres:32795.		0006979 // response to oxidative stress // inferred from expression pattern /// 0009408 // response to heat // ---	---	---
15197	260097_at	At1g73220		1.44504	-1.41655	0.666626		1.34117e-07	1.06046e-05	0.000357536			MFS(Major Facilitator);Organic Solute Cotransporters;carbohydrate transporter activity	Sugar transporter family	At1g73220;AT1G73220.1	68170.m06019,T18K17_11;NM_105981;AT1G73220|T18K17.11|T18K17_11	putative transporter	http://plantst.sdsc.edu/;TAIR GO	68408.t07653 transporter -related similar to organic cation transporter 3 GB:AAD20978 [Mus musculus]; contains Pfam profile: PF00083 Sugar (and other) transporter	68408.t07653 transporter -related similar to organic cation transporter 3 GB:AAD20978 [Mus musculus]; contains Pfam profile: PF00083 Sugar (and other) transporter	At1g73220	putative transporter similar to organic cation transporter 3 GB:AAD20978 [Mus musculus]; contains Pfam profile: PF00083 Sugar (and other) transporter;supported by full-length cDNA: Ceres:39729.		0006810 // transport // inferred from electronic annotation	0016020 // membrane // inferred from sequence or structural similarity /// 0016020 // membrane // inferred from electronic annotation /// 0016021 // integral to membrane // inferred from electronic annotation	0005215 // transporter activity // --- /// 0005215 // transporter activity // inferred from electronic annotation /// 0015144 // carbohydrate transporter activity // inferred from sequence or structural similarity
7075	251975_at	At3g53230		1.44089	0.473501	1.04134		2.13257e-07	0.0052221	9.63973e-07			AAA-type ATPases;nucleotide binding activity	0	CDC48b;AT3G53230.1	NM_115183;T4D2.160|AT3G53230	CDC48 - like protein	TAIR GO	68410.t05347 CDC48 - like protein transitional endoplasmic reticulum ATPase, Arabidopsis thaliana, PIR:S60112	68410.t05347 CDC48 - like protein transitional endoplasmic reticulum ATPase, Arabidopsis thaliana, PIR:S60112	At3g53230	CDC48 - like protein transitional endoplasmic reticulum ATPase, Arabidopsis thaliana, PIR:S60112		0006810 // transport // inferred from electronic annotation /// 0007049 // cell cycle // inferred from electronic annotation /// 0015031 // protein transport // inferred from electronic annotation /// 0051301 // cell division // inferred from electronic annotation	0005634 // nucleus // inferred from electronic annotation	0000166 // nucleotide binding // inferred from electronic annotation /// 0005524 // ATP binding // --- /// 0005524 // ATP binding // inferred from electronic annotation /// 0016787 // hydrolase activity // inferred from electronic annotation /// 0017111 // nucleoside-triphosphatase activity // inferred from electronic annotation
5633	250533_at	At5g08640		1.43536	0.000508002	-0.158054		2.97704e-07	0.997635	0.129057			cellular_component unknown;flavonoid biosynthesis	FLAVONOL SYNTHASE	FLS	AT5G08640|FLAVONOL SYNTHASE	FLAVONOL SYNTHASE	TAIR GO;TAIR AraCyc	68412.t00937 flavonol synthase 1 (FLS1) identical to SP|Q96330; contains PF03171 2OG-Fe(II) oxygenase superfamily	68412.t00937 flavonol synthase 1 (FLS1) identical to SP|Q96330; contains PF03171 2OG-Fe(II) oxygenase superfamily	At5g08640	flavonol synthase (FLS) (sp|Q96330) ;supported by full-length cDNA: Ceres:23924.		0009813 // flavonoid biosynthetic process // inferred from electronic annotation	---	0005506 // iron ion binding // inferred from electronic annotation /// 0016491 // oxidoreductase activity // inferred from electronic annotation /// 0016702 // oxidoreductase activity, acting on single donors with incorporation of molecular oxygen, incorporation of two atoms of oxygen // inferred from electronic annotation /// 0031418 // L-ascorbic acid binding // inferred from electronic annotat…
2123	247023_at	At5g67060		1.43505	0.608379	1.25565		6.0506e-06	0.00139626	1.93482e-06			bHLH,Basic Helix-Loop-Helix family;transcription factor activity	0	AtbHLH88,AtbHLH088;AT5G67060.1	K21H1.2|AT5G67060|K21H1_2	putative protein	MGH(literature),Ohio-AtTFDB,TAIR(Mendel);TAIR GO	68412.t07520 (bHLH088) putative bHLH transcription factor annotation temporarily based on supporting cDNA gi|20127096|gb|AF488618.1|	68412.t07520 (bHLH088) putative bHLH transcription factor annotation temporarily based on supporting cDNA gi|20127096|gb|AF488618.1|	At5g67060	putative protein similar to unknown protein (emb CAB62312.1)		0045449 // regulation of transcription // traceable author statement /// 0045449 // regulation of transcription // inferred from electronic annotation	0005634 // nucleus // inferred from electronic annotation	0003700 // transcription factor activity // inferred from sequence or structural similarity /// 0030528 // transcription regulator activity // inferred from electronic annotation
18058	262958_at	At1g54410		1.4295	1.76781	1.05051		1.81475e-07	7.47653e-07	7.14108e-07											At1g54410	water stress-induced protein, putative similar to water stress-induced protein, GI:454880 from [Oryza sativa]; supported by full-length cDNA: Ceres: 108142.		0006950 // response to stress // --- /// 0006950 // response to stress // inferred from electronic annotation /// 0009415 // response to water // --- /// 0009415 // response to water // inferred from electronic annotation	---	---
3046	247946_at	At5g57180		1.42873	0.131868	0.498353		5.32221e-07	0.373784	0.000764677			Orphan family (CCT);chloroplast	0	CIA 2;AT5G57180.1	MUL3_13|MUL3.13|AT5G57180	Putative CCT Transcription Factor;Chloroplast Import Apparatus; Putative CCT Transcription Factor	MGH(literature);Meinke et al. Plant Physiology, February 2003, Vol. 131, pp. 409–418;TAIR GO	68412.t06363 CIA2 (CIA2) annotation temporarily based on supporting cDNA gi|13991645|gb|AF359387.1|AF359387	68412.t06363 CIA2 (CIA2) annotation temporarily based on supporting cDNA gi|13991645|gb|AF359387.1|AF359387	At5g57180	putative protein similar to unknown protein (pir||T04254); supported by cDNA: gi_13937150_gb_AF372929.1_AF372929		0045036 // protein targeting to chloroplast // inferred from mutant phenotype	0005634 // nucleus // inferred from direct assay	0030528 // transcription regulator activity // inferred from expression pattern
22461	267361_at	At2g39920		1.42685	0.158727	0.541735		2.83886e-05	0.409504	0.00466139											At2g39920	hypothetical protein predicted by genscan;supported by full-length cDNA: Ceres:33701.		---	0016020 // membrane // inferred from electronic annotation /// 0016021 // integral to membrane // inferred from electronic annotation	0003993 // acid phosphatase activity // --- /// 0003993 // acid phosphatase activity // inferred from electronic annotation
3053	247953_at	At5g57260		1.41884	0.159996	0.817863		1.68646e-05	0.473269	0.000130623			Cytochrome P450;cytochrome P450 activity	CYP71B	CYP71B10	NM_125108;AT5G57260	cytochrome P450	TAIR GO	68412.t06372 cytochrome P450 71B10 identical to cytochrome P450 71B10 (SP:Q9LVD2) [Arabidopsis thaliana]	68412.t06372 cytochrome P450 71B10 identical to cytochrome P450 71B10 (SP:Q9LVD2) [Arabidopsis thaliana]	At5g57260	cytochrome P450		0006118 // electron transport // inferred from electronic annotation	0012505 // endomembrane system // inferred from electronic annotation /// 0016020 // membrane // inferred from electronic annotation /// 0016021 // integral to membrane // inferred from electronic annotation	0004497 // monooxygenase activity // inferred from electronic annotation /// 0005506 // iron ion binding // inferred from electronic annotation /// 0016491 // oxidoreductase activity // inferred from electronic annotation /// 0019825 // oxygen binding // RCA /// 0020037 // heme binding // inferred from electronic annotation /// 0046872 // metal ion binding // inferred from electronic annotation
3534	248434_at	At5g51440		1.41344	-0.00600439	0.721593		3.24045e-06	0.980389	0.00318428			mitochondrion	0	AT5G51440.1	MFG13_15|AT5G51440|MFG13.15	0	TAIR GO	68412.t05670 heat shock protein, putative similar to heat shock 22 kDa protein, mitochondrial precursor SP:Q96331 from [Arabidopsis thaliana]	68412.t05670 heat shock protein, putative similar to heat shock 22 kDa protein, mitochondrial precursor SP:Q96331 from [Arabidopsis thaliana]	At5g51440	mitochondrial heat shock 22 kd protein-like ; supported by full-length cDNA: Ceres: 268536.		0009408 // response to heat // ---	0005739 // mitochondrion // inferred from electronic annotation	---
8784	253684_at	At4g29690		1.41299	1.17237	1.07715		4.20074e-07	1.39776e-05	3.5694e-06			nucleotide pyrophosphatase activity	0	AT4G29690.1	AT4G29690|T16L4_200|T16L4.200	0	TAIR GO	68411.t03798 nucleotide pyrophosphatase - like protein	68411.t03798 nucleotide pyrophosphatase - like protein	At4g29690	nucleotide pyrophosphatase - like protein		0008152 // metabolic process // inferred from electronic annotation /// 0009117 // nucleotide metabolic process // --- /// 0009117 // nucleotide metabolic process // inferred from electronic annotation	0012505 // endomembrane system // inferred from electronic annotation	0004551 // nucleotide diphosphatase activity // inferred from electronic annotation /// 0016787 // hydrolase activity // --- /// 0016787 // hydrolase activity // inferred from electronic annotation
8820	253720_at	At4g29270		1.41217	-0.177844	1.01019		2.97704e-07	0.209093	1.92384e-06			acid phosphatase activity	0	AT4G29270.1	AT4G29270|F17A13.90|F17A13_90	0	TAIR GO	68411.t03756 acid phosphatase-related protein acid phosphatase-1 (EC 3.1.3.-) - Lycopersicon esculentum,PIR2:T06587	68411.t03756 acid phosphatase-related protein acid phosphatase-1 (EC 3.1.3.-) - Lycopersicon esculentum,PIR2:T06587	At4g29270	acid phosphatase-like protein acid phosphatase-1 (EC 3.1.3.-) - Lycopersicon esculentum,PIR2:T06587;supported by full-length cDNA: Ceres:108301.		---	0012505 // endomembrane system // inferred from electronic annotation	0003993 // acid phosphatase activity // --- /// 0003993 // acid phosphatase activity // inferred from electronic annotation
12066	256966_at	At3g13400		1.41201	0.544624	0.756128		3.43476e-07	0.00328665	1.86567e-05			OFeT(Oxidase-dependent Fe2+ Transporter);endomembrane system	0	At3g13400;AT3G13400.1	NP_187948,15231231;AT3G13400|MRP15.10	pollen specific protein	http://plantst.sdsc.edu/;TAIR GO	68410.t01472 pectinesterase (pectin methylesterase) family similar to pectinesterase [Lycopersicon esculentum][GI:1944575]; similar to pollen-specific BP10 protein [SP|Q00624][Brassica napus]; contains Pfam profile: PF00394 Multicopper oxidase	68410.t01472 pectinesterase (pectin methylesterase) family similar to pectinesterase [Lycopersicon esculentum][GI:1944575]; similar to pollen-specific BP10 protein [SP|Q00624][Brassica napus]; contains Pfam profile: PF00394 Multicopper oxidase	At3g13400	pollen specific protein, putative similar to GB:CAB59910 from [Arabidopsis thaliana], contains Pfam profiles: PF00394 Multicopper oxidase; supported by cDNA: gi_15912262_gb_AY056409.1_		0046274 // lignin catabolic process // inferred from electronic annotation	0012505 // endomembrane system // inferred from electronic annotation	0005507 // copper ion binding // inferred from electronic annotation /// 0016491 // oxidoreductase activity // inferred from electronic annotation
3336	248236_at	At5g53870		1.41125	-3.45979	-1.18995		6.75596e-06	7.86667e-08	4.64474e-07			GPI-anchored protein;Blue copper binding protein family;endomembrane system	Early nodulin like Phytocyanins	AT5G53870.1	NM_124766;AT5G53870|K19P17.3|K19P17_3	putative protein	Georg H.H. Borner et al. Plant Physiology, June 2003, Vol. 132, pp. 568–577;TAIR GO	68412.t05962 hypothetical protein contains similarity to phytocyanin/early nodulin-like protein	68412.t05962 hypothetical protein contains similarity to phytocyanin/early nodulin-like protein	At5g53870	putative protein contains similarity to phytocyanin/early nodulin-like protein		0006118 // electron transport // --- /// 0006118 // electron transport // inferred from electronic annotation	0016020 // membrane // inferred from electronic annotation /// 0031225 // anchored to membrane // traceable author statement	0005507 // copper ion binding // --- /// 0005507 // copper ion binding // inferred from electronic annotation /// 0009055 // electron carrier activity // inferred from electronic annotation
21374	266274_at	At2g29380		1.41107	-0.066004	1.26718		8.63923e-06	0.676401	1.11396e-06			PP2C (Protein Phosphatase 2C) Phosphatases;protein amino acid dephosphorylation	0	AT2G29380.1	F16P2.24|F16P2_24|AT2G29380	putative protein phosphatase 2C	http://plantsp.sdsc.edu/plantsp/html/families.html;TAIR GO	68409.t03189 protein phosphatase 2C (PP2C), putative contains PF00481: Protein phosphatase 2C domain; similar to protein phpsphatase 2C (PP2C) (GI:7768151) [Fagus sylvatica].	68409.t03189 protein phosphatase 2C (PP2C), putative contains PF00481: Protein phosphatase 2C domain; similar to protein phpsphatase 2C (PP2C) (GI:7768151) [Fagus sylvatica].	At2g29380	putative protein phosphatase 2C		0006470 // protein amino acid dephosphorylation // inferred from electronic annotation	0008287 // protein serine/threonine phosphatase complex // inferred from electronic annotation	0003824 // catalytic activity // inferred from electronic annotation /// 0004722 // protein serine/threonine phosphatase activity // inferred from electronic annotation /// 0015071 // protein phosphatase type 2C activity // --- /// 0015071 // protein phosphatase type 2C activity // inferred from electronic annotation
5929	250829_at	At5g04720		1.40271	1.00688	1.40841		4.42989e-07	2.5948e-05	1.06574e-07			Pathogen Defense;apoptosis	CNL(CC-NBS-LRR)	AT5G04720.1	MUK11.4|AT5G04720	disease resistance protein (CC-NBS-LRR class), putative	Blake C. Meyers et al. The Plant Cell, Vol. 15, 809–834, April 2003; http://niblrrs.ucdavis.edu/data_links1.html;TAIR GO	68412.t00442 disease resistance protein (CC-NBS-LRR class), putative domain signature CC-NBS-LRR exists, suggestive of a disease resistance protein.	68412.t00442 disease resistance protein (CC-NBS-LRR class), putative domain signature CC-NBS-LRR exists, suggestive of a disease resistance protein.	At5g04720	disease resistance - like protein rpp8, Arabidopsis thaliana, EMBL:AF089711; supported by cDNA: gi_15292720_gb_AY050794.1_		0006915 // apoptosis // inferred from electronic annotation /// 0006952 // defense response // --- /// 0006952 // defense response // inferred from electronic annotation	---	0000166 // nucleotide binding // inferred from electronic annotation /// 0005515 // protein binding // inferred from electronic annotation /// 0005524 // ATP binding // inferred from electronic annotation /// 0016740 // transferase activity // inferred from electronic annotation /// 0017111 // nucleoside-triphosphatase activity // inferred from electronic annotation
3725	248625_at	At5g48880		1.40125	0.0779172	-0.0430485		6.88615e-07	0.712371	0.753562			fatty acid oxidation;fatty acid oxidation pathway;protocatechuate ortho-cleavage;catechol 'ortho'-cleavage;isoleucine degradation I	3-KETO-ACYL-COA THIOLASE	AT5G48880.1	AT5G48880|K24G6_22|K24G6.22	0	TAIR GO;TAIR AraCyc	68412.t05364 acetyl-CoA C-acyltransferase 1 (3-ketoacyl-CoA thiolase 1) identical to 3-keto-acyl-CoA-thiolase 1 [Arabidopsis thaliana] GI:3169568	68412.t05364 acetyl-CoA C-acyltransferase 1 (3-ketoacyl-CoA thiolase 1) identical to 3-keto-acyl-CoA-thiolase 1 [Arabidopsis thaliana] GI:3169568	At5g48880	3-keto-acyl-CoA thiolase 2 (gb|AAC17877.1) ; supported by cDNA: gi_3192892_gb_AF062590.1_AF062590		0006629 // lipid metabolic process // inferred from electronic annotation /// 0006631 // fatty acid metabolic process // inferred from electronic annotation /// 0006633 // fatty acid biosynthetic process // inferred from electronic annotation /// 0008610 // lipid biosynthetic process // inferred from electronic annotation /// 0019395 // fatty acid oxidation // traceable author statement /// 00314…	0005739 // mitochondrion // inferred from electronic annotation /// 0005777 // peroxisome // inferred from electronic annotation	0003988 // acetyl-CoA C-acyltransferase activity // inferred from electronic annotation /// 0008415 // acyltransferase activity // inferred from electronic annotation /// 0016740 // transferase activity // inferred from electronic annotation
12070	256970_at	At3g21090		1.39418	0.119478	0.944738		4.29686e-06	0.583016	7.19655e-06			ABC(ATP-Binding Cassette);ABC Superfamily;ABC transporters;ATP-binding cassette (ABC) transporter activity	WBC subfamily;Putative ABC transporter	WBC15;ATWBC15;ATWBC22;AT3G21090.1	At3g21090,68173.m02052,MSA6_13;NM_113003;MSA6.21|AT3G21090	WBC15 white-brown complex homolog;ABC transporter, putative	http://plantst.sdsc.edu/;TAIR GO	68410.t02358 ABC transporter family protein similar to ATP-binding cassette, sub-family G (WHITE), member 2 GB:NP_036050 from [Mus musculus]	68410.t02358 ABC transporter family protein similar to ATP-binding cassette, sub-family G (WHITE), member 2 GB:NP_036050 from [Mus musculus]	At3g21090	ABC transporter, putative similar to ATP-binding cassette, sub-family G (WHITE), member 2 GB:NP_036050 from [Mus musculus]		0006810 // transport // inferred from electronic annotation	0016020 // membrane // inferred from electronic annotation /// 0016021 // integral to membrane // inferred from electronic annotation	0000166 // nucleotide binding // inferred from electronic annotation /// 0005524 // ATP binding // inferred from electronic annotation /// 0016887 // ATPase activity // inferred from electronic annotation /// 0017111 // nucleoside-triphosphatase activity // inferred from electronic annotation /// 0042626 // ATPase activity, coupled to transmembrane movement of substances // inferred from sequence…
13534	258434_at	At3g16770		1.39276	-0.175149	0.788466		5.23922e-07	0.187434	8.75081e-06			AP2/EREBP, APETALA2/Ethylene-responsive element binding protein family;ethylene signaling;nucleus	0	EBP;AtEBP1;AT3G16770.1	AF003096,AF003097, AF003098, AJ001911, AB008106;AT3G16770|MGL6.1	AP2 domain containing protein RAP2.3(),AP2 domain containing protein RAP2.4(),AP2 domain containing protein RAP2.5(),putative Ckc2(EBP),ethylene responsive element binding factor 4(AtERF-4),putative protein	MGH(blast),Ohio-AtTFDB,TAIR(Mendel);TAIR GO	68410.t01877 AP2 domain transcription factor RAP2.3 identical to GI:2281631 [Arabidopsis thaliana]	68410.t01877 AP2 domain transcription factor RAP2.3 identical to GI:2281631 [Arabidopsis thaliana]	At3g16770	AP2 domain containing protein RAP2.3 identical to GB:AAC49769 from [Arabidopsis thaliana];supported by full-length cDNA: Ceres:35981.		0006350 // transcription // inferred from electronic annotation /// 0006355 // regulation of transcription, DNA-dependent // inferred from electronic annotation	0005634 // nucleus // inferred from electronic annotation	0003677 // DNA binding // inferred from electronic annotation /// 0003700 // transcription factor activity // inferred from electronic annotation /// 0005515 // protein binding // inferred from physical interaction /// 0046870 // cadmium ion binding // inferred from electronic annotation
5044	249944_at	At5g22290		1.39244	0.561908	1.09732		6.66349e-07	0.00241801	6.87598e-06			NAC domain transcription factor family (NAM);transcription factor activity	0	AT5G22290.1	AT5G22290|T6G21.9	NAM (no apical meristem)-like protein	Ohio-AtTFDB,TAIR(Mendel);TAIR GO	68412.t02332 No apical meristem (NAM) protein family contains Pfam PF02365: No apical meristem (NAM) domain	68412.t02332 No apical meristem (NAM) protein family contains Pfam PF02365: No apical meristem (NAM) domain	At5g22290	NAM (no apical meristem)-like protein ; supported by cDNA: gi_14326464_gb_AF385685.1_AF385685		0007275 // multicellular organismal development // --- /// 0045449 // regulation of transcription // inferred from electronic annotation	---	0003677 // DNA binding // inferred from electronic annotation /// 0003700 // transcription factor activity // inferred from sequence or structural similarity
11961	256861_at	At3g23920		1.38245	-0.0656663	0.0363059		3.48152e-07	0.711577	0.759962			Glycoside Hydrolase Family 14;Glycoside Hydrolase Gene Families;cellulose biosynthesis;starch and cellulose biosynthesis	Glycoside Hydrolase Family 14;BETA-AMYLASE	AT3G23920.1	NP_189034.1 , BAB03009.1, AAM20167.1, AAL77747.1, AAL67089.1, AAK56281.1;NM_113297;F14O13.12|AT3G23920	beta-amylase, putative	http://afmb.cnrs-mrs.fr/CAZY/acc.html;TAIR GO;TAIR AraCyc	68410.t02677 glycosyl hydrolase family 14 (beta-amylase) similar to beta-amylase PCT-BMYI from [Solanum tuberosum]	68410.t02677 glycosyl hydrolase family 14 (beta-amylase) similar to beta-amylase PCT-BMYI from [Solanum tuberosum]	At3g23920	beta-amylase, putative similar to beta-amylase GB:CAB58423 [Arabidopsis thaliana]; supported by cDNA: gi_14194172_gb_AF367293.1_AF367293		0000272 // polysaccharide catabolic process // inferred from electronic annotation /// 0005975 // carbohydrate metabolic process // inferred from electronic annotation	---	0003824 // catalytic activity // inferred from electronic annotation /// 0016161 // beta-amylase activity // inferred from electronic annotation /// 0043169 // cation binding // inferred from electronic annotation
3447	248347_at	At5g52250		1.37945	-0.281996	0.430596		8.65145e-07	0.0405306	0.00457618											At5g52250	putative protein contains similarity to photomorphogenesis repressor COP1;supported by full-length cDNA: Ceres:32842.		0010224 // response to UV-B // inferred from genetic interaction	0005834 // heterotrimeric G-protein complex // ---	0000166 // nucleotide binding // ---
1624	246524_at	At5g15860		1.37825	-0.0533823	0.955784		1.17294e-06	0.783554	3.8691e-06			Carbohydrate Esterase Family 10;Carbohydrate Esterase Gene Families;carboxylesterase activity	Carbohydrate Esterase Family 10	AT5G15860.1	NP_197090.1 , CAC01785.1, AAM14306.1, AAK76503.1;NM_121591;F14F8_240|AT5G15860|F14F8.240	Carboxylesterase-like protein	http://afmb.cnrs-mrs.fr/CAZY/acc.html;TAIR GO	68412.t01673 Carboxylesterase-related protein sterol esterase - Rattus norvegicus, EMBL:Z22803	68412.t01673 Carboxylesterase-related protein sterol esterase - Rattus norvegicus, EMBL:Z22803	At5g15860	Carboxylesterase-like protein sterol esterase - Rattus norvegicus, EMBL:Z22803		---	0016020 // membrane // inferred from direct assay	0004759 // serine esterase activity // inferred from electronic annotation /// 0010296 // prenylcysteine methylesterase activity // inferred from direct assay /// 0016787 // hydrolase activity // inferred from electronic annotation
8537	253437_at	At4g32460		1.37649	0.0903436	0.825021		3.10675e-07	0.629576	8.89201e-05			endomembrane system	0	AT4G32460.1	F8B4_160|F8B4.160|AT4G32460	0	TAIR GO	68411.t04138 expressed protein mRNAs from Ricinus communis and Medicago sativa, Z81012 and L36159	68411.t04138 expressed protein mRNAs from Ricinus communis and Medicago sativa, Z81012 and L36159	At4g32460	putative protein mRNAs from Ricinus communis and Medicago sativa, Z81012 and L36159;supported by full-length cDNA: Ceres:37529.		---	0012505 // endomembrane system // inferred from electronic annotation	---
19047	263947_at	At2g35820		1.37437	0.128941	1.19838		6.82987e-07	0.451512	2.28375e-06											At2g35820	unknown protein ;supported by full-length cDNA: Ceres:22535.		---	---	---
628	245528_at	At4g15530		1.37177	0.349248	0.537544		5.19477e-07	0.0243465	0.000452199			ATP binding activity	0	AT4G15530.1	FCAALL.325|AT4G15530|DL3805C	0	TAIR GO	68411.t02124 pyruvate,orthophosphate dikinase	68411.t02124 pyruvate,orthophosphate dikinase	At4g15530	pyruvate,orthophosphate dikinase		0016310 // phosphorylation // inferred from electronic annotation	---	0003824 // catalytic activity // inferred from electronic annotation /// 0005524 // ATP binding // inferred from electronic annotation /// 0016301 // kinase activity // inferred from electronic annotation /// 0016772 // transferase activity, transferring phosphorus-containing groups // inferred from electronic annotation /// 0050242 // pyruvate, phosphate dikinase activity // inferred from electr…
14001	258901_at	At3g05640		1.37001	-0.0172875	0.173575		2.23455e-06	0.935849	0.200778			PP2C (Protein Phosphatase 2C) Phosphatases	0	0	0	putative protein phosphatase-2C similar to protein ...	http://plantsp.sdsc.edu/plantsp/html/families.html	68410.t00560 protein phosphatase 2C (PP2C), putative similar to protein phosphatase-2C GB:AAC36699 from [Mesembryanthemum crystallinum]	68410.t00560 protein phosphatase 2C (PP2C), putative similar to protein phosphatase-2C GB:AAC36699 from [Mesembryanthemum crystallinum]	At3g05640	putative protein phosphatase-2C similar to protein phosphatase-2C GB:AAC36699 from [Mesembryanthemum crystallinum]; supported by cDNA: gi_15215718_gb_AY050388.1_		---	---	0003824 // catalytic activity // inferred from electronic annotation /// 0015071 // protein phosphatase type 2C activity // --- /// 0015071 // protein phosphatase type 2C activity // inferred from electronic annotation
9976	254876_at	At4g11610		1.36587	0.06784	1.23372		5.44709e-06	0.711786	2.09715e-06			Lipid Metabolism Gene Families;transferase activity	Similar to phosphoribosylanthranilate transferase family	AT4G11610.1	NM_117230;T5C23.40|AT4G11610|T5C23_40	putative phosphoribosylanthranilate transferase	TAIR GO	68411.t01667 C2 domain-containing protein contains INTERPRO:IPR000008 C2 domain	68411.t01667 C2 domain-containing protein contains INTERPRO:IPR000008 C2 domain	At4g11610	putative phosphoribosylanthranilate transferase phosphoribosylanthranilate transferase, Pisum sativum, D86180		---	0005739 // mitochondrion // inferred from direct assay /// 0005829 // cytosol // inferred from direct assay	0004791 // thioredoxin-disulfide reductase activity // inferred from direct assay /// 0016740 // transferase activity // inferred from electronic annotation
8324	253224_at	At4g34860		1.35834	0.434158	0.616056		1.68555e-06	0.00767385	0.000128897			sucrose catabolism, using beta-fructofuranosidase;sucrose degradation 1	INVERTASE	AT4G34860.1	F11I11_100|AT4G34860|F11I11.100	0	TAIR GO;TAIR AraCyc	68411.t04423 invertase - like protein mRNA, Lilium longiflorum, gb:D21823	68411.t04423 invertase - like protein mRNA, Lilium longiflorum, gb:D21823	At4g34860	invertase - like protein mRNA, Lilium longiflorum, gb:D21823; supported by cDNA: gi_15215775_gb_AY050417.1_		---	---	0004564 // beta-fructofuranosidase activity // ---
3176	248076_at	At5g55750		1.35669	-0.0601266	1.43163		1.06309e-06	0.786878	0.000317083											At5g55750	unknown protein		---	---	---
8385	253285_at	At4g34250		1.3469	0.491504	0.903731		4.78759e-07	0.0047872	2.46194e-06			Acyl Lipid Metabolism;Strong similarity to beta-keto-Coa synthase family;endomembrane system	Ketoacyl-CoA Synthase	AT4G34250.1	NM_119589;F10M10_20|AT4G34250|F10M10.20	fatty acid elongase-like protein;fatty acid elongase - like protein	http://www.plantbiology.msu.edu/lipids/genesurvey/master_table.htm;TAIR GO	68411.t04354 fatty acid elongase 1 (FAE1), putative similar to fatty acid elongase 1 (Fae1), Arabidopsis thaliana, U29142 [GI:881615]	68411.t04354 fatty acid elongase 1 (FAE1), putative similar to fatty acid elongase 1 (Fae1), Arabidopsis thaliana, U29142 [GI:881615]	At4g34250	fatty acid elongase - like protein fatty acid elongase 1(Fae1), Arabidopsis thaliana, U29142		0000038 // very-long-chain fatty acid metabolic process // inferred from mutant phenotype /// 0030497 // fatty acid elongation // inferred from mutant phenotype	0012505 // endomembrane system // inferred from electronic annotation /// 0016020 // membrane // inferred from electronic annotation /// 0016021 // integral to membrane // inferred from electronic annotation	0008415 // acyltransferase activity // --- /// 0008415 // acyltransferase activity // inferred from electronic annotation /// 0016740 // transferase activity // inferred from electronic annotation
21367	266267_at	At2g29460		1.34627	-0.375482	-0.321099		1.43621e-05	0.074011	0.0195795											At2g29460	putative glutathione S-transferase ; supported by cDNA: gi_14423533_gb_AF387004.1_AF387004		0009407 // toxin catabolic process // traceable author statement	0005737 // cytoplasm // non-traceable author statement	0004364 // glutathione transferase activity // RCA /// 0016740 // transferase activity // inferred from electronic annotation
4594	249494_at	At5g39050		1.34111	-0.110253	0.577771		9.31863e-07	0.476125	0.000206514			acyltransferase activity	0	AT5G39050.1	MXF12_60|AT5G39050|MXF12.60	0	TAIR GO	68412.t04182 transferase family similar to anthocyanin 5-aromatic acyltransferase from Gentiana triflora GI:4185599, malonyl CoA:anthocyanin 5-O-glucoside-6'''-O-malonyltransferase from Perilla frutescens GI:17980232, Salvia splendens GI:17980234; contains Pfam profile PF02458 transferase family	68412.t04182 transferase family similar to anthocyanin 5-aromatic acyltransferase from Gentiana triflora GI:4185599, malonyl CoA:anthocyanin 5-O-glucoside-6'''-O-malonyltransferase from Perilla frutescens GI:17980232, Salvia splendens GI:17980234; contains Pfam profile PF02458 transferase family	At5g39050	acyltransferase - like protein Anthocyanin 5-aromatic acyltransferase, Gentiana triflora, EMBL:AB010708; supported by cDNA: gi_15450468_gb_AY052335.1_		---	---	0016740 // transferase activity // ---
3803	248703_at	At5g48430		1.3343	0.170116	1.09618		1.33042e-05	0.434598	0.000776771			endomembrane system	0	AT5G48430.1	MJE7.6|MJE7_6|AT5G48430	0	TAIR GO	68412.t05312 dermal glyco protein precursor, extracellular-related	68412.t05312 dermal glyco protein precursor, extracellular-related	At5g48430	dermal glycoprotein precursor, extracellular-like		0006508 // proteolysis // inferred from electronic annotation	0012505 // endomembrane system // inferred from electronic annotation	0004194 // pepsin A activity // inferred from electronic annotation
6553	251453_at	At3g60070		1.33371	-0.499451	0.967155		6.04775e-06	0.00958185	1.19802e-05											At3g60070	putative protein hypothetical protein At2g44280 - Arabidopsis thaliana, EMBL:AAC16078		---	0016020 // membrane // inferred from sequence or structural similarity	---
21941	266841_at	At2g26150		1.33347	-0.0574066	2.10592		3.73447e-05	0.761766	4.56203e-08			HSF,Heat-shock transcription factor family;Heat Shock Transcription Factors;heat shock protein activity	Heat Stress Transcription Factor (Hsf) family	HSFA2;AtHsfA2;ATHSFA2	NM_128173;AT2G26150|HSFA2	putative heat shock transcription factor	Ohio-AtTFDB,TAIR(Mendel);TAIR GO	68409.t02814 heat shock transcription factor family contains Pfam profile: PF00447 HSF-type DNA-binding domain	68409.t02814 heat shock transcription factor family contains Pfam profile: PF00447 HSF-type DNA-binding domain	At2g26150	putative heat shock transcription factor		0006350 // transcription // inferred from electronic annotation /// 0006355 // regulation of transcription, DNA-dependent // inferred from electronic annotation /// 0009408 // response to heat // inferred from expression pattern /// 0009644 // response to high light intensity // inferred from expression pattern /// 0042542 // response to hydrogen peroxide // inferred from expression pattern	0005634 // nucleus // inferred from electronic annotation	0003677 // DNA binding // inferred from electronic annotation /// 0003700 // transcription factor activity // inferred from electronic annotation /// 0043565 // sequence-specific DNA binding // inferred from electronic annotation
1175	246075_at	At5g20410		1.3295	-0.480702	0.0662262		8.63892e-07	0.00231195	0.507728			Acyl Lipid Metabolism;Glycosyltransferase Family 28;Glycosyltransferase Gene Families;glycosyltransferase	Monogalactosyldiacylglycerol Synthase;Glycosyltransferase Family- 28	AT5G20410.1	NP_568394.1 , CAA04005.1, AAL77739.1, AAK50066.1;NM_122048;F5O24.300|F5O24_300|AT5G20410	monogalactosyldiacylglycerol synthase	http://www.plantbiology.msu.edu/lipids/genesurvey/master_table.htm;http://afmb.cnrs-mrs.fr/CAZY/acc.html;TAIR GO	68412.t02175 1,2-diacylglycerol 3-beta-galactosyltransferase (UDP-galactose:diacylglycerol galactosyltransferase) (MGDG synthase) (MGD2), putative identical to monogalactosyldiacylglycerol synthase [gi:3367638] from Arabidopsis thaliana, similar to MGDG synthase type A [gi:9884651] from Glycine max	68412.t02175 1,2-diacylglycerol 3-beta-galactosyltransferase (UDP-galactose:diacylglycerol galactosyltransferase) (MGDG synthase) (MGD2), putative identical to monogalactosyldiacylglycerol synthase [gi:3367638] from Arabidopsis thaliana, similar to MGDG synthase type A [gi:9884651] from Glycine max	At5g20410	monogalactosyldiacylglycerol synthase ; supported by cDNA: gi_13937144_gb_AF372926.1_AF372926		0016036 // cellular response to phosphate starvation // inferred from expression pattern /// 0019375 // galactolipid biosynthetic process // traceable author statement	0009707 // chloroplast outer membrane // traceable author statement	0016740 // transferase activity // inferred from electronic annotation /// 0016757 // transferase activity, transferring glycosyl groups // inferred from electronic annotation /// 0035250 // UDP-galactosyltransferase activity // traceable author statement /// 0046509 // 1,2-diacylglycerol 3-beta-galactosyltransferase activity // inferred from electronic annotation
9383	254283_s_at	At4g22870		1.32684	0.0581397	-0.405355		7.94898e-06	0.754674	0.0423371			anthocyanin biosynthesis	ANTHOCYANIDIN SYNTHASE	0	0	0	TAIR AraCyc	68411.t02979 leucoanthocyanidin dioxygenase (anthocyanidin synthase) (LDOX/ANS), putative similar to SP|P51091 [Malus domestica]; contains Pfam domain PF03171, 2OG-Fe(II) oxygenase superfamily	68411.t02979 leucoanthocyanidin dioxygenase (anthocyanidin synthase) (LDOX/ANS), putative similar to SP|P51091 [Malus domestica]; contains Pfam domain PF03171, 2OG-Fe(II) oxygenase superfamily	At4g22870	anthocyanidin synthase - like protein putative leucoanthocyanidin dioxygenase, Arabidopsis thaliana, PID:g1575699		0007033 // vacuole organization and biogenesis // inferred from mutant phenotype /// 0009611 // response to wounding // inferred from expression pattern /// 0009753 // response to jasmonic acid stimulus // inferred from expression pattern /// 0009813 // flavonoid biosynthetic process // inferred from electronic annotation /// 0010023 // proanthocyanidin biosynthetic process // inferred from mutan…	---	0005506 // iron ion binding // inferred from electronic annotation /// 0016491 // oxidoreductase activity // inferred from electronic annotation /// 0016702 // oxidoreductase activity, acting on single donors with incorporation of molecular oxygen, incorporation of two atoms of oxygen // inferred from electronic annotation /// 0031418 // L-ascorbic acid binding // inferred from electronic annotat…
11173	256073_at	At1g18100		1.32324	-0.164818	0.0991384		3.14998e-06	0.322788	0.438339			flower development	0	TFL1, putative	68408.t01985 terminal Flower 1 (TFL1) -related similar to terminal Flower 1 (TFL1) GI:2208929 from [Arabidopsis thaliana]	terminal Flower 1 (TFL1), putative	0	0	0	At1g18100	terminal Flower 1 (TFL1), putative similar to terminal Flower 1 (TFL1) GI:2208929 from [Arabidopsis thaliana]; supported by cDNA: gi_12083219_gb_AF332406.1_AF332406		---	---	0008429 // phosphatidylethanolamine binding // RCA
5711	250611_at	At5g07200		1.31947	-0.0222679	1.12264		2.2721e-06	0.917152	0.000192216		GA-AtGA20ox3	GA	putative gibberellin 20 oxidase	0	AtGA20ox	GA-biosynthesis gene	68412.t00743 gibberellin 20-oxidase identical to GI:1109699	gibberellin 20-oxidase	gibberellin 20-oxidase	At5g07200	gibberellin 20-oxidase		0009686 // gibberellin biosynthetic process // traceable author statement /// 0009686 // gibberellin biosynthetic process // inferred from direct assay	---	0005506 // iron ion binding // inferred from electronic annotation /// 0016491 // oxidoreductase activity // inferred from electronic annotation /// 0045544 // gibberellin 20-oxidase activity // inferred from direct assay /// 0046872 // metal ion binding // inferred from electronic annotation
18592	263492_at	At2g42560		1.31532	0.0789522	1.24671		1.70938e-05	0.653873	1.25949e-05											At2g42560	putative seed maturation protein		0009793 // embryonic development ending in seed dormancy // ---	---	---
21170	266070_at	At2g18660		1.31471	0.281269	0.308974		5.12951e-06	0.159737	0.0207079			endomembrane system	0	AT2G18660.1	AT2G18660|MSF3.4|MSF3_4	0	TAIR GO	68409.t01950 expressed protein	68409.t01950 expressed protein	At2g18660	hypothetical protein predicted by genscan		---	0005576 // extracellular region // RCA	---
15897	260797_at	At1g78390		1.3124	-0.117328	0.981025		4.51473e-06	0.559185	0.000176505		ABA-NCED9	abscisic acid biosynthesis	neoxanthin cleavage enzyme	0	0	0	TAIR AraCyc	68408.t08245 9-cis-epoxycarotenoid dioxygenase [neoxanthin cleavage enzyme](NC1)(NCED1), putative similar to 9-cis-epoxycarotenoid dioxygenase [Phaseolus vulgaris][GI:6715257]; similar to neoxanthin cleavage enzyme GI:9857290 from [Vigna unguiculata]	68408.t08245 9-cis-epoxycarotenoid dioxygenase [neoxanthin cleavage enzyme](NC1)(NCED1), putative similar to 9-cis-epoxycarotenoid dioxygenase [Phaseolus vulgaris][GI:6715257]; similar to neoxanthin cleavage enzyme GI:9857290 from [Vigna unguiculata]	At1g78390	neoxanthin cleavage enzyme, putative similar to neoxanthin cleavage enzyme GI:9857290 from [Vigna unguiculata]		0009688 // abscisic acid biosynthetic process // traceable author statement /// 0009688 // abscisic acid biosynthetic process // inferred from electronic annotation	0009507 // chloroplast // inferred from electronic annotation /// 0009570 // chloroplast stroma // inferred from direct assay	0016491 // oxidoreductase activity // inferred from electronic annotation /// 0016702 // oxidoreductase activity, acting on single donors with incorporation of molecular oxygen, incorporation of two atoms of oxygen // inferred from electronic annotation /// 0045549 // 9-cis-epoxycarotenoid dioxygenase activity // inferred from direct assay /// 0045549 // 9-cis-epoxycarotenoid dioxygenase activity…
21394	266294_at	At2g29500		1.31202	0.597677	2.03523		6.35228e-06	0.00094021	4.00715e-08			chloroplast	0	AT2G29500.1	F16P2_12|AT2G29500|F16P2.12	0	TAIR GO	68409.t03201 small heat shock protein -related	68409.t03201 small heat shock protein -related	At2g29500	putative small heat shock protein ;supported by full-length cDNA: Ceres:25828.		0006979 // response to oxidative stress // inferred from expression pattern /// 0009408 // response to heat // inferred from expression pattern /// 0009408 // response to heat // --- /// 0009644 // response to high light intensity // inferred from expression pattern /// 0042542 // response to hydrogen peroxide // inferred from expression pattern	0009507 // chloroplast // inferred from electronic annotation	---
12159	257059_at	At3g15280		1.30726	0.354885	1.83836		1.89796e-06	0.04811	5.72312e-07			mitochondrion	0	AT3G15280.1	K7L4.8|AT3G15280	0	TAIR GO	68410.t01688 expressed protein very low similarity to cold regulated gene REP14 [Secale cereale] GI:20067233, late embryogenesis abundant protein [Picea glauca] GI:1161171	68410.t01688 expressed protein very low similarity to cold regulated gene REP14 [Secale cereale] GI:20067233, late embryogenesis abundant protein [Picea glauca] GI:1161171	At3g15280	unknown protein ; supported by cDNA: gi_16974610_gb_AY060583.1_		---	0005739 // mitochondrion // inferred from electronic annotation	---
11998	256898_at	At3g24650		1.30306	0.244431	0.632021		1.25436e-05	0.237271	0.000350967			ABI3/VP1-related B3-domain-containing transcription factor family;ABA;response to abscisic acid stimulus	Transcription	ABI3;ABI 3	ABSCISIC ACID-INSENSITIVE3;ABA INSENSITIVE 3|ABSCISIC ACID-INSENSITIVE PROTEIN 3|AT3G24650	abscisic acid-insensitive protein 3 (ABI3),abscisic acid-insensitive protein 3 (ABI3);ABA insensitive mutant;ABA Insensitive; VP1 Homolog; Transcriptional Activator and Repressor;ABA INSENSITIVE 3	MGH(literature),Ohio-AtTFDB,TAIR(Mendel);ABA review Plant Cell, S15-S45, Supplement 2002;Meinke et al. Plant Physiology, February 2003, Vol. 131, pp. 409–418;TAIR GO	68410.t02765 abscisic acid-insensitive protein 3 (ABI3) identical to abscisic acid-insensitive protein 3 GI:16146 SP:Q01593 from [Arabidopsis thaliana], (Plant Cell 4 (10), 1251-1261 (1992))	68410.t02765 abscisic acid-insensitive protein 3 (ABI3) identical to abscisic acid-insensitive protein 3 GI:16146 SP:Q01593 from [Arabidopsis thaliana], (Plant Cell 4 (10), 1251-1261 (1992))	At3g24650	abscisic acid-insensitive protein 3 identical to abscisic acid-insensitive protein 3 GB:Q01593 from [Arabidopsis thaliana], (Plant Cell 4 (10), 1251-1261 (1992))		0006350 // transcription // inferred from electronic annotation /// 0006355 // regulation of transcription, DNA-dependent // inferred from electronic annotation /// 0007275 // multicellular organismal development // inferred from electronic annotation /// 0009738 // abscisic acid mediated signaling // inferred from electronic annotation	0005634 // nucleus // inferred from electronic annotation	0003677 // DNA binding // inferred from electronic annotation /// 0003700 // transcription factor activity // inferred from sequence similarity /// 0003700 // transcription factor activity // traceable author statement /// 0016563 // transcriptional activator activity // inferred from sequence similarity /// 0016563 // transcriptional activator activity // RCA
3285	248185_at	At5g54060		1.29984	0.00420357	-0.177288		3.61234e-05	0.986812	0.29459			Glycosyl transferases;Glycosyltransferase Family 1;glycosyltransferase;flavonoid biosynthesis;biosynthesis of Arabidopsis flavonoids	GT family 1;FLAVONOL 3-O-GLUCOSYLTRANSFERASE	AT5G54060.1	BAA97127.1 ;MJP23.2|MJP23_2|AT5G54060	0	http://cellwall.genomics.purdue.edu/families/index.html;http://afmb.cnrs-mrs.fr/CAZY/acc.html;TAIR GO;TAIR AraCyc	68412.t05983 glycosyltransferase family contains Pfam profile: PF00201 UDP-glucoronosyl and UDP-glucosyl transferase	68412.t05983 glycosyltransferase family contains Pfam profile: PF00201 UDP-glucoronosyl and UDP-glucosyl transferase	At5g54060	flavonol 3-O-glucosyltransferase-like		0008152 // metabolic process // inferred from electronic annotation	---	0016740 // transferase activity // inferred from electronic annotation /// 0016757 // transferase activity, transferring glycosyl groups // inferred from sequence or structural similarity /// 0016757 // transferase activity, transferring glycosyl groups // --- /// 0016757 // transferase activity, transferring glycosyl groups // inferred from electronic annotation /// 0016758 // transferase activi…
1350	246250_at	At4g36880		1.28655	0.595802	1.02006		1.24222e-06	0.00440411	7.07406e-06			endomembrane system	0	AT4G36880.1	AP22.67|AP22_67|AT4G36880	0	TAIR GO	68411.t04670 cysteine proteinase similar to cysteine proteinase COT44 precursor SP:P25251 from [Brassica napus] (Rape)	68411.t04670 cysteine proteinase similar to cysteine proteinase COT44 precursor SP:P25251 from [Brassica napus] (Rape)	At4g36880	cysteine proteinase similar to cysteine proteinase COT44 precursor SP:P25251 from [Brassica napus] (Rape)		0006508 // proteolysis // --- /// 0006508 // proteolysis // inferred from electronic annotation	0012505 // endomembrane system // inferred from electronic annotation	0004197 // cysteine-type endopeptidase activity // inferred from electronic annotation /// 0008233 // peptidase activity // inferred from electronic annotation /// 0008234 // cysteine-type peptidase activity // --- /// 0008234 // cysteine-type peptidase activity // inferred from electronic annotation /// 0016787 // hydrolase activity // inferred from electronic annotation
11421	256321_at	At1g55020		1.28114	0.786705	0.197359		3.48583e-06	0.000174349	0.138608			Acyl Lipid Metabolism;lipoxygenase pathway;jasmonic acid biosynthesis	Cytosolic Lipoxygenase ;LIPOXYGENASE	0	0	hypothetical protein	http://www.plantbiology.msu.edu/lipids/genesurvey/master_table.htm;TAIR AraCyc	68408.t05674 lipoxygenase (LOX1) identical to SP|Q06327	68408.t05674 lipoxygenase (LOX1) identical to SP|Q06327	At1g55020	lipoxygenase, putative similar to lipoxygenase GI:1407704 from [Solanum tuberosum]; supported by cDNA: gi_289202_gb_L04637.1_ATHLIPOXY		0006118 // electron transport // inferred from electronic annotation /// 0006633 // fatty acid biosynthetic process // inferred from electronic annotation /// 0006952 // defense response // traceable author statement /// 0008610 // lipid biosynthetic process // inferred from electronic annotation /// 0009611 // response to wounding // traceable author statement /// 0009695 // jasmonic acid biosyn…	---	0005506 // iron ion binding // inferred from electronic annotation /// 0016165 // lipoxygenase activity // inferred from sequence or structural similarity /// 0016165 // lipoxygenase activity // inferred from electronic annotation /// 0016491 // oxidoreductase activity // inferred from electronic annotation /// 0016702 // oxidoreductase activity, acting on single donors with incorporation of mole…
18889	263789_at	At2g24560		1.28039	0.163286	0.995743		3.85139e-05	0.255425	5.98926e-06			endomembrane system	0	AT2G24560.1	AT2G24560|F25P17.14|F25P17_14	0	TAIR GO	68409.t02627 GDSL-motif lipase/hydrolase protein similar to family II lipase EXL3 GI:15054386 from [Arabidopsis thaliana]; contains Pfam profile PF00657: GDSL-like Lipase/Acylhydrolase	68409.t02627 GDSL-motif lipase/hydrolase protein similar to family II lipase EXL3 GI:15054386 from [Arabidopsis thaliana]; contains Pfam profile PF00657: GDSL-like Lipase/Acylhydrolase	At2g24560	putative GDSL-motif lipase/hydrolase similar to APG proteins; pFAM domain PF00657		0006629 // lipid metabolic process // inferred from electronic annotation	0012505 // endomembrane system // inferred from electronic annotation	0016787 // hydrolase activity // inferred from electronic annotation /// 0016788 // hydrolase activity, acting on ester bonds // inferred from electronic annotation /// 0016789 // carboxylic ester hydrolase activity // ---
2818	247718_at	At5g59310		1.27765	-0.208013	-1.7185		4.84448e-07	0.134578	4.13189e-08			Acyl Lipid Metabolism;endomembrane system	Lipid Transfer Protein type 1	AT5G59310.1	MNC17.4|MNC17_4|AT5G59310	nonspecific lipid-transfer protein precursor - like	http://www.plantbiology.msu.edu/lipids/genesurvey/master_table.htm;TAIR GO	68412.t06617 lipid transfer protein 4 (LTP 4) identical to lipid transfer protein 4 from Arabidopsis thaliana [gi:8571923]; contains Pfam protease inhibitor/seed storage/LTP family domain PF00234	68412.t06617 lipid transfer protein 4 (LTP 4) identical to lipid transfer protein 4 from Arabidopsis thaliana [gi:8571923]; contains Pfam protease inhibitor/seed storage/LTP family domain PF00234	At5g59310	nonspecific lipid-transfer protein precursor - like nonspecific lipid-transfer protein precursor, Brassica napus, EMBL:AF101038;supported by full-length cDNA: Ceres:43057.		0006810 // transport // inferred from electronic annotation /// 0006869 // lipid transport // traceable author statement /// 0006869 // lipid transport // inferred from electronic annotation /// 0009737 // response to abscisic acid stimulus // inferred from expression pattern	0012505 // endomembrane system // inferred from electronic annotation	0008289 // lipid binding // inferred from electronic annotation
21523	266423_at	At2g41340		1.27144	0.151145	1.02147		7.39461e-06	0.405858	2.37628e-05			putative DNA-binding protein;DNA binding activity	0	AT2G41340.1	F13H10.11|F13H10_11|AT2G41340	DNA binding activity	TAIR GO	68409.t04551 eukaryotic rpb5 RNA polymerase subunit family similar to SP|Q09191 DNA-directed RNA polymerases II 24 kDa polypeptide (EC 2.7.7.6) {Schizosaccharomyces pombe}; contains Pfam profiles PF03871: RNA polymerase Rpb5 N-terminal domain, PF01191: RNA polymerase Rpb5 C-terminal domain	68409.t04551 eukaryotic rpb5 RNA polymerase subunit family similar to SP|Q09191 DNA-directed RNA polymerases II 24 kDa polypeptide (EC 2.7.7.6) {Schizosaccharomyces pombe}; contains Pfam profiles PF03871: RNA polymerase Rpb5 N-terminal domain, PF01191: RNA polymerase Rpb5 C-terminal domain	At2g41340	putative DNA-directed RNA polymerase 23kD subunit		0006350 // transcription // --- /// 0006350 // transcription // inferred from electronic annotation	---	0003677 // DNA binding // --- /// 0003677 // DNA binding // inferred from electronic annotation /// 0003899 // DNA-directed RNA polymerase activity // --- /// 0003899 // DNA-directed RNA polymerase activity // inferred from electronic annotation
7203	252103_at	At3g51410		1.2712	0.562534	0.3423		4.82001e-05	0.00217819	0.0104568			chloroplast	0	AT3G51410.1	AT3G51410|F26O13.50	0	TAIR GO	68410.t05137 expressed protein various predicted proteins, Arabidopsis thaliana	68410.t05137 expressed protein various predicted proteins, Arabidopsis thaliana	At3g51410	putative protein various predicted proteins, Arabidopsis thaliana		---	0009507 // chloroplast // inferred from electronic annotation	---
4302	249202_at	At5g42580		1.2706	-0.0832877	0.63614		4.01401e-05	0.588915	0.000111142			Cytochrome P450;cytochrome P450 activity	CYP705A	CYP705A12	NM_123622;AT5G42580	cytochrome P450	TAIR GO	68412.t04606 cytochrome P450 family similar to Cytochrome P450 93A1 (SP:Q42798) {Glycine max}; similar to flavone synthase II (GI:5081817) [Gerbera hybrida].	68412.t04606 cytochrome P450 family similar to Cytochrome P450 93A1 (SP:Q42798) {Glycine max}; similar to flavone synthase II (GI:5081817) [Gerbera hybrida].	At5g42580	cytochrome P450		0006118 // electron transport // inferred from electronic annotation	0012505 // endomembrane system // inferred from electronic annotation /// 0016020 // membrane // inferred from electronic annotation	0004497 // monooxygenase activity // inferred from electronic annotation /// 0005506 // iron ion binding // inferred from electronic annotation /// 0016491 // oxidoreductase activity // inferred from electronic annotation /// 0019825 // oxygen binding // RCA /// 0020037 // heme binding // inferred from electronic annotation /// 0046872 // metal ion binding // inferred from electronic annotation
12334	257234_at	At3g14880		1.26961	-0.128047	1.1754		3.73918e-06	0.522579	1.5171e-06			mitochondrion	0	AT3G14880.1	K15M2.2|AT3G14880	0	TAIR GO	68410.t01646 hypothetical protein	68410.t01646 hypothetical protein	At3g14880	hypothetical protein predicted by genemark.hmm		---	0005739 // mitochondrion // inferred from electronic annotation	0003677 // DNA binding // inferred from electronic annotation
8303	253203_at	At4g34710		1.2695	-0.417607	-0.0170272		2.73584e-06	0.0331879	0.893582			arginine decarboxylase activity;arginine spermine degradation;polyamine biosynthesis III	arginine decarboxylase	ADC2	SPE2|AT4G34710|ARGININE DECARBOXYLASE|ADC2	0	TAIR GO;TAIR AraCyc	68411.t04405 arginine decarboxylase SPE2	68411.t04405 arginine decarboxylase SPE2	At4g34710	arginine decarboxylase SPE2 ; supported by cDNA: gi_14517491_gb_AY039581.1_		0006527 // arginine catabolic process // inferred from electronic annotation /// 0006596 // polyamine biosynthetic process // inferred from mutant phenotype /// 0006970 // response to osmotic stress // inferred from mutant phenotype /// 0006979 // response to oxidative stress // inferred from expression pattern /// 0008295 // spermidine biosynthetic process // inferred from electronic annotation …	---	0000287 // magnesium ion binding // inferred from electronic annotation /// 0003824 // catalytic activity // inferred from electronic annotation /// 0008792 // arginine decarboxylase activity // inferred from mutant phenotype /// 0008792 // arginine decarboxylase activity // inferred from electronic annotation /// 0016829 // lyase activity // inferred from electronic annotation /// 0016831 // car…
14526	259426_at	At1g01470		1.26626	-0.0844001	0.875253		1.88597e-06	0.60214	6.68413e-06											At1g01470	hypothetical protein contains similarity to 1-phosphatidylinositol-4-phosphate 5-kinase(AtPIP5K1) GI:3702691 from [Arabidopsis thaliana]		0009269 // response to desiccation // inferred from electronic annotation /// 0009611 // response to wounding // inferred from expression pattern /// 0009644 // response to high light intensity // inferred from expression pattern /// 0009793 // embryonic development ending in seed dormancy // RCA	---	---
13439	258339_at	At3g16120		1.26591	-0.323752	0.730983		5.14853e-05	0.120803	0.000403288			microtubule motor activity	0	AT3G16120.1	AT3G16120|MSL1.16	0	TAIR GO	68410.t01784 dynein light chain protein -related similar to DYNEIN LIGHT CHAIN LC6 GB:O02414 from [Anthocidaris crassispina]	68410.t01784 dynein light chain protein -related similar to DYNEIN LIGHT CHAIN LC6 GB:O02414 from [Anthocidaris crassispina]	At3g16120	putative dynein light chain protein similar to DYNEIN LIGHT CHAIN LC6 GB:O02414 from [Anthocidaris crassispina];supported by full-length cDNA: Ceres:254721.		0007017 // microtubule-based process // --- /// 0007017 // microtubule-based process // inferred from electronic annotation	0005875 // microtubule associated complex // --- /// 0005875 // microtubule associated complex // inferred from electronic annotation	0003777 // microtubule motor activity // --- /// 0003777 // microtubule motor activity // inferred from electronic annotation
16659	261559_at	At1g01780		1.26495	0.179461	0.0252575		3.03884e-06	0.187566	0.822773											At1g01780	LIM domain protein, putative similar to LIM domain protein PLIM-2 GB:AAD15745 GI:4321401 from [Helianthus annuus]		---	---	0008270 // zinc ion binding // inferred from electronic annotation
13655	258555_at	At3g06860		1.26312	0.379237	0.553963		6.19795e-07	0.0214673	0.000119281		JA-MFP2	fatty acid beta-oxidation	0	MFP2	MFP2|AT3G06860|ATMPF2|MULTIFUNCTIONAL PROTEIN	MULTIFUNCTIONAL PROTEIN	TAIR GO	68410.t00723 fatty acid multifunctional protein (AtMFP2) identical to fatty acid multifunctional protein (AtMFP2) GB:AF123254 [gi:4337027] (Arabidopsis thaliana) (fatty acid beta-oxidation); contains Pfam profiles PF02737 (3-hydroxyacyl-CoA dehydrogenase, NAD binding domain), PF00378 (enoyl-CoA hydratase/isomerase family protein), PF00725 (3-hydroxyacyl-CoA dehydrogenase)	68410.t00723 fatty acid multifunctional protein (AtMFP2) identical to fatty acid multifunctional protein (AtMFP2) GB:AF123254 [gi:4337027] (Arabidopsis thaliana) (fatty acid beta-oxidation); contains Pfam profiles PF02737 (3-hydroxyacyl-CoA dehydrogenase, NAD binding domain), PF00378 (enoyl-CoA hydratase/isomerase family protein), PF00725 (3-hydroxyacyl-CoA dehydrogenase)	At3g06860	fatty acid multifunctional protein (AtMFP2) identical to fatty acid multifunctional protein (AtMFP2) GB:AF123254 [Arabidopsis thaliana] (fatty acid beta-oxidation); supported by cDNA: gi_4337026_gb_AF123254.1_AF123254		0006631 // fatty acid metabolic process // inferred from electronic annotation /// 0006635 // fatty acid beta-oxidation // inferred from expression pattern /// 0008152 // metabolic process // inferred from electronic annotation	0005777 // peroxisome // traceable author statement	0003824 // catalytic activity // inferred from electronic annotation /// 0003857 // 3-hydroxyacyl-CoA dehydrogenase activity // inferred from mutant phenotype /// 0004300 // enoyl-CoA hydratase activity // inferred from mutant phenotype /// 0016491 // oxidoreductase activity // inferred from electronic annotation /// 0050662 // coenzyme binding // inferred from electronic annotation
4995	249895_at	At5g22500		1.26058	0.494801	1.52027		1.13816e-05	0.0230497	4.87263e-08			Acyl Lipid Metabolism	Alcohol-forming Fatty Acyl-Coenzyme A Reductase	0	0	male sterility 2-like protein	http://www.plantbiology.msu.edu/lipids/genesurvey/master_table.htm	68412.t02358 male sterility 2-related protein (emb|CAA68191.1)	68412.t02358 male sterility 2-related protein (emb|CAA68191.1)	At5g22500	male sterility 2-like protein (emb|CAA68191.1) ; supported by cDNA: gi_14334737_gb_AY035042.1_		0009556 // microsporogenesis // ---	---	0016627 // oxidoreductase activity, acting on the CH-CH group of donors // ---
19401	264301_at	At1g78780		1.25993	0.192418	1.28894		8.27099e-05	0.272984	6.86681e-06											At1g78780	hypothetical protein contains similarity to pathogen-related protein GI:499073 from [Hordeum vulgare];supported by full-length cDNA: Ceres:772.		---	---	---
3696	248596_at	At5g49330		1.25714	-0.28121	0.356547		7.88971e-07	0.0617015	0.00464274			MYB domain transcription factor family;MYB;nucleus	MYB3R- and R2R3- type MYB- encoding genes	AtMYB111;AT5G49330.1	NM_124310;K21P3.23|K21P3_23|AT5G49330	myb family transcription factor;putative protein	MGH(blast),Ohio-AtTFDB,TAIR(Mendel);TAIR GO	68412.t05417 myb family transcription factor contains Pfam profile: PF00249 myb-like DNA binding domain	68412.t05417 myb family transcription factor contains Pfam profile: PF00249 myb-like DNA binding domain	At5g49330	putative protein contains similarity to myb-related transcription factor; supported by cDNA: gi_15420625_gb_AF371977.1_AF371977		0006350 // transcription // inferred from electronic annotation /// 0006355 // regulation of transcription, DNA-dependent // --- /// 0006355 // regulation of transcription, DNA-dependent // inferred from electronic annotation /// 0045449 // regulation of transcription // inferred from electronic annotation	0005634 // nucleus // inferred from electronic annotation	0003677 // DNA binding // --- /// 0003677 // DNA binding // inferred from electronic annotation /// 0003700 // transcription factor activity // inferred from sequence or structural similarity
16209	261109_at	At1g75450		1.25633	0.364019	2.03318		2.80425e-06	0.0130001	4.54446e-09		CK-CKX5	bZIP transcription factor family;Cytokinin;endomembrane system	0	AC023754;CKX6;AT1G75450.1	AT1G75450|F1B16.2|F1B16_2	cytokinin oxidase (CKX6) mRNA, complete cds	MGH(blast);TAIR GO	68408.t07915 cytokinin oxidase family similar to GB:CAA77151 from [Zea mays] [SP|Q9T0N8] (Plant J. 17 (6), 615-626 (1999))	68408.t07915 cytokinin oxidase family similar to GB:CAA77151 from [Zea mays] [SP|Q9T0N8] (Plant J. 17 (6), 615-626 (1999))	At1g75450	cytokinin oxidase, putative similar to GB:CAA77151 from [Zea mays] (Plant J. 17 (6), 615-626 (1999))		0006118 // electron transport // inferred from electronic annotation /// 0009823 // cytokinin catabolic process // traceable author statement	0005576 // extracellular region // traceable author statement	0016491 // oxidoreductase activity // inferred from electronic annotation /// 0019139 // cytokinin dehydrogenase activity // traceable author statement /// 0019139 // cytokinin dehydrogenase activity // inferred from electronic annotation
13993	258893_at	At3g05660		1.25505	0.102093	0.11476		0.000111312	0.505636	0.232622			Receptor kinase-like protein family;kinase activity	0	AT3G05660.1	NM_111439;F18C1.7|F18C1_7|AT3G05660	putative disease resistance protein	TAIR GO	68410.t00562 disease resistance protein family contains leucine rich-repeat (LRR) domains Pfam:PF00560, INTERPRO:IPR001611; similar to Cf-2.2 [Lycopersicon pimpinellifolium] gi|1184077|gb|AAC15780	68410.t00562 disease resistance protein family contains leucine rich-repeat (LRR) domains Pfam:PF00560, INTERPRO:IPR001611; similar to Cf-2.2 [Lycopersicon pimpinellifolium] gi|1184077|gb|AAC15780	At3g05660	putative disease resistance protein similar to putative disease resistance protein GB:AAF01514 from clone F9F8		0006952 // defense response // --- /// 0007165 // signal transduction // ---	0012505 // endomembrane system // inferred from electronic annotation	0005515 // protein binding // non-traceable author statement /// 0005515 // protein binding // --- /// 0005515 // protein binding // inferred from electronic annotation /// 0016301 // kinase activity // inferred from sequence or structural similarity
907	245807_at	At1g46768		1.25124	-0.128686	0.62083		8.44979e-07	0.46431	0.000245063			AP2/EREBP, APETALA2/Ethylene-responsive element binding protein family;transcription factor activity	0	AT1G46768.1	F2G19.32|F2G19_32|AT1G46768	putative AP2 domain transcription factor	Ohio-AtTFDB,TAIR(Mendel);TAIR GO	68408.t04708 AP2 domain protein RAP2.1 identical to AP2 domain containing protein RAP2.1 GI:2281627 from [Arabidopsis thaliana]	68408.t04708 AP2 domain protein RAP2.1 identical to AP2 domain containing protein RAP2.1 GI:2281627 from [Arabidopsis thaliana]	At1g46768	AP2 domain containing protein RAP2.1 similar to AP2 domain containing protein RAP2.1 GI:2281627 from [Arabidopsis thaliana];supported by full-length cDNA: Ceres:28451.		0006355 // regulation of transcription, DNA-dependent // inferred from electronic annotation	0005634 // nucleus // inferred from electronic annotation	0003700 // transcription factor activity // inferred from electronic annotation
17101	262001_at	At1g33790		1.24975	0.747988	0.959631		4.40694e-07	0.000126553	4.07736e-06			EF-hand containing proteins:Group II;calcium ion binding activity	0	AT1G33790.1	NM_103098;F14M2_9|AT1G33790|F14M2.9	EF-hands number:1	TAIR GO	68408.t03721 jacalin lectin family similar to myrosinase binding protein homolog GI:2997767 from [Arabidopsis thaliana]; contains contains Pfam profile PF01419 jacalin-like lectin domain	68408.t03721 jacalin lectin family similar to myrosinase binding protein homolog GI:2997767 from [Arabidopsis thaliana]; contains contains Pfam profile PF01419 jacalin-like lectin domain	At1g33790	myrosinase binding protein, putative similar to myrosinase binding protein GB:BAA82151 GI:5360792 from [Arabidopsis thaliana]; supported by cDNA: gi_15809813_gb_AY054174.1_		---	---	---
9143	254043_at	At4g25990		1.24931	-0.239473	0.294684		1.28102e-05	0.197862	0.0422468			chloroplast	0	AT4G25990.1	F20B18.100|AT4G25990|F20B18_100	0	TAIR GO	68411.t03361 CIL protein annotation temporarily based on supporting cDNA gi|13991647|gb|AF359388.1|AF359388	68411.t03361 CIL protein annotation temporarily based on supporting cDNA gi|13991647|gb|AF359388.1|AF359388	At4g25990	putative protein ; supported by cDNA: gi_13991647_gb_AF359388.1_AF359388		---	0009507 // chloroplast // inferred from electronic annotation	---
7972	252872_at	At4g40010		1.24866	-0.0767818	0.0135314		1.34158e-06	0.685077	0.914092			protein serine/threonine kinase activity	0	AT4G40010.1	T5J17_180|AT4G40010|T5J17.180	0	TAIR GO	68411.t05064 serine/threonine protein kinase, putative similar to serine-threonine protein kinase [Triticum aestivum] gi|2055374|gb|AAB58348	68411.t05064 serine/threonine protein kinase, putative similar to serine-threonine protein kinase [Triticum aestivum] gi|2055374|gb|AAB58348	At4g40010	putative serine/threonine protein kinase serine-threonine protein kinase TaPK3, Triticum aestivum, U29095		0006468 // protein amino acid phosphorylation // inferred from electronic annotation /// 0006970 // response to osmotic stress // inferred from direct assay /// 0009651 // response to salt stress // inferred from direct assay	---	0000166 // nucleotide binding // inferred from electronic annotation /// 0004672 // protein kinase activity // inferred from electronic annotation /// 0004674 // protein serine/threonine kinase activity // inferred from electronic annotation /// 0005524 // ATP binding // inferred from electronic annotation /// 0016301 // kinase activity // inferred from direct assay /// 0016301 // kinase activity…
7420	252320_at	At3g48580		1.24628	-0.0468949	1.32904		0.000193529	0.773754	3.30199e-06			Assembly, Architecture, and Growth;Glycoside Hydrolase Family 16;Glycoside Hydrolase Gene Families;endomembrane system	Growth modifying proteins;Glycoside Hydrolase Family 16	XTH11;AT3G48580.1	NP_566910.1 , CAB62347.1, AAM66971.1;T8P19.90;AT3G48580|T8P19.90	endoxyloglucan transferase-like protein	http://cellwall.genomics.purdue.edu/families/index.html;http://afmb.cnrs-mrs.fr/CAZY/acc.html;TAIR GO	68410.t04832 xyloglucan endotransglycosylase, putative similar to endoxyloglucan transferase EXGT-A4 GI:5139002 from [Arabidopsis thaliana]	68410.t04832 xyloglucan endotransglycosylase, putative similar to endoxyloglucan transferase EXGT-A4 GI:5139002 from [Arabidopsis thaliana]	At3g48580	endoxyloglucan transferase-like protein EXGT1 (endoxyloglucan transferase) - Pisum sativum, EMBL:AB015428;supported by full-length cDNA: Ceres:8872.		0005975 // carbohydrate metabolic process // inferred from electronic annotation /// 0006073 // glucan metabolic process // inferred from electronic annotation /// 0008152 // metabolic process // inferred from electronic annotation	0005618 // cell wall // inferred from electronic annotation /// 0012505 // endomembrane system // inferred from electronic annotation /// 0048046 // apoplast // inferred from electronic annotation	0004553 // hydrolase activity, hydrolyzing O-glycosyl compounds // inferred from electronic annotation /// 0016740 // transferase activity // inferred from electronic annotation /// 0016762 // xyloglucan:xyloglucosyl transferase activity // inferred from electronic annotation /// 0016787 // hydrolase activity // inferred from electronic annotation /// 0016798 // hydrolase activity, acting on glyc…
9177	254077_at	At4g25640		1.24574	-0.198067	0.250516		1.86605e-06	0.213542	0.0355599			MATE(Multi Antimicrobial Extrusion)	0	At4g25640	68164.m02390,L73G19_20	putative protein	http://plantst.sdsc.edu/	68411.t03315 MATE efflux protein family similar to ripening regulated protein DDTFR18 [Lycopersicon esculentum] GI:12231296; contains Pfam profile PF01554: Uncharacterized membrane protein family	68411.t03315 MATE efflux protein family similar to ripening regulated protein DDTFR18 [Lycopersicon esculentum] GI:12231296; contains Pfam profile PF01554: Uncharacterized membrane protein family	At4g25640	putative protein NorM, Vibrio parahaemolyticus, gb:AB010463		0006855 // multidrug transport // inferred from electronic annotation	0016020 // membrane // inferred from sequence or structural similarity /// 0016020 // membrane // inferred from electronic annotation	0015238 // drug transporter activity // inferred from electronic annotation /// 0015297 // antiporter activity // --- /// 0015297 // antiporter activity // inferred from electronic annotation
21242	266142_at	At2g39030		1.24489	-0.157549	0.0100915		3.86805e-06	0.282227	0.942702			N-acetyltransferase activity	0	AT2G39030.1	T7F6.20|AT2G39030|T7F6_20	0	TAIR GO	68409.t04280 GCN5-related N-acetyltransferase (GNAT) family similar to SP|Q9SMB8 Tyramine N-feruloyltransferase 4/11 (EC 2.3.1.110) (Hydroxycinnamoyl- CoA: tyramine N-hydroxycinnamoyltransferase) {Nicotiana tabacum}; contains Pfam profile PF00583: acetyltransferase, GNAT family	68409.t04280 GCN5-related N-acetyltransferase (GNAT) family similar to SP|Q9SMB8 Tyramine N-feruloyltransferase 4/11 (EC 2.3.1.110) (Hydroxycinnamoyl- CoA: tyramine N-hydroxycinnamoyltransferase) {Nicotiana tabacum}; contains Pfam profile PF00583: acetyltransferase, GNAT family	At2g39030	unknown protein ; supported by cDNA: gi_15451161_gb_AY054661.1_		0008152 // metabolic process // --- /// 0008152 // metabolic process // inferred from electronic annotation	---	0008080 // N-acetyltransferase activity // --- /// 0008080 // N-acetyltransferase activity // inferred from electronic annotation
3605	248505_at	At5g50360		1.24404	0.186014	0.85196		3.14998e-06	0.34268	0.000105321			mitochondrion	0	AT5G50360.1	AT5G50360|MXI22.7|MXI22_7	0	TAIR GO	68412.t05538 expressed protein similar to unknown protein (emb|CAB62340.1)	68412.t05538 expressed protein similar to unknown protein (emb|CAB62340.1)	At5g50360	putative protein similar to unknown protein (emb|CAB62340.1);supported by full-length cDNA: Ceres:103870.		---	0005739 // mitochondrion // inferred from electronic annotation	---
8876	253776_at	At4g28390		1.24366	-0.213902	0.804793		9.01164e-06	0.133107	2.78714e-05			MC(Mitochondrial Carrier);Antiporters;ATP/ADP antiporter activity	ADP, ATP carrier-like Protein family	At4g28390;AT4G28390.1	68164.m02664,F20O9_60;NM_118980;F20O9.60|AT4G28390|F20O9_60	ADP,ATP carrier-like protein	http://plantst.sdsc.edu/;TAIR GO	68411.t03646 mitochondrial ADP,ATP carrier protein, putative similar to mitochondrial ADP,ATP carrier protein SP:P12857 from [Zea mays]	68411.t03646 mitochondrial ADP,ATP carrier protein, putative similar to mitochondrial ADP,ATP carrier protein SP:P12857 from [Zea mays]	At4g28390	ADP,ATP carrier-like protein ADP,ATP carrier protein-rice, PIR2:S33630;supported by full-length cDNA: Ceres:42036.		0006810 // transport // inferred from electronic annotation /// 0006839 // mitochondrial transport // RCA /// 0015865 // purine nucleotide transport // inferred from direct assay	0005739 // mitochondrion // inferred from direct assay /// 0005743 // mitochondrial inner membrane // inferred from electronic annotation /// 0016020 // membrane // inferred from direct assay /// 0016020 // membrane // inferred from electronic annotation /// 0016021 // integral to membrane // inferred from electronic annotation	0005215 // transporter activity // inferred from electronic annotation /// 0005471 // ATP:ADP antiporter activity // inferred from direct assay /// 0005488 // binding // inferred from electronic annotation
22667	267567_at	At2g30770		1.24211	-0.789221	-0.0173014		2.07099e-05	0.000378357	0.883094			Cytochrome P450;cytochrome P450 activity	CYP71A	CYP71A13	NM_128630;AT2G30770|T11J7.16	putative cytochrome P450	TAIR GO	68409.t03350 cytochrome P450 71A13 Identical to Cytochrome P450 71A13 (SP:O49342) [Arabidopsis thaliana]; similar to Cytochrome P450 (gi:5713172) [Nicotiana tabacum].	68409.t03350 cytochrome P450 71A13 Identical to Cytochrome P450 71A13 (SP:O49342) [Arabidopsis thaliana]; similar to Cytochrome P450 (gi:5713172) [Nicotiana tabacum].	At2g30770	putative cytochrome P450		0006118 // electron transport // inferred from electronic annotation	0012505 // endomembrane system // inferred from electronic annotation /// 0016020 // membrane // inferred from electronic annotation /// 0016021 // integral to membrane // inferred from electronic annotation	0004497 // monooxygenase activity // inferred from electronic annotation /// 0005506 // iron ion binding // inferred from electronic annotation /// 0016491 // oxidoreductase activity // inferred from electronic annotation /// 0019825 // oxygen binding // RCA /// 0020037 // heme binding // inferred from electronic annotation /// 0046872 // metal ion binding // inferred from electronic annotation
21856	266756_at	At2g46950		1.23875	-0.0515072	0.918057		1.37597e-06	0.740011	4.46921e-06			Cytochrome P450;cytochrome P450 activity	CYP709B	CYP709B2	NM_130263;AT2G46950	putative cytochrome P450	TAIR GO	68409.t05213 cytochrome P450 family similar to cytochrome P450 72A1 (SP:Q05047) [Catharanthus roseus]; contains Pfam profile: PF00067: Cytochrome P450	68409.t05213 cytochrome P450 family similar to cytochrome P450 72A1 (SP:Q05047) [Catharanthus roseus]; contains Pfam profile: PF00067: Cytochrome P450	At2g46950	putative cytochrome P450		0006118 // electron transport // inferred from electronic annotation	0012505 // endomembrane system // inferred from electronic annotation /// 0016020 // membrane // inferred from electronic annotation	0004497 // monooxygenase activity // inferred from electronic annotation /// 0005506 // iron ion binding // inferred from electronic annotation /// 0016491 // oxidoreductase activity // inferred from electronic annotation /// 0019825 // oxygen binding // RCA /// 0020037 // heme binding // inferred from electronic annotation /// 0046872 // metal ion binding // inferred from electronic annotation
8393	253293_at	At4g33905		1.23611	-0.193416	0.283956		2.22612e-05	0.153667	0.0313333											At4g33905	Expressed protein ; supported by cDNA: gi_13358221_gb_AF325032.2_AF325032		---	0005778 // peroxisomal membrane // --- /// 0016021 // integral to membrane // inferred from electronic annotation	---
3969	248869_at	At5g46840		1.23269	1.3765	0.81057		1.38639e-05	3.09056e-05	0.00307047											At5g46840	putative protein contains similarity to RNA-binding protein;supported by full-length cDNA: Ceres:265530.		---	---	0000166 // nucleotide binding // inferred from electronic annotation /// 0003676 // nucleic acid binding // --- /// 0003676 // nucleic acid binding // inferred from electronic annotation /// 0003723 // RNA binding // ---
22136	267036_at	At2g38465		1.23183	0.0356439	1.22821		1.98561e-06	0.839403	3.53688e-06											At2g38465	Expressed protein ; supported by full-length cDNA: Ceres: 123915.		---	---	---
12296	257196_at	At3g23790		1.22588	0.658426	0.853748		0.000131798	0.000856911	7.79322e-05			Acyl Lipid Metabolism;Acyl-activating enzymes (AAE);chloroplast	Plastidial Long-Chain Acyl-CoA Synthetase;Clade I	AAE16;AT3G23790.1	AF503771;MYM9.14|AT3G23790	AMP-binding protein, putative	http://www.plantbiology.msu.edu/lipids/genesurvey/master_table.htm;Shockey et al. Plant Physiology, June 2003, Vol. 132, pp. 1065–1076;TAIR GO	68410.t02663 AMP-binding protein, putative similar to AMP-binding protein GB:CAA96521 from [Brassica napus] (Plant Mol. Biol. (1997) 33 (5), 911-922); contains Pfam AMP-binding enzyme domain PF00501	68410.t02663 AMP-binding protein, putative similar to AMP-binding protein GB:CAA96521 from [Brassica napus] (Plant Mol. Biol. (1997) 33 (5), 911-922); contains Pfam AMP-binding enzyme domain PF00501	At3g23790	AMP-binding protein, putative similar to AMP-binding protein GB:CAA96521 from [Brassica napus] (Plant Mol. Biol. (1997) 33 (5), 911-922)		0008152 // metabolic process // inferred from electronic annotation	0009507 // chloroplast // inferred from electronic annotation	0003824 // catalytic activity // inferred from electronic annotation /// 0016874 // ligase activity // inferred from electronic annotation
9939	254839_at	At4g12400		1.22395	0.355795	0.0498396		1.1189e-06	0.0337061	0.645528											At4g12400	stress-induced protein sti1 -like protein stress-induced protein sti1 -Glycine max,PID:g872116		0006950 // response to stress // --- /// 0009408 // response to heat // inferred from expression pattern /// 0009644 // response to high light intensity // inferred from expression pattern /// 0042542 // response to hydrogen peroxide // inferred from expression pattern	---	0005488 // binding // inferred from electronic annotation
5373	250273_at	At5g13010		1.21773	1.92524	1.36856		1.84433e-06	7.05377e-07	1.54806e-06			RNA helicase activity	0	AT5G13010.1	AT5G13010|T24H18_180|T24H18.180	0	TAIR GO	68412.t01344 RNA helicase, putative similar to DEAH-box RNA helicase [Chlamydomonas reinhardtii] GI:12044832; contains Pfam profiles PF04408: Helicase associated domain (HA2), PF00271: Helicase conserved C-terminal domain	68412.t01344 RNA helicase, putative similar to DEAH-box RNA helicase [Chlamydomonas reinhardtii] GI:12044832; contains Pfam profiles PF04408: Helicase associated domain (HA2), PF00271: Helicase conserved C-terminal domain	At5g13010	pre-mRNA splicing factor ATP-dependent RNA helicase -like protein PRE-MRNA SPLICING FACTOR ATP-DEPENDENT RNA HELICASE PRP16, Homo sapiens, SWISSPROT:PR16_HUMAN		0009793 // embryonic development ending in seed dormancy // non-traceable author statement	---	0003676 // nucleic acid binding // inferred from electronic annotation /// 0003724 // RNA helicase activity // --- /// 0004386 // helicase activity // inferred from electronic annotation /// 0005524 // ATP binding // inferred from electronic annotation
15096	259996_at	At1g67910		1.21679	1.09957	2.13848		1.40237e-06	9.10041e-06	1.83431e-08			chloroplast	0	AT1G67910.1	AT1G67910|T23K23.24|T23K23_24	0	TAIR GO	68408.t07003 expressed protein	68408.t07003 expressed protein	At1g67910	hypothetical protein predicted by genefinder		---	0009507 // chloroplast // inferred from electronic annotation	---
789	245689_at	At5g04120		1.21208	0.524008	0.627568		0.000138137	0.00904463	0.000121101			phosphoglycerate mutase activity;serine-isocitrate lyase pathway;gluconeogenesis;glyceraldehyde 3-phosphate catabolism;glycolysis;aerobic glycerol catabolism	PHOSPHOGLYCERATE MUTASE	AT5G04120.1	F21E1.40|AT5G04120|F21E1_40	0	TAIR GO;TAIR AraCyc	68412.t00366 phosphoglycerate mutase - like protein	68412.t00366 phosphoglycerate mutase - like protein	At5g04120	phosphoglycerate mutase - like protein		0008152 // metabolic process // ---	---	0003824 // catalytic activity // ---
11776	256676_at	At3g52180		1.20799	0.546118	0.751261		5.00834e-06	0.00080779	1.54735e-05			Dual Specific Phosphatases (DSPs);chloroplast	0	AT3G52180.1	T25B15.2|AT3G52180	unknown protein;putative protein	http://plantsp.sdsc.edu/plantsp/html/families.html;TAIR GO	68410.t05225 expressed protein	68410.t05225 expressed protein	At3g52180	putative protein ;supported by full-length cDNA: Ceres:114734.		0005982 // starch metabolic process // inferred from mutant phenotype /// 0005982 // starch metabolic process // traceable author statement /// 0006470 // protein amino acid dephosphorylation // inferred from electronic annotation /// 0016311 // dephosphorylation // inferred from electronic annotation	0009507 // chloroplast // inferred from direct assay	0005515 // protein binding // inferred from physical interaction /// 0008138 // protein tyrosine/serine/threonine phosphatase activity // inferred from electronic annotation /// 0016791 // phosphoric monoester hydrolase activity // inferred from electronic annotation /// 0030247 // polysaccharide binding // inferred from direct assay
7988	252888_at	At4g39210		1.20651	-0.0543721	0.395642		3.01952e-05	0.796161	0.00880293			glucose-1-phosphate adenylyltransferase activity;starch and cellulose biosynthesis	GLUCOSE-1-PHOSPHATE ADENYLYLTRANSFERASE	APL3	AT4G39210	0	TAIR GO;TAIR AraCyc	68411.t04962 glucose-1-phosphate adenylyltransferase, large subunit 3 (ADP-glucose pyrophosphorylase) (APL3) identical to SP|P55231	68411.t04962 glucose-1-phosphate adenylyltransferase, large subunit 3 (ADP-glucose pyrophosphorylase) (APL3) identical to SP|P55231	At4g39210	glucose-1-phosphate adenylyltransferase (APL3) ; supported by cDNA: gi_16648984_gb_AY059862.1_		0005978 // glycogen biosynthetic process // inferred from electronic annotation /// 0009058 // biosynthetic process // inferred from electronic annotation /// 0019252 // starch biosynthetic process // traceable author statement /// 0019252 // starch biosynthetic process // inferred from electronic annotation	0009507 // chloroplast // inferred from electronic annotation	0003824 // catalytic activity // inferred from electronic annotation /// 0008415 // acyltransferase activity // inferred from electronic annotation /// 0008878 // glucose-1-phosphate adenylyltransferase activity // inferred from sequence or structural similarity /// 0008878 // glucose-1-phosphate adenylyltransferase activity // inferred from electronic annotation /// 0016740 // transferase activi…
14393	259293_at	At3g11580		1.20401	0.387208	0.84843		5.02083e-07	0.0111865	4.087e-05			ABI3/VP1-related B3-domain-containing transcription factor family;regulation of transcription, DNA-dependent	0	AT3G11580.1	AT3G11580|F24K9.25	0	TAIR(Mendel);TAIR GO	68410.t01242 DNA-binding protein, putative similar to DNA-binding proteins from [Arabidopsis thaliana] RAV1 GI:3868857 and RAV2 GI:3868859, AP2 domain containing protein RAP2.8 [Arabidopsis thaliana] GI:2281641; contains Pfam profile PF02362: B3 DNA binding domain	68410.t01242 DNA-binding protein, putative similar to DNA-binding proteins from [Arabidopsis thaliana] RAV1 GI:3868857 and RAV2 GI:3868859, AP2 domain containing protein RAP2.8 [Arabidopsis thaliana] GI:2281641; contains Pfam profile PF02362: B3 DNA binding domain	At3g11580	putative DNA binding protein similarity to RAV2 DNA binding protein GB:BAA34251 [Arabidopsis thaliana]		0006355 // regulation of transcription, DNA-dependent // inferred from electronic annotation	---	0003677 // DNA binding // inferred from electronic annotation /// 0003700 // transcription factor activity // inferred from sequence or structural similarity
5145	250045_at	At5g17700		1.19962	-0.268419	-0.177373		9.0848e-07	0.143093	0.0621769			MATE(Multi Antimicrobial Extrusion)	0	At5g17700	68172.m01572,MVA3_50	putative protein	http://plantst.sdsc.edu/	68412.t01867 MATE efflux protein family similar to ripening regulated protein DDTFR18 [Lycopersicon esculentum] GI:12231296; contains Pfam profile PF01554: Uncharacterized membrane protein family	68412.t01867 MATE efflux protein family similar to ripening regulated protein DDTFR18 [Lycopersicon esculentum] GI:12231296; contains Pfam profile PF01554: Uncharacterized membrane protein family	At5g17700	putative protein mRNA (orf04), Arabidopsis thaliana, EMBL:ATORF04		0006855 // multidrug transport // inferred from electronic annotation	0016020 // membrane // --- /// 0016020 // membrane // inferred from electronic annotation	0005215 // transporter activity // --- /// 0015238 // drug transporter activity // inferred from electronic annotation /// 0015297 // antiporter activity // --- /// 0015297 // antiporter activity // inferred from electronic annotation
22421	267321_at	At2g19320		1.19671	0.0748792	1.34316		2.21987e-06	0.616909	1.52294e-07											At2g19320	hypothetical protein predicted by genefinder		---	---	---
20775	265675_at	At2g32120		1.18821	-0.309037	0.99215		3.15308e-06	0.0383805	2.14579e-06											At2g32120	70kD heat shock protein ;supported by full-length cDNA: Ceres:98979.		0006457 // protein folding // traceable author statement /// 0009408 // response to heat // inferred from expression pattern /// 0009644 // response to high light intensity // inferred from expression pattern /// 0042542 // response to hydrogen peroxide // inferred from expression pattern	---	0000166 // nucleotide binding // inferred from electronic annotation /// 0005524 // ATP binding // inferred from electronic annotation
10002	254902_at	At4g11550		1.17974	-0.282773	0.0762753		1.4722e-05	0.108471	0.69198			DNA binding activity	0	AT4G11550.1	F25E4_170|AT4G11550|F25E4.170	0	TAIR GO	68411.t01661 CHP-rich zinc finger protein, putative several hypothetical proteins - Arabidopsis thaliana	68411.t01661 CHP-rich zinc finger protein, putative several hypothetical proteins - Arabidopsis thaliana	At4g11550	putative protein several hypothetical proteins - Arabidopsis thaliana		0007242 // intracellular signaling cascade // inferred from electronic annotation	---	0005515 // protein binding // inferred from electronic annotation /// 0008270 // zinc ion binding // inferred from electronic annotation
22386	267286_at	At2g23640		1.17704	-0.14632	1.09792		8.07475e-06	0.397614	1.16688e-05											At2g23640	putative seed maturation protein		---	0005783 // endoplasmic reticulum // --- /// 0005783 // endoplasmic reticulum // inferred from electronic annotation	---
16867	261767_s_at	At1g15500		1.1744	0.175533	0.582048		5.43811e-06	0.342126	0.00482435			Organic Solute Cotransporters;ATP/ADP antiporter activity	Putative adenine nucleotide translocase family	AT1G15500.1	NM_101419;AT1G15500|T16N11.1|T16N11_1	adenine nucleotide translocase, putative	TAIR GO	68408.t01647 adenine nucleotide translocase -related similar to adenine nucleotide translocase GI:6469340 from [Arabidopsis thaliana]	68408.t01647 adenine nucleotide translocase -related similar to adenine nucleotide translocase GI:6469340 from [Arabidopsis thaliana]	At1g15500	adenine nucleotide translocase, putative similar to adenine nucleotide translocase GI:6469340 from [Arabidopsis thaliana];supported by full-length cDNA: Ceres:105967.		0006810 // transport // inferred from electronic annotation	0005737 // cytoplasm // inferred from direct assay /// 0009507 // chloroplast // inferred from electronic annotation /// 0016020 // membrane // inferred from electronic annotation /// 0016021 // integral to membrane // inferred from electronic annotation	0000166 // nucleotide binding // inferred from electronic annotation /// 0005471 // ATP:ADP antiporter activity // inferred from sequence or structural similarity /// 0005471 // ATP:ADP antiporter activity // inferred from electronic annotation /// 0005524 // ATP binding // inferred from electronic annotation
3757	248657_at	At5g48570		1.16882	0.868209	0.323759		2.0895e-05	0.000961568	0.0299478			PPI	0	PPI.b	NM_124233	68412.t05329 peptidylprolyl isomerase	peptidylprolyl isomerase	0	0	At5g48570	peptidylprolyl isomerase		0006457 // protein folding // inferred from electronic annotation	---	0003755 // peptidyl-prolyl cis-trans isomerase activity // --- /// 0005488 // binding // inferred from electronic annotation /// 0005516 // calmodulin binding // inferred from sequence or structural similarity /// 0005528 // FK506 binding // --- /// 0016853 // isomerase activity // inferred from electronic annotation
1012	245912_at	At5g19600		1.16216	-0.344567	-0.323849		4.75398e-05	0.0386465	0.0233632			SulP(Sulfate Permease);Inorganic Solute Cotransporters;sulfate transporter activity	Putative sulfate transporter family	At5g19600;AT5G19600.1	68172.m01765,T29J13_20;NM_121965;AT5G19600|T29J13_20|T29J13.20	putative protein	http://plantst.sdsc.edu/;TAIR GO	68412.t02089 sulfate transporter -related annotation temporarily based on supporting cDNA gi|14141683|dbj|AB061739.1|	68412.t02089 sulfate transporter -related annotation temporarily based on supporting cDNA gi|14141683|dbj|AB061739.1|	At5g19600	putative protein sulfate transporter ATST1 [imported] - Arabidopsis thaliana, PIR:T48901; supported by cDNA: gi_14141683_dbj_AB061739.1_AB061739		0006810 // transport // inferred from electronic annotation /// 0008272 // sulfate transport // inferred from electronic annotation	0016020 // membrane // inferred from electronic annotation /// 0016021 // integral to membrane // inferred from electronic annotation	0005215 // transporter activity // inferred from electronic annotation /// 0008271 // sulfate porter activity // inferred from electronic annotation /// 0015116 // sulfate transporter activity // inferred from sequence similarity /// 0015293 // symporter activity // inferred from electronic annotation
9002	253902_at	At4g27170		1.16028	-0.0558457	0.447641		3.32613e-05	0.760738	0.00291388			endomembrane system	0	AT4G27170.1	T24A18_120|AT4G27170|T24A18.120	0	TAIR GO	68411.t03502 2S seed storage protein 4 (2S albumin storage protein) (NWMU2-2S albumin 4) identical to SP|P15460	68411.t03502 2S seed storage protein 4 (2S albumin storage protein) (NWMU2-2S albumin 4) identical to SP|P15460	At4g27170	NWMU4 - 2S albumin 4 precursor ; supported by cDNA: gi_15450628_gb_AY052682.1_		0006869 // lipid transport // ---	0012505 // endomembrane system // inferred from electronic annotation	0008289 // lipid binding // --- /// 0045735 // nutrient reservoir activity // --- /// 0045735 // nutrient reservoir activity // inferred from electronic annotation
1312	246212_at	At4g36930		1.15971	-0.22184	0.822107		3.6186e-06	0.119135	2.54208e-05			bHLH,Basic Helix-Loop-Helix family;cellular_component unknown	0	AtbHLH24,SPT;SPT	SPATULA, SPATULA,AtbHLH024;SPATULA|AT4G36930	bHLH Transcription Factor,bHLH protein, SPATULA;Spatula; bHLH Transcription Factor;SPATULA	MGH(literature),Ohio-AtTFDB,TAIR(Mendel);Meinke et al. Plant Physiology, February 2003, Vol. 131, pp. 409–418;TAIR GO	68411.t04676 bHLH protein SPATULA (SPT) identical to SPATULA (SPT) GI:11245493 from [Arabidopsis thaliana]	68411.t04676 bHLH protein SPATULA (SPT) identical to SPATULA (SPT) GI:11245493 from [Arabidopsis thaliana]	At4g36930	putative protein ; supported by cDNA: gi_11245493_gb_AF319540.1_AF319540		0006350 // transcription // inferred from electronic annotation /// 0006355 // regulation of transcription, DNA-dependent // inferred from electronic annotation /// 0009409 // response to cold // inferred from mutant phenotype /// 0009908 // flower development // non-traceable author statement /// 0010114 // response to red light // inferred from mutant phenotype /// 0010187 // negative regulatio…	0005634 // nucleus // inferred from electronic annotation	0003677 // DNA binding // inferred from electronic annotation /// 0003700 // transcription factor activity // inferred from sequence similarity /// 0003700 // transcription factor activity // traceable author statement /// 0030528 // transcription regulator activity // inferred from electronic annotation
15123	260023_at	At1g30040		1.15907	-0.390003	0.0876892		1.74008e-06	0.0136626	0.405988		GA-AtGA2ox2	GA	putative gibberellin 2-oxidase	0	0	GA-biosynthesis gene	68408.t03267 gibberellin 2-oxidase (GA2-oxidase) (ga2ox2) identical to GI:4678368 ga2ox2	unknown protein	unknown protein	At1g30040	unknown protein		0009639 // response to red or far red light // inferred from expression pattern /// 0045487 // gibberellin catabolic process // inferred from direct assay	---	0005506 // iron ion binding // inferred from electronic annotation /// 0016491 // oxidoreductase activity // inferred from electronic annotation /// 0016702 // oxidoreductase activity, acting on single donors with incorporation of molecular oxygen, incorporation of two atoms of oxygen // inferred from electronic annotation /// 0045543 // gibberellin 2-beta-dioxygenase activity // inferred from di…
18077	262977_at	At1g75490		1.15754	0.551846	1.24635		6.9063e-06	0.00885012	1.24602e-05			AP2/EREBP, APETALA2/Ethylene-responsive element binding protein family;transcription factor activity	0	At1g75490.1	F1B16.21|AT1G75490	AP2-domain DNA-binding protein -like	Ohio-AtTFDB,TAIR(Mendel);TAIR GO	68408.t07921 DRE binding transcription factor, putative similar to DREB2A GB:BAA33794 GI:3738230 from [Arabidopsis thaliana] (Plant Cell 10 (8), 1391-1406 (1998))	68408.t07921 DRE binding transcription factor, putative similar to DREB2A GB:BAA33794 GI:3738230 from [Arabidopsis thaliana] (Plant Cell 10 (8), 1391-1406 (1998))	At1g75490	transcription factor, putative similar to DREB2A GB:BAA33794 GI:3738230 from [Arabidopsis thaliana] (Plant Cell 10 (8), 1391-1406 (1998))		0006350 // transcription // inferred from electronic annotation /// 0006355 // regulation of transcription, DNA-dependent // --- /// 0006355 // regulation of transcription, DNA-dependent // inferred from electronic annotation	0005634 // nucleus // --- /// 0005634 // nucleus // inferred from electronic annotation	0003677 // DNA binding // --- /// 0003677 // DNA binding // inferred from electronic annotation /// 0003700 // transcription factor activity // inferred from sequence or structural similarity /// 0003700 // transcription factor activity // --- /// 0003700 // transcription factor activity // inferred from electronic annotation
21421	266321_at	At2g46660		1.15642	0.0434041	0.731938		4.44161e-05	0.868349	5.02467e-05			Cytochrome P450;cytochrome P450 activity	CYP78A	CYP78A6	NM_130231;AT2G46660	putative cytochrome P450	TAIR GO	68409.t05177 cytochrome P450, putative similar to cytochrome p450 (CYP78A9)(GI:17065344) {Arabidopsis thaliana}	68409.t05177 cytochrome P450, putative similar to cytochrome p450 (CYP78A9)(GI:17065344) {Arabidopsis thaliana}	At2g46660	putative cytochrome P450		0006118 // electron transport // inferred from electronic annotation	0012505 // endomembrane system // inferred from electronic annotation /// 0016020 // membrane // inferred from electronic annotation	0004497 // monooxygenase activity // inferred from electronic annotation /// 0005506 // iron ion binding // inferred from electronic annotation /// 0016491 // oxidoreductase activity // inferred from electronic annotation /// 0019825 // oxygen binding // RCA /// 0020037 // heme binding // inferred from electronic annotation /// 0046872 // metal ion binding // inferred from electronic annotation
19317	264217_at	At1g60190		1.15356	-0.0688581	0.301187		0.000176484	0.722917	0.0143902			Plant U-box protein (PUB) Class II;chloroplast	0	AtPUB19;AT1G60190.1	NP_176225;T13D8.8|AT1G60190|T13D8_8	unclassified protein	TAIR GO	68408.t06118 hypothetical protein similar to arm repeat containing protein [Brassica napus] GI:2558938	68408.t06118 hypothetical protein similar to arm repeat containing protein [Brassica napus] GI:2558938	At1g60190	hypothetical protein predicted by genemark.hmm		0016567 // protein ubiquitination // inferred from electronic annotation	0000151 // ubiquitin ligase complex // inferred from electronic annotation /// 0009507 // chloroplast // inferred from electronic annotation	0004842 // ubiquitin-protein ligase activity // inferred from electronic annotation /// 0005488 // binding // inferred from electronic annotation /// 0005515 // protein binding // inferred from electronic annotation /// 0008270 // zinc ion binding // inferred from electronic annotation
1889	246789_at	At5g27600		1.15064	0.311108	0.367129		1.65672e-06	0.0561807	0.00317068			Acyl Lipid Metabolism;Acyl-activating enzymes (AAE);fatty acid oxidation;fatty acid oxidation pathway	Peroxisomal Long-Chain Acyl-CoA Synthetase;Clade I;LONG-CHAIN-FATTY-ACID--COA LIGASE	LACS7;AT5G27600.1	AF503757;F15A18.60|F15A18_60|AT5G27600	long-chain-fatty-acid-CoA ligase-like protein	http://www.plantbiology.msu.edu/lipids/genesurvey/master_table.htm;Shockey et al. Plant Physiology, June 2003, Vol. 132, pp. 1065–1076;TAIR GO;TAIR AraCyc	68412.t02955 AMP-binding protein, putative similar to AMP-binding protein (MF39P) gi:1617274 from Brassica napus, long-chain-fatty-acid--CoA ligase - Brassica napus, EMBL:Z72152; contains Pfam AMP-binding enzyme domain PF00501	68412.t02955 AMP-binding protein, putative similar to AMP-binding protein (MF39P) gi:1617274 from Brassica napus, long-chain-fatty-acid--CoA ligase - Brassica napus, EMBL:Z72152; contains Pfam AMP-binding enzyme domain PF00501	At5g27600	long-chain-fatty-acid--CoA ligase-like protein long-chain-fatty-acid--CoA ligase - Brassica napus, EMBL:Z72152		0001676 // long-chain fatty acid metabolic process // traceable author statement /// 0008152 // metabolic process // inferred from electronic annotation /// 0009651 // response to salt stress // inferred from expression pattern /// 0010193 // response to ozone // inferred from expression pattern	0005777 // peroxisome // traceable author statement	0003824 // catalytic activity // inferred from electronic annotation /// 0004467 // long-chain-fatty-acid-CoA ligase activity // traceable author statement /// 0004467 // long-chain-fatty-acid-CoA ligase activity // inferred from electronic annotation /// 0005515 // protein binding // inferred from physical interaction /// 0016874 // ligase activity // inferred from electronic annotation
16055	260955_at	At1g06000		1.14807	-0.290241	-0.284573		3.06939e-06	0.0382097	0.012024			Glycosyltransferase Family 1;Glycosyltransferase Gene Families;glycosyltransferase	Glycosyltransferase- Family 1	AT1G06000.1	NP_563756.1 , AAP31923.1, AAM60911.1, AAM13132.1, AAF80123.1;NM_100480;AT1G06000|T21E18.5|T21E18_5	unknown protein	http://afmb.cnrs-mrs.fr/CAZY/acc.html;TAIR GO	68408.t00559 glycosyltransferase family contains similarity to UDPG glucosyltransferase GB:AAB62270 GI:2232354 from [Solanum berthaultii]	68408.t00559 glycosyltransferase family contains similarity to UDPG glucosyltransferase GB:AAB62270 GI:2232354 from [Solanum berthaultii]	At1g06000	unknown protein contains similarity to UDPG glucosyltransferase GB:AAB62270 GI:2232354 from [Solanum berthaultii];supported by full-length cDNA: Ceres:1040.		0008152 // metabolic process // inferred from electronic annotation	---	0016757 // transferase activity, transferring glycosyl groups // inferred from sequence or structural similarity /// 0016757 // transferase activity, transferring glycosyl groups // --- /// 0016758 // transferase activity, transferring hexosyl groups // inferred from electronic annotation
1410	246310_at	At3g51895		1.14667	-0.606738	-0.163534		7.94999e-06	0.000626492	0.0993789			sulfate porter activity	0	AT3G51895.1	AT3G51895	0	TAIR GO	68410.t05193 sulfate transporter ATST1	68410.t05193 sulfate transporter ATST1	At3g51895	sulfate transporter ATST1 ; supported by cDNA: gi_2285884_dbj_D89631.1_D89631		0006810 // transport // inferred from electronic annotation /// 0008272 // sulfate transport // inferred from electronic annotation	0016020 // membrane // inferred from electronic annotation /// 0016021 // integral to membrane // inferred from electronic annotation	0005215 // transporter activity // inferred from electronic annotation /// 0008271 // sulfate porter activity // inferred from electronic annotation /// 0015116 // sulfate transporter activity // RCA /// 0015293 // symporter activity // inferred from electronic annotation
21878	266778_at	At2g29090		1.14612	0.545782	0.658575		3.01029e-05	0.00306195	6.836e-05		ABA-CYP707A2	Cytochrome P450;cytochrome P450 activity	CYP707A	CYP707A2	NM_128466;AT2G29090	putative cytochrome P450	TAIR GO	68409.t03159 cytochrome p450 family similar to Cytochrome P450 88A3 (SP:O23051) [Arabidopsis thaliana]; similar to taxane 13-alpha-hydroxylase (GI:17148242) [Taxus cuspidata].	68409.t03159 cytochrome p450 family similar to Cytochrome P450 88A3 (SP:O23051) [Arabidopsis thaliana]; similar to taxane 13-alpha-hydroxylase (GI:17148242) [Taxus cuspidata].	At2g29090	putative cytochrome P450		0006118 // electron transport // inferred from electronic annotation /// 0009639 // response to red or far red light // inferred from expression pattern /// 0009687 // abscisic acid metabolic process // inferred from mutant phenotype /// 0048838 // release of seed from dormancy // inferred from mutant phenotype	0012505 // endomembrane system // inferred from electronic annotation /// 0016020 // membrane // inferred from electronic annotation /// 0016021 // integral to membrane // inferred from electronic annotation	0004497 // monooxygenase activity // inferred from electronic annotation /// 0005506 // iron ion binding // inferred from electronic annotation /// 0010295 // (+)-abscisic acid 8'-hydroxylase activity // inferred from direct assay /// 0016491 // oxidoreductase activity // inferred from electronic annotation /// 0019825 // oxygen binding // RCA /// 0020037 // heme binding // inferred from electron…
5762	250662_at	At5g07010		1.1447	0.0992182	1.22876		4.08197e-06	0.607123	2.97156e-07		JA-AtST2a	sulfotransferase activity	0	AT5G07010.1	MOJ9_18|AT5G07010|MOJ9.18	0	TAIR GO	68412.t00719 sulfotransferase family similar to steroid sulfotransferase 3 [Brassica napus] GI:3420008, steroid sulfotransferase 1 [Brassica napus] GI:3420004; contains Pfam profile PF00685: Sulfotransferase domain	68412.t00719 sulfotransferase family similar to steroid sulfotransferase 3 [Brassica napus] GI:3420008, steroid sulfotransferase 1 [Brassica napus] GI:3420004; contains Pfam profile PF00685: Sulfotransferase domain	At5g07010	steroid sulfotransferase-like protein ;supported by full-length cDNA: Ceres:124067.		---	---	0008146 // sulfotransferase activity // --- /// 0008146 // sulfotransferase activity // inferred from electronic annotation /// 0016740 // transferase activity // inferred from electronic annotation
8204	253104_at	At4g36010		1.14138	-0.043837	0.580132		6.00611e-05	0.847735	0.00138996			GPI-anchored protein;endomembrane system	Receptor like (PRK5 like)	AT4G36010.1	T19K4.140|AT4G36010|T19K4_140	0	Georg H.H. Borner et al. Plant Physiology, June 2003, Vol. 132, pp. 568–577;TAIR GO	68411.t04581 thaumatin family similar to receptor serine/threonine kinase PR5K [Arabidopsis thaliana] GI:1235680; contains Pfam profile PF00314: Thaumatin family	68411.t04581 thaumatin family similar to receptor serine/threonine kinase PR5K [Arabidopsis thaliana] GI:1235680; contains Pfam profile PF00314: Thaumatin family	At4g36010	thaumatin-like protein thaumatin-like protein, Arabidopsis thaliana, Pir2:S71175; supported by cDNA: gi_13430505_gb_AF360165.1_AF360165		0051707 // response to other organism // ---	0031225 // anchored to membrane // traceable author statement	---
5658	250558_at	At5g07990		1.1329	0.227106	0.0355499		0.000118434	0.13813	0.828553			Cytochrome P450;flavonoid 3'-monooxygenase activity;flavonoid biosynthesis	CYP75B;FLAVONOID 3'-HYDROXYLASE	TT 7;CYP75B1;TT7	NM_120881;FLAVONOID 3'-HYDROXYLASE|TRANSPARENT TESTA 7|F3'H|AT5G07990	Transparent Testa; Flavonoid 3'-Hydroxylase;3'-hydroxylase for narigenin, dihydrokaempferol (flavonoid 3'-hydroxylase);TRANSPARENT TESTA 7	Meinke et al. Plant Physiology, February 2003, Vol. 131, pp. 409–418;TAIR GO;TAIR AraCyc	68412.t00846 cytochrome P450 75A5 / flavonoid 3'-monooxygenase / flavonoid 3'-hydroxylase (F3'H) (F3'5'H) (TT7) identical to flavonoid 3',5'-hydroxylase (F3'5'H) (Cytochrome P450 75A5). [Bluebells, Lisianthus russellianus]; similar to gi:10334806, gi:10334808	68412.t00846 cytochrome P450 75A5 / flavonoid 3'-monooxygenase / flavonoid 3'-hydroxylase (F3'H) (F3'5'H) (TT7) identical to flavonoid 3',5'-hydroxylase (F3'5'H) (Cytochrome P450 75A5). [Bluebells, Lisianthus russellianus]; similar to gi:10334806, gi:10334808	At5g07990	flavonoid 3-hydroxylase - like protein flavonoid 3'-hydroxylase Ht1, Petunia x hybrida, EMBL:AF155332; supported by cDNA: gi_10334803_gb_AF271649.1_AF271649		0006118 // electron transport // inferred from electronic annotation /// 0009411 // response to UV // inferred from expression pattern /// 0009813 // flavonoid biosynthetic process // inferred from electronic annotation	0005739 // mitochondrion // inferred from electronic annotation /// 0005783 // endoplasmic reticulum // inferred from electronic annotation /// 0016020 // membrane // inferred from electronic annotation /// 0016021 // integral to membrane // inferred from electronic annotation	0004497 // monooxygenase activity // inferred from electronic annotation /// 0005506 // iron ion binding // inferred from electronic annotation /// 0016491 // oxidoreductase activity // inferred from electronic annotation /// 0016711 // flavonoid 3'-monooxygenase activity // traceable author statement /// 0016711 // flavonoid 3'-monooxygenase activity // inferred from electronic annotation /// 00…
10911	255811_at	At4g10250		1.13145	0.0785414	1.40645		5.88231e-05	0.654274	4.00906e-05			endomembrane system	0	AT4G10250.1	T9A4.7|AT4G10250	0	TAIR GO	68411.t01502 endomembrane-localized small heat shock protein identical to endomembrane-localized small heat shock protein GI:511795 from [Arabidopsis thaliana]	68411.t01502 endomembrane-localized small heat shock protein identical to endomembrane-localized small heat shock protein GI:511795 from [Arabidopsis thaliana]	At4g10250	heat shock protein 22.0 ; supported by cDNA: gi_511795_gb_U11501.1_ATU11501		0009408 // response to heat // RCA	0012505 // endomembrane system // inferred from electronic annotation	---
22268	267168_at	At2g37770		1.13008	-0.183354	0.102902		1.13816e-05	0.351114	0.358311			VIC-Beta(Voltage Gated K+ Channel b-subunit)	0	At2g37770	51595.m11905,F13M22.27	putative alcohol dehydrogenase	http://plantst.sdsc.edu/	68409.t04137 aldo/keto reductase family similar to chalcone reductase [Sesbania rostrata][GI:2792155] and aldose reductase [GI:202852][Rattus norvegicus]	68409.t04137 aldo/keto reductase family similar to chalcone reductase [Sesbania rostrata][GI:2792155] and aldose reductase [GI:202852][Rattus norvegicus]	At2g37770	putative alcohol dehydrogenase		---	---	0016491 // oxidoreductase activity // inferred from electronic annotation
19063	263963_at	At2g36080		1.12926	-0.0331749	0.280819		3.14377e-06	0.849732	0.0290191			ABI3/VP1-related B3-domain-containing transcription factor family;regulation of transcription, DNA-dependent	0	AT2G36080.1	F9C22.1|AT2G36080	putative DNA-binding protein RAV2	Ohio-AtTFDB,TAIR(Mendel);TAIR GO	68409.t03951 DNA-binding protein, putative strong similarity to DNA-binding proteins from [Arabidopsis thaliana] RAV1 GI:3868857, RAV2 GI:3868859; contains Pfam profile PF02362: B3 DNA binding domain	68409.t03951 DNA-binding protein, putative strong similarity to DNA-binding proteins from [Arabidopsis thaliana] RAV1 GI:3868857, RAV2 GI:3868859; contains Pfam profile PF02362: B3 DNA binding domain	At2g36080	putative DNA-binding protein RAV2		0006355 // regulation of transcription, DNA-dependent // inferred from electronic annotation	---	0003677 // DNA binding // inferred from electronic annotation /// 0003700 // transcription factor activity // inferred from sequence or structural similarity
14099	258999_at	At3g01850		1.12694	-0.0413205	0.676344		1.00621e-05	0.847951	9.8601e-05			reductive pentose-phosphate cycle;Calvin cycle;non-oxidative branch of the pentose phosphate pathway;D-arabinose catabolism;ribitol utilization	D-RIBULOSE-5-PHOSPHATE 3-EPIMERASE	AT3G01850.1	F28J7_18|AT3G01850|F28J7.18	0	TAIR GO;TAIR AraCyc	68410.t00109 D-ribulose-5-phosphate 3-epimerase -related similar to D-ribulose-5-phosphate 3-epimerase GB:AAF01048 [Oryza sativa]; contains non-consensus splice sites at exon 1 and exon2	68410.t00109 D-ribulose-5-phosphate 3-epimerase -related similar to D-ribulose-5-phosphate 3-epimerase GB:AAF01048 [Oryza sativa]; contains non-consensus splice sites at exon 1 and exon2	At3g01850	putative D-ribulose-5-phosphate 3-epimerase similar to D-ribulose-5-phosphate 3-epimerase GB:AAF01048 [Oryza sativa]; contains non-consensus splice sites at exon 1 and exon2supported by full-length cDNA: Ceres:2398.		0005975 // carbohydrate metabolic process // --- /// 0005975 // carbohydrate metabolic process // inferred from electronic annotation /// 0008152 // metabolic process // inferred from electronic annotation	0012505 // endomembrane system // inferred from electronic annotation	0003824 // catalytic activity // inferred from electronic annotation /// 0004750 // ribulose-phosphate 3-epimerase activity // --- /// 0004750 // ribulose-phosphate 3-epimerase activity // inferred from electronic annotation /// 0016853 // isomerase activity // inferred from electronic annotation
4675	249575_at	At5g37670		1.12272	0.134295	2.18677		0.000248903	0.528635	8.98139e-08			mitochondrion	0	AT5G37670.1	K12B20.120|AT5G37670|K12B20_120	0	TAIR GO	68412.t04007 heat shock protein family contains Pfam profile: PF00011 Hsp20/alpha crystallin family	68412.t04007 heat shock protein family contains Pfam profile: PF00011 Hsp20/alpha crystallin family	At5g37670	low-molecular-weight heat shock protein - like cytosolic class I small heat-shock protein HSP17.5, Castanea sativa, EMBL:CSA9880		0009408 // response to heat // ---	0005739 // mitochondrion // inferred from electronic annotation	0005515 // protein binding // inferred from physical interaction
1300	246200_at	At4g37240		1.11969	-0.286034	0.702902		1.69843e-05	0.0469458	0.000382415											At4g37240	putative protein ;supported by full-length cDNA: Ceres:16131.		---	---	0005515 // protein binding // inferred from physical interaction
3308	248208_at	At5g53980		1.11805	-0.880385	1.04525		3.09084e-06	0.000233768	2.09715e-06			HB,Homeobox transcription factor family;nucleus	0	AT5G53980.1	K19P17_15|AT5G53980|K19P17.15	68412.m06072 expressed protein,unknown protein	MGH(blast),Ohio-AtTFDB,TAIR(Mendel);TAIR GO	68412.t05975 expressed protein	68412.t05975 expressed protein	At5g53980	unknown protein		0006350 // transcription // inferred from electronic annotation /// 0006355 // regulation of transcription, DNA-dependent // --- /// 0006355 // regulation of transcription, DNA-dependent // inferred from electronic annotation /// 0045449 // regulation of transcription // inferred from electronic annotation	0005634 // nucleus // --- /// 0005634 // nucleus // inferred from electronic annotation	0003677 // DNA binding // inferred from electronic annotation /// 0003700 // transcription factor activity // inferred from sequence or structural similarity /// 0003700 // transcription factor activity // inferred from electronic annotation /// 0043565 // sequence-specific DNA binding // inferred from electronic annotation
19627	264527_at	At1g30760		1.11513	-1.06477	0.226585		4.62857e-05	9.62308e-05	0.0385469			Reticuline oxidase-like family;endomembrane system	0	AT1G30760.1	NM_102813;T17H7.1|AT1G30760	putative reticuline oxidase-like protein	TAIR GO	68408.t03345 FAD-linked oxidoreductase family similar to SP|P30986 reticuline oxidase precursor (Berberine-bridge-forming enzyme) (BBE) (Tetrahydroprotoberberine synthase) [Eschscholzia californica]; contains PF01565 FAD binding domain	68408.t03345 FAD-linked oxidoreductase family similar to SP|P30986 reticuline oxidase precursor (Berberine-bridge-forming enzyme) (BBE) (Tetrahydroprotoberberine synthase) [Eschscholzia californica]; contains PF01565 FAD binding domain	At1g30760	putative reticuline oxidase-like protein similar to GB:P30986 from [Eschscholzia californica] ( berberine bridge-forming enzyme ), ESTs gb|F19886, gb|Z30784 and gb|Z30785 come from this gene		0006118 // electron transport // inferred from electronic annotation	0012505 // endomembrane system // inferred from electronic annotation	0009055 // electron carrier activity // ---
18503	263403_at	At2g04040		1.10849	0.177365	0.0641327		2.59307e-05	0.331485	0.699879			MATE(Multi Antimicrobial Extrusion)	0	At2g04040	51595.m08782,F3L12.13	hypothetical protein	http://plantst.sdsc.edu/	68409.t00337 MATE efflux protein family contains Pfam profile: PF01554 uncharacterized membrane protein family	68409.t00337 MATE efflux protein family contains Pfam profile: PF01554 uncharacterized membrane protein family	At2g04040	hypothetical protein similar to hypothetical protein GB:AAC27412		0006855 // multidrug transport // inferred from electronic annotation /// 0015691 // cadmium ion transport // inferred from direct assay /// 0051238 // sequestering of metal ion // inferred from direct assay	0005886 // plasma membrane // inferred from direct assay /// 0016020 // membrane // --- /// 0016020 // membrane // inferred from electronic annotation	0005215 // transporter activity // --- /// 0015238 // drug transporter activity // inferred from electronic annotation /// 0015239 // multidrug transporter activity // inferred from direct assay /// 0015297 // antiporter activity // --- /// 0015297 // antiporter activity // inferred from electronic annotation /// 0015559 // multidrug efflux pump activity // inferred from direct assay
1199	246099_at	At5g20230		1.10517	-1.0509	-0.00187667		5.45692e-05	5.65609e-05	0.989131			GPI-anchored protein;Blue copper binding protein family;endomembrane system	Stellacyanin like Phytocyanins	AT5G20230.1	NM_122030;F5O24.120|F5O24_120|AT5G20230	blue copper binding protein	Georg H.H. Borner et al. Plant Physiology, June 2003, Vol. 132, pp. 568–577;TAIR GO	68412.t02157 plastocyanin-like domain containing protein	68412.t02157 plastocyanin-like domain containing protein	At5g20230	blue copper binding protein ;supported by full-length cDNA: Ceres:7767.		0006118 // electron transport // inferred from electronic annotation /// 0006810 // transport // inferred from electronic annotation /// 0006979 // response to oxidative stress // traceable author statement /// 0009611 // response to wounding // inferred from expression pattern /// 0009646 // response to absence of light // inferred from expression pattern /// 0015690 // aluminum ion transport //…	0016020 // membrane // inferred from electronic annotation /// 0031225 // anchored to membrane // traceable author statement	0005507 // copper ion binding // inferred from electronic annotation /// 0009055 // electron carrier activity // inferred from electronic annotation /// 0046872 // metal ion binding // inferred from electronic annotation /// 0048503 // GPI anchor binding // inferred from electronic annotation
16602	261502_at	At1g14440		1.09914	1.22119	0.8398		1.55758e-05	2.31374e-05	1.09675e-05											At1g14440	hypothetical protein predicted by genemark.hmm		0045449 // regulation of transcription // inferred from electronic annotation	---	0003677 // DNA binding // inferred from sequence or structural similarity /// 0003677 // DNA binding // inferred from electronic annotation /// 0003700 // transcription factor activity // ---
2715	247615_at	At5g60250		1.09892	0.114697	0.191797		6.01643e-05	0.447549	0.339222											At5g60250	putative protein various predicted proteins, Arabidopsis thaliana		---	---	0005515 // protein binding // inferred from electronic annotation /// 0008270 // zinc ion binding // inferred from electronic annotation /// 0046872 // metal ion binding // inferred from electronic annotation
2272	247172_at	At5g65550		1.09728	-0.0851387	0.894928		5.24198e-05	0.641538	1.44945e-05			Glycosyl transferases;Glycosyltransferase Family 1;glycosyltransferase	GT family 1	AT5G65550.1	NP_201358.1 , BAC43110.1, BAA98174.1;AT5G65550|K21L13.6|K21L13_6	0	http://cellwall.genomics.purdue.edu/families/index.html;http://afmb.cnrs-mrs.fr/CAZY/acc.html;TAIR GO	68412.t07336 UDP-glycosyltransferase family similar to flavonol 3-O-glucosyltransferase (anthocyanin rhamnosyl transferase) from Petunia hybrida [SP|Q43716]	68412.t07336 UDP-glycosyltransferase family similar to flavonol 3-O-glucosyltransferase (anthocyanin rhamnosyl transferase) from Petunia hybrida [SP|Q43716]	At5g65550	anthocyanidin-3-glucoside rhamnosyltransferase		0008152 // metabolic process // inferred from electronic annotation	0012505 // endomembrane system // inferred from electronic annotation	0016740 // transferase activity // inferred from electronic annotation /// 0016757 // transferase activity, transferring glycosyl groups // inferred from sequence or structural similarity /// 0016757 // transferase activity, transferring glycosyl groups // inferred from electronic annotation /// 0016758 // transferase activity, transferring hexosyl groups // inferred from electronic annotation
11700	256600_at	At3g14850		1.09381	0.371359	0.559746		9.31219e-05	0.0333116	0.00173346			endomembrane system	0	AT3G14850.1	AT3G14850|T21E2.11	0	TAIR GO	68410.t01643 expressed protein	68410.t01643 expressed protein	At3g14850	hypothetical protein predicted by genemark.hmm		---	0012505 // endomembrane system // inferred from electronic annotation	---
2197	247097_at	At5g66460		1.09374	-0.0363382	0.351907		2.44599e-05	0.841648	0.00854591			Glycoside Hydrolase Family 5;Glycoside Hydrolase Gene Families;endomembrane system	Glycoside Hydrolase Family 5	AT5G66460.1	NP_201447.1 , BAB10922.1, AAP49511.1, AAN17429.1;NM_126044;AT5G66460|K1F13_12|K1F13.12	mannan endo-1,4-beta-mannosidase	http://afmb.cnrs-mrs.fr/CAZY/acc.html;TAIR GO	68412.t07449 glycosyl hydrolase family 5/cellulase ((1-4)-beta-mannan endohydrolase)	68412.t07449 glycosyl hydrolase family 5/cellulase ((1-4)-beta-mannan endohydrolase)	At5g66460	mannan endo-1,4-beta-mannosidase		0005975 // carbohydrate metabolic process // inferred from electronic annotation /// 0008152 // metabolic process // inferred from electronic annotation	0012505 // endomembrane system // inferred from electronic annotation	0003824 // catalytic activity // inferred from electronic annotation /// 0004553 // hydrolase activity, hydrolyzing O-glycosyl compounds // --- /// 0004553 // hydrolase activity, hydrolyzing O-glycosyl compounds // inferred from electronic annotation /// 0016787 // hydrolase activity // inferred from electronic annotation /// 0016798 // hydrolase activity, acting on glycosyl bonds // inferred fro…
8585	253485_at	At4g31800		1.09347	0.200292	0.50529		4.06133e-05	0.231885	0.00452762			WRKY domain transcription factor family;WRKY Transcription Factor Superfamily;transcription factor activity	WRKY Transcription Factor; Group II-a	AtWRKY18;WRKY18	NM_119329;AT4G31800	WRKY DNA-binding protein 18;hypothetical protein F28M20.10,WRKY family transcription factor;putative protein	MGH(blast),Ohio-AtTFDB,TAIR(Mendel);TAIR GO	68411.t04045 WRKY family transcription factor	68411.t04045 WRKY family transcription factor	At4g31800	Expressed protein ; supported by full-length cDNA: Ceres: 40692.		0006350 // transcription // inferred from electronic annotation /// 0006355 // regulation of transcription, DNA-dependent // inferred from electronic annotation /// 0009751 // response to salicylic acid stimulus // inferred from expression pattern /// 0031347 // regulation of defense response // inferred from mutant phenotype /// 0042742 // defense response to bacterium // inferred from expressio…	0005634 // nucleus // inferred from direct assay /// 0005634 // nucleus // inferred from electronic annotation	0003677 // DNA binding // inferred from electronic annotation /// 0003700 // transcription factor activity // inferred from direct assay /// 0003700 // transcription factor activity // inferred from sequence or structural similarity /// 0003700 // transcription factor activity // inferred from electronic annotation /// 0043565 // sequence-specific DNA binding // inferred from electronic annotation
6345	251245_at	At3g62090		1.09341	0.281833	0.681442		1.0554e-05	0.0376456	0.000135433			bHLH,Basic Helix-Loop-Helix family	0	AtbHLH132	PIL2, PIL2	putative protein	MGH(literature),Ohio-AtTFDB	68410.t06330 hypothetical protein phytochrome-associated protein 3 (PAP3) - Arabidopsis thaliana, EMBL:AF088280	68410.t06330 hypothetical protein phytochrome-associated protein 3 (PAP3) - Arabidopsis thaliana, EMBL:AF088280	At3g62090	putative protein phytochrome-associated protein 3 (PAP3) - Arabidopsis thaliana, EMBL:AF088280		0045449 // regulation of transcription // inferred from electronic annotation	0005634 // nucleus // inferred from electronic annotation	0003700 // transcription factor activity // inferred from sequence or structural similarity /// 0005515 // protein binding // inferred from physical interaction /// 0030528 // transcription regulator activity // inferred from electronic annotation
20345	265245_at	At2g43060		1.09055	-0.447976	0.711642		2.15926e-05	0.00800553	7.97311e-05											At2g43060	unknown protein		0045449 // regulation of transcription // inferred from electronic annotation	0005634 // nucleus // inferred from electronic annotation	0003700 // transcription factor activity // inferred from sequence or structural similarity /// 0030528 // transcription regulator activity // inferred from electronic annotation
7421	252321_at	At3g48510		1.08949	-0.921253	-0.0364377		2.13219e-05	0.000303023	0.806024											At3g48510	hypothetical protein ;supported by full-length cDNA: Ceres:124275.		---	---	---
3025	247925_at	At5g57560		1.08878	0.477599	1.32025		8.87872e-06	0.0184851	2.72713e-07			Assembly, Architecture, and Growth;Glycoside Hydrolase Family 16;BR; auxin; abiotic stress;Glycoside Hydrolase Gene Families;cell wall	Growth modifying proteins;Immediate early gene;Glycoside Hydrolase Family 16	XTH22;TCH4	BAB08791.1 , AAN60350.1, AAL38614.1, AAK96616.1, AAK56251.1, AAC05572.1, AAA92363.1;MUA2_13;NM_125137;xyloglucan endotransglycosylase|AT5G57560|Touch 4	Encodes a xyloglucan endotransglycosylase;TCH4 protein (gb|AAA92363.1);Touch 4	http://cellwall.genomics.purdue.edu/families/index.html;http://afmb.cnrs-mrs.fr/CAZY/acc.html;TAIR GO	68412.t06406 xyloglucan endotransglycosylase (TCH4) identical to xyloglucan endotransglycosylase TCH4 protein GI:886116	68412.t06406 xyloglucan endotransglycosylase (TCH4) identical to xyloglucan endotransglycosylase TCH4 protein GI:886116	At5g57560	TCH4 protein (gb|AAA92363.1) ; supported by cDNA: gi_14194112_gb_AF367262.1_AF367262		0005975 // carbohydrate metabolic process // inferred from electronic annotation /// 0006073 // glucan metabolic process // inferred from electronic annotation /// 0008152 // metabolic process // inferred from electronic annotation /// 0009409 // response to cold // inferred from expression pattern /// 0009664 // cellulose and pectin-containing cell wall organization and biogenesis // traceable a…	0005618 // cell wall // inferred from direct assay /// 0005618 // cell wall // inferred from electronic annotation /// 0048046 // apoplast // inferred from electronic annotation	0004553 // hydrolase activity, hydrolyzing O-glycosyl compounds // inferred from electronic annotation /// 0016740 // transferase activity // inferred from electronic annotation /// 0016762 // xyloglucan:xyloglucosyl transferase activity // inferred from electronic annotation /// 0016787 // hydrolase activity // inferred from electronic annotation /// 0016798 // hydrolase activity, acting on glyc…
7998	252898_at	At4g39500		1.0884	0.129232	0.164601		0.00110716	0.407342	0.234372			Cytochrome P450;cytochrome P450 activity	CYP96A	CYP96A11	NM_120110;AT4G39500	cytochrome P450 -like protein	TAIR GO	68411.t04990 cytochrome P450, putative simialrity to cytochrome P450 CYP86A1, Arabidopsis thaliana, EMBL:X90458	68411.t04990 cytochrome P450, putative simialrity to cytochrome P450 CYP86A1, Arabidopsis thaliana, EMBL:X90458	At4g39500	cytochrome P450 -like protein simialrity to cytochrome P450 CYP86A1, Arabidopsis thaliana, EMBL:X90458		0006118 // electron transport // inferred from electronic annotation	0012505 // endomembrane system // inferred from electronic annotation /// 0016020 // membrane // inferred from electronic annotation	0004497 // monooxygenase activity // inferred from electronic annotation /// 0005506 // iron ion binding // inferred from electronic annotation /// 0016491 // oxidoreductase activity // inferred from electronic annotation /// 0019825 // oxygen binding // RCA /// 0020037 // heme binding // inferred from electronic annotation /// 0046872 // metal ion binding // inferred from electronic annotation
6970	251870_at	At3g54510		1.0878	0.176966	0.888145		4.11833e-06	0.388343	6.92503e-06			endomembrane system	0	AT3G54510.1	AT3G54510|T14E10.80	0	TAIR GO	68410.t05485 ERD4 protein-related low similarity to ERD4 protein (early-responsive to dehydration stress) [Arabidopsis thaliana] GI:15375406; contains Pfam profile PF02714: Domain of unknown function DUF221	68410.t05485 ERD4 protein-related low similarity to ERD4 protein (early-responsive to dehydration stress) [Arabidopsis thaliana] GI:15375406; contains Pfam profile PF02714: Domain of unknown function DUF221	At3g54510	putative protein Various predicted proteins, Arabidopsis thaliana		---	0012505 // endomembrane system // inferred from electronic annotation /// 0016020 // membrane // inferred from electronic annotation	---
11476	256376_s_at	At1g66690		1.08734	-1.74193	0.689312		7.43416e-06	7.79219e-07	4.28433e-05											At1g66690	unknown protein		---	---	0008757 // S-adenosylmethionine-dependent methyltransferase activity // ---
3653	248553_at	At5g50170		1.08609	0.200539	1.12024		5.73987e-06	0.329524	1.61483e-05			mitochondrion	0	AT5G50170.1	AT5G50170|K6A12.3|K6A12_3	0	TAIR GO	68412.t05516 C2 domain/GRAM domain-containing protein low similarity to SP|P40748 Synaptotagmin III (SytIII) {Rattus norvegicus}; contains Pfam profiles PF00168: C2 domain, PF02893: GRAM domain	68412.t05516 C2 domain/GRAM domain-containing protein low similarity to SP|P40748 Synaptotagmin III (SytIII) {Rattus norvegicus}; contains Pfam profiles PF00168: C2 domain, PF02893: GRAM domain	At5g50170	putative protein strong similarity to unknown protein (gb|AAC72128.1); supported by cDNA: gi_15810202_gb_AY056116.1_		---	0005739 // mitochondrion // inferred from electronic annotation	---
22083	266983_at	At2g39400		1.08471	-0.245036	0.263335		2.69495e-06	0.0900654	0.0273684			Acyl Lipid Metabolism;enzyme activity	Monoacylglycerol Lipase	AT2G39400.1	AT2G39400|F12L6.6|F12L6_6	putative phospholipase	http://www.plantbiology.msu.edu/lipids/genesurvey/master_table.htm;TAIR GO	68409.t04317 hydrolase, alpha/beta fold family similar to monoglyceride lipase from [Homo sapiens] GI:14594904, [Mus musculus] GI:2632162; contains Pfam profile PF00561: hydrolase, alpha/beta fold family	68409.t04317 hydrolase, alpha/beta fold family similar to monoglyceride lipase from [Homo sapiens] GI:14594904, [Mus musculus] GI:2632162; contains Pfam profile PF00561: hydrolase, alpha/beta fold family	At2g39400	putative phospholipase ; supported by cDNA: gi_14532651_gb_AY039950.1_		0006725 // aromatic compound metabolic process // inferred from electronic annotation	---	0016787 // hydrolase activity // --- /// 0016787 // hydrolase activity // inferred from electronic annotation
19442	264342_at	At1g12080		1.08365	0.135252	0.506555		8.70719e-06	0.355812	0.000204526											At1g12080	unknown protein ; supported by full-length cDNA: Ceres: 270281.		---	---	---
5963	250863_at	At5g04750		1.0747	0.59419	0.955155		2.12713e-06	0.000727562	2.12657e-06			ATPase activity	0	AT5G04750.1	MUK11.3|AT5G04750	0	TAIR GO	68412.t00448 F1F0-ATPase inhibitor - like protein F1F0-ATPase inhibitor protein, OsIF1-1, Oryza sativa, EMBL:AB029059	68412.t00448 F1F0-ATPase inhibitor - like protein F1F0-ATPase inhibitor protein, OsIF1-1, Oryza sativa, EMBL:AB029059	At5g04750	F1F0-ATPase inhibitor - like protein F1F0-ATPase inhibitor protein, OsIF1-1, Oryza sativa, EMBL:AB029059; supported by full-length cDNA: Ceres: 98771.		---	0005739 // mitochondrion // inferred from electronic annotation	0042030 // ATPase inhibitor activity // ---
768	245668_at	At1g28330		1.07303	0.0462517	1.09195		2.90465e-06	0.780706	1.28387e-06											At1g28330	dormancy-associated protein, putative similar to dormancy-associated protein GI:2995990 from [Arabidopsis thaliana]; supported by cDNA: gi_14335095_gb_AY037227.1_		0006306 // DNA methylation // inferred from mutant phenotype /// 0006346 // methylation-dependent chromatin silencing // inferred from mutant phenotype	---	0003886 // DNA (cytosine-5-)-methyltransferase activity // inferred from mutant phenotype
13915	258815_at	At3g04000		1.07236	0.116208	0.682346		6.96444e-05	0.487482	3.57778e-05			SDRs (short-chain dehydrogenase/reductase family);metabolism	0	AT3G04000.1	AT3G04000|T11I18.11|T11I18_11	short-chain type dehydrogenase/reductase -related similar to short-chain type dehydrogenase/reductase GB:Q08632 [Picea abies]	MGH(blast);TAIR GO	68410.t00374 short-chain type dehydrogenase/reductase -related similar to short-chain type dehydrogenase/reductase GB:Q08632 [Picea abies]	68410.t00374 short-chain type dehydrogenase/reductase -related similar to short-chain type dehydrogenase/reductase GB:Q08632 [Picea abies]	At3g04000	putative short-chain type dehydrogenase/reductase similar to short-chain type dehydrogenase/reductase GB:Q08632 [Picea abies]; supported by cDNA: gi_15027900_gb_AY045807.1_		0008152 // metabolic process // --- /// 0008152 // metabolic process // inferred from electronic annotation	0009507 // chloroplast // inferred from electronic annotation	0016491 // oxidoreductase activity // --- /// 0016491 // oxidoreductase activity // inferred from electronic annotation
10330	255230_at	At4g05390		1.06622	0.815552	0.750681		1.13776e-05	0.000645267	0.000257992			Nitrate Metabolism;chloroplast	NO3resp-FNR	AT4G05390.1	C6L9_70|C6L9.70|AT4G05390	Nitrate responsive	http://www.nyu.edu/fas/biology/n2010/;TAIR GO	68411.t00708 ferredoxin--NADP(+) reductase (adrenodoxin reductase), putative strong similarity to SP|P41345 Ferredoxin--NADP reductase, root isozyme, chloroplast precursor (EC 1.18.1.2) (FNR) {Oryza sativa}, ferredoxin-NADP reductase precursor [Zea mays] GI:500751	68411.t00708 ferredoxin--NADP(+) reductase (adrenodoxin reductase), putative strong similarity to SP|P41345 Ferredoxin--NADP reductase, root isozyme, chloroplast precursor (EC 1.18.1.2) (FNR) {Oryza sativa}, ferredoxin-NADP reductase precursor [Zea mays] GI:500751	At4g05390	ferredoxin--NADP+ reductase - like protein ferredoxin--NADP+ reductase, Pisum sativum, PIR:T06773;supported by full-length cDNA: Ceres:33486.		0006118 // electron transport // --- /// 0006118 // electron transport // inferred from electronic annotation	0009507 // chloroplast // inferred from electronic annotation /// 0042651 // thylakoid membrane // inferred from electronic annotation	0004324 // ferredoxin-NADP+ reductase activity // inferred from electronic annotation /// 0016491 // oxidoreductase activity // --- /// 0016491 // oxidoreductase activity // inferred from electronic annotation /// 0050660 // FAD binding // inferred from electronic annotation /// 0050661 // NADP binding // inferred from electronic annotation
8964	253864_at	At4g27460		1.06502	-0.162837	0.675999		9.39406e-05	0.326617	0.000118945			chloroplast	0	AT4G27460.1	F27G19_60|AT4G27460|F27G19.60	0	TAIR GO	68411.t03541 expressed protein	68411.t03541 expressed protein	At4g27460	hypothetical protein		---	0009507 // chloroplast // inferred from electronic annotation	---
4872	249772_at	At5g24130		1.0631	-0.0398079	0.962399		5.95656e-05	0.907241	9.83475e-05			mitochondrion	0	AT5G24130.1	MLE8.5|MLE8_5|AT5G24130	0	TAIR GO	68412.t02543 expressed protein	68412.t02543 expressed protein	At5g24130	unknown protein		---	0005739 // mitochondrion // inferred from electronic annotation	---
17304	262204_at	At2g01100		1.0626	1.50356	1.10475		7.36443e-06	1.5866e-06	6.00821e-06											At2g01100	unknown protein ; supported by full-length cDNA: Ceres: 39741.		---	---	---
4315	249215_at	At5g42800		1.06212	-0.125203	-0.866678		1.2159e-05	0.50324	5.50943e-05			anthocyanin biosynthesis	DIHYDROFLAVONOL 4-REDUCTASE	TT 3	0	Transparent Testa; Dihydroflavonol 4-Reductase	Meinke et al. Plant Physiology, February 2003, Vol. 131, pp. 409–418;TAIR AraCyc	68412.t04634 dihydroflavonol 4-reductase (dihydrokaempferol 4-reductase) (DFR) nearly identical to GI:166686	68412.t04634 dihydroflavonol 4-reductase (dihydrokaempferol 4-reductase) (DFR) nearly identical to GI:166686	At5g42800	dihydroflavonol 4-reductase		0009718 // anthocyanin biosynthetic process // traceable author statement /// 0009813 // flavonoid biosynthetic process // inferred from electronic annotation /// 0044237 // cellular metabolic process // inferred from electronic annotation	0042406 // extrinsic to endoplasmic reticulum membrane // traceable author statement	0003824 // catalytic activity // inferred from electronic annotation /// 0016491 // oxidoreductase activity // inferred from electronic annotation /// 0045552 // dihydrokaempferol 4-reductase activity // traceable author statement /// 0045552 // dihydrokaempferol 4-reductase activity // inferred from electronic annotation /// 0050662 // coenzyme binding // inferred from electronic annotation
13258	258158_at	At3g17790		1.06098	-0.790916	0.596162		7.01694e-06	0.00242953	0.000245063			phosphoric monoester hydrolase activity	0	ATACP5	AT3G17790	0	TAIR GO	68410.t01992 calcineurin-like phosphoesterase family contains Pfam profile: PF00149 calcineurin-like phosphoesterase	68410.t01992 calcineurin-like phosphoesterase family contains Pfam profile: PF00149 calcineurin-like phosphoesterase	At3g17790	acid phosphatase type 5 identical to GB:CAB63938 from [Arabidopsis thaliana];supported by full-length cDNA: Ceres:113666.		0030643 // phosphate ion homeostasis // inferred from expression pattern /// 0042542 // response to hydrogen peroxide // inferred from expression pattern	0009986 // cell surface // inferred from sequence or structural similarity	0003993 // acid phosphatase activity // inferred from electronic annotation /// 0004722 // protein serine/threonine phosphatase activity // RCA /// 0005506 // iron ion binding // inferred from electronic annotation /// 0016787 // hydrolase activity // inferred from electronic annotation /// 0016791 // phosphoric monoester hydrolase activity // inferred from direct assay
14668	259568_at	At1g20490		1.05938	-0.212736	0.0276454		2.71621e-05	0.249459	0.828303			Acyl-activating enzymes (AAE);FAT(Fatty Acid Transporter);4-coumarate--CoA ligase - like family;EF-hand containing proteins:Group II;4-coumarate-CoA ligase activity	Clade V	At1g20490;AT1G20490.1	–;15217958,NP_173473;NM_101899;AT1G20490|F5M15_28|F5M15.28	4CL-like protein;hypothetical protein;EF-hands number:1	Shockey et al. Plant Physiology, June 2003, Vol. 132, pp. 1065–1076;http://plantst.sdsc.edu/;TAIR GO	68408.t02263 4-coumarate:CoA ligase 1 (4-coumaroyl-CoA synthase 1) (4CL1) family similar to SP|Q42524 and SP|Q9S725; contains Pfam AMP-binding enzyme domain PF00501	68408.t02263 4-coumarate:CoA ligase 1 (4-coumaroyl-CoA synthase 1) (4CL1) family similar to SP|Q42524 and SP|Q9S725; contains Pfam AMP-binding enzyme domain PF00501	At1g20490	hypothetical protein		0008152 // metabolic process // inferred from electronic annotation /// 0009698 // phenylpropanoid metabolic process // ---	---	0003824 // catalytic activity // inferred from electronic annotation /// 0016207 // 4-coumarate-CoA ligase activity // inferred from sequence or structural similarity /// 0016207 // 4-coumarate-CoA ligase activity // ---
10621	255521_at	At4g02280		1.05803	-0.161155	0.0552718		1.24524e-05	0.261537	0.68429			Glycosyltransferase Family 4;Glycosyltransferase Gene Families;glycosyltransferase;sucrose biosynthesis	Glycosyltransferase- Family 4;SUCROSE SYNTHETASE	AT4G02280.1	NP_192137.1 , CAB80721.1, AAN13112.1, AAK93678.1, AAC28175.1;NM_116461;T2H3.8|AT4G02280|T2H3_8	putative sucrose synthetase	http://afmb.cnrs-mrs.fr/CAZY/acc.html;TAIR GO;TAIR AraCyc	68411.t00277 sucrose synthase (UDP-glucose-fructose glucosyltransferase/sucrose-UDP glucosyltransferase), putative strong similarity to sucrose synthase GI:6682841 from [Citrus unshiu]	68411.t00277 sucrose synthase (UDP-glucose-fructose glucosyltransferase/sucrose-UDP glucosyltransferase), putative strong similarity to sucrose synthase GI:6682841 from [Citrus unshiu]	At4g02280	putative sucrose synthetase similar to several plant sugar synthetases similar to P. sativum second sugar synthetase, GenBank accession number AJ001071 similar to beet sucrose synthetase (EC 2.4.1.13), GenBank accession number S71494; supported by cDNA: gi_15293134_gb_AY051001.1_		0005985 // sucrose metabolic process // inferred from electronic annotation /// 0005986 // sucrose biosynthetic process // --- /// 0009058 // biosynthetic process // inferred from electronic annotation /// 0010098 // suspensor development // inferred from mutant phenotype	0005739 // mitochondrion // inferred from electronic annotation	0008194 // UDP-glycosyltransferase activity // --- /// 0016157 // sucrose synthase activity // inferred from direct assay /// 0016157 // sucrose synthase activity // --- /// 0016157 // sucrose synthase activity // inferred from electronic annotation /// 0016757 // transferase activity, transferring glycosyl groups // inferred from sequence or structural similarity
4278	249178_at	At5g42890		1.05599	0.571304	0.899068		2.1239e-05	0.00170054	3.81334e-06			sterol carrier activity	0	AT5G42890.1	MBD2_8|AT5G42890|MBD2.8	0	TAIR GO	68412.t04644 expressed protein similar to unknown protein (pir||T28068)	68412.t04644 expressed protein similar to unknown protein (pir||T28068)	At5g42890	putative protein similar to unknown protein (pir||T28068); supported by full-length cDNA: Ceres: 39514.		0008152 // metabolic process // inferred from electronic annotation	---	0005498 // sterol carrier activity // --- /// 0005498 // sterol carrier activity // inferred from electronic annotation /// 0016491 // oxidoreductase activity // inferred from electronic annotation
3051	247951_at	At5g57240		1.05405	0.807242	1.51835		2.10187e-05	0.00160788	9.20491e-07			steroid metabolism	0	AT5G57240.1	MJB24.5|MJB24_5|AT5G57240	0	TAIR GO	68412.t06371 oxysterol-binding protein-related	68412.t06371 oxysterol-binding protein-related	At5g57240	oxysterol-binding protein-like		0008202 // steroid metabolic process // --- /// 0008202 // steroid metabolic process // inferred from electronic annotation	---	0008142 // oxysterol binding // ---
2563	247463_at	At5g62210		1.05401	-0.295929	0.125787		2.69065e-06	0.144822	0.385702			GPI-anchored protein;endomembrane system	Other	AT5G62210.1	AT5G62210|MMI9.4|MMI9_4	0	Georg H.H. Borner et al. Plant Physiology, June 2003, Vol. 132, pp. 568–577;TAIR GO	68412.t06946 embryo-specific protein - like embryo-specific protein 3, Arabidopsis thaliana, PIR:T48490	68412.t06946 embryo-specific protein - like embryo-specific protein 3, Arabidopsis thaliana, PIR:T48490	At5g62210	embryo-specific protein - like embryo-specific protein 3, Arabidopsis thaliana, PIR:T48490; supported by full-length cDNA: Ceres: 28168.		---	0031225 // anchored to membrane // traceable author statement	---
14039	258939_at	At3g10020		1.0514	1.05809	1.3603		9.87412e-06	4.71852e-05	3.38388e-07											At3g10020	unknown protein predicted by genefinder, multiple est matches;supported by full-length cDNA: Ceres:7073.		---	---	---
17944	262844_at	At1g14890		1.05026	0.17875	1.30615		6.35228e-06	0.216171	2.56031e-07			endomembrane system	0	AT1G14890.1	F10B6.30|AT1G14890|F10B6_30	0	TAIR GO	68408.t01574 pectinesterase family similar to pectinesterase GB:X85216 GI:732912 SP|Q43111 [Phaseolus vulgaris], SP|Q42534 from Arabidopsis thaliana; contains Pfam profile PF04043: Plant invertase/pectin methylesterase inhibitor	68408.t01574 pectinesterase family similar to pectinesterase GB:X85216 GI:732912 SP|Q43111 [Phaseolus vulgaris], SP|Q42534 from Arabidopsis thaliana; contains Pfam profile PF04043: Plant invertase/pectin methylesterase inhibitor	At1g14890	unknown protein similar to pectinesterase GB:X85216 GI:732912 [Phaseolus vulgaris];supported by full-length cDNA: Ceres:33355.		---	0012505 // endomembrane system // inferred from electronic annotation	0004857 // enzyme inhibitor activity // inferred from electronic annotation /// 0030599 // pectinesterase activity // inferred from electronic annotation /// 0046910 // pectinesterase inhibitor activity // ---
18425	263325_at	At2g04240		1.04966	-0.63136	0.568543		3.15008e-05	0.0016881	0.000202327			C3H zinc finger family;chloroplast	0	AT2G04240	T23O15.13|AT2G04240|T23O15_13	putative protein	Ohio-AtTFDB;TAIR GO	68409.t00363 C3HC4-type zinc finger protein family contains Pfam profile: PF00097 zinc finger, C3HC4 type (RING finger)	68409.t00363 C3HC4-type zinc finger protein family contains Pfam profile: PF00097 zinc finger, C3HC4 type (RING finger)	At2g04240	putative RING zinc finger protein ; supported by cDNA: gi_13265496_gb_AF324691.2_AF324691		0006970 // response to osmotic stress // inferred from expression pattern /// 0009651 // response to salt stress // inferred from expression pattern	0009507 // chloroplast // inferred from electronic annotation	0005515 // protein binding // inferred from physical interaction /// 0005515 // protein binding // inferred from electronic annotation /// 0008270 // zinc ion binding // inferred from electronic annotation /// 0046872 // metal ion binding // inferred from electronic annotation
10518	255418_at	At4g03200		1.04876	0.0466316	0.653338		2.59307e-05	0.790522	8.42125e-05			carboxypeptidase A activity	0	AT4G03200.1	AT4G03200|F4C21.12|F4C21_12	0	TAIR GO	68411.t00388 expressed protein temporary automated functional assignment	68411.t00388 expressed protein temporary automated functional assignment	At4g03200	predicted protein of unknown function		---	0009507 // chloroplast // inferred from electronic annotation	---
21427	266327_at	At2g46680		1.04587	0.536547	-0.0140785		3.50694e-05	0.00427587	0.905687			HB,Homeobox transcription factor family;nucleus	0	ATHB-7;AT2G46680.1	T3A4.6|AT2G46680	homeodomain transcription factor (ATHB-7)	MGH(stress-consortium),MGH(blast),Ohio-AtTFDB,TAIR(Mendel);TAIR GO	68409.t05180 homeobox-leucine zipper protein ATHB-7 (HD-ZIP protein ATHB-7) identical to homeobox-leucine zipper protein ATHB-7 (HD-ZIP protein ATHB-7) (SP:P46897) [Arabidopsis thaliana];	68409.t05180 homeobox-leucine zipper protein ATHB-7 (HD-ZIP protein ATHB-7) identical to homeobox-leucine zipper protein ATHB-7 (HD-ZIP protein ATHB-7) (SP:P46897) [Arabidopsis thaliana];	At2g46680	homeodomain transcription factor (ATHB-7) identical to SP:P46897; supported by cDNA: gi_15027938_gb_AY045826.1_		0006350 // transcription // inferred from electronic annotation /// 0006355 // regulation of transcription, DNA-dependent // inferred from electronic annotation /// 0009414 // response to water deprivation // inferred from expression pattern /// 0009737 // response to abscisic acid stimulus // inferred from expression pattern /// 0009738 // abscisic acid mediated signaling // inferred from geneti…	0005634 // nucleus // inferred from electronic annotation	0003677 // DNA binding // inferred from electronic annotation /// 0003700 // transcription factor activity // inferred from sequence or structural similarity /// 0003700 // transcription factor activity // inferred from electronic annotation /// 0016563 // transcriptional activator activity // inferred from direct assay /// 0043565 // sequence-specific DNA binding // inferred from electronic anno…
15559	260459_at	At1g68240		1.04366	0.0151221	1.22056		0.000289259	0.947804	6.91475e-05			bHLH,Basic Helix-Loop-Helix family	0	AtbHLH109	0	hypothetical protein	Ohio-AtTFDB	68408.t07038 hypothetical protein	68408.t07038 hypothetical protein	At1g68240	hypothetical protein predicted by genscan+		0045449 // regulation of transcription // inferred from electronic annotation	0005634 // nucleus // inferred from electronic annotation	0003700 // transcription factor activity // inferred from sequence or structural similarity /// 0030528 // transcription regulator activity // inferred from electronic annotation
1925	246825_at	At5g26260		1.04325	1.21688	1.4655		4.83352e-06	9.38514e-06	1.85341e-07			endomembrane system	0	AT5G26260.1	T19G15.110|AT5G26260|T19G15_110	0	TAIR GO	68412.t02808 expressed protein various predicted proteins, Arabidopsis thaliana	68412.t02808 expressed protein various predicted proteins, Arabidopsis thaliana	At5g26260	putative protein various predicted proteins, Arabidopsis thaliana; supported by cDNA: gi_15293178_gb_AY051023.1_		---	0012505 // endomembrane system // inferred from electronic annotation	---
14616	259516_at	At1g20450		1.04292	0.586908	-0.102864		1.95089e-05	0.000707161	0.405807			response to cold	0	LTI29	AT1G20450|LTI45	0	TAIR GO	68408.t02259 dehydrin (ERD10) identical to dehydrin ERD10 (Low-temperature-induced protein LTI45) [Arabidopsis thaliana] SWISS-PROT:P42759	68408.t02259 dehydrin (ERD10) identical to dehydrin ERD10 (Low-temperature-induced protein LTI45) [Arabidopsis thaliana] SWISS-PROT:P42759	At1g20450	hypothetical protein ; supported by cDNA: gi_15081631_gb_AY048208.1_		0006950 // response to stress // inferred from electronic annotation /// 0009409 // response to cold // inferred from expression pattern /// 0009415 // response to water // inferred from electronic annotation	---	---
5720	250620_at	At5g07190		1.04253	0.234086	0.824292		6.44656e-06	0.0826466	0.000109853			GPI-anchored protein;endomembrane system	Other	AT5G07190.1	T28J14_130|AT5G07190|T28J14.130	0	Georg H.H. Borner et al. Plant Physiology, June 2003, Vol. 132, pp. 568–577;TAIR GO	68412.t00742 embryo-specific protein 3 (ATS3)	68412.t00742 embryo-specific protein 3 (ATS3)	At5g07190	embryo-specific protein 3 (ATS3) ; supported by cDNA: gi_13877520_gb_AF370461.1_AF370461		0009793 // embryonic development ending in seed dormancy // traceable author statement	0031225 // anchored to membrane // traceable author statement	---
20194	265094_at	At1g03890		1.04188	-0.0790861	0.650666		0.000743463	0.639789	0.00392995			endomembrane system	0	AT1G03890.1	AT1G03890|F21M11.18|F21M11_18	0	TAIR GO	68408.t00325 globulin (seed storage protein) family similar to Arabidopsis thaliana 12S seed storage proteins SP|P15455 [gi|808937] and SP|P15456, Brassica napus cruciferin storage protein, gi|762919, and others; contains Pfam profile PF00190 Cupin; Location of ESTs YAY049-3' end, gb|Z26364 and YAY049-5' end, gb|Z26363	68408.t00325 globulin (seed storage protein) family similar to Arabidopsis thaliana 12S seed storage proteins SP|P15455 [gi|808937] and SP|P15456, Brassica napus cruciferin storage protein, gi|762919, and others; contains Pfam profile PF00190 Cupin; Location of ESTs YAY049-3' end, gb|Z26364 and YAY049-5' end, gb|Z26363	At1g03890	putative cruciferin 12S seed storage protein highly similar to Brassica napus cruciferin storage protein, gi|762919, arabidopsis 12S seed storage protein, gi|808937 and others. Location of ESTs YAY049-3' end, gb|Z26364 and YAY049-5' end, gb|Z26363		---	0012505 // endomembrane system // inferred from electronic annotation	0045735 // nutrient reservoir activity // --- /// 0045735 // nutrient reservoir activity // inferred from electronic annotation
12024	256924_at	At3g29590		1.0404	0.0661407	-0.0815592		9.8354e-06	0.732954	0.506554			acyltransferase activity	0	AT3G29590.1	MTO24.5|AT3G29590	0	TAIR GO	68410.t03346 transferase family similar to anthocyanin 5-aromatic acyltransferase from Gentiana triflora GI:4185599, malonyl CoA:anthocyanin 5-O-glucoside-6'''-O-malonyltransferase from Perilla frutescens GI:17980232, Salvia splendens GI:17980234; contains Pfam profile PF02458 transferase family	68410.t03346 transferase family similar to anthocyanin 5-aromatic acyltransferase from Gentiana triflora GI:4185599, malonyl CoA:anthocyanin 5-O-glucoside-6'''-O-malonyltransferase from Perilla frutescens GI:17980232, Salvia splendens GI:17980234; contains Pfam profile PF02458 transferase family	At3g29590	Anthocyanin 5-aromatic acyltransferase, putative similar to Anthocyanin 5-aromatic acyltransferase GB:BAA74428 from [Gentiana triflora]		---	---	0008415 // acyltransferase activity // inferred from electronic annotation /// 0016740 // transferase activity // --- /// 0016740 // transferase activity // inferred from electronic annotation
19680	264580_at	At1g05340		1.03967	-0.973866	0.408152		1.64024e-05	6.24967e-05	0.00523566			chloroplast	0	AT1G05340.1	YUP8H12_4|YUP8H12.4|AT1G05340	0	TAIR GO	68408.t00478 expressed protein EST gb|ATTS0295 comes from this gene	68408.t00478 expressed protein EST gb|ATTS0295 comes from this gene	At1g05340	unknown protein EST gb|ATTS0295 comes from this gene;supported by full-length cDNA: Ceres:20380.		---	0009507 // chloroplast // inferred from electronic annotation	---
15281	260181_at	At1g70710		1.03852	-0.267177	0.316224		9.87412e-06	0.0697281	0.00553704			Glycoside Hydrolase Family 9;Hydrolases;Glycoside Hydrolase Gene Families;endomembrane system	Endo-acting glucanases;Glycoside Hydrolase Family 9	AT1G70710.1	NP_177228.1 , CAA67157.1, CAA67156.1, AAO30718.1, AAL67092.1, AAK82545.1, AAG52329.1, AAF09072.1;NM_105739;AT1G70710|F5A18.11|F5A18_11	endo-1,4-beta-glucanase	http://afmb.cnrs-mrs.fr/CAZY/acc.html;http://cellwall.genomics.purdue.edu/families/index.html;TAIR GO	68408.t07354 glycosyl hydrolase family 9 (endo-1,4-beta-glucanase) identical to endo-1,4-beta-glucanase GB:CAA67157 from [Arabidopsis thaliana]	68408.t07354 glycosyl hydrolase family 9 (endo-1,4-beta-glucanase) identical to endo-1,4-beta-glucanase GB:CAA67157 from [Arabidopsis thaliana]	At1g70710	endo-1,4-beta-glucanase identical to endo-1,4-beta-glucanase GB:CAA67157 [Arabidopsis thaliana]; supported by cDNA: gi_15081780_gb_AY048283.1_		0000272 // polysaccharide catabolic process // inferred from electronic annotation /// 0005975 // carbohydrate metabolic process // inferred from electronic annotation /// 0008152 // metabolic process // inferred from electronic annotation /// 0030245 // cellulose catabolic process // inferred from electronic annotation /// 0042547 // cell wall modification during multidimensional cell growth // …	0012505 // endomembrane system // inferred from electronic annotation	0003824 // catalytic activity // inferred from electronic annotation /// 0004553 // hydrolase activity, hydrolyzing O-glycosyl compounds // inferred from electronic annotation /// 0008810 // cellulase activity // inferred from sequence or structural similarity /// 0008810 // cellulase activity // inferred from electronic annotation /// 0016787 // hydrolase activity // inferred from electronic ann…
3305	248205_at	At5g54300		1.03849	0.610815	0.691691		2.45518e-05	0.00520353	0.00114946			endomembrane system	0	AT5G54300.1	MDK4.12|AT5G54300|MDK4_12	0	TAIR GO	68412.t06017 cotton fiber expressed protein 1-related protein	68412.t06017 cotton fiber expressed protein 1-related protein	At5g54300	cotton fiber expressed protein 1-like protein		---	0012505 // endomembrane system // inferred from electronic annotation	---
15246	260146_at	At1g52770		1.03829	0.0110335	0.0356175		4.02674e-05	0.951869	0.800092			signal transducer activity	0	AT1G52770.1	F14G24.4|F14G24_4|AT1G52770	0	TAIR GO	68408.t05394 non-phototropic hypocotyl -related similar to non-phototropic hypocotyl 3 GB:AAF05914 from [Arabidopsis thaliana]	68408.t05394 non-phototropic hypocotyl -related similar to non-phototropic hypocotyl 3 GB:AAF05914 from [Arabidopsis thaliana]	At1g52770	putative non-phototropic hypocotyl similar to non-phototropic hypocotyl 3 GB:AAF05914 from [Arabidopsis thaliana]		0009416 // response to light stimulus // --- /// 0009416 // response to light stimulus // inferred from electronic annotation	---	0004871 // signal transducer activity // --- /// 0004871 // signal transducer activity // inferred from electronic annotation
20053	264953_at	At1g77120		1.03754	-0.277116	0.358836		1.28102e-05	0.0875808	0.00318611			electron transport	0	ADH 1;AT1G77120.1	AT1G77120|F22K20.19|F22K20_19	Alcohol Dehydrogenase; Alcohol Dehydrogenase	Meinke et al. Plant Physiology, February 2003, Vol. 131, pp. 409–418;TAIR GO	68408.t08107 alcohol dehydrogenase (ADH) identical to alcohol dehydrogenase GI:469467 from (Arabidopsis thaliana)	68408.t08107 alcohol dehydrogenase (ADH) identical to alcohol dehydrogenase GI:469467 from (Arabidopsis thaliana)	At1g77120	alcohol dehydrogenase identical to alcohol dehydrogenase GI:469467 from (Arabidopsis thaliana); supported by full-length cDNA: Ceres: 4033.		0001666 // response to hypoxia // inferred from expression pattern /// 0006970 // response to osmotic stress // inferred from genetic interaction /// 0045333 // cellular respiration // traceable author statement	---	0004022 // alcohol dehydrogenase activity // inferred from sequence or structural similarity /// 0004022 // alcohol dehydrogenase activity // inferred from electronic annotation /// 0008270 // zinc ion binding // inferred from electronic annotation /// 0016491 // oxidoreductase activity // inferred from electronic annotation /// 0046872 // metal ion binding // inferred from electronic annotation
8422	253322_at	At4g33980		1.03479	0.387713	1.17707		3.99726e-05	0.0234978	1.60221e-06											At4g33980	putative protein ;supported by full-length cDNA: Ceres:8161.		---	---	---
8822	253722_at	At4g29190		1.03382	0.114368	0.926514		7.65583e-06	0.476714	6.47171e-06			C3H zinc finger family;transcription factor activity	0	AT4G29190.1	F17A13.10|AT4G29190|F17A13_10	0	TAIR(Mendel);TAIR GO	68411.t03748 expressed protein zinc finger transcription factor - Arabidopsis thaliana,PID:g2961542	68411.t03748 expressed protein zinc finger transcription factor - Arabidopsis thaliana,PID:g2961542	At4g29190	putative protein zinc finger transcription factor - Arabidopsis thaliana,PID:g2961542;supported by full-length cDNA: Ceres:16432.		0045449 // regulation of transcription // traceable author statement	---	0003676 // nucleic acid binding // inferred from electronic annotation /// 0003700 // transcription factor activity // inferred from sequence or structural similarity /// 0008270 // zinc ion binding // inferred from electronic annotation
4163	249063_at	At5g44110		1.0327	-0.353693	-0.192962		9.83601e-06	0.037657	0.149134			ABC(ATP-Binding Cassette);ABC Superfamily;transporter activity	NAP subfamily	NAP2;ATNAP2	At5g44110,68172.m03650,MLN1_3;POP1;POP1|AT5G44110	NAP2 non-intrinsic ABC protein;NBD-like protein (gb|AAD20643.1)	http://plantst.sdsc.edu/;TAIR GO	68412.t04793 ABC transporter family protein	68412.t04793 ABC transporter family protein	At5g44110	NBD-like protein (gb|AAD20643.1) ;supported by full-length cDNA: Ceres:33802.		0006810 // transport // inferred from electronic annotation	0016020 // membrane // inferred from electronic annotation	0000166 // nucleotide binding // inferred from electronic annotation /// 0005215 // transporter activity // inferred from sequence or structural similarity /// 0005524 // ATP binding // inferred from electronic annotation /// 0016887 // ATPase activity // inferred from electronic annotation /// 0017111 // nucleoside-triphosphatase activity // inferred from electronic annotation
20814	265714_at	At2g03520		1.032	-0.150325	0.339342		0.000100584	0.300795	0.0296128			mitochondrion	0	AT2G03520.1	AT2G03520|T4M8.4|T4M8_4	0	TAIR GO	68409.t00275 integral membrane protein -related	68409.t00275 integral membrane protein -related	At2g03520	putative integral membrane protein		0006810 // transport // inferred from electronic annotation	0005739 // mitochondrion // inferred from electronic annotation /// 0016020 // membrane // inferred from electronic annotation /// 0016021 // integral to membrane // inferred from electronic annotation	0000166 // nucleotide binding // inferred from electronic annotation /// 0005524 // ATP binding // inferred from electronic annotation
20321	265221_s_at	At2g02010		1.02771	-0.808429	0.203736		6.08373e-06	0.000238888	0.122886			GAD;glutamate decarboxylation to succinate;glutamate degradation I	GLUTAMATE DECARBOXYLASE	GAD.c;AT2G02010.1	NM_126262;F14H20.8|AT2G02010|F14H20_8	0	TAIR GO;TAIR AraCyc	68409.t00114 glutamate decarboxylase	68409.t00114 glutamate decarboxylase	At2g02010	putative glutamate decarboxylase ; supported by cDNA: gi_13605709_gb_AF361836.1_AF361836		0006536 // glutamate metabolic process // inferred from electronic annotation /// 0019752 // carboxylic acid metabolic process // inferred from electronic annotation	---	0003824 // catalytic activity // inferred from electronic annotation /// 0004351 // glutamate decarboxylase activity // inferred from electronic annotation /// 0005516 // calmodulin binding // inferred from sequence or structural similarity /// 0016829 // lyase activity // inferred from electronic annotation /// 0016831 // carboxy-lyase activity // inferred from electronic annotation /// 0030170 …
21329	266229_at	At2g28840		1.02669	0.138575	0.545782		2.81593e-05	0.436657	0.00122152											At2g28840	putative RING zinc finger ankyrin protein ; supported by cDNA: gi_13926221_gb_AF370581.1_AF370581		---	---	0005515 // protein binding // --- /// 0005515 // protein binding // inferred from electronic annotation /// 0008270 // zinc ion binding // inferred from electronic annotation /// 0046872 // metal ion binding // inferred from electronic annotation
2893	247793_at	At5g58650		1.02422	-0.299057	0.592291		9.55196e-05	0.23903	0.0014893			endomembrane system	0	AT5G58650.1	MZN1.10|AT5G58650|MZN1_10	0	TAIR GO	68412.t06539 expressed protein	68412.t06539 expressed protein	At5g58650	putative protein ; supported by cDNA: gi_15529263_gb_AY052256.1_		---	0012505 // endomembrane system // inferred from electronic annotation	---
22511	267411_at	At2g34930		1.02363	0.0962761	0.295605		4.96715e-06	0.565238	0.0231362			endomembrane system	0	AT2G34930.1	AT2G34930|F19I3.16|F19I3_16	0	TAIR GO	68409.t03822 disease resistance protein family contains leucine rich-repeat domains Pfam:PF00560, INTERPRO:IPR001611; similar to Cf-2.1 [Lycopersicon pimpinellifolium] gi|1184075|gb|AAC15779	68409.t03822 disease resistance protein family contains leucine rich-repeat domains Pfam:PF00560, INTERPRO:IPR001611; similar to Cf-2.1 [Lycopersicon pimpinellifolium] gi|1184075|gb|AAC15779	At2g34930	putative disease resistance protein		0006952 // defense response // --- /// 0007165 // signal transduction // --- /// 0050832 // defense response to fungus // inferred from mutant phenotype	0012505 // endomembrane system // inferred from electronic annotation	0005515 // protein binding // non-traceable author statement /// 0005515 // protein binding // --- /// 0005515 // protein binding // inferred from electronic annotation
8619	253519_at	At4g31240		1.02292	-0.229462	0.445694		0.000142896	0.177765	0.00978313			thioredoxin	0	AT4G31240.1	AT4G31240|F8F16_60|F8F16.60	0	TAIR GO	68411.t03976 receptor kinase -related temporary automated functional assignment	68411.t03976 receptor kinase -related temporary automated functional assignment	At4g31240	predicted protein red-1 gene, M.musculus, PATCHX:E209012;supported by full-length cDNA: Ceres:34120.		0006118 // electron transport // inferred from electronic annotation	---	0004872 // receptor activity // inferred from electronic annotation /// 0009055 // electron carrier activity // inferred from electronic annotation /// 0016301 // kinase activity // inferred from electronic annotation
22636	267536_at	At2g42010		1.02139	0.19371	0.174413		5.00834e-06	0.290478	0.23288			Acyl Lipid Metabolism;Phospholipase D;phospholipid biosynthesis;lipases pathway	Phospholipase D beta;C2-PLD subfamily	PLD BETA 1;PLDbeta1;AT2G42010.1	NM_129765;AAB63542;T6D20_10|T6D20.10|AT2G42010	phospholipase D;PIP2-requiring PLD that is activated by micromolar calcium	http://www.plantbiology.msu.edu/lipids/genesurvey/master_table.htm;TAIR GO;TAIR AraCyc	68409.t04629 phospholipase D (PLDbeta) identical to phospholipase D (PLDbeta) GI:15284210 from [Arabidopsis thaliana]	68409.t04629 phospholipase D (PLDbeta) identical to phospholipase D (PLDbeta) GI:15284210 from [Arabidopsis thaliana]	At2g42010	phospholipase D ; supported by cDNA: gi_15284210_gb_U84568.2_ATU84568		0008152 // metabolic process // inferred from electronic annotation /// 0009816 // defense response to bacterium, incompatible interaction // inferred from expression pattern /// 0016042 // lipid catabolic process // inferred from electronic annotation /// 0046470 // phosphatidylcholine metabolic process // inferred from electronic annotation	0016020 // membrane // inferred from electronic annotation	0003824 // catalytic activity // inferred from electronic annotation /// 0004630 // phospholipase D activity // inferred from direct assay /// 0004630 // phospholipase D activity // inferred from sequence or structural similarity /// 0004630 // phospholipase D activity // inferred from electronic annotation /// 0005509 // calcium ion binding // inferred from electronic annotation /// 0016787 // h…
5393	250293_s_at	At5g13360		1.02134	0.0774574	0.0496957		7.35967e-06	0.668492	0.680024		AUXIN-GH3-14	Acyl-activating enzymes (AAE);auxin inducible	Clade III	GH3 14	–	Putative hormone adenylase	Shockey et al. Plant Physiology, June 2003, Vol. 132, pp. 1065–1076	68412.t01388 auxin reponsive - like protein Nt-gh3 deduced protein, Nicotiana tabacum, EMBL:AF123503	68412.t01388 auxin reponsive - like protein Nt-gh3 deduced protein, Nicotiana tabacum, EMBL:AF123503	At5g13360	auxin reponsive - like protein Nt-gh3 deduced protein, Nicotiana tabacum, EMBL:AF123503		0009733 // response to auxin stimulus // ---	---	---
16693	261593_at	At1g33170		1.02041	0.173389	0.865078		1.92832e-05	0.618084	5.5542e-06			mitochondrion	0	AT1G33170.1	T9L6.6|AT1G33170|T9L6_6	0	TAIR GO	68408.t03645 dehydration-induced protein family similar to early-responsive to dehydration stress ERD3 protein [Arabidopsis thaliana] GI:15320410; contains Pfam profile PF03141: Putative methyltransferase	68408.t03645 dehydration-induced protein family similar to early-responsive to dehydration stress ERD3 protein [Arabidopsis thaliana] GI:15320410; contains Pfam profile PF03141: Putative methyltransferase	At1g33170	unknown protein		---	0005739 // mitochondrion // inferred from electronic annotation	---
3437	248337_at	At5g52310		1.02026	0.249181	0.154154		2.23455e-06	0.0785426	0.146818			response to cold	0	COR78	RESPONSIVE TO DESSICATION 29A|AT5G52310|COLD REGULATED 78|LTI78|RD29A	COLD REGULATED 78	TAIR GO	68412.t05773 low-temperature-induced protein 78 (sp|Q06738)	68412.t05773 low-temperature-induced protein 78 (sp|Q06738)	At5g52310	low-temperature-induced protein 78 (sp|Q06738) ; supported by cDNA: gi_348691_gb_L22567.1_ATHCOR78A		0006970 // response to osmotic stress // inferred from genetic interaction /// 0009269 // response to desiccation // inferred from mutant phenotype /// 0009409 // response to cold // inferred from expression pattern /// 0009414 // response to water deprivation // inferred from expression pattern /// 0009651 // response to salt stress // inferred from expression pattern /// 0009737 // response to …	---	---
19311	264211_at	At1g22770		1.01803	-0.541772	-0.425024		6.86588e-06	0.00150801	0.000882332			circadian, phyB;flower development;nucleoplasm	input;a nuclear protein involved in PhyB signaling	GI	GIGANTEA(full_name), FB;FB;GIGANTEA|GI|AT1G22770	yes (mRNA);Circadian regulated expression ;Gigantea; Membrane Protein;GIGANTEA	Meinke et al. Plant Physiology, February 2003, Vol. 131, pp. 409–418;TAIR GO	68408.t02527 gigantea protein -related strong similarity to GB:CAB56039 from [Arabidopsis thaliana]	68408.t02527 gigantea protein -related strong similarity to GB:CAB56039 from [Arabidopsis thaliana]	At1g22770	putative gigantea protein strong similarity to GB:CAB56039 from [Arabidopsis thaliana]; supported by cDNA: gi_6002679_gb_AF105064.1_AF105064		0007275 // multicellular organismal development // inferred from electronic annotation /// 0009409 // response to cold // inferred from mutant phenotype /// 0009585 // red, far-red light phototransduction // inferred from electronic annotation /// 0009908 // flower development // traceable author statement /// 0009908 // flower development // inferred from electronic annotation /// 0010017 // red…	0005634 // nucleus // inferred from direct assay /// 0005634 // nucleus // inferred from electronic annotation /// 0005654 // nucleoplasm // inferred from direct assay	0005515 // protein binding // inferred from physical interaction
14679	259579_at	At1g28010		1.01763	0.198878	0.114002		0.00268429	0.231777	0.370182			ABC(ATP-Binding Cassette);ABC Superfamily;ABC transporters;ATP-binding cassette (ABC) transporter activity	MDR subfamily;P-glycoprotein-2	MDR12;ATMDR12;AT1G28010.1	At1g28010,68170.m02544,F13K9_11;NM_102566;F13K9_11|AT1G28010|F13K9.11	MDR12 multidrug restistance transporter;P-glycoprotein, putative	http://plantst.sdsc.edu/;TAIR GO	68408.t03059 multidrug resistance P-glycoprotein, putative similar to mdr-like P-glycoprotein GI:3849833 from [Arabidopsis thaliana]	68408.t03059 multidrug resistance P-glycoprotein, putative similar to mdr-like P-glycoprotein GI:3849833 from [Arabidopsis thaliana]	At1g28010	P-glycoprotein, putative similar to P-glycoprotein GI:6671365 [Gossypium hirsutum]		0006810 // transport // inferred from electronic annotation	0016020 // membrane // inferred from electronic annotation /// 0016021 // integral to membrane // inferred from electronic annotation	0000166 // nucleotide binding // inferred from electronic annotation /// 0005524 // ATP binding // inferred from electronic annotation /// 0016887 // ATPase activity // inferred from electronic annotation /// 0017111 // nucleoside-triphosphatase activity // inferred from electronic annotation /// 0042626 // ATPase activity, coupled to transmembrane movement of substances // inferred from sequence…
2025	246925_at	At5g25180		1.01343	-0.110211	1.23416		2.07099e-05	0.43027	1.20706e-05			Cytochrome P450;cytochrome P450 activity	CYP71B	CYP71B14	NM_122427;AT5G25180	cytochrome P450 71B1 - like protein	TAIR GO	68412.t02678 cytochrome P450 71B14 Identical to cytochrome P450 71B14 (SP:P58051) [Arabidopsis thaliana]; cytochrome P450 71B1, Thlaspi arvense, SWISSPROT:C7B1_THLAR; similar to cytochrome P450 CYP83D1p (GIi:2739002) [Glycine max]	68412.t02678 cytochrome P450 71B14 Identical to cytochrome P450 71B14 (SP:P58051) [Arabidopsis thaliana]; cytochrome P450 71B1, Thlaspi arvense, SWISSPROT:C7B1_THLAR; similar to cytochrome P450 CYP83D1p (GIi:2739002) [Glycine max]	At5g25180	cytochrome P450 71B1 - like protein cytochrome P450 71B1, Thlaspi arvense, SWISSPROT:C7B1_THLAR		0006118 // electron transport // inferred from electronic annotation	0012505 // endomembrane system // inferred from electronic annotation /// 0016020 // membrane // inferred from electronic annotation /// 0016021 // integral to membrane // inferred from electronic annotation	0004497 // monooxygenase activity // inferred from electronic annotation /// 0005506 // iron ion binding // inferred from electronic annotation /// 0016491 // oxidoreductase activity // inferred from electronic annotation /// 0019825 // oxygen binding // RCA /// 0020037 // heme binding // inferred from electronic annotation /// 0046872 // metal ion binding // inferred from electronic annotation
13267	258167_at	At3g21560		1.01144	-0.530638	-0.23159		1.02658e-05	0.00218149	0.0318813			Glycosyl transferases;Glycosyltransferase Family 1;metabolism	GT family 1	AT3G21560.1	NP_188793.1 , BAB02351.1, AAN13000.1, AAM13998.1;AT3G21560|MIL23.13	0	http://cellwall.genomics.purdue.edu/families/index.html;http://afmb.cnrs-mrs.fr/CAZY/acc.html;TAIR GO	68410.t02407 UDP-glucosyltransferase, putative similar to UDP-glucose:sinapate glucosyltransferase GI:9794913 from [Brassica napus]	68410.t02407 UDP-glucosyltransferase, putative similar to UDP-glucose:sinapate glucosyltransferase GI:9794913 from [Brassica napus]	At3g21560	UDP-glucose:indole-3-acetate beta-D-glucosyltransferase, putative similar to UDP-glucose:indole-3-acetate beta-D-glucosyltransferase GB:AAB58497		0008152 // metabolic process // inferred from electronic annotation	0005737 // cytoplasm // inferred from direct assay	0008194 // UDP-glycosyltransferase activity // --- /// 0016740 // transferase activity // inferred from electronic annotation /// 0016757 // transferase activity, transferring glycosyl groups // inferred from electronic annotation /// 0016758 // transferase activity, transferring hexosyl groups // inferred from electronic annotation /// 0050284 // sinapate 1-glucosyltransferase activity // inferr…
2686	247586_at	At5g60660		1.0097	-0.754183	0.505254		7.51808e-05	0.000169995	0.000822989			MIP(The Major Intrinsic Protein);Aquaporin Families;MIP family;water channel activity	Delta tonoplast integral protein family	PIP2;4;PIP2F	At5g60660,PIP2f,T04164,68172.m05376,mup24_70;NM_125459;AT5G60660|MUP24_9|PIP2;4|PIP2F|MUP24.9	PIP2;4 pm intrinsic protein 2f;mipC protein - like (aquaporin)	http://plantst.sdsc.edu/;TAIR GO	68412.t06774 major intrinsic protein (MIP) family similar to mipC protein GI:1657948 from [Mesembryanthemum crystallinum]	68412.t06774 major intrinsic protein (MIP) family similar to mipC protein GI:1657948 from [Mesembryanthemum crystallinum]	At5g60660	mipC protein - like (aquaporin) mipC protein, common ice plant, PIR:T12440;supported by full-length cDNA: Ceres:33231.		0006810 // transport // inferred from electronic annotation	0016020 // membrane // inferred from electronic annotation /// 0016021 // integral to membrane // inferred from electronic annotation	0005215 // transporter activity // inferred from electronic annotation /// 0015250 // water channel activity // inferred from sequence similarity
5520	250420_at	At5g11260		1.00758	-0.0895797	0.133877		3.24227e-05	0.638791	0.277423			bZIP transcription factor family;nucleus	0	HY5,AtbZIP56;HY 5;HY5	HY5;AT5G11260|BZIP TRANSCRIPTION FACTOR HY5|HY5|ELONGATED HYPOCOTYL 5	bZIP protein HY5,bZIP protein HY5;Elongated Hypocotyl; bZIP Transcription Factor;ELONGATED HYPOCOTYL 5	MGH(literature),MGH(blast),Ohio-AtTFDB,TAIR(Mendel);Meinke et al. Plant Physiology, February 2003, Vol. 131, pp. 409–418;TAIR GO	68412.t01188 bZIP protein HY5 identical to HY5 protein GI:2251085 from [Arabidopsis thaliana]	68412.t01188 bZIP protein HY5 identical to HY5 protein GI:2251085 from [Arabidopsis thaliana]	At5g11260	HY5(bZIP transcription factor family) identical to HY5 protein GI:2251084 from [Arabidopsis thaliana]		0006350 // transcription // inferred from electronic annotation /// 0006355 // regulation of transcription, DNA-dependent // inferred from electronic annotation /// 0009585 // red, far-red light phototransduction // inferred from electronic annotation /// 0009640 // photomorphogenesis // traceable author statement /// 0010017 // red or far red light signaling pathway // inferred from electronic a…	0005634 // nucleus // inferred from direct assay /// 0005634 // nucleus // inferred from electronic annotation	0003677 // DNA binding // inferred from electronic annotation /// 0003700 // transcription factor activity // inferred from electronic annotation /// 0005515 // protein binding // inferred from physical interaction /// 0043565 // sequence-specific DNA binding // inferred from electronic annotation /// 0046983 // protein dimerization activity // inferred from electronic annotation
20361	265261_at	At2g42990		1.00553	-0.0589573	1.11743		0.000128321	0.802733	4.4432e-05			enzyme activity	0	AT2G42990.1	F23E6.2|F23E6_2|AT2G42990	0	TAIR GO	68409.t04749 GDSL-motif lipase/hydrolase protein similar to family II lipase EXL3 (GI:15054386), EXL1 (GI:15054382), EXL2 (GI:15054384) [Arabidopsis thaliana]; contains Pfam profile PF00657: Lipase/Acylhydrolase with GDSL-like motif	68409.t04749 GDSL-motif lipase/hydrolase protein similar to family II lipase EXL3 (GI:15054386), EXL1 (GI:15054382), EXL2 (GI:15054384) [Arabidopsis thaliana]; contains Pfam profile PF00657: Lipase/Acylhydrolase with GDSL-like motif	At2g42990	putative APG isolog protein		0006629 // lipid metabolic process // inferred from electronic annotation	0012505 // endomembrane system // inferred from electronic annotation	0016787 // hydrolase activity // inferred from electronic annotation /// 0016788 // hydrolase activity, acting on ester bonds // inferred from electronic annotation /// 0016789 // carboxylic ester hydrolase activity // ---
18533	263433_at	At2g22240		1.00452	-0.356447	0.137274		0.000149758	0.038301	0.34175			inositol-3-phosphate synthase activity	0	AT2G22240	AT2G22240|T26C19.10|T26C19_10	0	TAIR GO	68409.t02369 myo-inositol 1-phosphate synthase -related	68409.t02369 myo-inositol 1-phosphate synthase -related	At2g22240	putative myo-inositol 1-phosphate synthase ; supported by cDNA: gi_15450746_gb_AY053415.1_		0006021 // inositol biosynthetic process // --- /// 0006021 // inositol biosynthetic process // inferred from electronic annotation /// 0008654 // phospholipid biosynthetic process // --- /// 0008654 // phospholipid biosynthetic process // inferred from electronic annotation /// 0009408 // response to heat // inferred from expression pattern /// 0009644 // response to high light intensity // infe…	---	0004512 // inositol-3-phosphate synthase activity // --- /// 0004512 // inositol-3-phosphate synthase activity // inferred from electronic annotation /// 0016853 // isomerase activity // inferred from electronic annotation
8486	253386_at	At4g33030		1.00275	-0.178802	0.335132		2.09473e-05	0.313469	0.00272861			Acyl Lipid Metabolism;sulfotransferase activity;glycosylglyceride biosynthesis	Sulfolipid Biosynthesis Protein;UDP-sulfoquinovose synthase	SQD 1;SQD1	AT4G33030|UDP-SULFOQUINOVOSE SYNTHASE	sulfolipid biosynthesis protein SQD1;Sulfoquinovosyl Diacyglycerol Deficient; Sulfolipid Biosynthetic Protein	http://www.plantbiology.msu.edu/lipids/genesurvey/master_table.htm;Meinke et al. Plant Physiology, February 2003, Vol. 131, pp. 409–418;TAIR GO;TAIR AraCyc	68411.t04202 UDP-sulfoquinovose synthase (sulfite:UDP-glucose sulfotransferase) (sulfolipid biosynthesis protein) (SQD1) identical to gi:2736155	68411.t04202 UDP-sulfoquinovose synthase (sulfite:UDP-glucose sulfotransferase) (sulfolipid biosynthesis protein) (SQD1) identical to gi:2736155	At4g33030	sulfolipid biosynthesis protein SQD1 ; supported by cDNA: gi_14190482_gb_AF380641.1_AF380641		0009247 // glycolipid biosynthetic process // inferred from direct assay /// 0016036 // cellular response to phosphate starvation // inferred from mutant phenotype /// 0044237 // cellular metabolic process // inferred from electronic annotation /// 0046506 // sulfolipid biosynthetic process // inferred from direct assay	0009507 // chloroplast // inferred from direct assay /// 0009507 // chloroplast // inferred from electronic annotation	0003824 // catalytic activity // inferred from electronic annotation /// 0008146 // sulfotransferase activity // inferred from direct assay /// 0016787 // hydrolase activity // inferred from electronic annotation /// 0046507 // UDPsulfoquinovose synthase activity // inferred from direct assay /// 0046507 // UDPsulfoquinovose synthase activity // inferred from electronic annotation /// 0050662 // …
17218	262118_at	At1g02850		1.00078	-0.391097	0.30912		9.35132e-06	0.0148252	0.00853066			glucosidase;Glycoside Hydrolase Family 1;Glycoside Hydrolase Gene Families;endomembrane system	Glycoside Hydrolase Family 28	Glu5;AT1G02850.1	AAF02882 ;NP_563666.1 , NP_171784.1, AAL32841.1, AAK83616.1, AAF02882.1, AAN64528.1 ;NM_100166;AT1G02850|F22D16.15|F22D16_15	beta-glucosidase, putative	http://www.biology.uiowa.edu/arabidopsis/glucosidase.htm;http://afmb.cnrs-mrs.fr/CAZY/acc.html;TAIR GO	68408.t00220 glycosyl hydrolase family 1 similar to beta-glucosidase GI:5030906 from [Polygonum tinctorium]	68408.t00220 glycosyl hydrolase family 1 similar to beta-glucosidase GI:5030906 from [Polygonum tinctorium]	At1g02850	beta-glucosidase, putative similar to beta-glucosidase GI:5030906 from [Polygonum tinctorium]; supported by cDNA: gi_15146265_gb_AY049274.1_		0005975 // carbohydrate metabolic process // inferred from electronic annotation	0012505 // endomembrane system // inferred from electronic annotation	0003824 // catalytic activity // inferred from electronic annotation /// 0004553 // hydrolase activity, hydrolyzing O-glycosyl compounds // --- /// 0004553 // hydrolase activity, hydrolyzing O-glycosyl compounds // inferred from electronic annotation /// 0015926 // glucosidase activity // inferred from electronic annotation /// 0043169 // cation binding // inferred from electronic annotation
7463	252363_at	At3g48460		0.997468	-0.386979	0.222003		6.23962e-06	0.0161716	0.0849832			lipase activity;glycerol biosynthesis	LIPASE	AT3G48460.1	T29H11.20|AT3G48460	0	TAIR GO;TAIR AraCyc	68410.t04819 GDSL-motif lipase/hydrolase protein similar to lipase [Arabidopsis thaliana] GI:1145627; contains InterPro Entry IPR001087 Lipolytic enzyme, G-D-S-L family	68410.t04819 GDSL-motif lipase/hydrolase protein similar to lipase [Arabidopsis thaliana] GI:1145627; contains InterPro Entry IPR001087 Lipolytic enzyme, G-D-S-L family	At3g48460	lipase - like protein lipase Arab-1, Arabidopsis thaliana, PIR2:S68410;supported by full-length cDNA: Ceres:13870.		0006629 // lipid metabolic process // inferred from electronic annotation	0012505 // endomembrane system // inferred from electronic annotation	0016788 // hydrolase activity, acting on ester bonds // inferred from electronic annotation /// 0016789 // carboxylic ester hydrolase activity // ---
1325	246225_at	At4g36910		0.996038	0.435998	0.579528		1.21579e-05	0.0614786	9.10223e-05			chloroplast	0	AT4G36910.1	AP22_61|AT4G36910|AP22.61	0	TAIR GO	68411.t04673 CBS domain containing protein contains Pfam profile PF00571: CBS domain	68411.t04673 CBS domain containing protein contains Pfam profile PF00571: CBS domain	At4g36910	putative protein ;supported by full-length cDNA: Ceres:13475.		---	0009507 // chloroplast // inferred from electronic annotation	---
3828	248728_at	At5g48000		0.995989	-0.958906	-0.0020001		2.61843e-05	0.000434777	0.986051			Cytochrome P450;cytochrome P450 activity	CYP708A	CYP708A2	NM_124174;AT5G48000	cytochrome P450-like protein	TAIR GO	68412.t05260 cytochrome p450 family	68412.t05260 cytochrome p450 family	At5g48000	cytochrome P450-like protein		0006118 // electron transport // inferred from electronic annotation	0012505 // endomembrane system // inferred from electronic annotation /// 0016020 // membrane // inferred from electronic annotation	0004497 // monooxygenase activity // inferred from electronic annotation /// 0005506 // iron ion binding // inferred from electronic annotation /// 0016491 // oxidoreductase activity // inferred from electronic annotation /// 0019825 // oxygen binding // RCA /// 0020037 // heme binding // inferred from electronic annotation /// 0046872 // metal ion binding // inferred from electronic annotation
14515	259415_at	At1g02330		0.995873	0.748115	0.349892		1.31438e-05	0.000121596	0.0213483											At1g02330	hypothetical protein contains similarity to hepatocellular carcinoma-associated antigen 59 GI:7158847 from [Homo sapiens]; supported by cDNA: gi_13937156_gb_AF372932.1_AF372932		---	---	---
8154	253054_at	At4g37580		0.994988	-0.269745	1.17915		4.20335e-05	0.0854513	4.02971e-06			photomorphogenesis	0	HLS 1;HLS1	COP 3;COP3|CONSTITUTIVE PHOTOMORPHOGENIC 3|HOOKLESS 1|AT4G37580|UNS2	Hookless; N-Acetyltransferase;CONSTITUTIVE PHOTOMORPHOGENIC 3	Meinke et al. Plant Physiology, February 2003, Vol. 131, pp. 409–418;TAIR GO	68411.t04754 GCN5-related N-acetyltransferase (GNAT) family contains Pfam profile PF00583: acetyltransferase, GNAT family	68411.t04754 GCN5-related N-acetyltransferase (GNAT) family contains Pfam profile PF00583: acetyltransferase, GNAT family	At4g37580	probable N-acetyltransferase hookless 1		0008152 // metabolic process // inferred from electronic annotation /// 0009640 // photomorphogenesis // inferred from mutant phenotype /// 0009723 // response to ethylene stimulus // inferred from mutant phenotype /// 0009734 // auxin mediated signaling pathway // inferred from mutant phenotype /// 0009826 // unidimensional cell growth // inferred from mutant phenotype	---	0008080 // N-acetyltransferase activity // inferred from sequence or structural similarity /// 0008080 // N-acetyltransferase activity // inferred from electronic annotation /// 0016740 // transferase activity // inferred from electronic annotation
21452	266352_at	At2g01610		0.990466	-0.401005	0.122394		2.0895e-05	0.0267364	0.313597			endomembrane system	0	AT2G01610.1	AT2G01610|T8O11.22|T8O11_22	0	TAIR GO	68409.t00071 pectinesterase - related low similarity to SP|Q42534 Pectinesterase 2 precursor (EC 3.1.1.11) (Pectin methylesterase 2) (PE 2) {Arabidopsis thaliana}; contains Pfam profile PF04043: Plant invertase/pectin methylesterase inhibitor	68409.t00071 pectinesterase - related low similarity to SP|Q42534 Pectinesterase 2 precursor (EC 3.1.1.11) (Pectin methylesterase 2) (PE 2) {Arabidopsis thaliana}; contains Pfam profile PF04043: Plant invertase/pectin methylesterase inhibitor	At2g01610	unknown protein		---	0012505 // endomembrane system // inferred from electronic annotation	0004857 // enzyme inhibitor activity // inferred from electronic annotation /// 0030599 // pectinesterase activity // inferred from electronic annotation /// 0046910 // pectinesterase inhibitor activity // ---
16347	261247_at	At1g20070		0.989651	0.257512	-0.110885		4.40081e-06	0.1586	0.308693			chloroplast	0	AT1G20070.1	T20H2_15|AT1G20070|T20H2.15	0	TAIR GO	68408.t02224 expressed protein	68408.t02224 expressed protein	At1g20070	hypothetical protein predicted by genemark.hmm		---	0009507 // chloroplast // inferred from electronic annotation	---
8730	253630_at	At4g30490		0.989439	-0.0462507	-0.339534		9.48882e-06	0.80639	0.00301559			mitochondrion	0	AT4G30490.1	F17I23.170|F17I23_170|AT4G30490	0	TAIR GO	68411.t03888 expressed protein putative ATPase - Haematobia irritans,PID:g525318	68411.t03888 expressed protein putative ATPase - Haematobia irritans,PID:g525318	At4g30490	putative protein putative ATPase - Haematobia irritans,PID:g525318;supported by full-length cDNA: Ceres:4.		---	0005739 // mitochondrion // inferred from electronic annotation	0016887 // ATPase activity // ---
14805	259705_at	At1g77450		0.989149	-0.321737	0.137818		8.60029e-06	0.023524	0.246776			NAC domain transcription factor family;transcription factor activity	0	AT1G77450.1	T5M16_4|T5M16.4|AT1G77450	GRAB1-like protein	Ohio-AtTFDB,TAIR(Mendel);TAIR GO	68408.t08144 No apical meristem (NAM) protein family contains Pfam PF02365: No apical meristem (NAM) domain; similar to GRAB1 protein GB:CAA09371, a novel member of the NAC domain family	68408.t08144 No apical meristem (NAM) protein family contains Pfam PF02365: No apical meristem (NAM) domain; similar to GRAB1 protein GB:CAA09371, a novel member of the NAC domain family	At1g77450	GRAB1-like protein similar to GRAB1 protein GB:CAA09371, a novel member of the NAC domain family;supported by full-length cDNA: Ceres:36478.		0007275 // multicellular organismal development // --- /// 0045449 // regulation of transcription // inferred from electronic annotation	---	0003677 // DNA binding // inferred from electronic annotation /// 0003700 // transcription factor activity // inferred from sequence or structural similarity
12861	257761_at	At3g23090		0.988884	0.711416	0.222024		7.96335e-06	0.00282419	0.0782834											At3g23090	unknown protein		---	---	---
16664	261564_at	At1g01720		0.987994	-0.165653	0.534147		3.53533e-06	0.291196	0.000199534			NAC domain transcription factor family (NAM);transcriptional activator activity	0	ATAF1,ATAF1;ATAF1	AT1G01720	No apical meristem (NAM) family protein,NAC domain protein, putative	MGH(literature),Ohio-AtTFDB,TAIR(Mendel);TAIR GO	68408.t00079 No apical meristem (NAM) protein family contains Pfam PF02365: No apical meristem (NAM) domain; similar to NAC domain protein NAM GB:AAD17313 GI:4325282 from [Arabidopsis thaliana]	68408.t00079 No apical meristem (NAM) protein family contains Pfam PF02365: No apical meristem (NAM) domain; similar to NAC domain protein NAM GB:AAD17313 GI:4325282 from [Arabidopsis thaliana]	At1g01720	NAC domain protein, putative similar to NAC domain protein NAM GB:AAD17313 GI:4325282 from [Arabidopsis thaliana];supported by full-length cDNA: Ceres:20909.		0006350 // transcription // inferred from electronic annotation /// 0006355 // regulation of transcription, DNA-dependent // inferred from electronic annotation /// 0007275 // multicellular organismal development // RCA /// 0009611 // response to wounding // inferred from expression pattern /// 0045449 // regulation of transcription // inferred from electronic annotation	0005634 // nucleus // inferred from electronic annotation	0003677 // DNA binding // inferred from electronic annotation /// 0016563 // transcriptional activator activity // traceable author statement
11043	255943_at	At1g22370		0.987689	-0.385217	0.0450554		0.00107101	0.0906524	0.766926			Glycosyl transferases;Glycosyltransferase Family 1;Glycosyltransferase Gene Families;glycosyltransferase	GT family 1;Glycosyltransferase- Family 1	AT1G22370.1	NP_564170.1 , AAL76149.1, AAK64001.1, AAF87255.1;NM_102087;AT1G22370|T16E15.2|T16E15_2	UDP-glucose glucosyltransferase, putative	http://cellwall.genomics.purdue.edu/families/index.html;http://afmb.cnrs-mrs.fr/CAZY/acc.html;TAIR GO	68408.t02484 glycosyltransferase family glycosyltransferase family	68408.t02484 glycosyltransferase family glycosyltransferase family	At1g22370	UDP-glucose glucosyltransferase, putative similar to UDP-glucose glucosyltransferase GI:3928543 from [Arabidopsis thaliana]; supported by cDNA: gi_14532545_gb_AY039897.1_		0008152 // metabolic process // inferred from electronic annotation	0009507 // chloroplast // inferred from electronic annotation	0016740 // transferase activity // inferred from electronic annotation /// 0016757 // transferase activity, transferring glycosyl groups // inferred from sequence or structural similarity /// 0016757 // transferase activity, transferring glycosyl groups // --- /// 0016757 // transferase activity, transferring glycosyl groups // inferred from electronic annotation /// 0016758 // transferase activi…
19007	263907_at	At2g36270		0.986462	0.505481	0.635431		3.19633e-05	0.00149743	0.00691412			bZIP transcription factor family;Sugar signaling;ABA;nucleus	bZIP transcription factor in ABA signalling;Transcription	ABI5,AtbZIP39;abi5;ABI5/AtbZIP39;ABI 5;AT2G36270.1	ABSCISIC ACID-INSENSITIVE5,ABI5;ABI5;F2H17.12|AT2G36270|F2H17_12	ABA-responsive element binding protein, putative,ABA-responsive element binding protein, putative;Glucose insensitive;ABA insensitive mutant;ABA Insensitive; Leucine Zipper Protein	MGH(literature),MGH(blast),Ohio-AtTFDB,TAIR(Mendel);ABA review Plant Cell, S15-S45, Supplement 2002;Meinke et al. Plant Physiology, February 2003, Vol. 131, pp. 409–418;TAIR GO	68409.t03971 ABA-responsive element binding protein, putative similar to ABA-responsive element binding protein 1 (AREB1) GI:9967417 from [Arabidopsis thaliana];contains a bZIP transcription factor basic domain signature (PDOC00036)	68409.t03971 ABA-responsive element binding protein, putative similar to ABA-responsive element binding protein 1 (AREB1) GI:9967417 from [Arabidopsis thaliana];contains a bZIP transcription factor basic domain signature (PDOC00036)	At2g36270	abscisic acid insensitive 5 (ABI5) contains a bZIP transcription factor basic domain signature (PDOC00036); supported by cDNA: gi_13346150_gb_AF334206.1_AF334206		0006355 // regulation of transcription, DNA-dependent // inferred from electronic annotation /// 0006950 // response to stress // traceable author statement /// 0009414 // response to water deprivation // inferred from expression pattern /// 0009651 // response to salt stress // inferred from expression pattern /// 0009737 // response to abscisic acid stimulus // inferred from expression pattern …	0005634 // nucleus // inferred from direct assay /// 0005634 // nucleus // inferred from electronic annotation	0003677 // DNA binding // inferred from electronic annotation /// 0003700 // transcription factor activity // inferred from electronic annotation /// 0016563 // transcriptional activator activity // inferred from direct assay /// 0043565 // sequence-specific DNA binding // inferred from electronic annotation /// 0046983 // protein dimerization activity // inferred from electronic annotation
2322	247222_at	At5g64840		0.98448	2.46084	0.588679		0.00107671	6.22632e-08	0.000488932			ABC(ATP-Binding Cassette);ABC Superfamily;transporter activity	GCN subfamily	GCN5;ATGCN5	At5g64840,68172.m05797,MXK3_6;NM_125882;AT5G64840	GCN5 general control non-represible protein;ABC transporter protein 1-like	http://plantst.sdsc.edu/;TAIR GO	68412.t07251 ABC transporter family protein	68412.t07251 ABC transporter family protein	At5g64840	ABC transporter protein 1-like ; supported by cDNA: gi_15912314_gb_AY056435.1_		0009624 // response to nematode // inferred from expression pattern	0009507 // chloroplast // inferred from electronic annotation /// 0016020 // membrane // inferred from electronic annotation	0000166 // nucleotide binding // inferred from electronic annotation /// 0005215 // transporter activity // inferred from sequence or structural similarity /// 0005524 // ATP binding // inferred from electronic annotation /// 0016887 // ATPase activity // inferred from electronic annotation /// 0017111 // nucleoside-triphosphatase activity // inferred from electronic annotation
3004	247904_at	At5g57390		0.982791	0.54031	0.575395		0.000100646	0.0181131	9.71647e-05			AP2/EREBP, APETALA2/Ethylene-responsive element binding protein family;transcription factor activity	0	AB016891;AT5G57390.1	AT5G57390|MSF19.5|MSF19_5	0	MGH(blast),TAIR(Mendel);TAIR GO	68412.t06387 ovule development protein, putative similar to ovule development protein AINTEGUMENTA (GI:1209099)[Arabidopsis thaliana]	68412.t06387 ovule development protein, putative similar to ovule development protein AINTEGUMENTA (GI:1209099)[Arabidopsis thaliana]	At5g57390	putative protein contains similarity to unknown protein (gb|AAD30633.1)		0006355 // regulation of transcription, DNA-dependent // --- /// 0006355 // regulation of transcription, DNA-dependent // traceable author statement /// 0006355 // regulation of transcription, DNA-dependent // inferred from electronic annotation /// 0009887 // organ morphogenesis // inferred from mutant phenotype /// 0009887 // organ morphogenesis // inferred from sequence or structural similarity	0005634 // nucleus // --- /// 0005634 // nucleus // inferred from electronic annotation	0003677 // DNA binding // --- /// 0003677 // DNA binding // traceable author statement /// 0003700 // transcription factor activity // inferred from sequence or structural similarity /// 0003700 // transcription factor activity // --- /// 0003700 // transcription factor activity // traceable author statement /// 0003700 // transcription factor activity // inferred from electronic annotation
2518	247418_at	At5g63030		0.981462	0.569336	1.21717		1.4722e-05	0.00148551	3.95179e-07			glutaredoxin	0	AT5G63030.1	MJH22_9|AT5G63030|MJH22.9	0	TAIR GO	68412.t07035 glutaredoxin, putative similar to glutaredoxin [Ricinus communis] gi|1732424|emb|CAA89699	68412.t07035 glutaredoxin, putative similar to glutaredoxin [Ricinus communis] gi|1732424|emb|CAA89699	At5g63030	glutaredoxin-like protein ; supported by full-length cDNA: Ceres: 96557.		0006118 // electron transport // --- /// 0006118 // electron transport // inferred from electronic annotation /// 0006810 // transport // inferred from electronic annotation /// 0045454 // cell redox homeostasis // inferred from electronic annotation	---	0008794 // arsenate reductase (glutaredoxin) activity // --- /// 0009055 // electron carrier activity // inferred from electronic annotation /// 0015035 // protein disulfide oxidoreductase activity // inferred from electronic annotation /// 0030508 // thiol-disulfide exchange intermediate activity // ---
11727	256627_at	At3g19970		0.981131	-0.0859369	1.06598		1.23765e-05	0.70463	6.1356e-06			mitochondrion	0	AT3G19970.1	AT3G19970|MZE19.2	0	TAIR GO	68410.t02229 expressed protein	68410.t02229 expressed protein	At3g19970	unknown protein ; supported by cDNA: gi_14532501_gb_AY039875.1_		---	0005739 // mitochondrion // inferred from electronic annotation	---
6374	251274_at	At3g61700		0.980708	-0.0944943	-0.0848853		5.43872e-06	0.524157	0.507021											At3g61700	putative protein hypothetical protein At2g46420 - Arabidopsis thaliana, EMBL:AC006526		---	---	---
18615	263515_at	At2g21640		0.979935	0.355328	0.841419		0.000106403	0.0212405	0.000148918											At2g21640	unknown protein		0006979 // response to oxidative stress // inferred from direct assay	0005739 // mitochondrion // inferred from direct assay	---
18353	263253_at	At2g31370		0.976455	1.42769	0.37187		9.35132e-06	0.000129769	0.0148405			bZIP transcription factor family;chloroplast	0	PosF21;AT2G31370.1	X61031,AC007169,AtbZIP59;T28P16.14|AT2G31370|T28P16_14	(posF21),bZIP transcription factor (POSF21),bZIP transcription factor (POSF21)	MGH(blast),MGH(literature),Ohio-AtTFDB,TAIR(Mendel);TAIR GO	68409.t03425 bZIP transcription factor (POSF21) identical to GB:Q04088	68409.t03425 bZIP transcription factor (POSF21) identical to GB:Q04088	At2g31370	bZIP transcription factor (POSF21) identical to GB:Q04088; supported by cDNA: gi_15982853_gb_AY057534.1_		0006350 // transcription // inferred from electronic annotation /// 0006355 // regulation of transcription, DNA-dependent // inferred from direct assay /// 0006355 // regulation of transcription, DNA-dependent // inferred from electronic annotation	0005634 // nucleus // inferred from electronic annotation /// 0009507 // chloroplast // inferred from electronic annotation	0003677 // DNA binding // inferred from sequence or structural similarity /// 0003677 // DNA binding // inferred from electronic annotation /// 0003700 // transcription factor activity // inferred from sequence or structural similarity /// 0003700 // transcription factor activity // inferred from electronic annotation /// 0043565 // sequence-specific DNA binding // inferred from electronic annota…
19643	264543_at	At1g55780		0.975055	-0.0886612	0.76374		4.07598e-05	0.585256	1.1111e-05											At1g55780	hypothetical protein predicted by genemark.hmm		0030001 // metal ion transport // inferred from electronic annotation	---	0046872 // metal ion binding // ---
8056	252956_at	At4g38580		0.970799	-0.22497	0.529582		2.04347e-05	0.150967	0.00111783			heavy metal ion transport	0	AT4G38580.1	F20M13.140|F20M13_140|AT4G38580	0	TAIR GO	68411.t04883 copper chaperone (CCH)-related low similarity to copper homeostasis factor [PMID:9701579][GI:3168840]; nearly identical to farnesylated protein TFP6 [GI:4097553]; contains Heavy-metal-associated domain PF00403	68411.t04883 copper chaperone (CCH)-related low similarity to copper homeostasis factor [PMID:9701579][GI:3168840]; nearly identical to farnesylated protein TFP6 [GI:4097553]; contains Heavy-metal-associated domain PF00403	At4g38580	farnesylated protein (ATFP6) ; supported by full-length cDNA: Ceres: 10238.		0010286 // heat acclimation // inferred from expression pattern /// 0030001 // metal ion transport // inferred from electronic annotation	---	0046872 // metal ion binding // inferred from electronic annotation
11130	256030_at	At1g34110		0.96858	0.158818	0.338959		1.26586e-05	0.263196	0.00425848			Protein Kinase (Other)	0	0	0	putative protein	http://plantsp.sdsc.edu/plantsp/html/families.html	68408.t03772 leucine-rich repeat transmembrane protein kinase, putative contains similarity to receptor protein kinase-like protein GI:10177178 from [Arabidopsis thaliana]	68408.t03772 leucine-rich repeat transmembrane protein kinase, putative contains similarity to receptor protein kinase-like protein GI:10177178 from [Arabidopsis thaliana]	At1g34110	hypothetical protein contains similarity to receptor protein kinase-like protein GI:10177178 from [Arabidopsis thaliana]		0006468 // protein amino acid phosphorylation // --- /// 0007169 // transmembrane receptor protein tyrosine kinase signaling pathway // ---	---	0004674 // protein serine/threonine kinase activity // --- /// 0005524 // ATP binding // ---
12465	257365_x_at	At2g26020		0.96721	-0.219678	0.947319		0.001205	0.303445	1.59999e-05											At2g26020	putative antifungal protein		0006805 // xenobiotic metabolic process // inferred from electronic annotation /// 0006952 // defense response // --- /// 0006952 // defense response // inferred from electronic annotation /// 0050832 // defense response to fungus // inferred from electronic annotation	0005618 // cell wall // ---	---
4908	249808_at	At5g23890		0.963049	0.94562	0.308918		6.28638e-05	0.000326911	0.0456969			chloroplast	0	AT5G23890.1	AT5G23890|MRO11.7|MRO11_7	0	TAIR GO	68412.t02517 expressed protein	68412.t02517 expressed protein	At5g23890	unknown protein		---	0009535 // chloroplast thylakoid membrane // inferred from direct assay /// 0009941 // chloroplast envelope // inferred from direct assay	---
4948	249848_at	At5g23220		0.960482	0.149104	0.521793		9.86159e-06	0.278378	0.000175232			chloroplast	0	AT5G23220.1	MKD15.8|AT5G23220|MKD15_8	0	TAIR GO	68412.t02439 isochorismatase hydrolase family low similarity to SP|P45743Isochorismatase (EC 3.3.2.1) (2,3 dihydro-2,3 dihydroxybenzoate synthase) (Superoxide-inducible protein) (SOI1) {Bacillus subtilis}; contains Pfam profile PF00857: isochorismatase family protein	68412.t02439 isochorismatase hydrolase family low similarity to SP|P45743Isochorismatase (EC 3.3.2.1) (2,3 dihydro-2,3 dihydroxybenzoate synthase) (Superoxide-inducible protein) (SOI1) {Bacillus subtilis}; contains Pfam profile PF00857: isochorismatase family protein	At5g23220	putative protein similar to unknown protein (pir||C72413)		0008152 // metabolic process // --- /// 0008152 // metabolic process // inferred from electronic annotation	0009507 // chloroplast // inferred from electronic annotation	0003824 // catalytic activity // --- /// 0003824 // catalytic activity // inferred from electronic annotation
1082	245982_at	At5g13170		0.960175	-0.667397	-0.256915		1.32553e-05	0.000937872	0.0186747			MTN3-like protein family;sugar porter activity	0	AT5G13170.1	NM_121320;T19L5_130|AT5G13170|T19L5.130	senescence-associated protein (SAG29)	TAIR GO	68412.t01361 nodulin MtN3 family protein similar to MtN3 GI:1619602 (root nodule development) from [Medicago truncatula]	68412.t01361 nodulin MtN3 family protein similar to MtN3 GI:1619602 (root nodule development) from [Medicago truncatula]	At5g13170	senescence-associated protein (SAG29) ;supported by full-length cDNA: Ceres:38843.		---	0016020 // membrane // ---	---
2255	247155_at	At5g65750		0.960119	0.335308	0.765749		0.000616596	0.0636436	7.52817e-05			glutamate catabolism to succinate;TCA cycle, aerobic respiration;glutamate degradation III	2-oxoglutarate dehydrogenase complex;2-OXOGLUTARATE DEHYDROGENASE	AT5G65750.1	MPA24.10|AT5G65750|MPA24_10	0	TAIR GO;TAIR AraCyc	68412.t07360 2-oxoglutarate dehydrogenase, E1 component	68412.t07360 2-oxoglutarate dehydrogenase, E1 component	At5g65750	2-oxoglutarate dehydrogenase, E1 component		0006096 // glycolysis // inferred from electronic annotation /// 0008152 // metabolic process // inferred from electronic annotation	0005739 // mitochondrion // inferred from direct assay	0004591 // oxoglutarate dehydrogenase (succinyl-transferring) activity // --- /// 0004591 // oxoglutarate dehydrogenase (succinyl-transferring) activity // inferred from electronic annotation /// 0016491 // oxidoreductase activity // inferred from electronic annotation /// 0016624 // oxidoreductase activity, acting on the aldehyde or oxo group of donors, disulfide as acceptor // inferred from ele…
3088	247988_at	At5g56910		0.960111	0.0192061	0.132868		0.000292429	0.925987	0.260174											At5g56910	putative protein similar to unknown protein (pir |C71422);supported by full-length cDNA: Ceres:819.		---	---	0004869 // cysteine protease inhibitor activity // inferred from electronic annotation
16763	261663_at	At1g18330		0.958809	0.420195	0.291184		1.23227e-05	0.0179576	0.00906842			MYB-related transcription factor family;nucleus	0	AT1G18330.1	F15H18.16|F15H18_16|AT1G18330	0	TAIR(Mendel);TAIR GO	68408.t02025 myb family transcription factor contains Pfam profile: PF00249 myb-like DNA-binding domain	68408.t02025 myb family transcription factor contains Pfam profile: PF00249 myb-like DNA-binding domain	At1g18330	hypothetical protein similar to hypothetical protein GB:AAF25987 GI:6714291 from [Arabidopsis thaliana]		0006350 // transcription // inferred from electronic annotation /// 0006355 // regulation of transcription, DNA-dependent // inferred from electronic annotation /// 0009651 // response to salt stress // inferred from expression pattern /// 0009723 // response to ethylene stimulus // inferred from expression pattern /// 0045449 // regulation of transcription // traceable author statement /// 00466…	0005634 // nucleus // inferred from electronic annotation	0003677 // DNA binding // inferred from electronic annotation /// 0003700 // transcription factor activity // inferred from sequence similarity
14532	259432_at	At1g01520		0.957143	0.230795	-0.168902		4.49425e-06	0.0884587	0.239872			MYB-related transcription factor family;chloroplast	0	AT1G01520.1	AT1G01520|F22L4.18|F22L4_18	0	TAIR(Mendel);TAIR GO	68408.t00059 myb family transcription factor similar to myb-related protein GI:2505876 from [Arabidopsis thaliana]	68408.t00059 myb family transcription factor similar to myb-related protein GI:2505876 from [Arabidopsis thaliana]	At1g01520	myb-related protein, putative similar to myb-related protein GI:2505876 from [Arabidopsis thaliana]		0006350 // transcription // inferred from electronic annotation /// 0006355 // regulation of transcription, DNA-dependent // --- /// 0006355 // regulation of transcription, DNA-dependent // inferred from electronic annotation /// 0009651 // response to salt stress // inferred from expression pattern	0005634 // nucleus // inferred from electronic annotation /// 0009507 // chloroplast // inferred from electronic annotation	0003677 // DNA binding // --- /// 0003677 // DNA binding // inferred from electronic annotation /// 0003700 // transcription factor activity // inferred from sequence or structural similarity /// 0003700 // transcription factor activity // ---
20199	265099_at	At1g03990		0.952999	-0.0759873	1.02192		2.22692e-05	0.711311	5.54977e-06			Acyl Lipid Metabolism;electron transport	Fatty Acid Alcohol Oxidase	AT1G03990.1	F21M11_7|AT1G03990|F21M11.7	unknown protein	http://www.plantbiology.msu.edu/lipids/genesurvey/master_table.htm;TAIR GO	68408.t00336 alcohol oxidase-related low similarity to long chain fatty alcohol oxidase from Candida cloacae [GI:6983581], Candida tropicalis [GI:6983594]; Location of EST 248L9T7, gb|AA713296	68408.t00336 alcohol oxidase-related low similarity to long chain fatty alcohol oxidase from Candida cloacae [GI:6983581], Candida tropicalis [GI:6983594]; Location of EST 248L9T7, gb|AA713296	At1g03990	unknown protein Location of EST 248L9T7, gb|AA713296		---	0005739 // mitochondrion // inferred from electronic annotation	0016491 // oxidoreductase activity // ---
4898	249798_at	At5g23730		0.95211	-0.0908045	-0.605858		2.94478e-05	0.628429	0.00215161											At5g23730	putative protein contains similarity to photomorphogenesis repressor protein; supported by cDNA: gi_14532633_gb_AY039941.1_		---	0005834 // heterotrimeric G-protein complex // ---	0000166 // nucleotide binding // ---
7202	252102_at	At3g50970		0.951184	1.00495	0.181914		7.57511e-06	1.21632e-05	0.0828077			response to stress	0	AT3G50970.1	F24M12.10|AT3G50970	0	TAIR GO	68410.t05091 dehydrin (Xero2) identical to dehydrin Xero 2 (Low-temperature-induced protein LTI30) [Arabidopsis thaliana] SWISS-PROT:P42758	68410.t05091 dehydrin (Xero2) identical to dehydrin Xero 2 (Low-temperature-induced protein LTI30) [Arabidopsis thaliana] SWISS-PROT:P42758	At3g50970	dehydrin Xero2 ; supported by cDNA: gi_15809983_gb_AY054260.1_		0006950 // response to stress // inferred from electronic annotation /// 0009415 // response to water // inferred from electronic annotation	---	---
12181	257081_at	At3g30460		0.950125	-0.282909	0.515304		0.000425718	0.0812182	0.000237979			C3H zinc finger family	0	0	0	RING zinc finger protein	Ohio-AtTFDB	68410.t03484 C3HC4-type zinc finger protein family contains Pfam profile: PF00097 zinc finger, C3HC4 type (RING finger)	68410.t03484 C3HC4-type zinc finger protein family contains Pfam profile: PF00097 zinc finger, C3HC4 type (RING finger)	At3g30460	RING zinc finger protein contains Pfam profile: PF00097 zinc finger, C3HC4 type (RING finger)		---	---	0005515 // protein binding // --- /// 0005515 // protein binding // inferred from electronic annotation /// 0008270 // zinc ion binding // --- /// 0008270 // zinc ion binding // inferred from electronic annotation /// 0046872 // metal ion binding // inferred from electronic annotation
1411	246311_at	At3g51880		0.947891	1.37851	0.659732		0.000239005	5.94721e-06	0.000410504			Nucleosome/chromatin assembly factor group D (HMG homologs), High Mobility Group (HMG);regulation of transcription, DNA-dependent	0	NFD1;AT3G51880.1	HMGA, HMGa;ATEM1.13|AT3G51880	Single HMG domain chromatin protein,high mobility group (HMG) protein alpha (HMGalpha)	ChromDB,TAIR(Mendel),TIGR Name Search,TIGR Name Search;TAIR GO	68410.t05191 high mobility group protein 2-related	68410.t05191 high mobility group protein 2-related	At3g51880	high mobility group protein 2-like ; supported by cDNA: gi_15912190_gb_AY056373.1_		0006333 // chromatin assembly or disassembly // traceable author statement /// 0006355 // regulation of transcription, DNA-dependent // inferred from electronic annotation	0000785 // chromatin // traceable author statement	0003677 // DNA binding // inferred from direct assay /// 0003677 // DNA binding // inferred from sequence or structural similarity /// 0003677 // DNA binding // inferred from electronic annotation /// 0003682 // chromatin binding // traceable author statement /// 0030527 // structural constituent of chromatin // traceable author statement
15762	260662_at	At1g19540		0.947635	-0.0510722	0.851084		0.000174889	0.814054	7.06679e-05											At1g19540	2-hydroxyisoflavone reductase, putative similar to PIR:T08106 from [Betula pendula]		0006808 // regulation of nitrogen utilization // inferred from electronic annotation	---	0016564 // transcriptional repressor activity // inferred from electronic annotation
2448	247348_at	At5g63810		0.946364	0.639774	0.461452		2.51688e-05	0.00064503	0.00471586			b-galactocidase;Glycoside Hydrolase Family 35;Hydrolases;Glycoside Hydrolase Gene Families;lactose catabolism;galactose, galactoside and glucose catabolism;lactose degradation 4;lactose degradation 2;lactose degradation 3	Exo-acting glucanases;Glycoside Hydrolase Family 35;BETA-GALACTOSIDASE	AtBGAL10;AT5G63810.1	BAB11029;NP_201186.1 , CAB64746.1, BAB11029.1, AAM13117.1;NM_125776;AT5G63810|MGI19.1|MGI19_1	beta-galactosidase (emb|CAB64746.1)	http://www.biology.uiowa.edu/arabidopsis/galactosidase.htm;http://afmb.cnrs-mrs.fr/CAZY/acc.html;http://cellwall.genomics.purdue.edu/families/index.html;TAIR GO;TAIR AraCyc	68412.t07126 glycosyl hydrolase family 35 (beta-galactosidase) similar to beta-galactosidase GI:7939621 from [Lycopersicon esculentum]	68412.t07126 glycosyl hydrolase family 35 (beta-galactosidase) similar to beta-galactosidase GI:7939621 from [Lycopersicon esculentum]	At5g63810	beta-galactosidase (emb CAB64746.1)		0005975 // carbohydrate metabolic process // inferred from electronic annotation /// 0008152 // metabolic process // inferred from electronic annotation	0009341 // beta-galactosidase complex // inferred from electronic annotation /// 0012505 // endomembrane system // inferred from electronic annotation	0003824 // catalytic activity // inferred from electronic annotation /// 0004565 // beta-galactosidase activity // inferred from electronic annotation /// 0016787 // hydrolase activity // inferred from electronic annotation /// 0016798 // hydrolase activity, acting on glycosyl bonds // inferred from electronic annotation /// 0043169 // cation binding // inferred from electronic annotation
1222	246122_at	At5g20380		0.946074	0.403629	0.0664069		5.54105e-05	0.00841266	0.543734			MFS(Major Facilitator);mitochondrion	0	At5g20380;AT5G20380.1	68172.m01843,F5O24_270;F5O24.270|F5O24_270|AT5G20380	putative protein	http://plantst.sdsc.edu/;TAIR GO	68412.t02172 hypothetical protein brain specific Na+-dependent inorganic phosphate cotransporter - Rattus norvegicus, EMBL:U07609	68412.t02172 hypothetical protein brain specific Na+-dependent inorganic phosphate cotransporter - Rattus norvegicus, EMBL:U07609	At5g20380	putative protein brain specific Na+-dependent inorganic phosphate cotransporter - Rattus norvegicus, EMBL:U07609		0006810 // transport // inferred from electronic annotation	0016020 // membrane // inferred from sequence or structural similarity /// 0016020 // membrane // inferred from electronic annotation /// 0016021 // integral to membrane // inferred from electronic annotation	0005215 // transporter activity // inferred from electronic annotation
2741	247641_at	At5g60540		0.945795	-0.279126	0.103934		1.89119e-05	0.132547	0.331405			imidazoleglycerol phosphate synthase activity	0	AT5G60540.1	AT5G60540|MUF9.1|MUF9_1	0	TAIR GO	68412.t06759 imidazoleglycerol-phosphate synthase subunit H - like imidazoleglycerol-phosphate synthase subunit H homolog, Archaeoglobus fulgidus, PIR:E69313	68412.t06759 imidazoleglycerol-phosphate synthase subunit H - like imidazoleglycerol-phosphate synthase subunit H homolog, Archaeoglobus fulgidus, PIR:E69313	At5g60540	imidazoleglycerol-phosphate synthase subunit H - like imidazoleglycerol-phosphate synthase subunit H homolog, Archaeoglobus fulgidus, PIR:E69313;supported by full-length cDNA: Ceres:39485.		0006541 // glutamine metabolic process // inferred from electronic annotation /// 0008615 // pyridoxine biosynthetic process // inferred from electronic annotation /// 0042819 // vitamin B6 biosynthetic process // inferred from genetic interaction	0005829 // cytosol // inferred from direct assay	0016740 // transferase activity // inferred from electronic annotation /// 0046982 // protein heterodimerization activity // inferred from physical interaction
18452	263352_at	At2g22080		0.945001	0.36692	0.126961		2.35049e-05	0.0469458	0.310508											At2g22080	En/Spm-like transposon protein related to En/Spm transposon family of maize		---	0012505 // endomembrane system // inferred from electronic annotation	---
15506	260406_at	At1g69920		0.943611	-0.49308	0.079716		2.75369e-05	0.00843597	0.521136											At1g69920	putative glutathione transferase similar to glutathione transferase GB:CAA09188 [Alopecurus myosuroides]		0009407 // toxin catabolic process // traceable author statement	0005737 // cytoplasm // non-traceable author statement	0004364 // glutathione transferase activity // RCA
6825	251725_at	At3g56260		0.940501	-0.27092	-0.109278		8.35498e-05	0.0824678	0.386185											At3g56260	putative protein		---	---	---
2393	247293_at	At5g64510		0.938741	-0.566716	-0.117544		2.35143e-05	0.00635397	0.495151											At5g64510	putative protein similar to unknown protein (pir |T03813)		---	0012505 // endomembrane system // inferred from electronic annotation	---
20684	265584_at	At2g20180		0.937912	0.830641	0.405009		3.31915e-05	0.00013393	0.00625589			bHLH,Basic Helix-Loop-Helix family;transcription factor activity	0	AtbHLH15,AtbHLH015;AT2G20180.1	T2G17_2|AT2G20180|T2G17.2	unknown protein	MGH(literature),Ohio-AtTFDB,TAIR(Mendel);TAIR GO	68409.t02125 (bHLH015) putative bHLH transcription factor annotation temporarily based on supporting cDNA gi|26051283|gb|AF488560.2|	68409.t02125 (bHLH015) putative bHLH transcription factor annotation temporarily based on supporting cDNA gi|26051283|gb|AF488560.2|	At2g20180	unknown protein		0009959 // negative gravitropism // inferred from mutant phenotype /// 0010187 // negative regulation of seed germination // inferred from genetic interaction /// 0010187 // negative regulation of seed germination // inferred from mutant phenotype /// 0045449 // regulation of transcription // inferred from electronic annotation	0005634 // nucleus // inferred from direct assay /// 0005634 // nucleus // inferred from electronic annotation	0003700 // transcription factor activity // inferred from sequence or structural similarity /// 0010313 // phytochrome binding // inferred from direct assay /// 0030528 // transcription regulator activity // inferred from electronic annotation
9414	254314_at	At4g22470		0.9377	-1.09337	-0.412044		6.36159e-05	6.84259e-05	0.00188106			Structural proteins;endomembrane system	Hydroxyproline-rich glycoproteins (HRGPs)	AT4G22470.1	F7K2.50|F7K2_50|AT4G22470	0	http://cellwall.genomics.purdue.edu/families/index.html;TAIR GO	68411.t02926 protease inhibitor/seed storage/lipid transfer protein (LTP) family similar to hydroxyproline-rich glycoprotein DZ-HRGP from Volvox carteri f. nagariensis GP|6523547; contains Pfam profile PF00234 Protease inhibitor/seed storage/LTP family	68411.t02926 protease inhibitor/seed storage/lipid transfer protein (LTP) family similar to hydroxyproline-rich glycoprotein DZ-HRGP from Volvox carteri f. nagariensis GP|6523547; contains Pfam profile PF00234 Protease inhibitor/seed storage/LTP family	At4g22470	extensin - like protein hybrid proline-rich protein, Zea mays, PIR2:JQ1663		0006869 // lipid transport // ---	0012505 // endomembrane system // inferred from electronic annotation	0008289 // lipid binding // ---
15873	260773_at	At1g78440		0.937526	-0.179	-0.546923		2.75369e-05	0.213834	0.00205697		GA-AtGA2ox1	GA	putative gibberellin 2-oxidase	0	0	GA-biosynthesis gene	68408.t08250 gibberellin 2-oxidase (GA2-oxidase) (ga2ox1) identical to gibberellin 2- oxidase ga2ox1 [GI:4678366] from [Arabidopsis thaliana]	putative dioxygenase	putative dioxygenase	At1g78440	gibberellin 2- oxidase identical to gibberellin 2- oxidase GI:4678366 from [Arabidopsis thaliana];supported by full-length cDNA: Ceres:156482.		0045487 // gibberellin catabolic process // inferred from direct assay	---	0005506 // iron ion binding // inferred from electronic annotation /// 0016491 // oxidoreductase activity // inferred from electronic annotation /// 0016702 // oxidoreductase activity, acting on single donors with incorporation of molecular oxygen, incorporation of two atoms of oxygen // inferred from electronic annotation /// 0045543 // gibberellin 2-beta-dioxygenase activity // inferred from di…
11555	256455_at	At1g75190		0.935926	0.491856	0.812396		9.78608e-05	0.0238382	0.000160356			chloroplast	0	AT1G75190.1	F22H5_8|AT1G75190|F22H5.8	0	TAIR GO	68408.t07889 expressed protein	68408.t07889 expressed protein	At1g75190	unknown protein ;supported by full-length cDNA: Ceres:14433.		---	0009507 // chloroplast // inferred from electronic annotation	---
10690	255590_at	At4g01610		0.935654	-0.0863616	0.0651367		1.82189e-05	0.605634	0.579548			endomembrane system	0	AT4G01610.1	AT4G01610|T15B16.17|T15B16_17	0	TAIR GO	68411.t00192 cathepsin B-like cysteine protease, putative similar to cathepsin B-like cysteine proteinase GI:609175 from [Nicotiana rustica]; contains an unusually short, 5nt exon	68411.t00192 cathepsin B-like cysteine protease, putative similar to cathepsin B-like cysteine proteinase GI:609175 from [Nicotiana rustica]; contains an unusually short, 5nt exon	At4g01610	cathepsin B-like cysteine protease, putative similar to cathepsin B-like cysteine proteinase GI:609175 from [Nicotiana rustica]; contains an unusually short, 5nt exon;supported by full-length cDNA: Ceres:20761.		0006508 // proteolysis // --- /// 0006508 // proteolysis // inferred from electronic annotation /// 0050790 // regulation of catalytic activity // inferred from electronic annotation	0012505 // endomembrane system // inferred from electronic annotation	0004197 // cysteine-type endopeptidase activity // inferred from electronic annotation /// 0008233 // peptidase activity // inferred from electronic annotation /// 0008234 // cysteine-type peptidase activity // --- /// 0008234 // cysteine-type peptidase activity // inferred from electronic annotation /// 0016787 // hydrolase activity // inferred from electronic annotation
9496	254396_at	At4g21680		0.935535	-0.557427	-0.180999		1.0146e-05	0.00207305	0.0925784			POT(Proton-dependent Oligopeptide Transporter);Organic Solute Cotransporters;transporter activity	Similar to LeOPT1 family	At4g21680;AT4G21680.1	68164.m01995,F17L22_140;NM_118288;F17L22_140|F17L22.140|AT4G21680	peptide transporter - like protein	http://plantst.sdsc.edu/;TAIR GO	68411.t02832 peptide transporter - like protein peptide transporter (ptr1) - Hordeum vulgare,AF023472	68411.t02832 peptide transporter - like protein peptide transporter (ptr1) - Hordeum vulgare,AF023472	At4g21680	peptide transporter - like protein peptide transporter (ptr1) - Hordeum vulgare,AF023472		0006857 // oligopeptide transport // --- /// 0006857 // oligopeptide transport // inferred from electronic annotation	0016020 // membrane // --- /// 0016020 // membrane // inferred from electronic annotation	0005215 // transporter activity // inferred from sequence or structural similarity /// 0005215 // transporter activity // --- /// 0005215 // transporter activity // inferred from electronic annotation
13194	258094_at	At3g14690		0.93409	0.201348	0.240321		9.11231e-05	0.269687	0.0182476			Cytochrome P450;cytochrome P450 activity	CYP72A	CYP72A15	NM_112330;AT3G14690	putative cytochrome P450	TAIR GO	68410.t01627 cytochrome P450, putative similar to GB:Q05047 from [Catharanthus roseus]	68410.t01627 cytochrome P450, putative similar to GB:Q05047 from [Catharanthus roseus]	At3g14690	putative cytochrome P450 similar to GB:Q05047 from [Catharanthus roseus]; supported by cDNA: gi_15292786_gb_AY050827.1_		0006118 // electron transport // inferred from electronic annotation	0012505 // endomembrane system // inferred from electronic annotation /// 0016020 // membrane // inferred from electronic annotation	0004497 // monooxygenase activity // inferred from electronic annotation /// 0005506 // iron ion binding // inferred from electronic annotation /// 0016491 // oxidoreductase activity // inferred from electronic annotation /// 0019825 // oxygen binding // RCA /// 0020037 // heme binding // inferred from electronic annotation /// 0046872 // metal ion binding // inferred from electronic annotation
3822	248722_at	At5g47810		0.93357	-0.134931	0.760506		1.13776e-05	0.375177	8.75854e-06			transferase activity	0	AT5G47810.1	AT5G47810|MCA23_13|MCA23.13	0	TAIR GO	68412.t05238 pyrophosphate-fructose-6-phosphate 1-phosphotransferase-related protein	68412.t05238 pyrophosphate-fructose-6-phosphate 1-phosphotransferase-related protein	At5g47810	pyrophosphate-fructose-6-phosphate 1-phosphotransferase-like protein ; supported by cDNA: gi_15982710_gb_AY056779.1_		0006096 // glycolysis // --- /// 0006096 // glycolysis // inferred from electronic annotation	0005945 // 6-phosphofructokinase complex // --- /// 0005945 // 6-phosphofructokinase complex // inferred from electronic annotation	0003872 // 6-phosphofructokinase activity // --- /// 0003872 // 6-phosphofructokinase activity // inferred from electronic annotation /// 0005515 // protein binding // inferred from physical interaction /// 0016740 // transferase activity // inferred from electronic annotation
10116	255016_at	At4g10120		0.932574	0.421717	0.159092		6.99241e-05	0.00532233	0.296211			Glycosyltransferase Family 4;Glycosyltransferase Gene Families;glycosyltransferase;sucrose biosynthesis	Glycosyltransferase- Family 4;SUCROSE-PHOSPHATE SYNTHASE	AT4G10120.1	NP_192750.1 , CAB78135.1, CAB39764.1, AAN96603.1, AAC62812.1;NM_117080;F28M11.40|AT4G10120|F28M11_40	sucrose-phosphate synthase - like protein	http://afmb.cnrs-mrs.fr/CAZY/acc.html;TAIR GO;TAIR AraCyc	68411.t01477 sucrose-phosphate synthase, putative similar to sucrose-phosphate synthase, Zea mays, PIR2:JQ1329	68411.t01477 sucrose-phosphate synthase, putative similar to sucrose-phosphate synthase, Zea mays, PIR2:JQ1329	At4g10120	sucrose-phosphate synthase - like protein sucrose-phosphate synthase, Zea mays, PIR2:JQ1329		0005985 // sucrose metabolic process // inferred from electronic annotation /// 0009058 // biosynthetic process // inferred from electronic annotation	---	0016757 // transferase activity, transferring glycosyl groups // inferred from sequence or structural similarity /// 0046524 // sucrose-phosphate synthase activity // --- /// 0046524 // sucrose-phosphate synthase activity // inferred from electronic annotation
17057	261957_at	At1g64660		0.931712	-0.253946	0.807821		2.85817e-05	0.0744691	4.03152e-05			lyase activity	0	AT1G64660.1	F1N19.23|AT1G64660|F1N19_23	0	TAIR GO	68408.t06611 methionine/cystathionine gamma lyase -related similar to methionine gamma-lyase GB:CAA04124.1 GI:2330885 from [Trichomonas vaginalis]	68408.t06611 methionine/cystathionine gamma lyase -related similar to methionine gamma-lyase GB:CAA04124.1 GI:2330885 from [Trichomonas vaginalis]	At1g64660	methionine/cystathionine gamma lyase, putative similar to methionine gamma-lyase GB:CAA04124.1 GI:2330885 from [Trichomonas vaginalis]; supported by cDNA: gi_15450931_gb_AY054546.1_		0006520 // amino acid metabolic process // --- /// 0006520 // amino acid metabolic process // inferred from electronic annotation /// 0019458 // methionine catabolic process via 2-oxobutanoate // traceable author statement	0005829 // cytosol // inferred from direct assay	0003824 // catalytic activity // --- /// 0003824 // catalytic activity // inferred from electronic annotation /// 0018826 // methionine gamma-lyase activity // inferred from direct assay /// 0030170 // pyridoxal phosphate binding // inferred from electronic annotation
14243	259143_at	At3g10190		0.931384	0.137783	1.5433		0.000113361	0.3976	1.37308e-07			EF-hand containing proteins:Group IV;mitochondrion	0	AT3G10190.1	NM_111854;AT3G10190|F14P13.21	EF-hands number:4	TAIR GO	68410.t01075 calmodulin, putative similar to calmodulin NtCaM13 [Nicotiana tabacum] GI:14625425, calmodulin GB:AAA34015 [Glycine max]; contains INTERPRO:IPR002048 calcium-binding EF-hand domain	68410.t01075 calmodulin, putative similar to calmodulin NtCaM13 [Nicotiana tabacum] GI:14625425, calmodulin GB:AAA34015 [Glycine max]; contains INTERPRO:IPR002048 calcium-binding EF-hand domain	At3g10190	calmodulin-like protein similar to calmodulin GB:AAA34015 [Glycine max], Pfam HMM hit: EF hand		---	0005739 // mitochondrion // inferred from electronic annotation	0005509 // calcium ion binding // --- /// 0005509 // calcium ion binding // inferred from electronic annotation
6372	251272_at	At3g61890		0.930601	0.149666	-0.544116		1.56465e-05	0.367608	0.000675198			HB,Homeobox transcription factor family;transcription factor activity	0	ATHB-12;AT3G61890.1	AT3G61890|F21F14.60	68410.m06422 homeobox-leucine zipper protein ATHB-12 (HD-Zip transcription factor Athb-12) identical to homeobox-leucine zipper protein ATHB-12 (GI:6899887) [Arabidopsis thaliana],homeobox-leucine zipper protein ATHB-12	MGH(blast),Ohio-AtTFDB,TAIR(Mendel);TAIR GO	68410.t06307 homeobox-leucine zipper protein ATHB-12 (HD-Zip transcription factor Athb-12) identical to homeobox-leucine zipper protein ATHB-12 (GI:6899887) [Arabidopsis thaliana]	68410.t06307 homeobox-leucine zipper protein ATHB-12 (HD-Zip transcription factor Athb-12) identical to homeobox-leucine zipper protein ATHB-12 (GI:6899887) [Arabidopsis thaliana]	At3g61890	homeobox-leucine zipper protein ATHB-12 ;supported by full-length cDNA: Ceres:32615.		0006350 // transcription // inferred from electronic annotation /// 0006355 // regulation of transcription, DNA-dependent // inferred from electronic annotation /// 0006970 // response to osmotic stress // inferred from expression pattern /// 0007275 // multicellular organismal development // inferred from electronic annotation /// 0009651 // response to salt stress // inferred from genetic inter…	0005634 // nucleus // inferred from direct assay /// 0005634 // nucleus // inferred from electronic annotation	0003677 // DNA binding // inferred from electronic annotation /// 0003700 // transcription factor activity // inferred from electronic annotation /// 0016563 // transcriptional activator activity // inferred from direct assay /// 0043565 // sequence-specific DNA binding // inferred from electronic annotation
6042	250942_at	At5g03350		0.930171	-0.0634765	0.594916		1.48405e-05	0.787989	0.000642677			protein kinase activity	0	AT5G03350.1	F12E4_80|F12E4.80|AT5G03350	0	TAIR GO	68412.t00263 expressed protein	68412.t00263 expressed protein	At5g03350	putative protein		---	0012505 // endomembrane system // inferred from electronic annotation	0005529 // sugar binding // inferred from electronic annotation /// 0016301 // kinase activity // inferred from electronic annotation /// 0030246 // carbohydrate binding // ---
14913	259813_at	At1g49860		0.92673	0.0167624	2.7083		6.9408e-05	0.927405	1.18413e-09			Nitrate Metabolism;endomembrane system	NO3resp-GST6	AT1G49860.1	AT1G49860|F10F5.9|F10F5_9	Nitrate responsive	http://www.nyu.edu/fas/biology/n2010/;TAIR GO	68408.t05044 glutathione transferase, putative similar to GI:860955 from [Hyoscyamus muticus] (Plant Physiol. 109 (1), 253-260 (1995))	68408.t05044 glutathione transferase, putative similar to GI:860955 from [Hyoscyamus muticus] (Plant Physiol. 109 (1), 253-260 (1995))	At1g49860	glutathione S-transferase, putative similar to GI:860955 from [Hyoscyamus muticus] (Plant Physiol. 109 (1), 253-260 (1995))		0009407 // toxin catabolic process // traceable author statement	0005737 // cytoplasm // non-traceable author statement	0004364 // glutathione transferase activity // RCA /// 0016740 // transferase activity // inferred from electronic annotation
6456	251356_at	At3g61060		0.925891	-0.735191	-0.177147		2.85378e-05	0.00500931	0.0924808			F-box (FBX);mitochondrion	E	AT3G61060.1	AT3G61060|T27I15.150	0	Jennifer M. Gagne et al. PNAS August 20, 2002 vol. 99 no. 17 11519–11524;TAIR GO	68410.t06202 F-box protein (lectin-related) low similarity to PP2 lectin polypeptide [Cucurbita maxima] GI:410437; contains Pfam profile PF00646: F-box domain	68410.t06202 F-box protein (lectin-related) low similarity to PP2 lectin polypeptide [Cucurbita maxima] GI:410437; contains Pfam profile PF00646: F-box domain	At3g61060	putative protein hypothetical proteins - Arabidopsis thaliana; supported by cDNA: gi_14334587_gb_AY034967.1_		0006512 // ubiquitin cycle // inferred from electronic annotation	---	0005515 // protein binding // inferred from physical interaction
8024	252924_at	At4g39070		0.92574	0.223374	0.90462		3.97811e-05	0.209118	0.000252895			C2C2(Zn) CO-like, Constans-like zinc finger family;intracellular	0	AT4G39070.1	AT4G39070|F19H22.170|F19H22_170	68411.m05034 CONSTANS B-box zinc finger family protein salt-tolerance protein - Arabidopsis thaliana, PID:e224078,CONSTANS B-box zinc finger family protein	MGH(blast),Ohio-AtTFDB,TAIR(Mendel);TAIR GO	68411.t04947 CONSTANS B-box zinc finger family protein salt-tolerance protein - Arabidopsis thaliana, PID:e224078	68411.t04947 CONSTANS B-box zinc finger family protein salt-tolerance protein - Arabidopsis thaliana, PID:e224078	At4g39070	putative zinc finger protein salt-tolerance protein - Arabidopsis thaliana, PID:e224078		0045449 // regulation of transcription // traceable author statement	0005622 // intracellular // inferred from electronic annotation	0003677 // DNA binding // inferred from electronic annotation /// 0003700 // transcription factor activity // inferred from sequence or structural similarity /// 0008270 // zinc ion binding // --- /// 0008270 // zinc ion binding // inferred from electronic annotation
20631	265531_at	At2g06200		0.923197	0.222371	0.351145		0.000279059	0.16891	0.0400706											At2g06200	hypothetical protein predicted by genscan and grail; supported by cDNA: gi_16974616_gb_AY060586.1_		0048366 // leaf development // traceable author statement	0005634 // nucleus // inferred from sequence or structural similarity	0016563 // transcriptional activator activity // inferred from sequence or structural similarity
10007	254907_at	At4g11190		0.918986	-1.49525	0.225823		1.31322e-05	1.75517e-06	0.0340774			endomembrane system	0	AT4G11190.1	T22B4_170|T22B4.170|AT4G11190	0	TAIR GO	68411.t01623 disease resistance response protein family/ dirigent protein family similar to dirigent protein [Forsythia x intermedia] gi|6694693|gb|AAF25357; similar to disease resistance response protein 206-d [Pisum sativum] gi|508844|gb|AAB18669	68411.t01623 disease resistance response protein family/ dirigent protein family similar to dirigent protein [Forsythia x intermedia] gi|6694693|gb|AAF25357; similar to disease resistance response protein 206-d [Pisum sativum] gi|508844|gb|AAB18669	At4g11190	putative disease resistance response protein disease resistance response protein 206-d - Pisum sativum, PID:g508844		0006952 // defense response // --- /// 0009807 // lignan biosynthetic process // ---	0012505 // endomembrane system // inferred from electronic annotation	---
17700	262600_at	At1g15340		0.918686	1.42226	0.577132		1.50818e-05	8.44137e-06	0.000673734			Methyl binding domain proteins;DNA binding activity	0	MBD10;AT1G15340.1	F9L1.28|AT1G15340|F9L1_28	Protein containing a putative methyl-CpG-binding domain	ChromDB;TAIR GO	68408.t01622 expressed protein ESTs gb|H37032, gb|R6425, gb|Z34651, gb|N37268, gb|AA713172 and gb|Z34241 come from this gene	68408.t01622 expressed protein ESTs gb|H37032, gb|R6425, gb|Z34651, gb|N37268, gb|AA713172 and gb|Z34241 come from this gene	At1g15340	unknown protein ESTs gb|H37032, gb|R6425, gb|Z34651, gb|N37268, gb|AA713172 and gb|Z34241 come from this gene;supported by full-length cDNA: Ceres:16209.		---	---	0003677 // DNA binding // inferred from electronic annotation /// 0008327 // methyl-CpG binding // inferred from sequence or structural similarity
3018	247918_at	At5g57610		0.918329	-0.0401896	0.1021		1.73374e-05	0.829913	0.381984			GmPK6/AtMRK1-like Protein Kinase ;MAPKKK;protein kinase activity	Raf subfamily	RAF35;AT5G57610.1	NM_125142;MUA2.19|MUA2_19|AT5G57610	putative protein kinase (ppc:2.1.4.1);putative protein	http://plantsp.sdsc.edu/plantsp/html/families.html;TAIR GO	68412.t06411 protein kinase family similar to protein kinase [Glycine max] GI:170047, MAP3K delta-1 protein kinase [Arabidopsis thaliana] GI:2253010; contains Pfam profile: PF00069 Eukaryotic protein kinase domain	68412.t06411 protein kinase family similar to protein kinase [Glycine max] GI:170047, MAP3K delta-1 protein kinase [Arabidopsis thaliana] GI:2253010; contains Pfam profile: PF00069 Eukaryotic protein kinase domain	At5g57610	putative protein contains similarity to protein kinase		0006468 // protein amino acid phosphorylation // --- /// 0006468 // protein amino acid phosphorylation // inferred from electronic annotation	---	0004672 // protein kinase activity // --- /// 0004672 // protein kinase activity // inferred from electronic annotation /// 0004712 // protein threonine/tyrosine kinase activity // inferred from sequence or structural similarity /// 0004713 // protein-tyrosine kinase activity // inferred from electronic annotation /// 0005524 // ATP binding // inferred from electronic annotation /// 0016301 // ki…
4064	248964_at	At5g45340		0.916926	0.829228	1.18346		8.85773e-05	7.92434e-05	1.5171e-06		ABA-CYP707A3	Cytochrome P450;cytochrome P450 activity	CYP707A	CYP707A3	NM_123902;AT5G45340	cytochrome P450	TAIR GO	68412.t04939 cytochrome P450 family similar to SP|Q42569|C901_ARATH Cytochrome P450 90A1 (SP:Q42569) [Arabidopsis thaliana]; contains Pfam profile: PF00067: Cytochrome P450	68412.t04939 cytochrome P450 family similar to SP|Q42569|C901_ARATH Cytochrome P450 90A1 (SP:Q42569) [Arabidopsis thaliana]; contains Pfam profile: PF00067: Cytochrome P450	At5g45340	cytochrome P450		0006118 // electron transport // inferred from electronic annotation /// 0009414 // response to water deprivation // inferred from mutant phenotype /// 0009639 // response to red or far red light // inferred from expression pattern /// 0046345 // abscisic acid catabolic process // traceable author statement	0012505 // endomembrane system // inferred from electronic annotation /// 0016020 // membrane // inferred from electronic annotation /// 0016021 // integral to membrane // inferred from electronic annotation	0004497 // monooxygenase activity // inferred from electronic annotation /// 0005506 // iron ion binding // inferred from electronic annotation /// 0010295 // (+)-abscisic acid 8'-hydroxylase activity // inferred from direct assay /// 0016491 // oxidoreductase activity // inferred from electronic annotation /// 0019825 // oxygen binding // RCA /// 0020037 // heme binding // inferred from electron…
[truncated: 2,732 more rows]
