# Supplementary material for: Darkness and gulliver2/phyB mutation decrease the abundance of phosphorylated BZR1 to activate brassinosteroid signaling in Arabidopsis
Source: Plant J. 2014 Feb 4;77(5):737–47. doi: 10.1111/tpj.12423 (PMC4282538; doi:10.1111/tpj.12423)
Supplement: Table S3 — Expression data for 3157 genes, with a comparison of bri1-5 versus Ws-2 (P < 0.01). [file tpj0077-0737-SD3.xlsx]

## Sheet: S Table 3
Table S3. Expression data for 3157 genes with the comparison of bri1-5 vs. Ws-2 (p<0.01).
SN	ID	AGI		FC in Log scale				adjusted p value
				gul2-1/Ws-2	bri1-5/Ws-2	double/Ws-2		gul2-1/Ws-2	bri1-5/Ws-2	double/Ws-2	Hormone	Family/Super Family	Subfamily	Gene Name	Synonym	Description	Sources	TIGR Description	MIPS Description	Transcript ID(Array Design)	Target Description		Gene Ontology Biological Process	Gene Ontology Cellular Component	Gene Ontology Molecular Function
601	245501_at	At4g15620		0.224536	4.4961	-0.00678888		0.13487	2.28544e-10	0.966788										At4g15620	hypothetical protein		---	---	---
20328	265228_s_at	At2g07698		0.560229	2.60279	2.09123		0.00257397	1.893e-07	1.07474e-08		endomembrane system	0	AT2G07698.1	T18C6.2|T18C6_2|AT2G07698	0	TAIR GO	68409.t00837 expressed protein	68409.t00837 expressed protein	At2g07698	hypothetical protein		0006754 // ATP biosynthetic process // inferred from electronic annotation /// 0015986 // ATP synthesis coupled proton transport // inferred from electronic annotation	0005739 // mitochondrion // inferred from direct assay /// 0016469 // proton-transporting two-sector ATPase complex // inferred from electronic annotation	0005524 // ATP binding // inferred from electronic annotation /// 0016820 // hydrolase activity, acting on acid anhydrides, catalyzing transmembrane movement of substances // inferred from electronic annotation /// 0046933 // hydrogen ion transporting ATP synthase activity, rotational mechanism // --- /// 0046933 // hydrogen ion transporting ATP synthase activity, rotational mechanism // inferred…
2322	247222_at	At5g64840		0.98448	2.46084	0.588679		0.00107671	6.22632e-08	0.000488932		ABC(ATP-Binding Cassette);ABC Superfamily;transporter activity	GCN subfamily	GCN5;ATGCN5	At5g64840,68172.m05797,MXK3_6;NM_125882;AT5G64840	GCN5 general control non-represible protein;ABC transporter protein 1-like	http://plantst.sdsc.edu/;TAIR GO	68412.t07251 ABC transporter family protein	68412.t07251 ABC transporter family protein	At5g64840	ABC transporter protein 1-like ; supported by cDNA: gi_15912314_gb_AY056435.1_		0009624 // response to nematode // inferred from expression pattern	0009507 // chloroplast // inferred from electronic annotation /// 0016020 // membrane // inferred from electronic annotation	0000166 // nucleotide binding // inferred from electronic annotation /// 0005215 // transporter activity // inferred from sequence or structural similarity /// 0005524 // ATP binding // inferred from electronic annotation /// 0016887 // ATPase activity // inferred from electronic annotation /// 0017111 // nucleoside-triphosphatase activity // inferred from electronic annotation
10277	255177_at	At4g08040		-0.155338	2.36091	1.00661		0.342931	6.22632e-08	4.49123e-06										At4g08040	strong similarity to 1-aminocyclopropane-1-carboxylic acid synthases		0009058 // biosynthetic process // inferred from electronic annotation /// 0009693 // ethylene biosynthetic process // inferred from electronic annotation /// 0009835 // ripening // inferred from electronic annotation	---	0003824 // catalytic activity // inferred from electronic annotation /// 0016769 // transferase activity, transferring nitrogenous groups // inferred from electronic annotation /// 0016829 // lyase activity // inferred from electronic annotation /// 0016847 // 1-aminocyclopropane-1-carboxylate synthase activity // inferred from electronic annotation /// 0030170 // pyridoxal phosphate binding // i…
6767	251667_at	At3g57150		0.881402	2.25367	1.51325		1.75657e-05	8.60297e-08	2.72853e-07		NAC domain transcription factor family;RNA processing	0	AT3G57150.1	AT3G57150|F24I3.230	putative protein	Ohio-AtTFDB;TAIR GO	68410.t05779 pseudouridine synthase (NAP57) -related annotation temporarily based on supporting cDNA gi|8901185|gb|AF234984.2|AF234984	68410.t05779 pseudouridine synthase (NAP57) -related annotation temporarily based on supporting cDNA gi|8901185|gb|AF234984.2|AF234984	At3g57150	putative protein DYSKERIN (NUCLEOLAR PROTEIN NAP57) - Rattus norvegicus, EMBL:Z34922; supported by cDNA: gi_8901185_gb_AF234984.2_AF234984		0006364 // rRNA processing // inferred from electronic annotation /// 0006396 // RNA processing // inferred from electronic annotation	0005634 // nucleus // inferred from electronic annotation /// 0030529 // ribonucleoprotein complex // inferred from electronic annotation	0003723 // RNA binding // inferred from electronic annotation /// 0009982 // pseudouridine synthase activity // inferred from sequence or structural similarity /// 0016439 // tRNA-pseudouridine synthase activity // inferred from electronic annotation /// 0016853 // isomerase activity // inferred from electronic annotation
13324	258224_at	At3g15670		3.97793	2.24644	4.31248		1.27651e-10	5.27724e-07	4.549e-10										At3g15670	LEA76 homologue type2 identical to LEA76 homologue type2 GB:X91912 [Arabidopsis thaliana]; similar to late embryogenesis abundant protein 76 (LEA76) GB:P13934 [Brassica napus]; supported by cDNA: gi_14532803_gb_AY040026.1_		0009793 // embryonic development ending in seed dormancy // ---	---	---
1576	246476_at	At5g16730		0.753068	2.14933	0.776888		0.000838261	4.21216e-05	2.63031e-05		chloroplast	0	AT5G16730.1	F5E19_70|AT5G16730|F5E19.70	0	TAIR GO	68412.t01765 expressed protein predicted proteins - Arabidopsis thaliana and Oryza sativa	68412.t01765 expressed protein predicted proteins - Arabidopsis thaliana and Oryza sativa	At5g16730	putative protein predicted proteins - Arabidopsis thaliana and Oryza sativa		---	0009507 // chloroplast // inferred from electronic annotation	---
1587	246487_at	At5g16030		-0.0608328	2.12212	0.209135		0.687637	5.89936e-07	0.0332102										At5g16030	putative protein with poly glutamic acid stretch hypothetical protein F16B3.13 - Arabidopsis thaliana, EMBL:AC021640; supported by full-length cDNA: Ceres: 29745.		---	---	---
13836	258736_at	At3g05900		0.804684	2.11578	0.213338		0.000886827	6.61732e-06	0.0830241										At3g05900	unknown protein		---	---	---
11698	256598_at	At3g30180		0.854874	2.11325	1.3118		0.000247153	8.01599e-07	8.48743e-07	BR-CYP85A2	BR biosynthesis;endomembrane system	brassinosteroid biosynthesis	BR-6-oxidase 2, BR6ox2;AT3G30180.1	CYP85A2;T20F20.9|AT3G30180	cytochromoe P450; overlapping functions with BR6ox1; likely carrying out steps of BR biosynthesis downstream of DWF4	TAIR GO	68410.t03435 cytochrome p450, putative similar to cytochrome P450 homolog GB:U54770 GI:1421740 from [Lycopersicon esculentum]	68410.t03435 cytochrome p450, putative similar to cytochrome P450 homolog GB:U54770 GI:1421740 from [Lycopersicon esculentum]	At3g30180	cytochrome P450 homolog, putative similar to cytochrome P450 homolog GB:U54770 GI:1421740 from [Lycopersicon esculentum];supported by full-length cDNA: Ceres:11278.		0006118 // electron transport // inferred from electronic annotation /// 0016132 // brassinosteroid biosynthetic process // inferred from direct assay	0016020 // membrane // inferred from electronic annotation /// 0016021 // integral to membrane // inferred from electronic annotation	0004497 // monooxygenase activity // inferred from direct assay /// 0004497 // monooxygenase activity // inferred from electronic annotation /// 0005506 // iron ion binding // inferred from electronic annotation /// 0016491 // oxidoreductase activity // inferred from electronic annotation /// 0020037 // heme binding // inferred from electronic annotation /// 0046872 // metal ion binding // inferr…
14411	259311_at	At3g05060		0.711693	2.09267	1.2329		5.77575e-05	6.24906e-07	1.5993e-06		putative DNA-binding protein, SAR DNA-binding protein	0	0	0	SAR DNA-binding protein, putative strong similarity to SAR DNA-binding protein-1 [Pisum sativum] GI:3132696; contains Pfam profile PF01798: Putative snoRNA binding domain	TIGR name search	68410.t00489 SAR DNA-binding protein, putative strong similarity to SAR DNA-binding protein-1 [Pisum sativum] GI:3132696; contains Pfam profile PF01798: Putative snoRNA binding domain	68410.t00489 SAR DNA-binding protein, putative strong similarity to SAR DNA-binding protein-1 [Pisum sativum] GI:3132696; contains Pfam profile PF01798: Putative snoRNA binding domain	At3g05060	putative SAR DNA-binding protein-1 similar to GB:AAC16330 from [Pisum sativum]; supported by cDNA: gi_11878186_gb_AF302491.1_AF302491		---	0005634 // nucleus // inferred from electronic annotation	0003677 // DNA binding // --- /// 0003677 // DNA binding // inferred from electronic annotation
11246	256146_at	At1g48760		0.314144	2.03505	0.86845		0.0589855	5.1447e-06	4.55949e-05										At1g48760	delta-adaptin, putative similar to delta-adaptin GI:2290770 from [Homo sapiens]; supported by cDNA: gi_15810216_gb_AY056123.1_		0006461 // protein complex assembly // inferred from electronic annotation /// 0006810 // transport // inferred from electronic annotation /// 0006886 // intracellular protein transport // inferred from electronic annotation /// 0015031 // protein transport // inferred from electronic annotation /// 0016192 // vesicle-mediated transport // inferred from electronic annotation	0005798 // Golgi-associated vesicle // inferred from electronic annotation	0005488 // binding // inferred from electronic annotation /// 0005515 // protein binding // inferred from electronic annotation /// 0030276 // clathrin binding // ---
1160	246060_at	At5g08420		0.644773	1.97238	0.882944		0.00142599	1.25765e-06	5.19007e-06										At5g08420	rev interacting protein mis3 - like rev interacting protein mis3, Schizosaccharomyces pombe, PIR:T39981;supported by full-length cDNA: Ceres:3036.		---	---	0003723 // RNA binding // inferred from electronic annotation
15931	260831_at	At1g06830		-0.836377	1.96988	0.0757032		0.00211969	1.89399e-07	0.579788		glutaredoxin	0	AT1G06830.1	AT1G06830|F4H5_9|F4H5.9	0	TAIR GO	68408.t00645 glutaredoxin protein family contains INTERPRO Domain IPR002109, Glutaredoxin (thioltransferase)	68408.t00645 glutaredoxin protein family contains INTERPRO Domain IPR002109, Glutaredoxin (thioltransferase)	At1g06830	glutaredoxin, putative similar to glutaredoxin GB:CAA89699 GI:1732424 from [Ricinus communis];supported by full-length cDNA: Ceres:125679.		0006118 // electron transport // --- /// 0006118 // electron transport // inferred from electronic annotation /// 0006810 // transport // inferred from electronic annotation /// 0045454 // cell redox homeostasis // inferred from electronic annotation	0012505 // endomembrane system // inferred from electronic annotation	0009055 // electron carrier activity // inferred from electronic annotation /// 0015035 // protein disulfide oxidoreductase activity // inferred from electronic annotation /// 0030508 // thiol-disulfide exchange intermediate activity // ---
4300	249200_at	At5g42540		0.588513	1.96092	0.682405		0.0119339	4.68344e-07	0.000313445		5'-3' exoribonuclease activity	0	AT5G42540.1	AT5G42540|K16E1.2|K16E1_2	0	TAIR GO	68412.t04600 5-3 exoribonuclease 2	68412.t04600 5-3 exoribonuclease 2	At5g42540	5-3 exoribonuclease 2 ; supported by cDNA: gi_11875629_gb_AF286720.1_AF286720		---	0005622 // intracellular // inferred from electronic annotation /// 0005634 // nucleus // traceable author statement	0003676 // nucleic acid binding // inferred from electronic annotation /// 0004527 // exonuclease activity // inferred from electronic annotation /// 0008270 // zinc ion binding // inferred from electronic annotation /// 0008409 // 5'-3' exonuclease activity // RCA
4970	249870_at	At5g23080		0.349678	1.94108	0.446591		0.0135285	8.13896e-07	0.00183543		RNA binding activity	0	AT5G23080.1	MYJ24.7|MYJ24_7|AT5G23080	0	TAIR GO	68412.t02424 expressed protein	68412.t02424 expressed protein	At5g23080	unknown protein		0006396 // RNA processing // traceable author statement /// 0006396 // RNA processing // inferred from electronic annotation /// 0009734 // auxin mediated signaling pathway // inferred from mutant phenotype /// 0009926 // auxin polar transport // inferred from mutant phenotype /// 0010087 // vascular tissue development (sensu Tracheophyta) // inferred from mutant phenotype	0005634 // nucleus // inferred from direct assay	0003723 // RNA binding // traceable author statement /// 0003723 // RNA binding // inferred from electronic annotation /// 0005515 // protein binding // inferred from physical interaction
5373	250273_at	At5g13010		1.21773	1.92524	1.36856		1.84433e-06	7.05377e-07	1.54806e-06		RNA helicase activity	0	AT5G13010.1	AT5G13010|T24H18_180|T24H18.180	0	TAIR GO	68412.t01344 RNA helicase, putative similar to DEAH-box RNA helicase [Chlamydomonas reinhardtii] GI:12044832; contains Pfam profiles PF04408: Helicase associated domain (HA2), PF00271: Helicase conserved C-terminal domain	68412.t01344 RNA helicase, putative similar to DEAH-box RNA helicase [Chlamydomonas reinhardtii] GI:12044832; contains Pfam profiles PF04408: Helicase associated domain (HA2), PF00271: Helicase conserved C-terminal domain	At5g13010	pre-mRNA splicing factor ATP-dependent RNA helicase -like protein PRE-MRNA SPLICING FACTOR ATP-DEPENDENT RNA HELICASE PRP16, Homo sapiens, SWISSPROT:PR16_HUMAN		0009793 // embryonic development ending in seed dormancy // non-traceable author statement	---	0003676 // nucleic acid binding // inferred from electronic annotation /// 0003724 // RNA helicase activity // --- /// 0004386 // helicase activity // inferred from electronic annotation /// 0005524 // ATP binding // inferred from electronic annotation
5928	250828_at	At5g05250		-0.473202	1.91656	-0.121809		0.032852	1.73807e-06	0.309421		mitochondrion	0	AT5G05250.1	AT5G05250|K18I23.5|K18I23_5	0	TAIR GO	68412.t00515 expressed protein	68412.t00515 expressed protein	At5g05250	unknown protein ; supported by cDNA: gi_15810044_gb_AY054291.1_		---	0005739 // mitochondrion // inferred from electronic annotation	---
19798	264698_at	At1g70200		0.111013	1.90167	0.949132		0.771566	9.00819e-06	0.000135242		chloroplast	0	AT1G70200.1	AT1G70200|F20P5.8|F20P5_8	0	TAIR GO	68408.t07291 RRM-containing protein contains INTERPRO:IPR000504 RNA-binding region RNP-1 (RNA recognition motif) domain	68408.t07291 RRM-containing protein contains INTERPRO:IPR000504 RNA-binding region RNP-1 (RNA recognition motif) domain	At1g70200	unknown protein		---	0009507 // chloroplast // inferred from electronic annotation	0003676 // nucleic acid binding // --- /// 0003676 // nucleic acid binding // inferred from electronic annotation
12107	257007_at	At3g14205		0.584176	1.90045	0.421437		0.00180856	1.98167e-07	0.00306491		Acyl Lipid Metabolism;SAC Domain-Containing Protein Gene Family	Sac domain-containing Phosphoinositide 5-Phosphatase	AtSAC2	0	unknown protein	http://www.plantbiology.msu.edu/lipids/genesurvey/master_table.htm;Ruiqin Zhong et al. Plant Physiology, June 2003, Vol. 132, pp. 544–555	68410.t01570 expressed protein	68410.t01570 expressed protein	At3g14205	Expressed protein ; supported by cDNA: gi_15215805_gb_AY050432.1_		---	---	0004439 // phosphoinositide 5-phosphatase activity // ---
21221	266121_at	At2g02160		0.833249	1.85656	0.727184		5.1835e-05	1.36168e-06	7.91275e-05		nucleic acid binding activity	0	AT2G02160.1	F5O4.7|F5O4_7|AT2G02160	0	TAIR GO	68409.t00130 expressed protein	68409.t00130 expressed protein	At2g02160	unknown protein ; supported by cDNA: gi_16604650_gb_AY059770.1_		---	---	0003676 // nucleic acid binding // --- /// 0003676 // nucleic acid binding // inferred from electronic annotation /// 0008270 // zinc ion binding // inferred from electronic annotation
4088	248988_at	At5g45190		0.653284	1.85434	0.986865		0.000905988	1.36168e-06	0.000179049		nucleus	0	AT5G45190.1	AT5G45190|K18C1.7|K18C1_7	0	TAIR GO	68412.t04923 cyclin family similar to cyclin T1 [Equus caballus] GI:5052355; contains Pfam profile PF00134: Cyclin, N-terminal domain	68412.t04923 cyclin family similar to cyclin T1 [Equus caballus] GI:5052355; contains Pfam profile PF00134: Cyclin, N-terminal domain	At5g45190	putative protein contains similarity to cyclin		0000074 // regulation of progression through cell cycle // --- /// 0000074 // regulation of progression through cell cycle // inferred from electronic annotation /// 0000079 // regulation of cyclin-dependent protein kinase activity // inferred from electronic annotation /// 0007049 // cell cycle // inferred from electronic annotation /// 0045449 // regulation of transcription // inferred from ele…	---	0004693 // cyclin-dependent protein kinase activity // --- /// 0019901 // protein kinase binding // inferred from electronic annotation
393	245293_at	At4g16660		0.623334	1.8427	0.328124		0.00954863	7.8931e-06	0.049527		endomembrane system	0	AT4G16660.1	DL4355W|FCAALL.64|AT4G16660	0	TAIR GO	68411.t02262 heat shock protein hsp70, putative	68411.t02262 heat shock protein hsp70, putative	At4g16660	HSP like protein ; supported by cDNA: gi_15293148_gb_AY051008.1_		---	0005783 // endoplasmic reticulum // inferred from electronic annotation /// 0012505 // endomembrane system // inferred from electronic annotation	0000166 // nucleotide binding // inferred from electronic annotation /// 0005524 // ATP binding // inferred from electronic annotation
19057	263957_at	At2g35880		0.44412	1.83762	0.803168		0.00667174	7.79219e-07	4.61483e-05										At2g35880	unknown protein ; supported by cDNA: gi_16209719_gb_AY057620.1_		---	---	---
6172	251072_at	At5g01740		0.567593	1.83431	1.68877		0.00527732	2.13709e-06	1.85341e-07										At5g01740	putative protein wound-inducible protein wun1 protein - Solanum tuberosum, PIR:JQ0398;supported by full-length cDNA: Ceres:248967.		---	---	---
14290	259190_at	At3g01780		0.729207	1.82173	0.657753		0.000272558	6.04968e-07	0.000149835		EF-hand containing proteins:Group II;calcium ion binding activity	0	AT3G01780.1	NM_111044;AT3G01780|F28J7.11|F28J7_11	EF-hands number:1	TAIR GO	68410.t00101 expressed protein est hit,	68410.t00101 expressed protein est hit,	At3g01780	unknown protein est hit, predicted by genscan		---	0005634 // nucleus // inferred from direct assay /// 0005737 // cytoplasm // inferred from direct assay /// 0009524 // phragmoplast // inferred from direct assay	---
21155	266055_at	At2g40650		0.818085	1.7897	0.710646		0.000279963	3.72519e-07	2.411e-05										At2g40650	hypothetical protein predicted by genscan;supported by full-length cDNA: Ceres:35168.		0006396 // RNA processing // ---	---	0005488 // binding // ---
16276	261176_at	At1g04780		0.547618	1.78294	0.25514		0.00866262	4.54345e-06	0.157536										At1g04780	hypothetical protein predicted by genemark.hmm		---	---	---
16784	261684_at	At1g47400		-1.27964	1.78165	-0.625502		6.89513e-07	3.51152e-07	8.94147e-05										At1g47400	hypothetical protein predicted by genemark.hmm		---	---	---
18058	262958_at	At1g54410		1.4295	1.76781	1.05051		1.81475e-07	7.47653e-07	7.14108e-07										At1g54410	water stress-induced protein, putative similar to water stress-induced protein, GI:454880 from [Oryza sativa]; supported by full-length cDNA: Ceres: 108142.		0006950 // response to stress // --- /// 0006950 // response to stress // inferred from electronic annotation /// 0009415 // response to water // --- /// 0009415 // response to water // inferred from electronic annotation	---	---
22314	267214_at	At2g43970		0.586914	1.766	1.23086		0.000988141	2.34469e-06	8.38379e-07		chloroplast	0	AT2G43970.1	F6E13.10|AT2G43970	0	TAIR GO	68409.t04866 VirF-interacting protein FIP1	68409.t04866 VirF-interacting protein FIP1	At2g43970	unknown protein ; supported by cDNA: gi_14194142_gb_AF367277.1_AF367277		0006396 // RNA processing // inferred from electronic annotation /// 0006405 // RNA export from nucleus // inferred from electronic annotation	0005634 // nucleus // inferred from electronic annotation /// 0005737 // cytoplasm // inferred from electronic annotation /// 0009507 // chloroplast // inferred from electronic annotation /// 0030529 // ribonucleoprotein complex // inferred from electronic annotation	0003676 // nucleic acid binding // --- /// 0003723 // RNA binding // inferred from electronic annotation
17447	262347_at	At1g64110		3.27275	1.75436	1.65542		2.58277e-09	8.13896e-07	7.9487e-07		endomembrane system	0	AT1G64110.1	F22C12.12|F22C12_12|AT1G64110	0	TAIR GO	68408.t06550 expressed protein similar to hypothetical protein GB:AAF24564 GI:6692099 from [Arabidopsis thaliana]	68408.t06550 expressed protein similar to hypothetical protein GB:AAF24564 GI:6692099 from [Arabidopsis thaliana]	At1g64110	unknown protein similar to hypothetical protein GB:AAF24564 GI:6692099 from [Arabidopsis thaliana]; supported by cDNA: gi_15810166_gb_AY056097.1_		---	0005634 // nucleus // inferred from electronic annotation /// 0012505 // endomembrane system // inferred from electronic annotation /// 0016020 // membrane // inferred from electronic annotation	0000166 // nucleotide binding // inferred from electronic annotation /// 0005524 // ATP binding // inferred from electronic annotation /// 0016887 // ATPase activity // --- /// 0017111 // nucleoside-triphosphatase activity // inferred from electronic annotation
22065	266965_at	At2g39510		0.0402607	1.73657	0.78743		0.814688	1.49008e-06	6.22249e-05		DMT(The Drug/Metabolite Transporter);Nodulin-like protein family;endomembrane system	0	At2g39510;AT2G39510.1	15225480,NP_181483;NM_129509;AT2G39510|F12L6.17|F12L6_17	nodulin-like protein	http://plantst.sdsc.edu/;TAIR GO	68409.t04328 nodulin MtN21 family protein similar to MtN21 GI:2598575 (root nodule development) from [Medicago truncatula]	68409.t04328 nodulin MtN21 family protein similar to MtN21 GI:2598575 (root nodule development) from [Medicago truncatula]	At2g39510	nodulin-like protein		---	0016020 // membrane // --- /// 0016020 // membrane // inferred from electronic annotation	---
21819	266719_at	At2g46830		0.374505	1.7257	0.232676		0.0102702	1.9833e-06	0.0210548		MYB-related transcription factor family;Nitrate Metabolism;circadian;transcriptional repressor activity	MYB-CCA1;oscillator	CCA1;CCA 1	CIRCADIAN CLOCK ASSOCIATED 1;AT2G46830|MYB-RELATED DNA BINDING PROTEIN|CIRCADIAN CLOCK ASSOCIATED 1	MYB-related transcription factor (CCA1),MYB-related transcription factor (CCA1);TF;MYB DNA-binding protein -TF. Oscillation: yes (mRNA);Circadian Clock Associated; MYB Transcription Factor;CIRCADIAN CLOCK ASSOCIATED 1	MGH(literature),Ohio-AtTFDB,TAIR(Mendel);http://www.nyu.edu/fas/biology/n2010/;Meinke et al. Plant Physiology, February 2003, Vol. 131, pp. 409–418;TAIR GO	68409.t05196 MYB-related transcription factor (CCA1)	68409.t05196 MYB-related transcription factor (CCA1)	At2g46830	MYB-related transcription factor (CCA1)		0006350 // transcription // inferred from electronic annotation /// 0006355 // regulation of transcription, DNA-dependent // inferred from electronic annotation /// 0007623 // circadian rhythm // traceable author statement /// 0009651 // response to salt stress // inferred from expression pattern /// 0009723 // response to ethylene stimulus // inferred from expression pattern /// 0009733 // respo…	0005634 // nucleus // inferred from electronic annotation	0003677 // DNA binding // inferred from electronic annotation /// 0003700 // transcription factor activity // inferred from sequence similarity /// 0016563 // transcriptional activator activity // inferred from mutant phenotype /// 0016564 // transcriptional repressor activity // inferred from expression pattern
17194	262094_at	At1g56110		0.352459	1.72307	0.94726		0.0463581	7.47653e-07	4.09728e-06		putative DNA-binding protein;DNA binding activity	0	AT1G56110.1	AT1G56110|T6H22_10|T6H22.10	DNA binding activity	TAIR GO	68408.t05812 nucleolar protein Nop56, putative similar to XNop56 protein [Xenopus laevis] GI:14799394; contains Pfam profile PF01798: Putative snoRNA binding domain	68408.t05812 nucleolar protein Nop56, putative similar to XNop56 protein [Xenopus laevis] GI:14799394; contains Pfam profile PF01798: Putative snoRNA binding domain	At1g56110	SAR DNA binding protein, putative similar to SAR DNA binding protein GB:BAA31260 GI:3288883 from [Oryza sativa];supported by full-length cDNA: Ceres:31447.		---	0005730 // nucleolus // inferred from direct assay	---
208	245108_at	At2g41510		0.19893	1.71019	0.285618		0.152578	1.36168e-06	0.0153403	CK-CKX1	mitochondrion	0	AT2G41510.1	T32G6.3|T32G6_3|AT2G41510	0	TAIR GO	68409.t04571 cytokinin oxidase family similar to cytokinin oxidase, Zea mays [gi:3882018] [gi:3441978]	68409.t04571 cytokinin oxidase family similar to cytokinin oxidase, Zea mays [gi:3882018] [gi:3441978]	At2g41510	putative cytokinin oxidase		0006118 // electron transport // inferred from electronic annotation	0005773 // vacuole // inferred from direct assay	0016491 // oxidoreductase activity // inferred from electronic annotation /// 0019139 // cytokinin dehydrogenase activity // inferred from electronic annotation /// 0019139 // cytokinin dehydrogenase activity // traceable author statement
2091	246991_at	At5g67400		-1.76459	1.6993	0.183263		2.56341e-08	7.47653e-07	0.0630639		Class III peroxidase;endomembrane system	0	PER73;AT5G67400.1	BAB09025;K8K14.13|K8K14_13|AT5G67400	0	TAIR GO	68412.t07561 peroxidase, putative similar to peroxidase [Arabidopsis thaliana] gi|1402902|emb|CAA66967	68412.t07561 peroxidase, putative similar to peroxidase [Arabidopsis thaliana] gi|1402902|emb|CAA66967	At5g67400	peroxidase (emb|CAA66967.1)		0006979 // response to oxidative stress // inferred from electronic annotation /// 0042744 // hydrogen peroxide catabolic process // inferred from electronic annotation	0012505 // endomembrane system // inferred from electronic annotation	0004601 // peroxidase activity // --- /// 0004601 // peroxidase activity // inferred from electronic annotation /// 0005506 // iron ion binding // inferred from electronic annotation /// 0005509 // calcium ion binding // inferred from electronic annotation /// 0016491 // oxidoreductase activity // inferred from electronic annotation /// 0046872 // metal ion binding // inferred from electronic ann…
11449	256349_at	At1g54890		-0.240196	1.6887	1.27164		0.0859077	4.45326e-06	2.47764e-06		endomembrane system	0	AT1G54890.1	F14C21_44|AT1G54890|F14C21.44	0	TAIR GO	68408.t05658 late embryogenesis protein -related similar to late embryogenesis abundant protein (EMB7) GI:1350542 from [Picea glauca]	68408.t05658 late embryogenesis protein -related similar to late embryogenesis abundant protein (EMB7) GI:1350542 from [Picea glauca]	At1g54890	late embryogenesis protein, putative similar to late embryogenesis abundant protein (EMB7) GI:1350542 from [Picea glauca]		---	0012505 // endomembrane system // inferred from electronic annotation	---
20010	264910_at	At1g61100		0.390851	1.68374	0.473334		0.00667174	1.70066e-05	0.00143604		mitochondrion	0	AT1G61100.1	F11P17.17|F11P17_17|AT1G61100	0	TAIR GO	68408.t06212 disease resistance protein (TIR class), putative domain signature TIR exists, suggestive of a disease resistance protein.	68408.t06212 disease resistance protein (TIR class), putative domain signature TIR exists, suggestive of a disease resistance protein.	At1g61100	resistance protein, putative similar to resistance protein MG23 GI:9858478 from [Glycine max]		0006952 // defense response // ---	---	---
2161	247061_at	At5g66780		3.55179	1.67939	3.53399		1.98516e-10	2.46229e-06	2.88957e-09		chloroplast	0	AT5G66780.1	AT5G66780|MUD21.2|MUD21_2	0	TAIR GO	68412.t07485 expressed protein similar to unknown protein (pir |T09249)	68412.t07485 expressed protein similar to unknown protein (pir |T09249)	At5g66780	putative protein similar to unknown protein (pir |T09249); supported by cDNA: gi_15081693_gb_AY048239.1_		---	0009507 // chloroplast // inferred from electronic annotation	---
13345	258245_at	At3g29075		0.337893	1.64815	0.614179		0.0140787	1.4523e-06	0.000829901										At3g29075	hypothetical protein		---	---	---
10228	255128_at	At4g08310		0.654196	1.63827	1.00392		0.00250271	2.47663e-05	0.000124918										At4g08310	putative protein glutamic acid-rich protein precursor - Plasmodium falciparum, PIR2:A54514		---	---	---
9179	254079_at	At4g25730		0.385827	1.63661	0.229613		0.0400756	5.09218e-06	0.0242094		putative DNA-binding protein;DNA binding activity	0	AT4G25730.1	F14M19_10|AT4G25730|F14M19.10	DNA binding activity	TAIR GO	68411.t03324 expressed protein pmt2 methyltransferase - Schizosaccharomyces pombe,PID:e1362538	68411.t03324 expressed protein pmt2 methyltransferase - Schizosaccharomyces pombe,PID:e1362538	At4g25730	putative protein pmt2 methyltransferase - Schizosaccharomyces pombe,PID:e1362538		---	---	0008168 // methyltransferase activity // ---
3478	248378_at	At5g51840		0.396463	1.63473	0.52476		0.0221479	2.04329e-06	0.0011771										At5g51840	unknown protein ;supported by full-length cDNA: Ceres:36309.		---	---	---
3370	248270_at	At5g53450		-1.14766	1.63329	-0.515589		2.02305e-05	9.43889e-07	0.00106148		Protein Kinase (Other)	0	0	0	chr.5 putative protein similar to unknown protein ...	http://plantsp.sdsc.edu/plantsp/html/families.html	68412.t05911 protein kinase family contains protein kinase domain, Pfam:PF00069	68412.t05911 protein kinase family contains protein kinase domain, Pfam:PF00069	At5g53450	putative protein similar to unknown protein (sp|P29618);supported by full-length cDNA: Ceres:95459.		0006468 // protein amino acid phosphorylation // inferred from electronic annotation	0009507 // chloroplast // inferred from electronic annotation	0000166 // nucleotide binding // inferred from electronic annotation /// 0004672 // protein kinase activity // inferred from electronic annotation /// 0004674 // protein serine/threonine kinase activity // inferred from electronic annotation /// 0005515 // protein binding // inferred from physical interaction /// 0005524 // ATP binding // inferred from electronic annotation /// 0016301 // kinase …
5984	250884_at	At5g03940		0.761992	1.62467	0.835932		0.000235262	1.4523e-06	6.23652e-06		chloroplast thylakoid protein import	0	FFC;SRP54CP	SIGNAL RECOGNITION PARTICLE 54 KDA SUBUNIT|AT5G03940|54CP	Yellow First Leaves; Chloroplast Signal Recognition Particle Subunit	Meinke et al. Plant Physiology, February 2003, Vol. 131, pp. 409–418;TAIR GO	68412.t00345 signal recognition particle 54CP protein precursor	68412.t00345 signal recognition particle 54CP protein precursor	At5g03940	signal recognition particle 54CP protein precursor ; supported by cDNA: gi_15293130_gb_AY050999.1_		0006605 // protein targeting // inferred from electronic annotation /// 0006614 // SRP-dependent cotranslational protein targeting to membrane // inferred from electronic annotation /// 0006617 // SRP-dependent cotranslational protein targeting to membrane, signal sequence recognition // RCA /// 0045038 // protein import into chloroplast thylakoid membrane // inferred from direct assay	0005786 // signal recognition particle, endoplasmic reticulum targeting // inferred from electronic annotation /// 0009507 // chloroplast // inferred from electronic annotation /// 0009570 // chloroplast stroma // inferred from direct assay /// 0016020 // membrane // inferred from electronic annotation /// 0030529 // ribonucleoprotein complex // inferred from electronic annotation	0000166 // nucleotide binding // inferred from electronic annotation /// 0003723 // RNA binding // inferred from electronic annotation /// 0003729 // mRNA binding // RCA /// 0005048 // signal sequence binding // inferred from direct assay /// 0005515 // protein binding // inferred from physical interaction /// 0005525 // GTP binding // inferred from electronic annotation /// 0008312 // 7S RNA bin…
18785	263685_at	At1g26830		0.60234	1.6178	0.495696		0.00405506	2.77313e-06	0.00400741										At1g26830	unknown protein similar to cell differentiation protein GB:AAC36682 from (Homo sapiens)		0007049 // cell cycle // inferred from electronic annotation /// 0009639 // response to red or far red light // inferred from mutant phenotype /// 0009793 // embryonic development ending in seed dormancy // inferred from genetic interaction /// 0009911 // positive regulation of flower development // inferred from mutant phenotype /// 0009960 // endosperm development // inferred from genetic inter…	---	0005515 // protein binding // inferred from physical interaction
1329	246229_at	At4g37160		-0.882263	1.61518	-0.275954		0.00191066	4.29306e-06	0.068229		OFeT(Oxidase-dependent Fe2+ Transporter);endomembrane system	0	At4g37160;AT4G37160.1	NP_195433,15235448;AP22_55|AT4G37160|AP22.55	putative laccase	http://plantst.sdsc.edu/;TAIR GO	68411.t04699 pectinesterase (pectin methylesterase) family similar to pectinesterase [Lycopersicon esculentum][GI:1944575]; contains Pfam profile: PF00394 Multicopper oxidase	68411.t04699 pectinesterase (pectin methylesterase) family similar to pectinesterase [Lycopersicon esculentum][GI:1944575]; contains Pfam profile: PF00394 Multicopper oxidase	At4g37160	pectinesterase like protein		0046274 // lignin catabolic process // inferred from electronic annotation	0012505 // endomembrane system // inferred from electronic annotation	0005507 // copper ion binding // --- /// 0005507 // copper ion binding // inferred from electronic annotation /// 0016491 // oxidoreductase activity // inferred from electronic annotation /// 0016787 // hydrolase activity // inferred from electronic annotation /// 0030599 // pectinesterase activity // inferred from electronic annotation
20327	265227_s_at	At2g07695		0.173757	1.61019	1.32093		0.186968	9.98714e-06	3.1416e-05		cytochrome c oxidase activity	0	AT2G07695.1	T18C6.1|T18C6_1|AT2G07695	0	TAIR GO	68409.t00834 hypothetical protein	68409.t00834 hypothetical protein	At2g07695	hypothetical protein		0006118 // electron transport // --- /// 0006118 // electron transport // inferred from electronic annotation	0016020 // membrane // --- /// 0016021 // integral to membrane // inferred from electronic annotation	0004129 // cytochrome-c oxidase activity // --- /// 0004129 // cytochrome-c oxidase activity // inferred from electronic annotation /// 0005507 // copper ion binding // --- /// 0005507 // copper ion binding // inferred from electronic annotation
15880	260780_at	At1g14610		0.394867	1.60917	0.478983		0.00701325	5.27724e-07	0.000666706		EMB;amino acid activation	Embryo Defective;VALYL-TRNA SYNTHETASE	TWN 2;AT1G14610.1	T5E21.11;T5E21.11|AT1G14610|T5E21_11	Valyl tRNA Synthetase;Twin; Valyl tRNA Synthetase	http://www.seedgenes.org:8081/new_gene_list.html;Meinke et al. Plant Physiology, February 2003, Vol. 131, pp. 409–418;TAIR GO;TAIR AraCyc	68408.t01539 valyl-tRNA synthetase -related similar to valyl tRNA synthetase GB:AAB49704 GI:1890130 from [Arabidopsis thaliana]	68408.t01539 valyl-tRNA synthetase -related similar to valyl tRNA synthetase GB:AAB49704 GI:1890130 from [Arabidopsis thaliana]	At1g14610	valyl-tRNA synthetase, putative similar to valyl tRNA synthetase GB:AAB49704 GI:1890130 from [Arabidopsis thaliana]; supported by cDNA: gi_1890129_gb_U89986.1_ATU89986		0006412 // translation // inferred from electronic annotation /// 0006418 // tRNA aminoacylation for protein translation // inferred from electronic annotation /// 0006438 // valyl-tRNA aminoacylation // inferred from electronic annotation /// 0009793 // embryonic development ending in seed dormancy // inferred from mutant phenotype	0005739 // mitochondrion // inferred from direct assay /// 0009507 // chloroplast // inferred from direct assay	0000166 // nucleotide binding // inferred from electronic annotation /// 0004812 // aminoacyl-tRNA ligase activity // inferred from electronic annotation /// 0004832 // valine-tRNA ligase activity // inferred from electronic annotation /// 0005524 // ATP binding // inferred from electronic annotation /// 0016874 // ligase activity // inferred from electronic annotation
16986	261886_s_at	At1g80700		0.504591	1.60247	0.987624		0.00153488	4.94803e-07	1.04207e-05		mitochondrion	0	AT1G80700.1	F23A5.5|AT1G80700|F23A5_5	0	TAIR GO	68408.t08528 expressed protein	68408.t08528 expressed protein	At1g80700	hypothetical protein predicted by genscan+		---	0005739 // mitochondrion // inferred from electronic annotation	---
5410	250310_at	At5g12230		0.409316	1.58871	0.297864		0.00399343	1.03905e-06	0.00594225										At5g12230	unknown protein		---	---	---
18990	263890_at	At2g37030		-2.05013	1.5838	0.934009		5.23922e-07	5.38189e-05	9.59336e-05		SAUR	0	SAUR46	68409.t04054 auxin-induced (indole-3-acetic acid induced) protein family similar to auxin-induced protein TGSAUR22 (GI:10185820) [Tulipa gesneriana]	putative auxin-induced protein	0	0	0	At2g37030	putative auxin-induced protein		0009733 // response to auxin stimulus // ---	---	---
10995	255895_at	At1g17990		0.180784	1.58371	0.478547		0.363112	7.8931e-06	0.00493493		Acyl Lipid Metabolism;JA;jasmonic acid biosynthesis	Oxo-Phytodienoic Acid Reductase (OPR) ;Involved in JA synthesis, putative 12-oxophytodienoic acid reductase;12-OXOPHYTODIENOATE REDUCTASE	0	0	hypothetical protein	http://www.plantbiology.msu.edu/lipids/genesurvey/master_table.htm;TAIR AraCyc	68408.t01969 12-oxophytodienoate reductase, putative similar to OPR1 [GI:3882355] and OPR2 [GI:3882356]	68408.t01969 12-oxophytodienoate reductase, putative similar to OPR1 [GI:3882355] and OPR2 [GI:3882356]	At1g17990	12-oxophytodienoate reductase, putative similar to 12-oxophytodienoate reductase OPR1 GI:3882355 from [Arabidopsis thaliana]		0006118 // electron transport // inferred from electronic annotation /// 0008152 // metabolic process // inferred from electronic annotation /// 0009695 // jasmonic acid biosynthetic process // inferred from mutant phenotype /// 0009695 // jasmonic acid biosynthetic process // traceable author statement	0005739 // mitochondrion // inferred from electronic annotation	0003824 // catalytic activity // inferred from electronic annotation /// 0016491 // oxidoreductase activity // inferred from electronic annotation /// 0016629 // 12-oxophytodienoate reductase activity // inferred from mutant phenotype
1056	245956_s_at	At5g28540		0.376848	1.58287	0.479208		0.00745672	8.13896e-07	0.000345397		Luminal binding protein family	0	0	NM_122737	luminal binding protein	68412.t03101 luminal binding protein 1 precursor (BiP-1) (AtBP1) SWISS-PROT:Q9LKR3 PMID:8888624	luminal binding protein	luminal binding protein	At5g28540	luminal binding protein ; supported by cDNA: gi_1303694_dbj_D84414.1_ATHBIPA		0006457 // protein folding // --- /// 0006457 // protein folding // traceable author statement /// 0009408 // response to heat // inferred from direct assay	0005783 // endoplasmic reticulum // traceable author statement /// 0005783 // endoplasmic reticulum // inferred from electronic annotation /// 0005788 // endoplasmic reticulum lumen // traceable author statement	0000166 // nucleotide binding // inferred from electronic annotation /// 0005524 // ATP binding // inferred from electronic annotation
13127	258027_at	At3g19515		0.284741	1.58122	0.713264		0.0220797	9.00539e-06	0.000825361										At3g19515	hypothetical protein predicted by genemark; supported by cDNA: gi_15450957_gb_AY054559.1_		---	---	---
17235	262135_at	At1g78080		0.393453	1.57179	0.23121		0.00792855	8.01599e-07	0.0616592		AP2/EREBP, APETALA2/Ethylene-responsive element binding protein family;transcription factor activity	0	AC009243,AC001645;AT1G78080.1	F28K19_29|AT1G78080|F28K19.29	F28K19.29(),transcription factor (TINY) isolog(T02O04_22),putative protein	MGH(blast),Ohio-AtTFDB,TAIR(Mendel);TAIR GO	68408.t08213 AP2 domain transcription factor RAP2.4 identical to AP2 domain containing protein GI:2281633 from [Arabidopsis thaliana]	68408.t08213 AP2 domain transcription factor RAP2.4 identical to AP2 domain containing protein GI:2281633 from [Arabidopsis thaliana]	At1g78080	AP2 domain containing protein, putative similar to AP2 domain containing protein GI:2281633 from [Arabidopsis thaliana]; supported by cDNA: gi_13877778_gb_AF370152.1_AF370152		0006355 // regulation of transcription, DNA-dependent // inferred from electronic annotation	0005634 // nucleus // inferred from electronic annotation	0003700 // transcription factor activity // inferred from electronic annotation
2971	247871_at	At5g57530		-2.04118	1.56238	0.868028		3.15109e-06	1.34278e-06	7.62111e-06		Assembly, Architecture, and Growth;Glycoside Hydrolase Family 16;Glycoside Hydrolase Gene Families;endomembrane system	Growth modifying proteins;Glycoside Hydrolase Family 16	XTH12;AT5G57530.1	BAB08788.1 , AAM47333.1, AAL15256.1;NM_125134;AT5G57530|MUA2_10|MUA2.10	xyloglucan endotransglycosylase	http://cellwall.genomics.purdue.edu/families/index.html;http://afmb.cnrs-mrs.fr/CAZY/acc.html;TAIR GO	68412.t06403 xyloglucan endotransglycosylase, putative similar to xyloglucan endotransglycosylase XTR9 GI:4218963 from [Arabidopsis thaliana]	68412.t06403 xyloglucan endotransglycosylase, putative similar to xyloglucan endotransglycosylase XTR9 GI:4218963 from [Arabidopsis thaliana]	At5g57530	xyloglucan endotransglycosylase ; supported by cDNA: gi_16323042_gb_AY057625.1_		0005975 // carbohydrate metabolic process // inferred from electronic annotation /// 0006073 // glucan metabolic process // inferred from electronic annotation /// 0008152 // metabolic process // inferred from electronic annotation	0005618 // cell wall // inferred from direct assay /// 0005618 // cell wall // inferred from electronic annotation /// 0005737 // cytoplasm // inferred from direct assay /// 0048046 // apoplast // inferred from electronic annotation	0004553 // hydrolase activity, hydrolyzing O-glycosyl compounds // inferred from electronic annotation /// 0016740 // transferase activity // inferred from electronic annotation /// 0016762 // xyloglucan:xyloglucosyl transferase activity // inferred from electronic annotation /// 0016787 // hydrolase activity // inferred from electronic annotation /// 0016798 // hydrolase activity, acting on glyc…
15131	260031_at	At1g68790		0.389853	1.53719	0.44254		0.0409348	1.40031e-06	0.00754627										At1g68790	putative nuclear matrix constituent protein 1 (NMCP1) similar to nuclear matrix constituent protein 1 (NMCP1) GB:BAA20407 [Daucus carota] (involvement: peripheral architecture of the higher plant cell nucleus. Exp Cell Res 1997 Apr 10;232(1):173-81)		---	---	---
425	245325_at	At4g14130		1.8288	1.53698	2.29916		1.31185e-08	6.44592e-07	2.37777e-09		Assembly, Architecture, and Growth;Glycoside Hydrolase Family 16;Glycoside Hydrolase Gene Families;endomembrane system	Growth modifying proteins;Glycoside Hydrolase Family 16	XTH15;AT4G14130.1	NP_193149.1 , CAB78455.1, CAB10192.1, AAM64835.1, AAK76539.1, AAB18368.1;NM_117490;DL3105C|FCAALL.173|AT4G14130	xyloglucan endotransglycosylase-related protein XTR-7	http://cellwall.genomics.purdue.edu/families/index.html;http://afmb.cnrs-mrs.fr/CAZY/acc.html;TAIR GO	68411.t01955 xyloglucan endotransglycosylase (XTR7) almost identical to xyloglucan endotransglycosylase-related protein XTR7 GI:1244760 from [Arabidopsis thaliana], one amino acid difference	68411.t01955 xyloglucan endotransglycosylase (XTR7) almost identical to xyloglucan endotransglycosylase-related protein XTR7 GI:1244760 from [Arabidopsis thaliana], one amino acid difference	At4g14130	xyloglucan endotransglycosylase-related protein XTR-7 ;supported by full-length cDNA: Ceres:33554.		0005975 // carbohydrate metabolic process // inferred from electronic annotation /// 0006073 // glucan metabolic process // inferred from electronic annotation /// 0008152 // metabolic process // inferred from electronic annotation	0005618 // cell wall // inferred from electronic annotation /// 0012505 // endomembrane system // inferred from electronic annotation /// 0048046 // apoplast // inferred from electronic annotation	0004553 // hydrolase activity, hydrolyzing O-glycosyl compounds // inferred from electronic annotation /// 0016740 // transferase activity // inferred from electronic annotation /// 0016762 // xyloglucan:xyloglucosyl transferase activity // inferred from electronic annotation /// 0016787 // hydrolase activity // inferred from electronic annotation /// 0016798 // hydrolase activity, acting on glyc…
15575	260475_at	At1g11080		-0.287568	1.53284	-0.351633		0.047129	5.94721e-06	0.0224584		serine carboxypeptidase activity	0	AT1G11080.1	T19D16_4|AT1G11080|T19D16.4	0	TAIR GO	68408.t01120 serine carboxypeptidase -related	68408.t01120 serine carboxypeptidase -related	At1g11080	Serine carboxypeptidase isolog		0006508 // proteolysis // --- /// 0006508 // proteolysis // inferred from electronic annotation	0012505 // endomembrane system // inferred from electronic annotation	0004180 // carboxypeptidase activity // inferred from electronic annotation /// 0004185 // serine carboxypeptidase activity // --- /// 0004185 // serine carboxypeptidase activity // inferred from electronic annotation /// 0008233 // peptidase activity // inferred from electronic annotation /// 0016787 // hydrolase activity // inferred from electronic annotation
21383	266283_at	At2g29210		0.388963	1.52997	1.73187		0.0311735	9.85962e-06	4.29665e-08		mRNA splicing	0	AT2G29210.1	F16P2.41|AT2G29210|F16P2_41	0	TAIR GO	68409.t03172 proline-rich protein -related	68409.t03172 proline-rich protein -related	At2g29210	putative proline-rich protein		0006397 // mRNA processing // inferred from electronic annotation /// 0008380 // RNA splicing // non-traceable author statement	---	---
792	245692_at	At5g04150		0.0304812	1.52299	-0.00166011		0.901034	2.92537e-06	0.990415		bHLH,Basic Helix-Loop-Helix family;mitochondrion	0	AtbHLH101;AT5G04150.1	AT5G04150|F21E1.70|F21E1_70	myc - like protein	MGH(literature),Ohio-AtTFDB,TAIR(Mendel);TAIR GO	68412.t00369 bHLH protein family contains Pfam profile: PF00010 helix-loop-helix DNA-binding domain	68412.t00369 bHLH protein family contains Pfam profile: PF00010 helix-loop-helix DNA-binding domain	At5g04150	myc - like protein		0045449 // regulation of transcription // traceable author statement /// 0045449 // regulation of transcription // inferred from electronic annotation	0005634 // nucleus // inferred from electronic annotation /// 0005739 // mitochondrion // inferred from electronic annotation	0003677 // DNA binding // --- /// 0003700 // transcription factor activity // inferred from sequence or structural similarity /// 0003700 // transcription factor activity // --- /// 0030528 // transcription regulator activity // inferred from electronic annotation
5096	249996_at	At5g18600		-1.85244	1.51899	0.921079		3.22804e-08	3.98616e-06	9.5297e-06		glutaredoxin	0	AT5G18600.1	T28N17.80|AT5G18600|T28N17_80	0	TAIR GO	68412.t01975 glutaredoxin protein family contains glutaredoxin domain, INTERPRO:IPR002109	68412.t01975 glutaredoxin protein family contains glutaredoxin domain, INTERPRO:IPR002109	At5g18600	glutaredoxin -like protein glutaredoxin, castor bean, PIR:S54825;supported by full-length cDNA: Ceres:92720.		0006118 // electron transport // --- /// 0006118 // electron transport // inferred from electronic annotation /// 0006810 // transport // inferred from electronic annotation /// 0045454 // cell redox homeostasis // inferred from electronic annotation	---	0008794 // arsenate reductase (glutaredoxin) activity // --- /// 0009055 // electron carrier activity // inferred from electronic annotation /// 0015035 // protein disulfide oxidoreductase activity // inferred from electronic annotation /// 0030508 // thiol-disulfide exchange intermediate activity // ---
15474	260374_at	At1g73960		0.639705	1.5183	0.240098		0.00299863	8.34814e-05	0.218449		receptor activity	0	AT1G73960.1	AT1G73960|F2P9.17|F2P9_17	0	TAIR GO	68408.t07736 expressed protein	68408.t07736 expressed protein	At1g73960	unknown protein		---	---	0004179 // membrane alanyl aminopeptidase activity // inferred from electronic annotation /// 0008237 // metallopeptidase activity // inferred from electronic annotation /// 0008270 // zinc ion binding // inferred from electronic annotation
376	245276_at	At4g16780		0.454002	1.51255	1.20659		0.00468424	8.22053e-07	7.18319e-07		HB,Homeobox transcription factor family;chloroplast	0	HAT4;AT4G16780.1	AT4G16780|FCAALL.101|DL4415W	68411.m02307 homeobox-leucine zipper protein HAT4 (HD-Zip protein 4) SP|Q05466|HAT4_ARATH Homeobox-leucine zipper protein HAT4 (HD-ZIP protein 4) (SP:Q05466) [Arabidopsis thaliana] (HD-ZIP homeotic protein Athb-2,homeobox-leucine zipper protein HAT4 (HD-Zip prote	MGH(blast),Ohio-AtTFDB,TAIR(Mendel);TAIR GO	68411.t02277 homeobox-leucine zipper protein HAT4 (HD-Zip protein 4) SP|Q05466|HAT4_ARATH Homeobox-leucine zipper protein HAT4 (HD-ZIP protein 4) (SP:Q05466) [Arabidopsis thaliana] (HD-ZIP homeotic protein Athb-2	68411.t02277 homeobox-leucine zipper protein HAT4 (HD-Zip protein 4) SP|Q05466|HAT4_ARATH Homeobox-leucine zipper protein HAT4 (HD-ZIP protein 4) (SP:Q05466) [Arabidopsis thaliana] (HD-ZIP homeotic protein Athb-2	At4g16780	DNA-binding homeotic protein Athb-2 ; supported by cDNA: gi_166751_gb_M90394.1_ATHHOMEOA		0006350 // transcription // inferred from electronic annotation /// 0006355 // regulation of transcription, DNA-dependent // inferred from electronic annotation /// 0007275 // multicellular organismal development // inferred from electronic annotation /// 0009585 // red, far-red light phototransduction // inferred from electronic annotation /// 0009735 // response to cytokinin stimulus // inferre…	0005634 // nucleus // inferred from electronic annotation	0003677 // DNA binding // inferred from electronic annotation /// 0003700 // transcription factor activity // inferred from electronic annotation /// 0016563 // transcriptional activator activity // inferred from electronic annotation /// 0043565 // sequence-specific DNA binding // inferred from electronic annotation
3736	248636_at	At5g49080		-1.19066	1.51113	0.696703		9.78608e-05	3.67127e-05	0.000267018		endomembrane system	0	AT5G49080.1	K20J1.5|K20J1_5|AT5G49080	0	TAIR GO	68412.t05388 proline-rich protein family contains proline-rich extensin domains, INTERPRO:IPR002965	68412.t05388 proline-rich protein family contains proline-rich extensin domains, INTERPRO:IPR002965	At5g49080	putative protein similar to unknown protein (pir |T14195)		0009664 // cellulose and pectin-containing cell wall organization and biogenesis // inferred from electronic annotation	---	0005199 // structural constituent of cell wall // inferred from electronic annotation
15924	260824_at	At1g06720		0.3963	1.50625	0.484434		0.0160302	1.3253e-05	0.00875626		ATP binding activity	0	AT1G06720.1	F4H5_19|AT1G06720|F4H5.19	0	TAIR GO	68408.t00634 expressed protein	68408.t00634 expressed protein	At1g06720	unknown protein		---	---	---
14534	259434_at	At1g01490		0.718673	1.50472	0.810734		0.00015352	9.63644e-06	4.78888e-05										At1g01490	unknown protein		0030001 // metal ion transport // inferred from electronic annotation	---	0046872 // metal ion binding // --- /// 0046872 // metal ion binding // inferred from electronic annotation
17304	262204_at	At2g01100		1.0626	1.50356	1.10475		7.36443e-06	1.5866e-06	6.00821e-06										At2g01100	unknown protein ; supported by full-length cDNA: Ceres: 39741.		---	---	---
11316	256216_at	At1g56340		0.154308	1.48856	0.427542		0.195795	9.43889e-07	0.00147812		calcium ion storage activity	0	AT1G56340.1	F14G9.5|F14G9_5|AT1G56340	0	TAIR GO	68408.t05842 calreticulin 1 (CRT1) identical to calreticulin (crt1) GI:2052379 [Arabidopsis thaliana]	68408.t05842 calreticulin 1 (CRT1) identical to calreticulin (crt1) GI:2052379 [Arabidopsis thaliana]	At1g56340	calreticulin (crt1) identical to calreticulin (crt1) GI:2052379 [Arabidopsis thaliana]; supported by cDNA: gi_2052378_gb_U66343.1_ATU66343		0006457 // protein folding // inferred from electronic annotation /// 0006979 // response to oxidative stress // inferred from direct assay	0005739 // mitochondrion // inferred from direct assay /// 0005783 // endoplasmic reticulum // inferred from electronic annotation	0005509 // calcium ion binding // inferred from electronic annotation /// 0005529 // sugar binding // inferred from electronic annotation /// 0008270 // zinc ion binding // inferred from electronic annotation /// 0046872 // metal ion binding // inferred from electronic annotation /// 0051082 // unfolded protein binding // inferred from electronic annotation
16725	261625_at	At1g01930		0.726289	1.48794	0.316422		0.000310625	1.69583e-05	0.0549509		ATP binding activity	0	AT1G01930.1	F22M8.6|F22M8_6|AT1G01930	0	TAIR GO	68408.t00099 expressed protein	68408.t00099 expressed protein	At1g01930	hypothetical protein predicted by genemark.hmm;supported by full-length cDNA: Ceres:24737.		---	0005622 // intracellular // inferred from electronic annotation	0003676 // nucleic acid binding // inferred from electronic annotation /// 0008270 // zinc ion binding // inferred from electronic annotation /// 0046872 // metal ion binding // inferred from electronic annotation
13645	258545_at	At3g07050		0.70067	1.48001	0.591776		0.00402668	5.1447e-06	0.000198599		GTPase activity	0	AT3G07050.1	AT3G07050|F17A9.21	0	TAIR GO	68410.t00743 GTPase -related contains Pfam profile: PF01926 GTPase of unknown function	68410.t00743 GTPase -related contains Pfam profile: PF01926 GTPase of unknown function	At3g07050	putative GTPase contains Pfam profile: PF01926 GTPase of unknown function		---	0005622 // intracellular // inferred from electronic annotation	0000166 // nucleotide binding // inferred from electronic annotation /// 0005525 // GTP binding // --- /// 0005525 // GTP binding // inferred from electronic annotation
1413	246313_at	At1g31920		0.317752	1.4585	0.0705992		0.100957	3.38733e-06	0.718813		electron transporter activity	0	AT1G31920.1	F5M6.8|F5M6_8|AT1G31920	0	TAIR GO	68408.t03489 pentatricopeptide (PPR) repeat-containing protein contains Pfam profile PF01535: PPR repeat	68408.t03489 pentatricopeptide (PPR) repeat-containing protein contains Pfam profile PF01535: PPR repeat	At1g31920	PPR-repeat protein, putative contains multiple PPR domains: PF01535: PPR repeat		---	---	---
11642	256542_at	At1g42550		0.312675	1.45533	0.0138307		0.0212793	1.94304e-06	0.922451		endomembrane system	0	AT1G42550.1	T8D8.2|T8D8_2|AT1G42550	0	TAIR GO	68408.t04417 expressed protein	68408.t04417 expressed protein	At1g42550	unknown protein		0009902 // chloroplast relocation // inferred from mutant phenotype /// 0030036 // actin cytoskeleton organization and biogenesis // inferred from mutant phenotype	0012505 // endomembrane system // inferred from electronic annotation	---
1139	246039_at	At5g19480		0.48204	1.44409	0.448039		0.0197929	1.44461e-06	0.00434076										At5g19480	putative protein serine-arginine-rich splicing regulatory protein SRRP86, Rattus norvegicus, EMBL:AF234765		---	---	---
8884	253784_at	At4g28610		0.469443	1.44328	0.236178		0.00430772	2.24264e-05	0.0394433		G2-like transcription factor family, GARP;nucleus	0	PHR1	PHOSPHATE STARVATION RESPONSE 1|AT4G28610	putative protein;PHOSPHATE STARVATION RESPONSE 1	Ohio-AtTFDB,TAIR(Mendel);TAIR GO	68411.t03671 expressed protein WREBP-1, Nicotiana tabacum, EMBL:AB017693	68411.t03671 expressed protein WREBP-1, Nicotiana tabacum, EMBL:AB017693	At4g28610	putative protein WREBP-1, Nicotiana tabacum, EMBL:AB017693		0045449 // regulation of transcription // inferred from electronic annotation /// 0045449 // regulation of transcription // traceable author statement	---	0003677 // DNA binding // inferred from electronic annotation /// 0003700 // transcription factor activity // inferred from sequence similarity
19667	264567_s_at	At1g05250		-1.9584	1.44305	0.458808		1.01409e-06	9.43889e-07	0.0030933		Class III peroxidase;endomembrane system	0	PER2;AT1G05250.1	AAB71453;YUP8H12_14|AT1G05250|YUP8H12.14	0	TAIR GO	68408.t00469 peroxidase, putative similar to peroxidase; peroxidase ATP11a [Arabidopsis thaliana] gi|1546688|emb|CAA67334	68408.t00469 peroxidase, putative similar to peroxidase; peroxidase ATP11a [Arabidopsis thaliana] gi|1546688|emb|CAA67334	At1g05250	putative peroxidase ATP12a Strong similarity to Arabidopsis peroxidase ATP11A (gb|X98802)		0006979 // response to oxidative stress // inferred from electronic annotation /// 0042744 // hydrogen peroxide catabolic process // inferred from electronic annotation	0009505 // cellulose and pectin-containing cell wall // inferred from direct assay /// 0012505 // endomembrane system // inferred from electronic annotation	0004601 // peroxidase activity // --- /// 0004601 // peroxidase activity // inferred from electronic annotation /// 0005506 // iron ion binding // inferred from electronic annotation /// 0005509 // calcium ion binding // inferred from electronic annotation /// 0016491 // oxidoreductase activity // inferred from electronic annotation /// 0046872 // metal ion binding // inferred from electronic ann…
6777	251677_at	At3g56980		-0.245237	1.44137	0.0449394		0.0825838	2.31597e-06	0.765027		bHLH,Basic Helix-Loop-Helix family;transcription factor activity	0	AtbHLH39,AtbHLH039;AT3G56980.1	AT3G56980|T8M16.8	putative protein	MGH(literature),Ohio-AtTFDB,TAIR(Mendel);TAIR GO	68410.t05761 bHLH protein family NULL	68410.t05761 bHLH protein family NULL	At3g56980	putative protein hypothetical protein At2g41240 - Arabidopsis thaliana, EMBL:AC005662		0045449 // regulation of transcription // inferred from electronic annotation /// 0045449 // regulation of transcription // traceable author statement	0005634 // nucleus // inferred from electronic annotation	0003677 // DNA binding // RCA /// 0003700 // transcription factor activity // inferred from sequence similarity /// 0030528 // transcription regulator activity // inferred from electronic annotation
13686	258586_s_at	At3g04320		-1.09978	1.43935	0.915395		0.000100584	2.41178e-05	2.3712e-05		trypsin activity	0	AT3G04320.1	T6K12_6|AT3G04320|T6K12.6	0	TAIR GO	68410.t00408 trypsin inhibitor -related similar to trypsin inhibitor:ISOTYPE=a GB:737210; contains Pfam profile: PF00197 trypsin and protease inhibitors	68410.t00408 trypsin inhibitor -related similar to trypsin inhibitor:ISOTYPE=a GB:737210; contains Pfam profile: PF00197 trypsin and protease inhibitors	At3g04320	putative trypsin inhibitor similar to trypsin inhibitor:ISOTYPE=a GB:737210; contains Pfam profile: PF00197 trypsin and protease inhibitors		---	0012505 // endomembrane system // inferred from electronic annotation	0004866 // endopeptidase inhibitor activity // --- /// 0004866 // endopeptidase inhibitor activity // inferred from electronic annotation
3055	247955_at	At5g56950		0.697403	1.43775	0.329795		0.00387081	5.94721e-06	0.00390184		Nucleosome/chromatin assembly factor group A (NAP1 homologs);DNA binding activity	0	NFA3;AT5G56950.1	MHM17.6|MHM17_6|AT5G56950	A member of a small protein family related to Nucleosome Assembly Protein 1 (NAP1) in mouse and yeast. NAP proteins are thought to act as histone chaperones	ChromDB;TAIR GO	68412.t06334 nucleosome assembly protein	68412.t06334 nucleosome assembly protein	At5g56950	nucleosome assembly protein		0006334 // nucleosome assembly // --- /// 0006334 // nucleosome assembly // inferred from electronic annotation	0005634 // nucleus // --- /// 0005634 // nucleus // inferred from electronic annotation	0003677 // DNA binding // ---
18726	263626_at	At2g04880		0.55582	1.43605	0.597509		0.00257507	6.64945e-06	0.00153996		WRKY domain transcription factor family;WRKY Transcription Factor Superfamily;transcription factor activity	WRKY Transcription Factor; Group I;WRKY Transcription Factor; Group II-d	ZAP1;AtWRKY1;AtWRKY7	AtWRKY1,AtWRKY7;ZAP1;NM_126520;ZAP1|AT2G04880|WRKY1|ATWRKY1	ZAP1,WRKY family transcription factor (ZAP1);transcription factor ZAP1	MGH(blast),Ohio-AtTFDB,TAIR(Mendel);TAIR GO	68409.t00447 WRKY family transcription factor (ZAP1) identical to ZAP1 GI:1064883 from [Arabidopsis thaliana]; contains Pfam profile: PF03106 WRKY DNA -binding domain	68409.t00447 WRKY family transcription factor (ZAP1) identical to ZAP1 GI:1064883 from [Arabidopsis thaliana]; contains Pfam profile: PF03106 WRKY DNA -binding domain	At2g04880	transcription factor ZAP1 identical to GP:1064883:X92976		0006350 // transcription // inferred from electronic annotation /// 0006355 // regulation of transcription, DNA-dependent // inferred from electronic annotation /// 0009863 // salicylic acid mediated signaling pathway // inferred from expression pattern /// 0045449 // regulation of transcription // inferred from electronic annotation /// 0045941 // positive regulation of transcription // inferred…	0005634 // nucleus // inferred from electronic annotation	0003677 // DNA binding // inferred from electronic annotation /// 0003700 // transcription factor activity // inferred from direct assay /// 0003700 // transcription factor activity // inferred from sequence or structural similarity /// 0003700 // transcription factor activity // inferred from electronic annotation /// 0008270 // zinc ion binding // inferred from direct assay /// 0008270 // zinc …
5027	249927_at	At5g19220		0.252607	1.43053	0.0556186		0.16498	1.36168e-06	0.617814		glucose-1-phosphate adenylyltransferase activity;starch and cellulose biosynthesis	GLUCOSE-1-PHOSPHATE ADENYLYLTRANSFERASE	ADG 2;AT5G19220.1	AT5G19220|T24G5.120|T24G5_120	ADP Glucose Pyrophosphorylase Deficient; ADP Glucose Pyrophosphorylase Large Subunit	Meinke et al. Plant Physiology, February 2003, Vol. 131, pp. 409–418;TAIR GO;TAIR AraCyc	68412.t02048 glucose-1-phosphate adenylyltransferase, large subunit 1, chloroplast (ADP-glucose pyrophosphorylase) (ADG2) (APL1) identical to SP|P55229	68412.t02048 glucose-1-phosphate adenylyltransferase, large subunit 1, chloroplast (ADP-glucose pyrophosphorylase) (ADG2) (APL1) identical to SP|P55229	At5g19220	Glucose-1-phosphate adenylyltransferase (ApL1/adg2) ; supported by cDNA: gi_2149020_gb_U72290.1_ATU72290		0005978 // glycogen biosynthetic process // inferred from electronic annotation /// 0009058 // biosynthetic process // inferred from electronic annotation /// 0019252 // starch biosynthetic process // inferred from electronic annotation	0009507 // chloroplast // inferred from electronic annotation	0003824 // catalytic activity // inferred from electronic annotation /// 0008878 // glucose-1-phosphate adenylyltransferase activity // inferred from electronic annotation /// 0016740 // transferase activity // inferred from electronic annotation /// 0016779 // nucleotidyltransferase activity // inferred from electronic annotation
2170	247070_at	At5g66815		-0.255042	1.42912	0.110889		0.063849	2.38711e-06	0.273985		endomembrane system	0	AT5G66815.1	AT5G66815	0	TAIR GO	68412.t07491 expressed protein	68412.t07491 expressed protein	At5g66815	Expressed protein ; supported by full-length cDNA: Ceres: 14679.		---	0012505 // endomembrane system // inferred from electronic annotation	---
9626	254526_at	At4g19600		0.704918	1.42822	0.52691		0.000601852	1.26923e-05	0.00715163		nucleus	0	AT4G19600.1	F24J7.161|AT4G19600|F24J7_161	0	TAIR GO	68411.t02594 cyclin family similar to cyclin T2a [Homo sapiens] GI:2981198; contains Pfam profile PF00134: Cyclin, N-terminal domain	68411.t02594 cyclin family similar to cyclin T2a [Homo sapiens] GI:2981198; contains Pfam profile PF00134: Cyclin, N-terminal domain	At4g19600	putative protein cyclin C homolog 1, Schizosaccharomyces pombe, PATCHX:G2055413		0000074 // regulation of progression through cell cycle // --- /// 0000074 // regulation of progression through cell cycle // inferred from electronic annotation /// 0000079 // regulation of cyclin-dependent protein kinase activity // inferred from electronic annotation /// 0007049 // cell cycle // inferred from electronic annotation /// 0045449 // regulation of transcription // inferred from ele…	---	0004693 // cyclin-dependent protein kinase activity // --- /// 0019901 // protein kinase binding // inferred from electronic annotation
18353	263253_at	At2g31370		0.976455	1.42769	0.37187		9.35132e-06	0.000129769	0.0148405		bZIP transcription factor family;chloroplast	0	PosF21;AT2G31370.1	X61031,AC007169,AtbZIP59;T28P16.14|AT2G31370|T28P16_14	(posF21),bZIP transcription factor (POSF21),bZIP transcription factor (POSF21)	MGH(blast),MGH(literature),Ohio-AtTFDB,TAIR(Mendel);TAIR GO	68409.t03425 bZIP transcription factor (POSF21) identical to GB:Q04088	68409.t03425 bZIP transcription factor (POSF21) identical to GB:Q04088	At2g31370	bZIP transcription factor (POSF21) identical to GB:Q04088; supported by cDNA: gi_15982853_gb_AY057534.1_		0006350 // transcription // inferred from electronic annotation /// 0006355 // regulation of transcription, DNA-dependent // inferred from direct assay /// 0006355 // regulation of transcription, DNA-dependent // inferred from electronic annotation	0005634 // nucleus // inferred from electronic annotation /// 0009507 // chloroplast // inferred from electronic annotation	0003677 // DNA binding // inferred from sequence or structural similarity /// 0003677 // DNA binding // inferred from electronic annotation /// 0003700 // transcription factor activity // inferred from sequence or structural similarity /// 0003700 // transcription factor activity // inferred from electronic annotation /// 0043565 // sequence-specific DNA binding // inferred from electronic annota…
10883	255783_at	At1g19870		0.443855	1.42638	0.516436		0.00369084	1.74591e-06	0.00141661		chloroplast	0	AT1G19870.1	F6F9.8|F6F9_8|AT1G19870	0	TAIR GO	68408.t02205 expressed protein contains Pfam profile: PF00612 IQ calmodulin-binding motif	68408.t02205 expressed protein contains Pfam profile: PF00612 IQ calmodulin-binding motif	At1g19870	hypothetical protein contains Pfam profile: PF00612 IQ calmodulin-binding motif		---	0009507 // chloroplast // inferred from electronic annotation	0005516 // calmodulin binding // ---
21472	266372_at	At2g41310		0.313331	1.42513	-0.337437		0.026263	5.14704e-06	0.00270087		ARR-A class transcription factor family;Cytokinin;Response Regulator;two-component response regulator activity	Response Regulator: A- Type	ARR8;ATRR3	ATRR3;AT2G41310|ARR8	Cytokinin;A-type response regulator;putative two-component response regulator 3 protein	MGH;TAIR GO	68409.t04549 two-component response regulator 3 protein -related identical to GB:AB010917, contains a response regulator receiver domain	68409.t04549 two-component response regulator 3 protein -related identical to GB:AB010917, contains a response regulator receiver domain	At2g41310	putative two-component response regulator 3 protein identical to GB:AB010917, contains a response regulator receiver domain; supported by cDNA: gi_3273199_dbj_AB010917.1_AB010917		0000160 // two-component signal transduction system (phosphorelay) // inferred from sequence or structural similarity /// 0000160 // two-component signal transduction system (phosphorelay) // inferred from electronic annotation /// 0006350 // transcription // inferred from electronic annotation /// 0006355 // regulation of transcription, DNA-dependent // inferred from electronic annotation /// 00…	0005634 // nucleus // inferred from electronic annotation	0000156 // two-component response regulator activity // inferred from sequence or structural similarity /// 0000156 // two-component response regulator activity // inferred from electronic annotation /// 0005515 // protein binding // inferred from physical interaction /// 0030528 // transcription regulator activity // traceable author statement
3014	247914_at	At5g57540		-1.56027	1.42247	0.482411		3.98412e-07	1.60071e-06	0.00180493		Assembly, Architecture, and Growth;Glycoside Hydrolase Family 16;Glycoside Hydrolase Gene Families;endomembrane system	Growth modifying proteins;Glycoside Hydrolase Family 16	XTH13;AT5G57540.1	BAB08789.1 ;NM_125135;MUA2.11|AT5G57540|MUA2_11	xyloglucan endotransglycosylase	http://cellwall.genomics.purdue.edu/families/index.html;http://afmb.cnrs-mrs.fr/CAZY/acc.html;TAIR GO	68412.t06404 xyloglucan endotransglycosylase, putative similar to xyloglucan endotransglycosylase (XTR9) GI:4218963 from [Arabidopsis thaliana]	68412.t06404 xyloglucan endotransglycosylase, putative similar to xyloglucan endotransglycosylase (XTR9) GI:4218963 from [Arabidopsis thaliana]	At5g57540	xyloglucan endotransglycosylase		0005975 // carbohydrate metabolic process // inferred from electronic annotation /// 0006073 // glucan metabolic process // inferred from electronic annotation /// 0008152 // metabolic process // inferred from electronic annotation	0005618 // cell wall // inferred from electronic annotation /// 0012505 // endomembrane system // inferred from electronic annotation /// 0048046 // apoplast // inferred from electronic annotation	0004553 // hydrolase activity, hydrolyzing O-glycosyl compounds // inferred from electronic annotation /// 0016740 // transferase activity // inferred from electronic annotation /// 0016762 // xyloglucan:xyloglucosyl transferase activity // inferred from electronic annotation /// 0016787 // hydrolase activity // inferred from electronic annotation /// 0016798 // hydrolase activity, acting on glyc…
17700	262600_at	At1g15340		0.918686	1.42226	0.577132		1.50818e-05	8.44137e-06	0.000673734		Methyl binding domain proteins;DNA binding activity	0	MBD10;AT1G15340.1	F9L1.28|AT1G15340|F9L1_28	Protein containing a putative methyl-CpG-binding domain	ChromDB;TAIR GO	68408.t01622 expressed protein ESTs gb|H37032, gb|R6425, gb|Z34651, gb|N37268, gb|AA713172 and gb|Z34241 come from this gene	68408.t01622 expressed protein ESTs gb|H37032, gb|R6425, gb|Z34651, gb|N37268, gb|AA713172 and gb|Z34241 come from this gene	At1g15340	unknown protein ESTs gb|H37032, gb|R6425, gb|Z34651, gb|N37268, gb|AA713172 and gb|Z34241 come from this gene;supported by full-length cDNA: Ceres:16209.		---	---	0003677 // DNA binding // inferred from electronic annotation /// 0008327 // methyl-CpG binding // inferred from sequence or structural similarity
18431	263331_at	At2g15270		0.750218	1.41805	0.602942		0.000157623	9.95496e-05	0.000240854										At2g15270	unknown protein ; supported by cDNA: gi_15027886_gb_AY045800.1_		---	---	---
12817	257717_at	At3g18390		0.28565	1.41726	0.222004		0.032852	1.41792e-05	0.0491451		EMB;chloroplast	Embryo Defective	EMB 1865;EMB1865	MYF24.11;MYF24.11|EMB1865|AT3G18390	Chloroplast Splicing Factor (CRS1);Embryo Defective; Chloroplast Splicing Factor (CRS1)	http://www.seedgenes.org:8081/new_gene_list.html;Meinke et al. Plant Physiology, February 2003, Vol. 131, pp. 409–418;TAIR GO	68410.t02056 expressed protein	68410.t02056 expressed protein	At3g18390	unknown protein		0009793 // embryonic development ending in seed dormancy // non-traceable author statement	0009507 // chloroplast // inferred from electronic annotation	---
3444	248344_at	At5g52280		0.466314	1.41547	0.27424		0.00824885	2.18066e-06	0.108212		receptor activity	0	AT5G52280.1	F17P19_19|AT5G52280|F17P19.19	0	TAIR GO	68412.t05769 hyaluronan mediated motility receptor-related protein	68412.t05769 hyaluronan mediated motility receptor-related protein	At5g52280	hyaluronan mediated motility receptor-like protein		---	0005739 // mitochondrion // inferred from electronic annotation	0004872 // receptor activity // inferred from electronic annotation
16669	261569_at	At1g01060		0.00883064	1.40196	0.308446		0.964312	3.07257e-06	0.010356		MYB-related transcription factor family;Nitrate Metabolism;circadian;nucleus	MYB-LHY (MYB);oscillator	LHY;AT1G01060.1	T25K16.6|AT1G01060|T25K16_6	TF;MYB DNA-binding protein -TF. Oscillation: yes (mRNA)	TAIR(Mendel);http://www.nyu.edu/fas/biology/n2010/;TAIR GO	68408.t00006 myb family transcription factor contains Pfam profile: PF00249 myb-like DNA-binding domain	68408.t00006 myb family transcription factor contains Pfam profile: PF00249 myb-like DNA-binding domain	At1g01060	DNA-binding protein, putative similar to DNA binding protein CCA1 from [Arabidopsis thaliana]		0006350 // transcription // inferred from electronic annotation /// 0006355 // regulation of transcription, DNA-dependent // inferred from electronic annotation /// 0009651 // response to salt stress // inferred from expression pattern /// 0009723 // response to ethylene stimulus // inferred from expression pattern /// 0009733 // response to auxin stimulus // inferred from expression pattern /// …	0005634 // nucleus // inferred from electronic annotation	0003677 // DNA binding // inferred from electronic annotation /// 0003700 // transcription factor activity // inferred from sequence or structural similarity
12991	257891_at	At3g17170		0.682608	1.3978	0.495679		0.00115972	9.99423e-06	0.0105747		chloroplast	0	AT3G17170.1	K14A17.25|AT3G17170	0	TAIR GO	68410.t01920 (RFC3) RPS6-related protein annotation temporarily based on supporting cDNA gi|15620809|dbj|AB057424.1|	68410.t01920 (RFC3) RPS6-related protein annotation temporarily based on supporting cDNA gi|15620809|dbj|AB057424.1|	At3g17170	hypothetical protein predicted by genemark.hmm;supported by full-length cDNA: Ceres:16548.		0006412 // translation // inferred from electronic annotation /// 0042254 // ribosome biogenesis and assembly // RCA	0005622 // intracellular // inferred from electronic annotation /// 0005840 // ribosome // inferred from electronic annotation	0003735 // structural constituent of ribosome // inferred from electronic annotation
22450	267350_at	At2g40030		0.0349046	1.39619	1.12359		0.856836	7.40169e-05	1.17191e-06		putative DNA-binding protein;DNA binding activity	0	AT2G40030.1	T28M21_19|AT2G40030|T28M21.19	DNA binding activity	TAIR GO	68409.t04390 DNA-directed RNA polymerase II subunit -related	68409.t04390 DNA-directed RNA polymerase II subunit -related	At2g40030	putative DNA-directed RNA polymerase II subunit		0006306 // DNA methylation // inferred from mutant phenotype /// 0006350 // transcription // inferred from electronic annotation /// 0035194 // RNA-mediated posttranscriptional gene silencing // inferred from mutant phenotype	0000418 // DNA-directed RNA polymerase IV complex // inferred from physical interaction /// 0005634 // nucleus // inferred from direct assay /// 0005634 // nucleus // inferred from electronic annotation /// 0030880 // RNA polymerase complex // inferred from physical interaction	0003677 // DNA binding // inferred from electronic annotation /// 0003899 // DNA-directed RNA polymerase activity // inferred from sequence or structural similarity /// 0003899 // DNA-directed RNA polymerase activity // inferred from electronic annotation
8615	253515_at	At4g31320		-0.763487	1.39304	0.489374		0.00490635	1.3875e-05	0.00119276		SAUR;SAURs	0	SAUR37;SAUR.c	NM_119281	68411.t03984 auxin-induced (indole-3-acetic acid induced) protein, putative (SAUR_c) similar to auxin-induced protein TGSAUR22 (GI:10185820) [Tulipa gesnerian]; similar to auxin-induced protein 15A (SP:P33081) from [Glycine max]	auxin induced like-protein	0	0	At4g31320	auxin induced like-protein auxin-induced protein 15A, Glycine max., PIR2:JQ1096		0009733 // response to auxin stimulus // ---	---	0005516 // calmodulin binding // inferred from sequence or structural similarity
6505	251405_at	At3g60330		-0.703528	1.39023	-0.0232052		0.000800486	0.000113553	0.892262		P-ATPase;Primary Pumps (ATPases) Gene Families;hydrogen-exporting ATPase activity	Plasma membrane H+-ATPase family	AHA7;AT3G60330.1	At3g60330,68173.m05104,F27H5_120;NM_115897;T8B10.1|AT3G60330	AHA7 plasma membrane H+ ATPase;plasma membrane H+-ATPase - like	http://plantst.sdsc.edu/;TAIR GO	68410.t06125 ATPase, plasma membrane-type (proton pump), putative similar to P-type H(+)-transporting ATPase from Nicotiana plumbaginifolia [SP|Q08435, SP|Q08436], Lycopersicon esculentum [GI:5901757, SP|P22180], Solanum tuberosum [GI:435003]; contains InterPro accession IPR001757: ATPase, E1-E2 type	68410.t06125 ATPase, plasma membrane-type (proton pump), putative similar to P-type H(+)-transporting ATPase from Nicotiana plumbaginifolia [SP|Q08435, SP|Q08436], Lycopersicon esculentum [GI:5901757, SP|P22180], Solanum tuberosum [GI:435003]; contains InterPro accession IPR001757: ATPase, E1-E2 type	At3g60330	plasma membrane H+-ATPase - like plasma membrane H+-ATPase isoform LHA2, Lycopersicon esculentum, EMBL:AF179442		0006810 // transport // inferred from electronic annotation /// 0006811 // ion transport // inferred from electronic annotation /// 0006812 // cation transport // inferred from electronic annotation /// 0008152 // metabolic process // inferred from electronic annotation /// 0015992 // proton transport // inferred from electronic annotation	0016020 // membrane // inferred from electronic annotation /// 0016021 // integral to membrane // inferred from electronic annotation	0000166 // nucleotide binding // inferred from electronic annotation /// 0000287 // magnesium ion binding // inferred from electronic annotation /// 0003824 // catalytic activity // inferred from electronic annotation /// 0005524 // ATP binding // inferred from electronic annotation /// 0008553 // hydrogen-exporting ATPase activity, phosphorylative mechanism // inferred from sequence or structura…
3090	247990_at	At5g56360		0.43595	1.38206	0.364504		0.0218201	4.79612e-05	0.00567011		Single gene-encoded CBPs;endomembrane system	0	PKC substrate-like;AT5G56360.1	NM_125019;MCD7.9|MCD7_9|AT5G56360	0	TAIR GO	68412.t06265 Calmodulin-binding protein similar to alpha glucosidase II beta subunit from GI:2104691 [Mus musculus]	68412.t06265 Calmodulin-binding protein similar to alpha glucosidase II beta subunit from GI:2104691 [Mus musculus]	At5g56360	unknown protein ;supported by full-length cDNA: Ceres:21044.		---	0012505 // endomembrane system // inferred from electronic annotation	0005516 // calmodulin binding // inferred from expression pattern /// 0005516 // calmodulin binding // traceable author statement
12866	257766_at	At3g23030		-0.192573	1.3788	-0.108507		0.15103	5.94721e-06	0.269066	AUXIN-IAA2	Aux/IAA family;auxin;nucleus	transcriotion represssion	IAA2	AT3G23030	AUXIN-RESPONSIVE PROTEIN IAA2;auxin-responsive protein	MGH(blast),TAIR(Mendel);TAIR GO	68410.t02578 auxin-responsive protein IAA2 (Indoleacetic acid-induced protein 2) identical to SP|P49678 Auxin-responsive protein IAA2 (Indoleacetic acid-induced protein 2) {Arabidopsis thaliana}	68410.t02578 auxin-responsive protein IAA2 (Indoleacetic acid-induced protein 2) identical to SP|P49678 Auxin-responsive protein IAA2 (Indoleacetic acid-induced protein 2) {Arabidopsis thaliana}	At3g23030	auxin-inducible gene (IAA2) identical to auxin-inducible gene (IAA2) GB:AF027157 [Arabidopsis thaliana] (Plant Physiol. 115, 1730 (1997))		0006350 // transcription // inferred from electronic annotation /// 0006355 // regulation of transcription, DNA-dependent // inferred from electronic annotation /// 0009733 // response to auxin stimulus // inferred from expression pattern /// 0009734 // auxin mediated signaling pathway // inferred from electronic annotation /// 0045449 // regulation of transcription // inferred from electronic an…	0005634 // nucleus // inferred from direct assay /// 0005634 // nucleus // inferred from electronic annotation	0003700 // transcription factor activity // inferred from sequence similarity /// 0046983 // protein dimerization activity // inferred from electronic annotation
1411	246311_at	At3g51880		0.947891	1.37851	0.659732		0.000239005	5.94721e-06	0.000410504		Nucleosome/chromatin assembly factor group D (HMG homologs), High Mobility Group (HMG);regulation of transcription, DNA-dependent	0	NFD1;AT3G51880.1	HMGA, HMGa;ATEM1.13|AT3G51880	Single HMG domain chromatin protein,high mobility group (HMG) protein alpha (HMGalpha)	ChromDB,TAIR(Mendel),TIGR Name Search,TIGR Name Search;TAIR GO	68410.t05191 high mobility group protein 2-related	68410.t05191 high mobility group protein 2-related	At3g51880	high mobility group protein 2-like ; supported by cDNA: gi_15912190_gb_AY056373.1_		0006333 // chromatin assembly or disassembly // traceable author statement /// 0006355 // regulation of transcription, DNA-dependent // inferred from electronic annotation	0000785 // chromatin // traceable author statement	0003677 // DNA binding // inferred from direct assay /// 0003677 // DNA binding // inferred from sequence or structural similarity /// 0003677 // DNA binding // inferred from electronic annotation /// 0003682 // chromatin binding // traceable author statement /// 0030527 // structural constituent of chromatin // traceable author statement
3969	248869_at	At5g46840		1.23269	1.3765	0.81057		1.38639e-05	3.09056e-05	0.00307047										At5g46840	putative protein contains similarity to RNA-binding protein;supported by full-length cDNA: Ceres:265530.		---	---	0000166 // nucleotide binding // inferred from electronic annotation /// 0003676 // nucleic acid binding // --- /// 0003676 // nucleic acid binding // inferred from electronic annotation /// 0003723 // RNA binding // ---
1342	246242_at	At4g36600		2.94854	1.37145	2.98924		9.18414e-10	4.39787e-06	1.36822e-08										At4g36600	putative protein		0009793 // embryonic development ending in seed dormancy // ---	0005739 // mitochondrion // inferred from electronic annotation	---
18084	262984_at	At1g54460		0.496552	1.36629	0.410697		0.0161934	0.000407429	0.0168585										At1g54460	hypothetical protein predicted by genemark.hmm;supported by full-length cDNA: Ceres:142094.		---	---	---
21241	266141_at	At2g02120		2.00573	1.36077	2.36401		1.60474e-08	3.60325e-06	2.01746e-09		endomembrane system	0	AT2G02120.1	AT2G02120|F5O4_11|F5O4.11	0	TAIR GO	68409.t00126 plant defensin protein, putative (PDF2.1) plant defensin protein family member, personal communication, Bart Thomma (Bart.Thomma@agr.kuleuven.ac.be); contains a gamma-thionin family signature (PDOC00725)	68409.t00126 plant defensin protein, putative (PDF2.1) plant defensin protein family member, personal communication, Bart Thomma (Bart.Thomma@agr.kuleuven.ac.be); contains a gamma-thionin family signature (PDOC00725)	At2g02120	protease inhibitor II contains a gamma-thionin family signature (PDOC00725)		0006952 // defense response // inferred from electronic annotation	0012505 // endomembrane system // inferred from electronic annotation	0008233 // peptidase activity // inferred from electronic annotation /// 0030414 // protease inhibitor activity // RCA
1373	246273_at	At4g36700		2.44065	1.36066	2.32414		9.43645e-09	1.67282e-05	5.8618e-07		Globulin-like protein family;storage protein	0	AT4G36700.1	NM_119834;AT4G36700|AP22_80|AP22.80	globulin-like protein	TAIR GO	68411.t04652 cupin domain-containing protein low similarity to preproMP27-MP32 from Cucurbita cv. Kurokawa Amakuri [GI:691752]; contains Pfam profile PF00190: Cupin	68411.t04652 cupin domain-containing protein low similarity to preproMP27-MP32 from Cucurbita cv. Kurokawa Amakuri [GI:691752]; contains Pfam profile PF00190: Cupin	At4g36700	globulin-like protein		---	0012505 // endomembrane system // inferred from electronic annotation	0045735 // nutrient reservoir activity // ---
8523	253423_at	At4g32280		-1.03669	1.35527	-0.000539715		0.000259792	3.57486e-05	0.996672	AUXIN-IAA29	Aux/IAA family;auxin;intracellular	transcriotion represssion	IAA29;AT4G32280.1	AT4G32280|F10M6.1	0	TAIR(Mendel);TAIR GO	68411.t04113 AUX/IAA family contains Pfam profile: PF02309: AUX/IAA family	68411.t04113 AUX/IAA family contains Pfam profile: PF02309: AUX/IAA family	At4g32280	Expressed protein ; supported by cDNA: gi_14190492_gb_AF380646.1_AF380646		0006350 // transcription // inferred from electronic annotation /// 0006355 // regulation of transcription, DNA-dependent // inferred from electronic annotation /// 0009733 // response to auxin stimulus // traceable author statement /// 0009734 // auxin mediated signaling pathway // inferred from electronic annotation /// 0045449 // regulation of transcription // inferred from electronic annotati…	0005634 // nucleus // inferred from electronic annotation	0003700 // transcription factor activity // inferred from sequence similarity /// 0046983 // protein dimerization activity // inferred from electronic annotation
17228	262128_at	At1g52690		3.21449	1.35257	2.17181		3.87992e-10	8.84513e-05	8.33887e-09										At1g52690	late embryogenesis-abundant protein, putative similar to late embryogenesis-abundant protein GI:17828 from [Brassica napus];supported by full-length cDNA: Ceres:35745.		0009793 // embryonic development ending in seed dormancy // ---	---	---
6215	251115_at	At5g01400		0.43302	1.35149	0.41197		0.00295287	2.31597e-06	0.0014091		mitochondrion	0	AT5G01400.1	T10O8_110|AT5G01400|T10O8.110	0	TAIR GO	68412.t00047 expressed protein contains low similarity to symplekin SP:Q92797 from [Homo sapiens]	68412.t00047 expressed protein contains low similarity to symplekin SP:Q92797 from [Homo sapiens]	At5g01400	putative protein symplekin - Homo sapiens, EMBL:HSSYMPLEK		0006396 // RNA processing // inferred from mutant phenotype /// 0035194 // RNA-mediated posttranscriptional gene silencing // inferred from mutant phenotype	0005847 // mRNA cleavage and polyadenylation specificity factor complex // non-traceable author statement	---
5968	250868_at	At5g03860		2.58678	1.34843	1.61925		1.23556e-09	2.96594e-06	1.11623e-07		glyoxylate cycle	MALATE SYNTHASE	0	0	0	TAIR AraCyc	68412.t00330 malate synthase, putative strong similarity to glyoxysomal malate synthase from Brassica napus [SP|P13244]	68412.t00330 malate synthase, putative strong similarity to glyoxysomal malate synthase from Brassica napus [SP|P13244]	At5g03860	malate synthase -like protein malate synthase, glyoxysomal, rape, PIR:SYRPMA; supported by cDNA: gi_15293186_gb_AY051027.1_		0006097 // glyoxylate cycle // inferred from electronic annotation /// 0006099 // tricarboxylic acid cycle // inferred from electronic annotation	---	0004474 // malate synthase activity // inferred from electronic annotation
18652	263552_x_at	At2g24980		-0.748019	1.33845	0.608827		0.00197574	0.000813947	0.00236162		endomembrane system	0	AT2G24980.1	F27C12.10|F27C12_10|AT2G24980	0	TAIR GO	68409.t02675 proline-rich protein family contains proline-rich extensin domains, INTERPRO:IPR002965	68409.t02675 proline-rich protein family contains proline-rich extensin domains, INTERPRO:IPR002965	At2g24980	unknown protein proline, tyrosine, and serine-rich protein		0009664 // cellulose and pectin-containing cell wall organization and biogenesis // inferred from electronic annotation	0009986 // cell surface // inferred from electronic annotation /// 0012505 // endomembrane system // inferred from electronic annotation	0005199 // structural constituent of cell wall // inferred from electronic annotation
14977	259877_at	At1g76710		0.569645	1.33512	0.392759		0.00388173	7.50463e-06	0.00286557		SET-domain transcriptional regulator family	0	SDG26	SET26, ASHH1	Homology Subgroup II; Orthology Group 3 - A putative histone methyltransferase related to the Drosophila trithorax e ASH1 and the yeast gene SET2.	ChromDB	68408.t08064 SET-domain transcriptional regulator family low similarity to huntingtin interacting protein 1 [Homo sapiens] GI:12697196; contains Pfam profile PF00856: SET domain	68408.t08064 SET-domain transcriptional regulator family low similarity to huntingtin interacting protein 1 [Homo sapiens] GI:12697196; contains Pfam profile PF00856: SET domain	At1g76710	unknown protein C-terminal portion similar to KIAA1090 protein GB:BAA83042 [Homo sapiens]		0016568 // chromatin modification // inferred from electronic annotation	0005634 // nucleus // inferred from electronic annotation	0008168 // methyltransferase activity // inferred from electronic annotation /// 0016740 // transferase activity // inferred from electronic annotation /// 0018024 // histone-lysine N-methyltransferase activity // inferred from electronic annotation
21199	266099_at	At2g38040		0.205445	1.3309	0.276827		0.201072	2.31597e-06	0.0196578		Acyl Lipid Metabolism;chloroplast	Acetyl-CoA carboxylase, a-carboxyltransferase	AT2G38040.1	T8P21.5|AT2G38040|T8P21_5	putative alpha-carboxyltransferase	http://www.plantbiology.msu.edu/lipids/genesurvey/master_table.htm;TAIR GO	68409.t04166 alpha-carboxyltransferase -related	68409.t04166 alpha-carboxyltransferase -related	At2g38040	putative alpha-carboxyltransferase ; supported by cDNA: gi_6851090_gb_AF056969.1_AF056969		0006633 // fatty acid biosynthetic process // inferred from electronic annotation	0009317 // acetyl-CoA carboxylase complex // inferred from electronic annotation	0003989 // acetyl-CoA carboxylase activity // non-traceable author statement /// 0003989 // acetyl-CoA carboxylase activity // inferred from electronic annotation /// 0016740 // transferase activity // inferred from electronic annotation /// 0016874 // ligase activity // inferred from electronic annotation
17604	262504_at	At1g21750		0.0942609	1.32671	0.0662273		0.55936	2.58965e-06	0.528118		protein disulfide isomerase activity	0	AT1G21750.1	F8K7_19|F8K7.19|AT1G21750	0	TAIR GO	68408.t02417 protein disulfide isomerase, putative similar to SP|P29828 Protein disulfide isomerase precursor (PDI) (EC 5.3.4.1) {Medicago sativa}; isoform contains non-consensus GA donor splice site at intron 9	68408.t02417 protein disulfide isomerase, putative similar to SP|P29828 Protein disulfide isomerase precursor (PDI) (EC 5.3.4.1) {Medicago sativa}; isoform contains non-consensus GA donor splice site at intron 9	At1g21750	putative protein disulfide isomerase precursor Similar to gb|Z11499 protein disulfide isomerase from Medicago sativa. ESTs gb|AI099693, gb|R65226, gb|AA657311, gb|T43068, gb|T42754, gb|T14005, gb|T76445, gb|H36733, gb|T43168 and gb|T20649 come from this gene		0045454 // cell redox homeostasis // inferred from electronic annotation	0005783 // endoplasmic reticulum // inferred from electronic annotation /// 0012505 // endomembrane system // inferred from electronic annotation	0003756 // protein disulfide isomerase activity // --- /// 0003756 // protein disulfide isomerase activity // inferred from electronic annotation /// 0005515 // protein binding // inferred from physical interaction /// 0016853 // isomerase activity // inferred from electronic annotation
11329	256229_at	At1g58200		0.475839	1.31257	0.614479		0.0171482	5.03026e-06	0.0019908		membrane	0	AT1G58200.1	F16M22.2|AT1G58200|F16M22_2	0	TAIR GO	68408.t05963 expressed protein	68408.t05963 expressed protein	At1g58200	unknown protein		0006970 // response to osmotic stress // inferred from genetic interaction /// 0009657 // plastid organization and biogenesis // inferred from genetic interaction	0009526 // plastid envelope // inferred from direct assay /// 0016020 // membrane // inferred from electronic annotation	0005216 // ion channel activity // inferred from genetic interaction
15685	260585_at	At2g43650		0.20167	1.31185	0.189573		0.147778	3.60325e-06	0.112535		proteolysis and peptidolysis	0	AT2G43650.1	F18O19.24|AT2G43650	0	TAIR GO	68409.t04831 expressed protein	68409.t04831 expressed protein	At2g43650	unknown protein		---	---	---
6503	251403_at	At3g60300		0.898926	1.30497	1.02644		0.000171875	2.08628e-05	1.21835e-05										At3g60300	putative protein RING finger protein AO7, Mus musculus, EMBL:AF171060		0006464 // protein modification process // inferred from electronic annotation /// 0006512 // ubiquitin cycle // inferred from electronic annotation	---	0005515 // protein binding // inferred from electronic annotation /// 0008270 // zinc ion binding // inferred from electronic annotation /// 0019787 // small conjugating protein ligase activity // inferred from electronic annotation /// 0046872 // metal ion binding // inferred from electronic annotation
5314	250214_at	At5g13870		0.503859	1.30345	1.03965		0.00180086	9.38514e-06	2.42226e-06		Assembly, Architecture, and Growth;Glycoside Hydrolase Family 16;endomembrane system	Growth modifying proteins	XTH5;AT5G13870.1	NP_196891.1 , BAA81669.1, AAD45126.1;MAC12_33|AT5G13870|MAC12.33	0	http://cellwall.genomics.purdue.edu/families/index.html;http://afmb.cnrs-mrs.fr/CAZY/acc.html;TAIR GO	68412.t01460 xyloglucan endotransglycosylase (EXGT-A4) identical to endoxyloglucan transferase EXGT-A4 GI:5533315 from [Arabidopsis thaliana]	68412.t01460 xyloglucan endotransglycosylase (EXGT-A4) identical to endoxyloglucan transferase EXGT-A4 GI:5533315 from [Arabidopsis thaliana]	At5g13870	endoxyloglucan transferase (dbj|BAA81669.1) ; supported by cDNA: gi_5139001_dbj_AB026486.1_AB026486		0005975 // carbohydrate metabolic process // inferred from electronic annotation /// 0006073 // glucan metabolic process // inferred from electronic annotation /// 0008152 // metabolic process // inferred from electronic annotation	0005618 // cell wall // inferred from electronic annotation /// 0012505 // endomembrane system // inferred from electronic annotation /// 0048046 // apoplast // inferred from electronic annotation	0004553 // hydrolase activity, hydrolyzing O-glycosyl compounds // inferred from electronic annotation /// 0016740 // transferase activity // inferred from electronic annotation /// 0016762 // xyloglucan:xyloglucosyl transferase activity // inferred from electronic annotation /// 0016787 // hydrolase activity // inferred from electronic annotation /// 0016798 // hydrolase activity, acting on glyc…
515	245415_at	At4g17330		0.357484	1.30215	0.390012		0.0145793	1.15684e-05	0.00730453										At4g17330	G2484-1 protein		---	---	0003723 // RNA binding // inferred from electronic annotation
9405	254305_at	At4g22200		-0.34642	1.30164	-0.456328		0.0590324	6.63052e-06	0.0277058		potassium channel protein;VIC(Voltage Gated Ion Channel);Ion Channel Families;inward rectifier potassium channel activity	Transporter;Stelar K+ outward rectifying channel (SKOR) family	AKT2	AKT3,68164.m02047,T10I14_30;AKT3,At4g22200,68164.m02047,T10I14_30;NM_118342;AT4G22200	AKT2/AKT3 potassium channel protein potassium channel protein AKT2 ;AKT2/AKT3 potassium channel protein ;potassium channel protein AKT3	http://plantst.sdsc.edu/;TAIR GO	68411.t02894 potassium channel (K+ transporter 2)(AKT2) identical to potassium channel [Arabidopsis thaliana] gi|1100898|gb|AAA97865; Note: also identical to AKT3 [Arabidopsis thaliana] gi|1172218|gb|AAA96153, which is a truncated version of AKT2, PMID:10852932; member of the 1 pore, 6 transmembrane (1P/6TM- Shaker-type) K+ channel family, PMID:11500563	68411.t02894 potassium channel (K+ transporter 2)(AKT2) identical to potassium channel [Arabidopsis thaliana] gi|1100898|gb|AAA97865; Note: also identical to AKT3 [Arabidopsis thaliana] gi|1172218|gb|AAA96153, which is a truncated version of AKT2, PMID:10852932; member of the 1 pore, 6 transmembrane (1P/6TM- Shaker-type) K+ channel family, PMID:11500563	At4g22200	potassium channel protein AKT3 ; supported by cDNA: gi_1100897_gb_U40154.1_ATU40154		0006810 // transport // inferred from electronic annotation /// 0006811 // ion transport // inferred from electronic annotation /// 0006813 // potassium ion transport // inferred from electronic annotation /// 0009737 // response to abscisic acid stimulus // inferred from expression pattern	0016020 // membrane // inferred from electronic annotation /// 0016021 // integral to membrane // inferred from electronic annotation	0005216 // ion channel activity // inferred from electronic annotation /// 0005242 // inward rectifier potassium channel activity // inferred from sequence similarity /// 0005242 // inward rectifier potassium channel activity // inferred from direct assay /// 0005244 // voltage-gated ion channel activity // inferred from electronic annotation /// 0005249 // voltage-gated potassium channel activit…
14204	259104_at	At3g02170		0.623151	1.29381	0.623148		0.00034871	5.86918e-05	0.000188256										At3g02170	unknown protein ;supported by full-length cDNA: Ceres:22225.		---	---	---
14026	258926_s_at	At3g10490		0.286279	1.29313	0.256127		0.101344	4.51253e-05	0.0657189		NAC domain transcription factor family;transcription factor activity	0	AT3G10490.1	F13M14.23|AT3G10490	expressed protein	Ohio-AtTFDB,TAIR(Mendel);TAIR GO	68410.t01106 expressed protein N-terminus similar to unknown protein GB:AAD25613 [Arabidopsis thaliana]	68410.t01106 expressed protein N-terminus similar to unknown protein GB:AAD25613 [Arabidopsis thaliana]	At3g10490	unknown protein N-terminus similar to unknown protein GB:AAD25613 [Arabidopsis thaliana]; supported by cDNA: gi_16604638_gb_AY059764.1_		0007275 // multicellular organismal development // --- /// 0045449 // regulation of transcription // inferred from electronic annotation	0009507 // chloroplast // inferred from electronic annotation	0003677 // DNA binding // inferred from electronic annotation /// 0003700 // transcription factor activity // inferred from sequence or structural similarity
19129	264029_at	At2g03720		-0.855743	1.29226	0.205047		0.00011497	1.32941e-05	0.0516416		proteolysis and peptidolysis	0	AT2G03720.1	F19B11.17|AT2G03720|F19B11_17	0	TAIR GO	68409.t00293 expressed protein	68409.t00293 expressed protein	At2g03720	unknown protein		0006950 // response to stress // inferred from electronic annotation /// 0048765 // root hair cell differentiation // inferred from mutant phenotype	---	---
18632	263532_s_at	At5g37350		0.369471	1.29194	0.434306		0.0488956	3.35671e-05	0.00432156		protein tyrosine kinase activity	0	AT5G37350.1	AT5G37350|MNJ8.10|MNJ8_10	0	TAIR GO	68412.t03968 expressed protein RIO1 protein, Saccharomyces cerevisiae, PIR:S61006	68412.t03968 expressed protein RIO1 protein, Saccharomyces cerevisiae, PIR:S61006	At5g37350	putative protein RIO1 protein, Saccharomyces cerevisiae, PIR:S61006;supported by full-length cDNA: Ceres:42141.		---	0000781 // chromosome, telomeric region // inferred from electronic annotation /// 0005694 // chromosome // inferred from electronic annotation /// 0012505 // endomembrane system // inferred from electronic annotation	0000166 // nucleotide binding // inferred from electronic annotation /// 0004674 // protein serine/threonine kinase activity // inferred from electronic annotation /// 0005524 // ATP binding // inferred from electronic annotation /// 0016301 // kinase activity // inferred from electronic annotation /// 0016740 // transferase activity // inferred from electronic annotation
8713	253613_at	At4g30320		-1.31014	1.29056	0.150399		1.01372e-05	2.96504e-05	0.174593		endomembrane system	0	AT4G30320.1	F17I23.340|F17I23_340|AT4G30320	0	TAIR GO	68411.t03871 pathogenesis-related protein family similar to SP|Q40374 Pathogenesis-related protein PR-1 precursor {Medicago truncatula}; contains Pfam profile PF00188: SCP-like extracellular protein	68411.t03871 pathogenesis-related protein family similar to SP|Q40374 Pathogenesis-related protein PR-1 precursor {Medicago truncatula}; contains Pfam profile PF00188: SCP-like extracellular protein	At4g30320	PR-1-like protein gene PR-1 protein - Medicago truncatula,Pir2:S47171		---	0005576 // extracellular region // --- /// 0005576 // extracellular region // inferred from electronic annotation	---
14115	259015_at	At3g07350		0.384905	1.28669	1.09123		0.0331398	9.10858e-06	9.51327e-07										At3g07350	unknown protein similar to hypothetical protein GB:AAC17612 [Arabidopsis thaliana];supported by full-length cDNA: Ceres:251012.		---	---	---
2900	247800_at	At5g58570		0.304734	1.2852	1.35829		0.0347842	1.91278e-05	3.09111e-07										At5g58570	Expressed protein ; supported by full-length cDNA: Ceres: 17636.		0008654 // phospholipid biosynthetic process // RCA	0016020 // membrane // RCA	0004605 // phosphatidate cytidylyltransferase activity // RCA
16694	261594_at	At1g33240		0.0668092	1.28152	0.222842		0.695643	1.10536e-05	0.099537		Trihelix, Triple-Helix transcription factor family;nucleus	0	AtGTL1;AT1G33240.1	AtGTL2;AT1G33240|T9L6_10|T9L6.10	DNA-binding factor, putative	Ohio-AtTFDB,TAIR(Mendel);TAIR GO	68408.t03655 DNA-binding factor -related similar to GT-2 factor GB: CAA51289 GI:416490 from [Arabidopsis thaliana]	68408.t03655 DNA-binding factor -related similar to GT-2 factor GB: CAA51289 GI:416490 from [Arabidopsis thaliana]	At1g33240	DNA-binding factor, putative similar to GT-2 factor GB: CAA51289 GI:416490 from [Arabidopsis thaliana]		---	0005634 // nucleus // inferred from electronic annotation	0003677 // DNA binding // inferred from electronic annotation /// 0003700 // transcription factor activity // inferred from sequence similarity
6245	251145_at	At3g63500		0.42302	1.28094	0.843723		0.0150332	1.04132e-05	0.00046496										At3g63500	putative protein predicted protein, Arabidopsis thaliana		---	---	---
19809	264709_at	At1g09770		0.693312	1.27914	0.545997		0.000680204	2.2813e-05	0.000196069		MYB-related transcription factor family;MYB;nucleus	MYB3R- and R2R3- type MYB- encoding genes	AtCDC5;AT1G09770.1	NM_100849;AT1G09770|F21M12.15|F21M12_15	putative DNA-binding protein, Myb	TAIR(Mendel);TAIR GO	68408.t00965 myb family transcription factor contains Pfam profile: PF00249 myb-like DNA-binding domain	68408.t00965 myb family transcription factor contains Pfam profile: PF00249 myb-like DNA-binding domain	At1g09770	putative DNA-binding protein, Myb Identical to A. thaliana Myb-like protein (gb|D58424); supported by cDNA: gi_1747309_dbj_D58424.1_D58424		0006350 // transcription // inferred from electronic annotation /// 0006355 // regulation of transcription, DNA-dependent // inferred from electronic annotation /// 0045449 // regulation of transcription // inferred from electronic annotation /// 0045449 // regulation of transcription // traceable author statement	0005634 // nucleus // inferred from electronic annotation	0003677 // DNA binding // inferred from electronic annotation /// 0003700 // transcription factor activity // inferred from sequence similarity
17310	262210_at	At1g74690		0.136188	1.27821	0.467125		0.332807	4.79139e-05	0.000573088										At1g74690	hypothetical protein predicted by genscan+		---	---	0005516 // calmodulin binding // ---
10998	255898_at	At1g17930		0.467915	1.2718	0.529288		0.0133724	8.88692e-06	0.00127138										At1g17930	hypothetical protein similar to hypothetical protein GI:4559351 from [Arabidopsis thaliana];supported by full-length cDNA: Ceres:147652.		---	---	---
3206	248106_at	At5g55100		0.515529	1.27074	0.0605384		0.00830043	2.11987e-05	0.586826		RNA binding activity	0	AT5G55100.1	AT5G55100|MCO15.5|MCO15_5	0	TAIR GO	68412.t06114 expressed protein similar to unknown protein (ref|NP_004583.1)	68412.t06114 expressed protein similar to unknown protein (ref|NP_004583.1)	At5g55100	putative protein similar to unknown protein (ref|NP_004583.1); supported by cDNA: gi_14532719_gb_AY039984.1_		0006396 // RNA processing // --- /// 0006396 // RNA processing // inferred from electronic annotation	---	0003723 // RNA binding // --- /// 0003723 // RNA binding // inferred from electronic annotation
21217	266117_at	At2g02170		0.726017	1.2656	1.28976		5.53009e-05	9.43036e-05	4.21749e-07										At2g02170	hypothetical protein ; supported by cDNA: gi_14326557_gb_AF385733.1_AF385733		---	---	0003677 // DNA binding // ---
5338	250238_at	At5g13570		0.547899	1.26323	0.513446		0.00222055	6.91019e-05	0.000541907		chloroplast	0	AT5G13570.1	AT5G13570|T6I14.5	0	TAIR GO	68412.t01413 MutT/nudix family protein similar to mRNA-decapping enzyme [Homo sapiens] GI:23268269; contains Pfam profile PF00293: NUDIX domain	68412.t01413 MutT/nudix family protein similar to mRNA-decapping enzyme [Homo sapiens] GI:23268269; contains Pfam profile PF00293: NUDIX domain	At5g13570	unknown protein		0031087 // deadenylation-independent decapping // inferred from direct assay	0000932 // cytoplasmic mRNA processing body // inferred from direct assay	0016787 // hydrolase activity // --- /// 0016787 // hydrolase activity // inferred from electronic annotation
7046	251946_at	At3g53540		0.114342	1.26159	0.335069		0.547155	5.14704e-06	0.0276513		structural constituent of ribosome	0	AT3G53540.1	AT3G53540|F4P12.240	0	TAIR GO	68410.t05383 expressed protein predicted proteins, Arabidopsis thaliana	68410.t05383 expressed protein predicted proteins, Arabidopsis thaliana	At3g53540	putative protein predicted proteins, Arabidopsis thaliana		---	0005739 // mitochondrion // inferred from electronic annotation	---
9047	253947_at	At4g26760		0.297254	1.25916	0.502158		0.0307632	6.13344e-06	0.00096102										At4g26760	putative protein hypothetical protein, Arabidopsis thaliana chromosome II BAC T6A23, PID:g3786000;supported by full-length cDNA: Ceres:151418.		---	---	---
3981	248881_at	At5g46020		0.435766	1.25874	0.276277		0.0187444	1.41124e-05	0.0141228		mitochondrion	0	AT5G46020.1	AT5G46020|MCL19.6|MCL19_6	0	TAIR GO	68412.t05022 expressed protein	68412.t05022 expressed protein	At5g46020	unknown protein ;supported by full-length cDNA: Ceres:114691.		---	0005739 // mitochondrion // inferred from electronic annotation	---
8968	253868_at	At4g27500		0.76267	1.2586	0.982347		4.62283e-05	3.88982e-06	3.30008e-06		protein binding activity	0	PPI1	AT4G27500|PROTON PUMP INTERACTOR 1	PROTON PUMP INTERACTOR 1	TAIR GO	68411.t03545 proton pump interactor supported by cDNA gi:15215673; non-consensus GA donor splice site at exon 6	68411.t03545 proton pump interactor supported by cDNA gi:15215673; non-consensus GA donor splice site at exon 6	At4g27500	proton pump interactor non-consensus GA donor splice site at exon 5		0010155 // regulation of proton transport // traceable author statement	---	0005515 // protein binding // inferred from physical interaction
10544	255444_at	At4g02560		0.412513	1.25165	0.100512		0.034658	0.000204315	0.487551		putative transcription regulator;regulation of LFY expression;nucleus	transcription factor	LD	LUMINIDEPENDENS(full_name);AT4G02560|LUMINIDEPENDENS	Putative Transcriptional Regulator;Recessive mutants are late flowering;Luminidependens; Putative Transcriptional Regulator;LUMINIDEPENDENS	MGH(literature);Meinke et al. Plant Physiology, February 2003, Vol. 131, pp. 409–418;TAIR GO	68411.t00311 LUMINIDEPENDENS protein	68411.t00311 LUMINIDEPENDENS protein	At4g02560	LUMINIDEPENDENS protein ; supported by cDNA: gi_424105_gb_U03456.1_ATU03456		0006355 // regulation of transcription, DNA-dependent // inferred from electronic annotation /// 0007275 // multicellular organismal development // inferred from electronic annotation /// 0009908 // flower development // inferred from electronic annotation /// 0009911 // positive regulation of flower development // inferred from mutant phenotype /// 0030154 // cell differentiation // inferred fro…	0005634 // nucleus // inferred from direct assay /// 0005634 // nucleus // inferred from electronic annotation	0003677 // DNA binding // inferred from electronic annotation /// 0003700 // transcription factor activity // traceable author statement /// 0003700 // transcription factor activity // inferred from electronic annotation /// 0043565 // sequence-specific DNA binding // inferred from electronic annotation
1662	246562_at	At5g15580		0.54717	1.25164	0.549923		0.00334946	1.15171e-05	0.00206595										At5g15580	putative protein unknown protein F14P3.18 - Arabidopsis thaliana, EMBL:AC009755		---	0005634 // nucleus // inferred from direct assay /// 0005829 // cytosol // inferred from direct assay	---
16095	260995_at	At1g12120		0.304165	1.24955	0.0516052		0.0733144	1.85904e-05	0.639302										At1g12120	unknown protein		---	---	---
22557	267457_at	At2g33790		-0.151724	1.24931	0.926324		0.375731	8.09792e-06	1.21835e-05		endomembrane system	0	AT2G33790.1	T1B8_9|AT2G33790|T1B8.9	0	TAIR GO	68409.t03695 proline-rich protein -related	68409.t03695 proline-rich protein -related	At2g33790	putative proline-rich protein		---	0012505 // endomembrane system // inferred from electronic annotation	---
12035	256935_at	At3g22570		-0.634361	1.24625	0.832074		0.00330977	8.51784e-05	0.000108103		Acyl Lipid Metabolism;endomembrane system	Lipid Transfer Protein type 5	AT3G22570.1	AT3G22570|F16J14.13	unknown protein	http://www.plantbiology.msu.edu/lipids/genesurvey/master_table.htm;TAIR GO	68410.t02528 protease inhibitor/seed storage/lipid transfer protein (LTP) family contains Pfam protease inhibitor/seed storage/LTP family domain PF00234	68410.t02528 protease inhibitor/seed storage/lipid transfer protein (LTP) family contains Pfam protease inhibitor/seed storage/LTP family domain PF00234	At3g22570	unknown protein ;supported by full-length cDNA: Ceres:111478.		0006869 // lipid transport // ---	0012505 // endomembrane system // inferred from electronic annotation	0008289 // lipid binding // ---
2991	247891_at	At5g57960		0.640677	1.2462	-0.131215		0.00298244	3.02665e-05	0.3433		GTP binding activity	0	AT5G57960.1	AT5G57960|MTI20.22|MTI20_22	0	TAIR GO	68412.t06457 GTP binding protein-related	68412.t06457 GTP binding protein-related	At5g57960	GTP binding protein-like		---	0005622 // intracellular // inferred from electronic annotation /// 0009507 // chloroplast // inferred from electronic annotation	0000166 // nucleotide binding // inferred from electronic annotation /// 0005525 // GTP binding // --- /// 0005525 // GTP binding // inferred from electronic annotation
11783	256683_at	At3g52220		0.599997	1.24375	0.504551		0.000852431	3.37481e-06	0.000260546										At3g52220	unknown protein ; supported by cDNA: gi_13899104_gb_AF370547.1_AF370547		---	---	---
2024	246924_at	At5g25060		0.657543	1.23801	0.592479		0.0026145	1.26147e-05	0.00145029		nucleus	0	AT5G25060.1	AT5G25060|T11H3.70|T11H3_70	0	TAIR GO	68412.t02663 RRM-containing protein KIAA0332 - Homo sapiens, EMBL:AB002330	68412.t02663 RRM-containing protein KIAA0332 - Homo sapiens, EMBL:AB002330	At5g25060	putative protein KIAA0332 - Homo sapiens, EMBL:AB002330; supported by cDNA: gi_13430599_gb_AF360212.1_AF360212		0006396 // RNA processing // inferred from electronic annotation	---	0000166 // nucleotide binding // inferred from electronic annotation /// 0003676 // nucleic acid binding // inferred from electronic annotation /// 0003723 // RNA binding // --- /// 0003723 // RNA binding // inferred from electronic annotation
19881	264781_at	At1g08540		0.266776	1.23387	0.35776		0.0524894	7.8931e-06	0.00908193		General Transcription;sigma factor activity	0	ABC 1;SIGB	SIG 2;AT1G08540|PUTATIVE PLASTID RNA POLYMERASE SIGMA-SUBUNIT|SIGMA FACTOR B|SIG1|SIG2|SIGA	RNA polymerase sigma subunit SigB (sigma factor 2/SIG2);Aberrant Chloroplasts; Plastid RNA Polymerase Sigma B Factor ;SIGMA FACTOR B	TIGR name search;Meinke et al. Plant Physiology, February 2003, Vol. 131, pp. 409–418;TAIR GO	68408.t00835 plastid RNA polymerase sigma-subunit -related similar to GB:BAA22427 and EST gb N65838	68408.t00835 plastid RNA polymerase sigma-subunit -related similar to GB:BAA22427 and EST gb N65838	At1g08540	putative plastid RNA polymerase sigma-subunit similar to GB:BAA22427 and EST gb|N65838; supported by cDNA: gi_2353172_gb_AF015543.1_AF015543		0006352 // transcription initiation // traceable author statement /// 0006352 // transcription initiation // inferred from electronic annotation /// 0006355 // regulation of transcription, DNA-dependent // inferred from electronic annotation /// 0006605 // protein targeting // inferred from electronic annotation /// 0006810 // transport // inferred from electronic annotation /// 0006886 // intrac…	0005783 // endoplasmic reticulum // inferred from electronic annotation /// 0009507 // chloroplast // inferred from direct assay /// 0016020 // membrane // inferred from electronic annotation /// 0016021 // integral to membrane // inferred from electronic annotation	0003677 // DNA binding // inferred from electronic annotation /// 0003700 // transcription factor activity // inferred from electronic annotation /// 0003899 // DNA-directed RNA polymerase activity // RCA /// 0015450 // protein translocase activity // inferred from electronic annotation /// 0016987 // sigma factor activity // inferred from sequence or structural similarity /// 0016987 // sigma fa…
15379	260279_at	At1g80420		0.310398	1.23251	0.380378		0.0259441	1.25694e-05	0.0103366		DNA repair protein	0	AT1G80420.1	AT1G80420|T21F11.25|T21F11_25	0	TAIR GO	68408.t08482 DNA repair protein -related similar to DNA repair protein XRCC1 GB:AAC40038 from (Cricetulus griseus)	68408.t08482 DNA repair protein -related similar to DNA repair protein XRCC1 GB:AAC40038 from (Cricetulus griseus)	At1g80420	putative DNA repair protein similar to DNA repair protein XRCC1 GB:AAC40038 from (Cricetulus griseus)		0006281 // DNA repair // ---	0005622 // intracellular // --- /// 0005622 // intracellular // inferred from electronic annotation	0003713 // transcription coactivator activity // ---
7338	252238_at	At3g49960		-1.74367	1.22847	0.506951		6.89513e-07	1.16641e-05	0.000416026		Class III peroxidase;endomembrane system	0	PER35;AT3G49960.1	CAB62104;AT3G49960|F3A4.40	0	TAIR GO	68410.t04982 peroxidase, putative identical to peroxidase ATP21a [Arabidopsis thaliana] gi|1546696|emb|CAA67339	68410.t04982 peroxidase, putative identical to peroxidase ATP21a [Arabidopsis thaliana] gi|1546696|emb|CAA67339	At3g49960	peroxidase ATP21a		0006979 // response to oxidative stress // inferred from electronic annotation /// 0042744 // hydrogen peroxide catabolic process // inferred from electronic annotation	0012505 // endomembrane system // inferred from electronic annotation	0004601 // peroxidase activity // --- /// 0004601 // peroxidase activity // inferred from electronic annotation /// 0005506 // iron ion binding // inferred from electronic annotation /// 0005509 // calcium ion binding // inferred from electronic annotation /// 0016491 // oxidoreductase activity // inferred from electronic annotation /// 0046872 // metal ion binding // inferred from electronic ann…
10616	255516_at	At4g02270		-2.65387	1.22497	0.377064		1.68202e-09	2.46229e-06	0.0024502		endomembrane system	0	AT4G02270.1	T2H3.4|T2H3_4|AT4G02270	0	TAIR GO	68411.t00276 expressed protein similar to A. thaliana hypothetical protein T30B22.16, GenBank accession number 2529673 similar to A thaliana hypothetical protein T30B22.17, GenBank accession number 2529674	68411.t00276 expressed protein similar to A. thaliana hypothetical protein T30B22.16, GenBank accession number 2529673 similar to A thaliana hypothetical protein T30B22.17, GenBank accession number 2529674	At4g02270	hypothetical protein similar to extensin-like protein similar to A. thaliana hypothetical protein T30B22.16, GenBank accession number 2529673 similar to A thaliana hypothetical protein T30B22.17, GenBank accession number 2529674		---	0012505 // endomembrane system // inferred from electronic annotation	---
21675	266575_at	At2g24060		0.321926	1.22256	0.783463		0.0987203	5.81429e-05	0.000128904		chloroplast	0	AT2G24060.1	T29E15_26|AT2G24060|T29E15.26	0	TAIR GO	68409.t02574 chloroplast initiation factor 3 -related	68409.t02574 chloroplast initiation factor 3 -related	At2g24060	putative chloroplast initiation factor 3 ;supported by full-length cDNA: Ceres:41558.		0006413 // translational initiation // --- /// 0006413 // translational initiation // inferred from electronic annotation	0009507 // chloroplast // inferred from electronic annotation	0003743 // translation initiation factor activity // --- /// 0003743 // translation initiation factor activity // inferred from electronic annotation
16602	261502_at	At1g14440		1.09914	1.22119	0.8398		1.55758e-05	2.31374e-05	1.09675e-05										At1g14440	hypothetical protein predicted by genemark.hmm		0045449 // regulation of transcription // inferred from electronic annotation	---	0003677 // DNA binding // inferred from sequence or structural similarity /// 0003677 // DNA binding // inferred from electronic annotation /// 0003700 // transcription factor activity // ---
2688	247588_at	At5g60640		0.435399	1.21963	0.0540579		0.00380224	1.28459e-05	0.658767		protein disulfide isomerase activity	0	AT5G60640.1	MUP24_6|MUP24.6|AT5G60640	0	TAIR GO	68412.t06772 protein disulfide isomerase family similar to protein disulfide isomerase GI:5902592 from [Volvox carteri f. nagariensis], GI:2708314 from Chlamydomonas reinhardtii; contains Pfam profile: PF00085 Thioredoxin	68412.t06772 protein disulfide isomerase family similar to protein disulfide isomerase GI:5902592 from [Volvox carteri f. nagariensis], GI:2708314 from Chlamydomonas reinhardtii; contains Pfam profile: PF00085 Thioredoxin	At5g60640	protein disulfide isomerase precursor - like protein disulfide isomerase precursor, Volvox carteri, EMBL:AF110784;supported by full-length cDNA: Ceres:3797.		0006979 // response to oxidative stress // inferred from direct assay /// 0045454 // cell redox homeostasis // inferred from electronic annotation	0005739 // mitochondrion // inferred from direct assay /// 0005783 // endoplasmic reticulum // inferred from electronic annotation	0016853 // isomerase activity // inferred from electronic annotation /// 0030508 // thiol-disulfide exchange intermediate activity // ---
10640	255540_at	At4g01800		0.119641	1.21925	0.121001		0.512945	2.96504e-05	0.320723		chloroplast	0	AT4G01800.1	T7B11.6|T7B11_6|AT4G01800	0	TAIR GO	68411.t00216 SecA-type chloroplast protein transport factor -related non-consensus GA donor splice site at exon 4	68411.t00216 SecA-type chloroplast protein transport factor -related non-consensus GA donor splice site at exon 4	At4g01800	putative SecA-type chloroplast protein transport factor non-consensus GA donor splice site at exon 4		0006605 // protein targeting // --- /// 0006605 // protein targeting // inferred from electronic annotation /// 0006810 // transport // inferred from electronic annotation /// 0006886 // intracellular protein transport // --- /// 0006886 // intracellular protein transport // inferred from electronic annotation /// 0015031 // protein transport // inferred from electronic annotation /// 0017038 // …	0009507 // chloroplast // inferred from electronic annotation /// 0016020 // membrane // inferred from electronic annotation	0000166 // nucleotide binding // inferred from electronic annotation /// 0005515 // protein binding // inferred from electronic annotation /// 0005524 // ATP binding // --- /// 0005524 // ATP binding // inferred from electronic annotation
22670	267570_at	At2g30800		0.2537	1.21898	0.159969		0.0780959	7.03917e-05	0.162725		mitochondrion	0	AT2G30800.1	AT2G30800|T11J7.19	0	TAIR GO	68409.t03353 DEIH-box RNA/DNA helicase, putative similar to DEIH-box RNA/DNA helicase [Arabidopsis thaliana] GI:5881579; contains Pfam profiles PF04408: Helicase associated domain (HA2), PF00271: Helicase conserved C-terminal domain	68409.t03353 DEIH-box RNA/DNA helicase, putative similar to DEIH-box RNA/DNA helicase [Arabidopsis thaliana] GI:5881579; contains Pfam profiles PF04408: Helicase associated domain (HA2), PF00271: Helicase conserved C-terminal domain	At2g30800	putative RNA helicase A identical to GB:U10245; sequence 75421..75444 and sequence 75397..75420 are identical, only one copy of them is present in GB:U10245.		0007275 // multicellular organismal development // inferred from electronic annotation	0005634 // nucleus // inferred from sequence or structural similarity	0003676 // nucleic acid binding // inferred from electronic annotation /// 0004386 // helicase activity // inferred from sequence or structural similarity /// 0004386 // helicase activity // inferred from electronic annotation /// 0005524 // ATP binding // inferred from electronic annotation /// 0008026 // ATP-dependent helicase activity // inferred from electronic annotation
20090	264990_at	At1g27210		0.592411	1.21878	0.276698		0.00454748	9.60323e-06	0.022556		chloroplast	0	AT1G27210.1	T7N9.27|T7N9_27|AT1G27210	0	TAIR GO	68408.t02953 expressed protein	68408.t02953 expressed protein	At1g27210	unknown protein supported by cDNA: Ceres: 103034, cDNA may not be full-length in this case.; supported by cDNA: gi_15982865_gb_AY057540.1_		---	0009507 // chloroplast // inferred from electronic annotation	0005488 // binding // inferred from electronic annotation
21193	266093_at	At2g37990		0.387783	1.21874	0.770334		0.0210136	9.38514e-06	2.61965e-05										At2g37990	unknown protein ;supported by full-length cDNA: Ceres:40538.		0042254 // ribosome biogenesis and assembly // inferred from electronic annotation	0005634 // nucleus // inferred from electronic annotation	---
1925	246825_at	At5g26260		1.04325	1.21688	1.4655		4.83352e-06	9.38514e-06	1.85341e-07		endomembrane system	0	AT5G26260.1	T19G15.110|AT5G26260|T19G15_110	0	TAIR GO	68412.t02808 expressed protein various predicted proteins, Arabidopsis thaliana	68412.t02808 expressed protein various predicted proteins, Arabidopsis thaliana	At5g26260	putative protein various predicted proteins, Arabidopsis thaliana; supported by cDNA: gi_15293178_gb_AY051023.1_		---	0012505 // endomembrane system // inferred from electronic annotation	---
4967	249867_at	At5g23020		-0.63179	1.21611	-0.67404		0.00036913	8.92678e-05	0.000431247		cellular_component unknown;leucine biosynthesis	2-ISOPROPYLMALATE SYNTHASE	IMS2	AT5G23020|2-isopropylmalate synthase 2	2-isopropylmalate synthase 2	TAIR GO;TAIR AraCyc	68412.t02418 2-isopropylmalate synthase-related protein	68412.t02418 2-isopropylmalate synthase-related protein	At5g23020	2-isopropylmalate synthase-like protein		0008152 // metabolic process // inferred from electronic annotation /// 0009098 // leucine biosynthetic process // traceable author statement /// 0019752 // carboxylic acid metabolic process // inferred from electronic annotation /// 0019761 // glucosinolate biosynthetic process // inferred from genetic interaction	0009507 // chloroplast // inferred from electronic annotation	0003824 // catalytic activity // inferred from electronic annotation /// 0003852 // 2-isopropylmalate synthase activity // non-traceable author statement /// 0016740 // transferase activity // inferred from electronic annotation /// 0016829 // lyase activity // inferred from electronic annotation /// 0046912 // transferase activity, transferring acyl groups, acyl groups converted into alkyl on tr…
13598	258498_at	At3g02480		2.72327	1.21568	2.44789		9.51077e-10	3.37481e-06	1.6243e-09										At3g02480	unknown protein similar to pollen coat protein GB:CAA63531 from [Brassica oleracea]; supported by cDNA: gi_14335127_gb_AY037243.1_		---	---	---
18705	263605_at	At2g16480		0.381695	1.21324	0.333559		0.0429669	0.000137793	0.035426		endomembrane system	0	AT2G16480.1	F16F14.2|F16F14_2|AT2G16480	0	TAIR GO	68409.t01686 hypothetical protein and genefinder	68409.t01686 hypothetical protein and genefinder	At2g16480	hypothetical protein predicted by genscan and genefinder		---	0005634 // nucleus // inferred from electronic annotation /// 0012505 // endomembrane system // inferred from electronic annotation	---
9144	254044_at	At4g25820		-1.86685	1.21064	0.110821		2.86068e-07	1.0076e-05	0.277423		Assembly, Architecture, and Growth;Glycoside Hydrolase Family 16;Glycoside Hydrolase Gene Families;endomembrane system	Growth modifying proteins;Glycoside Hydrolase Family 16	XTH14;AT4G25820.1	NP_194312.1 , CAB79437.1, CAB39603.1, AAO30048.1, AAM13182.1, AAD12249.1;NM_118714;F14M19_100|AT4G25820|F14M19.100	putative xyloglucan endo-1,4-beta-D-glucanase	http://cellwall.genomics.purdue.edu/families/index.html;http://afmb.cnrs-mrs.fr/CAZY/acc.html;TAIR GO	68411.t03335 xyloglucan endotransglycosylase XTR9 identical to xyloglucan endotransglycosylase GI:4218963 from [Arabidopsis thaliana]	68411.t03335 xyloglucan endotransglycosylase XTR9 identical to xyloglucan endotransglycosylase GI:4218963 from [Arabidopsis thaliana]	At4g25820	putative xyloglucan endo-1,4-beta-D-glucanase xyloglucan endo-1,4-beta-D-glucanase (EC 3.2.1.-) XTR-3 - Arabidopsis thaliana (fragment), PIR2:S71222; supported by cDNA: gi_4218962_gb_AF093672.1_AF093672		0005975 // carbohydrate metabolic process // inferred from electronic annotation /// 0006073 // glucan metabolic process // inferred from electronic annotation /// 0008152 // metabolic process // inferred from electronic annotation	0005618 // cell wall // inferred from electronic annotation /// 0012505 // endomembrane system // inferred from electronic annotation /// 0048046 // apoplast // inferred from electronic annotation	0004553 // hydrolase activity, hydrolyzing O-glycosyl compounds // inferred from electronic annotation /// 0016740 // transferase activity // inferred from electronic annotation /// 0016762 // xyloglucan:xyloglucosyl transferase activity // inferred from electronic annotation /// 0016787 // hydrolase activity // inferred from electronic annotation /// 0016798 // hydrolase activity, acting on glyc…
9558	254458_at	At4g21180		0.308022	1.20717	-0.0413929		0.0511641	4.23417e-05	0.810346		nucleus	0	AT4G21180.1	AT4G21180|F7J7_120|F7J7.120	0	TAIR GO	68411.t02761 DnaJ protein family similar to SP|Q9UGP8 Translocation protein SEC63 homolog {Homo sapiens}; contains Pfam profiles PF00226 DnaJ domain, PF02889 Sec63 domain	68411.t02761 DnaJ protein family similar to SP|Q9UGP8 Translocation protein SEC63 homolog {Homo sapiens}; contains Pfam profiles PF00226 DnaJ domain, PF02889 Sec63 domain	At4g21180	putative protein heat shock protein dnaJ homolog, yeast, PIR2:A33618		0006457 // protein folding // ---	---	0031072 // heat shock protein binding // inferred from electronic annotation /// 0051082 // unfolded protein binding // inferred from electronic annotation
5874	250774_at	At5g05450		0.356401	1.20585	0.252248		0.0393	1.96136e-05	0.0687551										At5g05450	ATP-dependent RNA helicase-like protein		---	---	0000166 // nucleotide binding // inferred from electronic annotation /// 0003676 // nucleic acid binding // inferred from electronic annotation /// 0003723 // RNA binding // inferred from electronic annotation /// 0004386 // helicase activity // inferred from electronic annotation /// 0005524 // ATP binding // inferred from electronic annotation /// 0008026 // ATP-dependent helicase activity // -…
15059	259959_at	At1g53720		0.325091	1.20476	0.550452		0.0235826	9.84861e-06	0.000767377		cytoplasm	0	AT1G53720.1	F22G10.24|AT1G53720|F22G10_24	0	TAIR GO	68408.t05527 cyclophilin-RNA interacting protein, putative NULL	68408.t05527 cyclophilin-RNA interacting protein, putative NULL	At1g53720	hypothetical protein predicted by genscan+		0006457 // protein folding // inferred from electronic annotation	0005634 // nucleus // inferred from direct assay	0000166 // nucleotide binding // inferred from electronic annotation /// 0003676 // nucleic acid binding // inferred from electronic annotation /// 0003723 // RNA binding // inferred from direct assay /// 0003755 // peptidyl-prolyl cis-trans isomerase activity // inferred from electronic annotation /// 0008270 // zinc ion binding // inferred from electronic annotation /// 0016853 // isomerase act…
7390	252290_at	At3g49140		0.496317	1.20098	0.0895706		0.00444253	5.51746e-05	0.451125		mitochondrion	0	AT3G49140.1	F2K15.2|AT3G49140	0	TAIR GO	68410.t04893 pentatricopeptide (PPR) repeat-containing protein contains Pfam profile PF01535: PPR repeat	68410.t04893 pentatricopeptide (PPR) repeat-containing protein contains Pfam profile PF01535: PPR repeat	At3g49140	putative protein various predicted proteins, Arabidopsis thaliana		---	0005739 // mitochondrion // inferred from electronic annotation	---
21011	265911_at	At2g25670		0.388269	1.20021	0.485411		0.0199029	1.85904e-05	0.00253936										At2g25670	unknown protein ;supported by full-length cDNA: Ceres:12261.		---	---	---
2978	247878_at	At5g57760		-0.0846874	1.19917	1.50002		0.670421	6.41079e-06	4.63423e-08										At5g57760	unknown protein		---	---	---
6899	251799_at	At3g55520		0.399632	1.19706	0.97043		0.00969971	1.26923e-05	2.63031e-05										At3g55520	putative protein P59 PROTEIN (HSP BINDING IMMUNOPHILIN), rabit, SWISSPROT:FKB4_RABIT;supported by full-length cDNA: Ceres:13620.		0006457 // protein folding // inferred from electronic annotation	0009543 // chloroplast thylakoid lumen // ---	0003755 // peptidyl-prolyl cis-trans isomerase activity // --- /// 0003755 // peptidyl-prolyl cis-trans isomerase activity // inferred from electronic annotation /// 0005528 // FK506 binding // --- /// 0016853 // isomerase activity // inferred from electronic annotation
8004	252904_at	At4g39620		0.581086	1.19466	-0.223749		0.00389117	1.3253e-05	0.127193		EMB;chloroplast	Embryo Defective	EMB 2453;EMB2453	F23K16.250;F23K16.250|F23K16_250|AT4G39620|EMB2453	PPR Repeat Protein;Embryo Defective; PPR Repeat Protein	http://www.seedgenes.org:8081/new_gene_list.html;Meinke et al. Plant Physiology, February 2003, Vol. 131, pp. 409–418;TAIR GO	68411.t05002 pentatricopeptide (PPR) repeat-containing protein contains Pfam profile PF01535: PPR repeat	68411.t05002 pentatricopeptide (PPR) repeat-containing protein contains Pfam profile PF01535: PPR repeat	At4g39620	putative protein crp1 protein, Zea mays, EMBL:AF073522		0009793 // embryonic development ending in seed dormancy // inferred from mutant phenotype /// 0009793 // embryonic development ending in seed dormancy // non-traceable author statement	0009507 // chloroplast // inferred from electronic annotation	---
19888	264788_at	At2g17880		-0.299822	1.19398	1.88276		0.144922	6.53198e-05	9.3214e-06		chloroplast	0	AT2G17880.1	T13L16.10|T13L16_10|AT2G17880	0	TAIR GO	68409.t01852 J11 protein, putative similar to J11 protein [Arabidopsis thaliana] GI:9843641; contains Pfam profile PF00226 DnaJ domain	68409.t01852 J11 protein, putative similar to J11 protein [Arabidopsis thaliana] GI:9843641; contains Pfam profile PF00226 DnaJ domain	At2g17880	putative DnaJ protein ;supported by full-length cDNA: Ceres:22711.		0006457 // protein folding // --- /// 0006457 // protein folding // inferred from electronic annotation	0009507 // chloroplast // inferred from electronic annotation /// 0016021 // integral to membrane // inferred from electronic annotation	0031072 // heat shock protein binding // inferred from electronic annotation
16257	261157_at	At1g34510		-1.01937	1.19076	0.783405		9.03888e-06	0.00016472	6.46288e-05		Class III peroxidase;endomembrane system	0	PER8;AT1G34510.1	AAF79260;F12K21_18|AT1G34510|F12K21.18	0	TAIR GO	68408.t03827 peroxidase, putative similar to peroxidase ATP13a GB:CAA67312 from [Arabidopsis thaliana]	68408.t03827 peroxidase, putative similar to peroxidase ATP13a GB:CAA67312 from [Arabidopsis thaliana]	At1g34510	peroxidase ATP13a, putative similar to GB:CAA67312 from [Arabidopsis thaliana]		0006979 // response to oxidative stress // inferred from electronic annotation /// 0042744 // hydrogen peroxide catabolic process // inferred from electronic annotation	0012505 // endomembrane system // inferred from electronic annotation	0004601 // peroxidase activity // --- /// 0004601 // peroxidase activity // inferred from electronic annotation /// 0005506 // iron ion binding // inferred from electronic annotation /// 0005509 // calcium ion binding // inferred from electronic annotation /// 0016491 // oxidoreductase activity // inferred from electronic annotation /// 0046872 // metal ion binding // inferred from electronic ann…
15387	260287_at	At1g80440		0.373062	1.19074	0.694894		0.0238537	1.05434e-05	2.63061e-05		F-box (FBX)	D	0	0	0	Jennifer M. Gagne et al. PNAS August 20, 2002 vol. 99 no. 17 11519–11524	68408.t08484 Kelch repeat containing F-box protein family similar to SP|Q9ER30 Kelch-related protein 1 (Sarcosin) {Rattus norvegicus}; contains Pfam profiles PF01344: Kelch motif, PF00646: F-box domain	68408.t08484 Kelch repeat containing F-box protein family similar to SP|Q9ER30 Kelch-related protein 1 (Sarcosin) {Rattus norvegicus}; contains Pfam profiles PF01344: Kelch motif, PF00646: F-box domain	At1g80440	unknown protein contains two Kelch motifs; supported by full-length cDNA: Ceres: 32885.		---	---	---
13108	258008_at	At3g19430		-0.953732	1.1887	-0.194785		1.40771e-05	9.41784e-06	0.0453841		phospholipase A2 activity	0	AT3G19430.1	AT3G19430|MLD14.16	0	TAIR GO	68410.t02168 late embryogenesis abundant protein -related similar to GB:AAB01570 from [Picea glauca]	68410.t02168 late embryogenesis abundant protein -related similar to GB:AAB01570 from [Picea glauca]	At3g19430	putative late embryogenesis abundant protein similar to GB:AAB01570 from [Picea glauca]		---	---	0005199 // structural constituent of cell wall // inferred from electronic annotation
5901	250801_at	At5g04960		-2.14034	1.1863	-0.219704		3.35621e-08	7.22066e-06	0.0655901		Carbohydrate Esterase Family 8;Esterases;Carbohydrate Esterase Gene Families	Pectin methyl esterases;Carbohydrate Esterase Family 8	0	NP_196115.1 , BAB11518.1, AAO42295.1;NM_120578	pectinesterase	http://afmb.cnrs-mrs.fr/CAZY/acc.html;http://cellwall.genomics.purdue.edu/families/index.html	68412.t00481 pectinesterase family contains Pfam profile: PF01095 pectinesterase	68412.t00481 pectinesterase family contains Pfam profile: PF01095 pectinesterase	At5g04960	pectinesterase		0042545 // cell wall modification // inferred from electronic annotation	0005618 // cell wall // inferred from electronic annotation /// 0009505 // cellulose and pectin-containing cell wall // ---	0004857 // enzyme inhibitor activity // inferred from electronic annotation /// 0030599 // pectinesterase activity // --- /// 0030599 // pectinesterase activity // inferred from electronic annotation
12922	257822_at	At3g25230		0.542643	1.18415	0.164014		0.00419825	4.86433e-06	0.131897		PPI	0	PPI.a	NM_113429	68410.t02821 peptidylprolyl isomerase (ROF1) identical to rotamase FKBP (ROF1) GB:U49453 [Arabidopsis thaliana] (Mol. Gen. Genet. 252 (5), 510-517 (1996))	rotamase FKBP (ROF1)	0	0	At3g25230	rotamase FKBP (ROF1) identical to rotamase FKBP (ROF1) GB:U49453 [Arabidopsis thaliana] (Mol. Gen. Genet. 252 (5), 510-517 (1996)); supported by cDNA: gi_1354206_gb_U49453.1_ATU49453		0006457 // protein folding // inferred from electronic annotation /// 0009611 // response to wounding // inferred from expression pattern	---	0003755 // peptidyl-prolyl cis-trans isomerase activity // inferred from electronic annotation /// 0005488 // binding // inferred from electronic annotation /// 0005516 // calmodulin binding // inferred from electronic annotation /// 0005528 // FK506 binding // RCA /// 0016853 // isomerase activity // inferred from electronic annotation
12067	256967_at	At3g21060		0.0883835	1.18335	0.0581559		0.658886	1.67803e-05	0.699043										At3g21060	hypothetical protein predicted by genemark.hmm, contains Pfam profile:PF00400 WD domain, G-beta repeat		---	0005834 // heterotrimeric G-protein complex // ---	0000166 // nucleotide binding // ---
13447	258347_at	At3g17520		3.60152	1.1825	3.12884		3.61191e-10	8.78178e-05	7.76824e-10		endomembrane system	0	AT3G17520.1	MKP6.25|AT3G17520	0	TAIR GO	68410.t01963 late embryogenesis abundant (LEA) domain-containing protein low similarity to PIR|S04045|S04045 embryonic abundant protein D-29 [Gossypium hirsutum]; contains Pfam profile PF02987: Late embryogenesis abundant protein	68410.t01963 late embryogenesis abundant (LEA) domain-containing protein low similarity to PIR|S04045|S04045 embryonic abundant protein D-29 [Gossypium hirsutum]; contains Pfam profile PF02987: Late embryogenesis abundant protein	At3g17520	unknown protein identical to LEA-like protein GB:CAA10352 from [Arabidopsis thaliana]		0009793 // embryonic development ending in seed dormancy // ---	0012505 // endomembrane system // inferred from electronic annotation	---
15299	260199_at	At1g67590		0.0238189	1.18003	0.163534		0.894538	2.5948e-05	0.373856		putative DNA-binding protein	0	0	0	expressed protein similar to putative DNA binding protein GB:AAC97217 [Arabidopsis thaliana]	TIGR name search	68408.t06954 expressed protein similar to putative DNA binding protein GB:AAC97217 [Arabidopsis thaliana]	68408.t06954 expressed protein similar to putative DNA binding protein GB:AAC97217 [Arabidopsis thaliana]	At1g67590	unknown protein similar to putative DNA binding protein GB:AAC97217 [Arabidopsis thaliana]; supported by full-length cDNA: Ceres: 10212.		---	---	0003677 // DNA binding // ---
20338	265238_s_at	At2g07696		0.11749	1.17617	1.45328		0.432805	0.000294159	4.76741e-07		structural constituent of ribosome	0	AT2G07696.1	AT2G07696|T18C6.8|T18C6_8	0	TAIR GO	68409.t00835 ribosomal protein S7 family	68409.t00835 ribosomal protein S7 family	At2g07696	hypothetical protein		0006412 // translation // --- /// 0006412 // translation // inferred from electronic annotation	0005622 // intracellular // inferred from electronic annotation /// 0005739 // mitochondrion // inferred from electronic annotation /// 0005840 // ribosome // --- /// 0005840 // ribosome // inferred from electronic annotation /// 0015935 // small ribosomal subunit // inferred from electronic annotation /// 0030529 // ribonucleoprotein complex // inferred from electronic annotation	0003723 // RNA binding // inferred from electronic annotation /// 0003735 // structural constituent of ribosome // --- /// 0003735 // structural constituent of ribosome // inferred from electronic annotation /// 0019843 // rRNA binding // inferred from electronic annotation
3630	248530_at	At5g49945		0.32264	1.17615	0.450745		0.0514397	3.89331e-05	0.0202975		endomembrane system	0	AT5G49945.1	AT5G49945	0	TAIR GO	68412.t05490 expressed protein strong similarity to unknown protein (pir||T09896)	68412.t05490 expressed protein strong similarity to unknown protein (pir||T09896)	At5g49945	putative protein strong similarity to unknown protein (pir||T09896); supported by cDNA: gi_14334595_gb_AY034971.1_		---	0012505 // endomembrane system // inferred from electronic annotation /// 0016020 // membrane // inferred from electronic annotation /// 0016021 // integral to membrane // inferred from electronic annotation	---
8344	253244_at	At4g34580		-0.0169416	1.17508	0.420994		0.944728	2.11987e-05	0.0202651										At4g34580	putative protein SEC14 protein, Saccharomyces cerevisiae, PIR2:A30106		0006810 // transport // --- /// 0006810 // transport // inferred from electronic annotation	0005622 // intracellular // inferred from electronic annotation	0005215 // transporter activity // --- /// 0005215 // transporter activity // inferred from electronic annotation
8784	253684_at	At4g29690		1.41299	1.17237	1.07715		4.20074e-07	1.39776e-05	3.5694e-06		nucleotide pyrophosphatase activity	0	AT4G29690.1	AT4G29690|T16L4_200|T16L4.200	0	TAIR GO	68411.t03798 nucleotide pyrophosphatase - like protein	68411.t03798 nucleotide pyrophosphatase - like protein	At4g29690	nucleotide pyrophosphatase - like protein		0008152 // metabolic process // inferred from electronic annotation /// 0009117 // nucleotide metabolic process // --- /// 0009117 // nucleotide metabolic process // inferred from electronic annotation	0012505 // endomembrane system // inferred from electronic annotation	0004551 // nucleotide diphosphatase activity // inferred from electronic annotation /// 0016787 // hydrolase activity // --- /// 0016787 // hydrolase activity // inferred from electronic annotation
10711	255611_at	At4g01210		0.302753	1.17075	0.193007		0.0301505	6.25089e-06	0.0937318		biosynthesis	0	AT4G01210.1	F2N1_24|AT4G01210|F2N1.24	0	TAIR GO	68411.t00147 glycosyltransferase family 1 contains Pfam profile: PF00534 Glycosyl transferases group 1	68411.t00147 glycosyltransferase family 1 contains Pfam profile: PF00534 Glycosyl transferases group 1	At4g01210	hypothetical protein		0009058 // biosynthetic process // ---	---	0016757 // transferase activity, transferring glycosyl groups // ---
19256	264156_at	At1g65280		0.729504	1.16979	0.529273		8.58997e-05	6.55273e-05	0.000293708		chloroplast	0	AT1G65280.1	AT1G65280|T8F5.5|T8F5_5	0	TAIR GO	68408.t06676 DnaJ domain-containing protein contains Pfam profile PF00226 DnaJ domain	68408.t06676 DnaJ domain-containing protein contains Pfam profile PF00226 DnaJ domain	At1g65280	unknown protein		0006457 // protein folding // ---	0009507 // chloroplast // inferred from electronic annotation	0031072 // heat shock protein binding // inferred from electronic annotation /// 0051082 // unfolded protein binding // inferred from electronic annotation
19085	263985_at	At2g42750		-0.552442	1.16946	-0.425233		0.000695519	0.000138685	0.00112549		chloroplast	0	AT2G42750.1	F7D19.25|F7D19_25|AT2G42750	0	TAIR GO	68409.t04712 DnaJ protein family low similarity to GFA2 [Arabidopsis thaliana] GI:21429604; contains Pfam profile PF00226: DnaJ domain	68409.t04712 DnaJ protein family low similarity to GFA2 [Arabidopsis thaliana] GI:21429604; contains Pfam profile PF00226: DnaJ domain	At2g42750	unknown protein ;supported by full-length cDNA: Ceres:15743.		0006118 // electron transport // inferred from electronic annotation /// 0006457 // protein folding // --- /// 0006457 // protein folding // inferred from electronic annotation /// 0006810 // transport // inferred from electronic annotation	0009507 // chloroplast // inferred from electronic annotation /// 0016021 // integral to membrane // inferred from electronic annotation	0005506 // iron ion binding // inferred from electronic annotation /// 0009055 // electron carrier activity // inferred from electronic annotation /// 0031072 // heat shock protein binding // inferred from electronic annotation /// 0051082 // unfolded protein binding // inferred from electronic annotation /// 0051536 // iron-sulfur cluster binding // inferred from electronic annotation /// 005153…
10695	255595_at	At4g01700		0.270809	1.16928	0.812389		0.0420444	5.07347e-05	1.60147e-05		Glycoside Hydrolase Family 19;Glycoside Hydrolase Gene Families;endomembrane system	Glycoside Hydrolase Family 19	AT4G01700.1	NP_192079.1 , CAB77740.1, AAO23634.1, AAC72865.1;NM_116400;T15B16.5|T15B16_5|AT4G01700	putative chitinase	http://afmb.cnrs-mrs.fr/CAZY/acc.html;TAIR GO	68411.t00200 glycosyl hydrolase family 19 (chitinase) similar to peanut type II chitinase GI:1237025 from [Arachis hypogaea]	68411.t00200 glycosyl hydrolase family 19 (chitinase) similar to peanut type II chitinase GI:1237025 from [Arachis hypogaea]	At4g01700	putative chitinase similar to peanut type II chitinase, GenBank accession number X82329, E.C. 3.2.1.14		0006032 // chitin catabolic process // inferred from electronic annotation /// 0016998 // cell wall catabolic process // inferred from electronic annotation /// 0051707 // response to other organism // inferred from electronic annotation	0012505 // endomembrane system // inferred from electronic annotation	0004568 // chitinase activity // --- /// 0004568 // chitinase activity // inferred from electronic annotation
13433	258333_at	At3g16000		-0.194741	1.16787	0.0446741		0.171229	9.26643e-06	0.671694		Orphan family (MAR binding filament-like protein);myosin	0	MFP1;AT3G16000.1	MSL1.8|AT3G16000	A nuclear matrix-localized protein implicated in chromatin-nuclear matrix attachment.	ChromDB;TAIR GO	68410.t01772 myosin heavy chain-related protein similar to myosin heavy chain GB:L03534 from [Entamoeba histolytica]	68410.t01772 myosin heavy chain-related protein similar to myosin heavy chain GB:L03534 from [Entamoeba histolytica]	At3g16000	myosin heavy chain-like protein similar to myosin heavy chain GB:L03534 from [Entamoeba histolytica]		---	0005634 // nucleus // inferred from electronic annotation /// 0009535 // chloroplast thylakoid membrane // inferred from direct assay /// 0042646 // plastid nucleoid // inferred from direct assay	0003677 // DNA binding // inferred from direct assay /// 0003677 // DNA binding // inferred from electronic annotation
3286	248186_at	At5g53880		0.347677	1.16737	0.0215035		0.0224201	4.71852e-05	0.862027										At5g53880	unknown protein ;supported by full-length cDNA: Ceres:31129.		---	---	---
2922	247822_at	At5g58440		0.380826	1.16697	0.71098		0.00866869	1.18449e-05	9.10223e-05		intracellular signaling cascade	0	AT5G58440.1	MQJ2_4|AT5G58440|MQJ2.4	0	TAIR GO	68412.t06513 expressed protein sorting nexin 2, Homo sapiens, EMBL:AF065482	68412.t06513 expressed protein sorting nexin 2, Homo sapiens, EMBL:AF065482	At5g58440	putative protein sorting nexin 2, Homo sapiens, EMBL:AF065482		0007154 // cell communication // inferred from electronic annotation /// 0007242 // intracellular signaling cascade // ---	---	0005515 // protein binding // inferred from electronic annotation /// 0035091 // phosphoinositide binding // inferred from electronic annotation
10153	255053_at	At4g09730		0.337513	1.1648	0.202309		0.00950489	3.89331e-05	0.141836		mitochondrion	0	AT4G09730.1	F17A8_80|F17A8.80|AT4G09730	0	TAIR GO	68411.t01426 DEAD/DEAH box helicase, putative RNA helicase -Mus musculus,PIR2:I84741	68411.t01426 DEAD/DEAH box helicase, putative RNA helicase -Mus musculus,PIR2:I84741	At4g09730	putative protein RNA helicase -Mus musculus,PIR2:I84741		---	0005739 // mitochondrion // inferred from electronic annotation	0000166 // nucleotide binding // inferred from electronic annotation /// 0003676 // nucleic acid binding // inferred from electronic annotation /// 0003723 // RNA binding // inferred from electronic annotation /// 0004386 // helicase activity // inferred from electronic annotation /// 0005524 // ATP binding // inferred from electronic annotation /// 0008026 // ATP-dependent helicase activity // -…
19081	263981_at	At2g42870		-0.197516	1.16328	1.26305		0.207802	1.39776e-05	4.68816e-06		chloroplast	0	AT2G42870.1	AT2G42870|F7D19_13|F7D19.13	0	TAIR GO	68409.t04724 expressed protein	68409.t04724 expressed protein	At2g42870	unknown protein ;supported by full-length cDNA: Ceres:102453.		---	0009507 // chloroplast // inferred from electronic annotation	---
15187	260087_at	At1g73200		0.196145	1.15898	0.173943		0.194492	0.000259127	0.230001		endomembrane system	0	AT1G73200.1	T18K17.13|T18K17_13|AT1G73200	0	TAIR GO	68408.t07651 hypothetical protein	68408.t07651 hypothetical protein	At1g73200	hypothetical protein predicted by genscan		---	0012505 // endomembrane system // inferred from electronic annotation	---
6563	251463_at	At3g59800		0.289573	1.15865	0.0229827		0.0350712	6.88166e-05	0.861177		mitochondrion	0	AT3G59800.1	F24G16.70|AT3G59800	0	TAIR GO	68410.t06063 expressed protein	68410.t06063 expressed protein	At3g59800	hypothetical protein		---	0005739 // mitochondrion // inferred from electronic annotation	---
15738	260638_at	At1g62390		0.525991	1.1585	0.0150869		0.00618937	0.000148111	0.932114		chloroplast	0	AT1G62390	F24O1.41|F24O1_41|AT1G62390	0	TAIR GO	68408.t06353 octicosapeptide/Phox/Bem1p (PB1) domain-/tetratricopeptide repeat (TPR)-containing protein contains Pfam profiles PF00564: PB1 domain, PF00515: TPR Domain	68408.t06353 octicosapeptide/Phox/Bem1p (PB1) domain-/tetratricopeptide repeat (TPR)-containing protein contains Pfam profiles PF00564: PB1 domain, PF00515: TPR Domain	At1g62390	unknown protein similar to putative cytoskeletal protein GI:1732517 from [Arabidopsis thaliana]; supported by cDNA: gi_1732516_gb_U62745.1_ATU62745		---	0009507 // chloroplast // inferred from electronic annotation	0005488 // binding // inferred from electronic annotation
22114	267014_at	At2g39170		0.349137	1.15459	0.725138		0.0161202	4.21216e-05	0.000159992										At2g39170	unknown protein		---	---	---
8524	253424_at	At4g32330		0.254287	1.15455	0.283044		0.117819	3.19647e-05	0.0111636										At4g32330	putative protein ; supported by cDNA: gi_14334555_gb_AY035182.1_		---	---	---
7524	252424_at	At3g47610		0.532456	1.15441	0.744501		0.00104587	0.000114859	0.000228133										At3g47610	putative protein activating signal cointegrator 1 - Homo sapiens, EMBL:AF168418; supported by full-length cDNA: Ceres:13265.		0045449 // regulation of transcription // inferred from electronic annotation	0005634 // nucleus // inferred from electronic annotation	0008270 // zinc ion binding // inferred from electronic annotation /// 0030528 // transcription regulator activity // inferred from electronic annotation
5569	250469_at	At5g10130		-1.10122	1.15206	0.381209		3.3413e-05	3.77198e-05	0.00423102		endomembrane system	0	AT5G10130.1	AT5G10130|T31P16_120|T31P16.120	0	TAIR GO	68412.t01055 pollen allergen -related protein SAH7 protein, Arabidopsis thaliana, EMBL:ATH133639	68412.t01055 pollen allergen -related protein SAH7 protein, Arabidopsis thaliana, EMBL:ATH133639	At5g10130	pollen allergen -like protein SAH7 protein, Arabidopsis thaliana, EMBL:ATH133639		---	0012505 // endomembrane system // inferred from electronic annotation	---
4010	248910_at	At5g45820		-1.52007	1.15107	-1.11622		5.48065e-07	0.000138299	1.11396e-06		SNF1-related Protein Kinase (SnRK) ;AtCIPKs;protein serine/threonine kinase activity	0	AtCIPK20;AT5G45820.1	NM_123950;AT5G45820|K15I22.2|K15I22_2	SNF1-related Protein Kinase, subfamily 3 (ppc:4.2.4);serine threonine protein kinase	http://plantsp.sdsc.edu/plantsp/html/families.html;TAIR GO	68412.t04998 CBL-interacting protein kinase 20 identical to CBL-interacting protein kinase 20 [Arabidopsis thaliana] gi|14486384|gb|AAK61493	68412.t04998 CBL-interacting protein kinase 20 identical to CBL-interacting protein kinase 20 [Arabidopsis thaliana] gi|14486384|gb|AAK61493	At5g45820	serine threonine protein kinase ; supported by cDNA: gi_14486383_gb_AY035225.1_		0006468 // protein amino acid phosphorylation // inferred from electronic annotation /// 0007165 // signal transduction // inferred from electronic annotation /// 0009737 // response to abscisic acid stimulus // inferred from mutant phenotype	0005829 // cytosol // traceable author statement	0000166 // nucleotide binding // inferred from electronic annotation /// 0004672 // protein kinase activity // inferred from electronic annotation /// 0004674 // protein serine/threonine kinase activity // traceable author statement /// 0004674 // protein serine/threonine kinase activity // inferred from electronic annotation /// 0005524 // ATP binding // inferred from electronic annotation /// 0…
21142	266042_s_at	At2g07734		-0.029778	1.14775	0.660335		0.880988	8.51014e-05	0.00290508		mitochondrion	0	AT2G07734.1	T5E7.5|T5E7_5|AT2G07734	0	TAIR GO	68409.t00870 expressed protein	68409.t00870 expressed protein	At2g07734	hypothetical protein		0006412 // translation // ---	0015935 // small ribosomal subunit // ---	0003723 // RNA binding // --- /// 0003735 // structural constituent of ribosome // ---
3970	248870_at	At5g46710		0.219886	1.14419	0.173617		0.129491	7.23892e-06	0.31011										At5g46710	putative protein similar to unknown protein (pir||T05076);supported by full-length cDNA: Ceres:42747.		---	---	0005488 // binding // ---
13090	257990_at	At3g19860		0.586665	1.13578	0.333799		0.000633816	7.40243e-06	0.0109014		bHLH,Basic Helix-Loop-Helix family;transcription factor activity	0	AtbHLH121;AT3G19860.1	AT3G19860|MPN9.10	bHLH protein	MGH(literature),Ohio-AtTFDB,TAIR(Mendel);TAIR GO	68410.t02217 bHLH protein family contains Pfam profile: PF00010 helix-loop-helix DNA-binding domain	68410.t02217 bHLH protein family contains Pfam profile: PF00010 helix-loop-helix DNA-binding domain	At3g19860	putative myc-like DNA-binding protein similar to GB:AAB72192 from [Arabidopsis thaliana]		0045449 // regulation of transcription // inferred from electronic annotation	0005634 // nucleus // inferred from electronic annotation /// 0005739 // mitochondrion // inferred from electronic annotation	0003677 // DNA binding // --- /// 0003700 // transcription factor activity // inferred from sequence or structural similarity /// 0030528 // transcription regulator activity // inferred from electronic annotation
18086	262986_at	At1g23390		-1.03501	1.13571	0.430944		3.52754e-06	9.67025e-06	0.00203878		F-box (FBX)	C2	0	0	0	Jennifer M. Gagne et al. PNAS August 20, 2002 vol. 99 no. 17 11519–11524	68408.t02599 Kelch repeat containing F-box protein family similar to hypothetical protein GB:AAF27090 GI:6730669 from (Arabidopsis thaliana)	68408.t02599 Kelch repeat containing F-box protein family similar to hypothetical protein GB:AAF27090 GI:6730669 from (Arabidopsis thaliana)	At1g23390	unknown protein similar to hypothetical protein GB:AAF27090 GI:6730669 from (Arabidopsis thaliana);supported by full-length cDNA: Ceres:101865.		---	---	---
3195	248095_at	At5g55230		0.273853	1.13465	0.670639		0.0583681	1.26879e-05	8.16152e-05										At5g55230	putative protein strong similarity to unknown protein (pir||T04799)		0000910 // cytokinesis // inferred from mutant phenotype /// 0001578 // microtubule bundle formation // inferred from direct assay /// 0007020 // microtubule nucleation // inferred from direct assay /// 0031116 // positive regulation of microtubule polymerization // inferred from direct assay /// 0051322 // anaphase // inferred from mutant phenotype	0005634 // nucleus // inferred from direct assay /// 0005737 // cytoplasm // inferred from direct assay /// 0005819 // spindle // inferred from direct assay /// 0009524 // phragmoplast // inferred from direct assay /// 0010005 // cortical microtubule, transverse to long axis // inferred from direct assay	0008017 // microtubule binding // inferred from direct assay
6183	251083_at	At5g01590		0.474192	1.13266	0.358598		0.00191824	8.18217e-06	0.0105273		chloroplast	0	AT5G01590.1	F7A7.110|F7A7_110|AT5G01590	0	TAIR GO	68412.t00067 expressed protein	68412.t00067 expressed protein	At5g01590	hypothetical protein ; supported by cDNA: gi_15292666_gb_AY050767.1_		---	0009941 // chloroplast envelope // inferred from direct assay	---
487	245387_at	At4g17520		0.428687	1.13078	0.484259		0.002682	5.14704e-06	0.000335347		RNA binding activity	0	AT4G17520.1	FCAALL.142|AT4G17520|DL4795W	0	TAIR GO	68411.t02355 nuclear RNA binding protein, putative similar to nuclear RNA binding protein GI:6492264 from [Arabidopsis thaliana]	68411.t02355 nuclear RNA binding protein, putative similar to nuclear RNA binding protein GI:6492264 from [Arabidopsis thaliana]	At4g17520	nuclear RNA binding protein A-like protein ;supported by full-length cDNA: Ceres:35156.		---	---	0003723 // RNA binding // ---
11731	256631_at	At3g28320		0.168902	1.13037	1.1632		0.232543	8.27549e-05	2.30515e-06										At3g28320	At14a-like protein similar to At14a protein GB:AAD26355 GI:4589123 [Arabidopsis thaliana]		---	---	---
2745	247645_at	At5g60530		-0.818805	1.13026	0.0956667		0.000208919	1.92256e-05	0.413757		endomembrane system	0	AT5G60530.1	AT5G60530|MUF9.16|MUF9_16	0	TAIR GO	68412.t06758 late embryonic abundant protein - like late embryonic abundant protein EMB7, white spruce, PIR:T09288	68412.t06758 late embryonic abundant protein - like late embryonic abundant protein EMB7, white spruce, PIR:T09288	At5g60530	late embryonic abundant protein - like late embryonic abundant protein EMB7, white spruce, PIR:T09288; supported by cDNA: gi_15809989_gb_AY054263.1_		---	0012505 // endomembrane system // inferred from electronic annotation	---
12859	257759_at	At3g23070		0.288006	1.12916	0.227291		0.0477211	0.000294568	0.0497786		endomembrane system	0	AT3G23070.1	AT3G23070|MXC7.10	0	TAIR GO	68410.t02582 expressed protein	68410.t02582 expressed protein	At3g23070	hypothetical protein		---	0009507 // chloroplast // inferred from electronic annotation	---
17876	262776_at	At1g13020		0.0689289	1.12912	0.333932		0.692934	6.72855e-05	0.00837898		Protein synthesis factors;translation initiation factor activity	eIF4B - eukaryotic initiation factor 4B	AteIF4B-2;AT1G13020.1	NM_101172;F3F19.4|F3F19_4|AT1G13020	unknown protein	TAIR GO	68408.t01339 glycine-rich protein/eukaryotic initiation factor, putative eukaryotic initiation factor 4B (GI:6739522) {Arabidopsis thaliana}; EST gb|T22808 comes from this gene	68408.t01339 glycine-rich protein/eukaryotic initiation factor, putative eukaryotic initiation factor 4B (GI:6739522) {Arabidopsis thaliana}; EST gb|T22808 comes from this gene	At1g13020	unknown protein EST gb|T22808 comes from this gene		---	---	0003743 // translation initiation factor activity // inferred from sequence or structural similarity /// 0003743 // translation initiation factor activity // inferred from electronic annotation
5036	249936_at	At5g22450		0.555058	1.12827	0.561878		0.0458615	2.4398e-05	0.00300684		chloroplast	0	AT5G22450.1	MWD9_25|MWD9.25|AT5G22450	0	TAIR GO	68412.t02351 expressed protein similar to unknown protein (pir||T08540)	68412.t02351 expressed protein similar to unknown protein (pir||T08540)	At5g22450	putative protein similar to unknown protein (pir||T08540)		---	0009507 // chloroplast // inferred from electronic annotation	---
5909	250809_at	At5g05140		0.646967	1.12787	0.482833		0.00060593	6.13344e-06	0.000946962		putative transcription regulator;transcription	0	AT5G05140.1	AT5G05140|MUG13.28	transcription	TAIR GO	68412.t00499 expressed protein contains similarity to unknown protein (gb|AAF19567.1)	68412.t00499 expressed protein contains similarity to unknown protein (gb|AAF19567.1)	At5g05140	putative protein contains similarity to unknown protein (gb AAF19567.1)		0006350 // transcription // inferred from electronic annotation /// 0006952 // defense response // inferred from electronic annotation	0005739 // mitochondrion // inferred from electronic annotation	---
19965	264865_at	At1g24120		0.361113	1.12785	0.0186913		0.0292324	4.80724e-05	0.91917		heat shock protein activity	0	AT1G24120.1	AT1G24120|F3I6.4|F3I6_4	0	TAIR GO	68408.t02699 Altered Response to Gravity (ARG1) protein, putative similar to Altered Response to Gravity [Arabidopsis thaliana] GI:4249662; contains Pfam profile PF00226 DnaJ domain	68408.t02699 Altered Response to Gravity (ARG1) protein, putative similar to Altered Response to Gravity [Arabidopsis thaliana] GI:4249662; contains Pfam profile PF00226 DnaJ domain	At1g24120	DNAJ-like heatshock protein similar to GB:AAD39493		0006457 // protein folding // inferred from electronic annotation	0016020 // membrane // inferred from electronic annotation	0031072 // heat shock protein binding // inferred from electronic annotation /// 0051082 // unfolded protein binding // inferred from electronic annotation
9926	254826_at	At4g12640		0.219984	1.12663	0.180358		0.415861	5.39682e-05	0.189207										At4g12640	putative protein predicted protein, Arabidopsis thaliana		---	---	0000166 // nucleotide binding // inferred from electronic annotation /// 0003676 // nucleic acid binding // inferred from electronic annotation /// 0003723 // RNA binding // ---
22618	267518_at	At2g30500		0.782784	1.11858	0.465725		0.000226413	4.57306e-05	0.00429527		mitochondrion	0	AT2G30500.1	T6B20_15|AT2G30500|T6B20.15	0	TAIR GO	68409.t03320 expressed protein	68409.t03320 expressed protein	At2g30500	unknown protein		---	0005739 // mitochondrion // inferred from electronic annotation	---
19607	264507_at	At1g09415		0.160009	1.11693	0.403063		0.507201	0.000591088	0.0136938										At1g09415	Expressed protein ; supported by cDNA: gi_14423419_gb_AF386947.1_AF386947		---	---	0005515 // protein binding // inferred from physical interaction
14856	259756_at	At1g71080		0.661769	1.11652	0.473549		0.00113581	9.00539e-06	0.00153118										At1g71080	unknown protein ; supported by cDNA: gi_16974549_gb_AY060562.1_		---	---	---
403	245303_at	At4g17010		0.195016	1.11466	0.549805		0.321272	0.000113764	0.00630529		mitochondrion	0	AT4G17010.1	AT4G17010|DL4535W|FCAALL.229	0	TAIR GO	68411.t02302 expressed protein	68411.t02302 expressed protein	At4g17010	hypothetical protein ; supported by full-length cDNA: Ceres: 91870.		---	0005739 // mitochondrion // inferred from electronic annotation	---
6046	250946_at	At5g03420		0.210019	1.11311	0.0915689		0.147435	2.9027e-05	0.356975		chloroplast	0	AT5G03420.1	AT5G03420|F12E4.170|F12E4_170	0	TAIR GO	68412.t00270 hypothetical protein	68412.t00270 hypothetical protein	At5g03420	putative protein		---	0009507 // chloroplast // inferred from electronic annotation	---
7032	251932_at	At3g54010		0.604367	1.11068	0.368564		0.000314902	2.47663e-05	0.00317068		EMB;embryonic development	Embryo Defective	PAS 1;PAS1	F5K20.310;AT3G54010|PASTICCINO 1	Immunophilin-like FK506 Binding Protein;Pasticcino; Immunophilin-like FK506 Binding Protein;PASTICCINO 1	http://www.seedgenes.org:8081/new_gene_list.html;Meinke et al. Plant Physiology, February 2003, Vol. 131, pp. 409–418;TAIR GO	68410.t05431 peptidylprolyl isomerase (pasticcino 1)	68410.t05431 peptidylprolyl isomerase (pasticcino 1)	At3g54010	pasticcino 1 ; supported by cDNA: gi_15810452_gb_AY056265.1_		0006457 // protein folding // inferred from electronic annotation /// 0009734 // auxin mediated signaling pathway // inferred from electronic annotation /// 0009735 // response to cytokinin stimulus // inferred from mutant phenotype /// 0009736 // cytokinin mediated signaling // inferred from electronic annotation /// 0009790 // embryonic development // inferred from mutant phenotype /// 0009826 …	0005634 // nucleus // inferred from sequence or structural similarity /// 0016020 // membrane // inferred from electronic annotation /// 0016021 // integral to membrane // inferred from electronic annotation	0003755 // peptidyl-prolyl cis-trans isomerase activity // inferred from electronic annotation /// 0005488 // binding // inferred from electronic annotation /// 0005528 // FK506 binding // RCA /// 0016853 // isomerase activity // inferred from electronic annotation
8022	252922_at	At4g39040		0.289399	1.10786	0.428908		0.0406359	4.8904e-05	0.00215266		chloroplast	0	AT4G39040.1	F19H22_140|AT4G39040|F19H22.140	0	TAIR GO	68411.t04944 expressed protein	68411.t04944 expressed protein	At4g39040	putative protein		---	0009507 // chloroplast // inferred from electronic annotation	---
5782	250682_x_at	At5g06630		-0.825964	1.10563	0.476108		0.00184817	0.000281462	0.0221047		endomembrane system	0	AT5G06630.1	F15M7.16|AT5G06630|F15M7_16	0	TAIR GO	68412.t00678 proline-rich protein family contains proline-rich extensin domains, INTERPRO:IPR002965	68412.t00678 proline-rich protein family contains proline-rich extensin domains, INTERPRO:IPR002965	At5g06630	putative protein similar to unknown protein (gb|AAD23015.1)		0009664 // cellulose and pectin-containing cell wall organization and biogenesis // inferred from electronic annotation	0009986 // cell surface // inferred from electronic annotation /// 0012505 // endomembrane system // inferred from electronic annotation	0005199 // structural constituent of cell wall // inferred from electronic annotation
5524	250424_at	At5g10550		0.330303	1.10447	-0.181069		0.0139628	1.33162e-05	0.0910868		Global transcription factor group E (BDF1-FSH-RING3 homologs)	0	GTE2	0	Homologous to yeast BDF & human RING3 bromodomain proteins, which have two bromo domains. GTE2 has a single bromo domain.	ChromDB	68412.t01102 bromodomain-containing protein low similarity to kinase [Gallus gallus] GI:1370092; contains Pfam profile PF00439: Bromodomain	68412.t01102 bromodomain-containing protein low similarity to kinase [Gallus gallus] GI:1370092; contains Pfam profile PF00439: Bromodomain	At5g10550	bromodomain protein - like bromodomain protein (BRDT), Homo sapiens, EMBL:AF019085		---	---	0003677 // DNA binding // ---
16662	261562_at	At1g01750		-2.15318	1.10311	0.448557		2.48811e-08	8.51784e-05	0.00345636		actin depolymerizing activity	0	AT1G01750.1	T1N6_16|AT1G01750|T1N6.16	0	TAIR GO	68408.t00083 actin depolymerizing factor -related similar to actin depolymerizing factor 4 GB:AAD09110 GI:4185511 from [Arabidopsis thaliana]	68408.t00083 actin depolymerizing factor -related similar to actin depolymerizing factor 4 GB:AAD09110 GI:4185511 from [Arabidopsis thaliana]	At1g01750	actin depolymerizing factor, putative similar to actin depolymerizing factor 4 GB:AAD09110 GI:4185511 from [Arabidopsis thaliana];supported by full-length cDNA: Ceres:545.		---	0005622 // intracellular // --- /// 0005622 // intracellular // inferred from electronic annotation	0003779 // actin binding // inferred from electronic annotation
17791	262691_at	At1g62740		0.646764	1.1024	0.242408		0.000279166	1.11599e-05	0.0293614										At1g62740	TPR-repeat protein contains multiple TPR domains: Pfam profile: PF00515		0006950 // response to stress // ---	---	0005488 // binding // inferred from electronic annotation
8597	253497_at	At4g31880		0.312446	1.1023	0.311842		0.0227551	0.000101831	0.0119581										At4g31880	putative protein microtubule-associated protein 1B (MAP1B), Homo sapiens, L06237		---	---	---
15858	260758_at	At1g48930		-1.13182	1.10214	-0.225934		2.27419e-05	1.24052e-05	0.0376608		Glycoside Hydrolase Family 9;Hydrolases;Glycoside Hydrolase Gene Families;endomembrane system	Endo-acting glucanases;Glycoside Hydrolase Family 9	AT1G48930.1	NP_175323.1 , AAO64058.1, AAO22749.1, AAG29742.1, AAF69707.1;NM_103786;F27K7.5|AT1G48930	endo-beta-1,4-glucanase, putative	http://afmb.cnrs-mrs.fr/CAZY/acc.html;http://cellwall.genomics.purdue.edu/families/index.html;TAIR GO	68408.t04942 glycosyl hydrolase family 9 (endo-1,4-beta-glucanase) similar to endo-beta-1,4-glucanase GI:4972236 from [Fragaria x ananassa]	68408.t04942 glycosyl hydrolase family 9 (endo-1,4-beta-glucanase) similar to endo-beta-1,4-glucanase GI:4972236 from [Fragaria x ananassa]	At1g48930	endo-beta-1,4-glucanase, putative similar to endo-beta-1,4-glucanase GI:4972236 from [Fragaria ananassa]		0000272 // polysaccharide catabolic process // inferred from electronic annotation /// 0005975 // carbohydrate metabolic process // inferred from electronic annotation /// 0008152 // metabolic process // inferred from electronic annotation /// 0030245 // cellulose catabolic process // inferred from electronic annotation	0012505 // endomembrane system // inferred from electronic annotation	0003824 // catalytic activity // inferred from electronic annotation /// 0004553 // hydrolase activity, hydrolyzing O-glycosyl compounds // --- /// 0004553 // hydrolase activity, hydrolyzing O-glycosyl compounds // inferred from electronic annotation /// 0008810 // cellulase activity // inferred from electronic annotation /// 0016787 // hydrolase activity // inferred from electronic annotation //…
18626	263526_at	At2g24830		0.433697	1.10155	0.223528		0.015548	4.08742e-05	0.0417261		Cellulose-synthase-like genes ;nucleic acid binding activity	CSLC	CslC8;AT2G24830.1	F27C12.25|AT2G24830|F27C12_25	0	http://cellwall.genomics.purdue.edu/families/index.html;TAIR GO	68409.t02658 expressed protein	68409.t02658 expressed protein	At2g24830	hypothetical protein predicted by genscan		---	0005622 // intracellular // --- /// 0005622 // intracellular // inferred from electronic annotation	0003676 // nucleic acid binding // --- /// 0003676 // nucleic acid binding // inferred from electronic annotation /// 0008270 // zinc ion binding // inferred from electronic annotation
15096	259996_at	At1g67910		1.21679	1.09957	2.13848		1.40237e-06	9.10041e-06	1.83431e-08		chloroplast	0	AT1G67910.1	AT1G67910|T23K23.24|T23K23_24	0	TAIR GO	68408.t07003 expressed protein	68408.t07003 expressed protein	At1g67910	hypothetical protein predicted by genefinder		---	0009507 // chloroplast // inferred from electronic annotation	---
14563	259463_at	At1g18950		0.265597	1.09899	0.383519		0.204635	2.5948e-05	0.00811441		chloroplast	0	AT1G18950.1	AT1G18950|F14D16.10|F14D16_10	0	TAIR GO	68408.t02087 expressed protein	68408.t02087 expressed protein	At1g18950	hypothetical protein predicted by genemark.hmm		---	0009507 // chloroplast // inferred from electronic annotation	0004812 // aminoacyl-tRNA ligase activity // ---
6597	251497_at	At3g59060		-0.317249	1.09751	-0.195114		0.0947987	5.40438e-05	0.0650903		bHLH,Basic Helix-Loop-Helix family;transcription factor activity	0	AtbHLH65,AtbHLH065;AT3G59060.1	AT3G59060|F17J16.110	putative protein	MGH(literature),Ohio-AtTFDB,TAIR(Mendel);TAIR GO	68410.t05984 bHLH protein family contains Pfam profile: PF00010 helix-loop-helix DNA-binding domain	68410.t05984 bHLH protein family contains Pfam profile: PF00010 helix-loop-helix DNA-binding domain	At3g59060	putative protein phytochrome-associated protein 3 - Arabidopsis thaliana, EMBL:AF088280		0045449 // regulation of transcription // inferred from electronic annotation	0005634 // nucleus // inferred from electronic annotation	0003677 // DNA binding // RCA /// 0003700 // transcription factor activity // inferred from sequence or structural similarity /// 0005515 // protein binding // inferred from physical interaction /// 0030528 // transcription regulator activity // inferred from electronic annotation
9266	254166_at	At4g24190		0.123579	1.09659	0.277421		0.359943	1.73491e-05	0.014955		chaperone activity	0	SHD;AT4G24190.1	T22A6.20|T22A6_20|AT4G24190	Shepherd; GRP94 Ortholog; HSP90-Like Protein	Meinke et al. Plant Physiology, February 2003, Vol. 131, pp. 409–418;TAIR GO	68411.t03123 shepherd (SHD) nearly identical to SHEPHERD [Arabidopsis thaliana] GI:19570872; contains Pfam profiles PF02518: ATPase, histidine kinase-, DNA gyrase B-, and HSP90-like domain protein, PF00183: Hsp90 protein	68411.t03123 shepherd (SHD) nearly identical to SHEPHERD [Arabidopsis thaliana] GI:19570872; contains Pfam profiles PF02518: ATPase, histidine kinase-, DNA gyrase B-, and HSP90-like domain protein, PF00183: Hsp90 protein	At4g24190	HSP90-like protein HSP90 homolog - Catharanthus roseus, PIR2:S39558; supported by cDNA: gi_14532541_gb_AY039895.1_		0006457 // protein folding // inferred from electronic annotation /// 0009306 // protein secretion // inferred from direct assay /// 0009409 // response to cold // inferred from expression pattern /// 0009934 // regulation of meristem organization // inferred from mutant phenotype /// 0010075 // regulation of meristem size // inferred from mutant phenotype	0005739 // mitochondrion // inferred from direct assay /// 0005783 // endoplasmic reticulum // inferred from direct assay /// 0005783 // endoplasmic reticulum // inferred from sequence or structural similarity /// 0005783 // endoplasmic reticulum // inferred from electronic annotation	0005509 // calcium ion binding // inferred from electronic annotation /// 0005524 // ATP binding // inferred from electronic annotation /// 0051082 // unfolded protein binding // inferred from electronic annotation
5542	250442_at	At5g10490		0.379771	1.0961	0.396473		0.0528671	0.000101959	0.00745103		endomembrane system	0	AT5G10490.1	F12B17.160|AT5G10490|F12B17_160	0	TAIR GO	68412.t01096 expressed protein hypothetical bacterial proteins	68412.t01096 expressed protein hypothetical bacterial proteins	At5g10490	putative protein hypothetical bacterial proteins; supported by cDNA: gi_15724207_gb_AF412044.1_AF412044		0009657 // plastid organization and biogenesis // inferred from genetic interaction	0009526 // plastid envelope // inferred from direct assay /// 0016020 // membrane // inferred from electronic annotation	0005216 // ion channel activity // inferred from genetic interaction
5494	250394_at	At5g10910		0.243525	1.09578	0.290005		0.173535	6.88166e-05	0.0328278		chloroplast	0	AT5G10910.1	T30N20_180|AT5G10910|T30N20.180	0	TAIR GO	68412.t01142 expressed protein yllC, Enterococcus faecalis, EMBL:EFU94707	68412.t01142 expressed protein yllC, Enterococcus faecalis, EMBL:EFU94707	At5g10910	putative protein yllC, Enterococcus faecalis, EMBL:EFU94707		---	0009507 // chloroplast // inferred from electronic annotation	0008168 // methyltransferase activity // --- /// 0008168 // methyltransferase activity // inferred from electronic annotation
6628	251528_at	At3g58600		0.572964	1.09297	0.395309		0.000680204	6.02626e-05	0.0101673										At3g58600	putative protein hypothetical protein F21M11.17 - Arabidopsis thaliana, EMBL:AC003027;supported by full-length cDNA: Ceres:27.		0006897 // endocytosis // inferred from electronic annotation	0016020 // membrane // inferred from electronic annotation	---
16927	261827_at	At1g11480		0.414769	1.09281	0.533395		0.0156372	7.7054e-05	0.00137234										At1g11480	unknown protein contains similarity to eukaryotic initiation factor 4B GI:6739515 from [Triticum aestivum]; supported by cDNA: gi_14335083_gb_AY037221.1_		---	---	---
8166	253066_at	At4g37770		-1.20956	1.09146	-0.490261		3.24045e-06	6.13344e-06	0.00111691	Ethylene-AtACS8	ethylene biosynthesis from methionine	1-AMINOCYCLOPROPANE-1-CARBOXYLATE SYNTHASE	0	0	0	TAIR AraCyc	68411.t04780 1-aminocyclopropane-1-carboxylate synthase (ACC synthase), putative similar to 1-aminocyclopropane-1-carboxylate synthase, Arabidopsis thaliana, GI:940370 [S71174]	68411.t04780 1-aminocyclopropane-1-carboxylate synthase (ACC synthase), putative similar to 1-aminocyclopropane-1-carboxylate synthase, Arabidopsis thaliana, GI:940370 [S71174]	At4g37770	1-aminocyclopropane-1-carboxylate synthase - like protein 1-aminocyclopropane-1-carboxylate synthase,Arabidopsis thaliana, S71174; supported by cDNA: gi_12247996_gb_AF334712.1_AF334712		0009058 // biosynthetic process // inferred from electronic annotation /// 0009693 // ethylene biosynthetic process // traceable author statement /// 0009693 // ethylene biosynthetic process // inferred from electronic annotation /// 0009835 // ripening // inferred from electronic annotation	---	0003824 // catalytic activity // inferred from electronic annotation /// 0016769 // transferase activity, transferring nitrogenous groups // inferred from electronic annotation /// 0016829 // lyase activity // inferred from electronic annotation /// 0016847 // 1-aminocyclopropane-1-carboxylate synthase activity // inferred from sequence or structural similarity /// 0016847 // 1-aminocyclopropane-…
21976	266876_at	At2g44820		0.172776	1.08951	0.435054		0.436314	0.000121945	0.0134306										At2g44820	hypothetical protein predicted by genefinder		---	---	---
19439	264339_at	At1g70290		0.138496	1.08858	0.701488		0.374198	1.16641e-05	7.04318e-05		Glycosyltransferase Family 20;Glycosyltransferase Gene Families;Trehalose Biosynthesis Gene Families;trehalose biosynthesis;trehalose anabolism	Glycosyltransferase- Family 20;Class II AtTPS;TREHALOSE-6-PHOSPHATE SYNTHASE	AtTPS8;AT1G70290.1	NP_177186.1 , AAO15311.1, AAC18810.1;NM_105697;F17O7.18|AT1G70290|F17O7_18	trehalose-6-phosphate synthase, putative	http://afmb.cnrs-mrs.fr/CAZY/acc.html;TAIR GO;TAIR AraCyc	68408.t07300 alpha,alpha-trehalose-phosphate synthase, UDP-forming (trehalose-6-phosphate synthase/UDP-glucose-glucosephosphate glucosyltransferase), putative similar to Alpha,alpha-trehalose-phosphate synthase [UDP-forming] (EC 2.4.1.15) (Trehalose-6-phosphate synthase) from {Kluyveromyces lactis} SP|Q07158, {Saccharomyces cerevisiae} SP|Q00764; contains Pfam profiles PF00982: Glycosyltransferas…	68408.t07300 alpha,alpha-trehalose-phosphate synthase, UDP-forming (trehalose-6-phosphate synthase/UDP-glucose-glucosephosphate glucosyltransferase), putative similar to Alpha,alpha-trehalose-phosphate synthase [UDP-forming] (EC 2.4.1.15) (Trehalose-6-phosphate synthase) from {Kluyveromyces lactis} SP|Q07158, {Saccharomyces cerevisiae} SP|Q00764; contains Pfam profiles PF00982: Glycosyltransferas…	At1g70290	trehalose-6-phosphate synthase, putative similar to trehalose-6-phosphate synthase GI:297792 from [Kluyveromyces lactis]		0005992 // trehalose biosynthetic process // inferred from electronic annotation /// 0008152 // metabolic process // inferred from electronic annotation	0012505 // endomembrane system // inferred from electronic annotation	0003824 // catalytic activity // inferred from electronic annotation /// 0016757 // transferase activity, transferring glycosyl groups // inferred from sequence similarity
176	245076_at	At2g23170		0.0955193	1.08774	0.848536		0.532295	1.91278e-05	1.70109e-05	AUXIN-GH3-3	Acyl-activating enzymes (AAE);auxin inducible	Clade III	GH3 3	–	IAA adenylase	Shockey et al. Plant Physiology, June 2003, Vol. 132, pp. 1065–1076	68409.t02476 expressed protein	68409.t02476 expressed protein	At2g23170	unknown protein		0010252 // auxin homeostasis // traceable author statement	---	0010279 // indole-3-acetic acid amido synthetase // inferred from direct assay /// 0016874 // ligase activity // inferred from electronic annotation
13251	258151_at	At3g18080		-0.0273345	1.08591	0.0710455		0.875003	2.31276e-05	0.469376		glucosidase;Glycoside Hydrolase Family 1;Glycoside Hydrolase Gene Families;endomembrane system	Glycoside Hydrolase Family 1	Glu13;AT3G18080.1	BAB02020 ;NP_188436.1 , BAB02020.1, AAM61427.1, AAK64096.1, AAK25950.1;NM_112690;MRC8.20|AT3G18080	beta-glucosidase, putative	http://www.biology.uiowa.edu/arabidopsis/glucosidase.htm;http://afmb.cnrs-mrs.fr/CAZY/acc.html;TAIR GO	68410.t02020 glycosyl hydrolase family 1 similar to beta-glucosidase BGQ60 precursor GB:A57512 [Hordeum vulgare]	68410.t02020 glycosyl hydrolase family 1 similar to beta-glucosidase BGQ60 precursor GB:A57512 [Hordeum vulgare]	At3g18080	beta-glucosidase, putative similar to beta-glucosidase BGQ60 precursor GB:A57512 [Hordeum vulgare];supported by full-length cDNA: Ceres:11984.		0005975 // carbohydrate metabolic process // inferred from electronic annotation	0009505 // cellulose and pectin-containing cell wall // inferred from direct assay	0003824 // catalytic activity // inferred from electronic annotation /// 0004553 // hydrolase activity, hydrolyzing O-glycosyl compounds // --- /// 0004553 // hydrolase activity, hydrolyzing O-glycosyl compounds // inferred from electronic annotation /// 0015926 // glucosidase activity // inferred from electronic annotation /// 0043169 // cation binding // inferred from electronic annotation
20391	265291_at	At2g22720		0.602375	1.08475	0.632699		0.00280747	1.24528e-05	7.00701e-05		chloroplast	0	AT2G22720.1	T9I22.16|AT2G22720|T9I22_16	0	TAIR GO	68409.t02416 expressed protein	68409.t02416 expressed protein	At2g22720	unknown protein predicted by genscan; supported by cDNA: gi_16323050_gb_AY057629.1_		---	0009507 // chloroplast // inferred from electronic annotation	---
6596	251496_at	At3g59040		0.480283	1.08312	0.223606		0.00242971	1.22427e-05	0.045951										At3g59040	putative protein crp1 protein, involved in post-transcriptional control of chloroplast gene expression - Zea mays, PIR:T01685		---	0009507 // chloroplast // inferred from electronic annotation /// 0012505 // endomembrane system // inferred from electronic annotation	---
2920	247820_at	At5g58380		0.326902	1.08276	-0.290816		0.02909	1.36296e-05	0.0145092		SNF1-related Protein Kinase (SnRK) ;AtCIPKs;protein serine/threonine kinase activity	0	AtCIPK10;AT5G58380.1	NM_125224;AT5G58380|MCK7.25|MCK7_25	SNF1-related Protein Kinase, subfamily 3 (ppc:4.2.4);serine/threonine protein kinase	http://plantsp.sdsc.edu/plantsp/html/families.html;TAIR GO	68412.t06505 CBL-interacting protein kinase 10 identical to CBL-interacting protein kinase 10 [Arabidopsis thaliana] gi|13249119|gb|AAK16685	68412.t06505 CBL-interacting protein kinase 10 identical to CBL-interacting protein kinase 10 [Arabidopsis thaliana] gi|13249119|gb|AAK16685	At5g58380	serine/threonine protein kinase ; supported by cDNA: gi_13249118_gb_AF295665.1_AF295665		0006468 // protein amino acid phosphorylation // inferred from electronic annotation /// 0007165 // signal transduction // inferred from electronic annotation	---	0000166 // nucleotide binding // inferred from electronic annotation /// 0004672 // protein kinase activity // inferred from electronic annotation /// 0004674 // protein serine/threonine kinase activity // inferred from electronic annotation /// 0005515 // protein binding // inferred from physical interaction /// 0005524 // ATP binding // inferred from electronic annotation /// 0016301 // kinase …
21922	266822_at	At2g44860		0.473674	1.0827	0.512912		0.00257728	9.41784e-06	0.000429898		structural constituent of ribosome	0	AT2G44860.1	AT2G44860|T13E15.13	0	TAIR GO	68409.t04969 60S ribosomal protein L24, putative	68409.t04969 60S ribosomal protein L24, putative	At2g44860	60S ribosomal protein L30 ;supported by full-length cDNA: Ceres:34564.		0006412 // translation // --- /// 0006412 // translation // inferred from electronic annotation /// 0042254 // ribosome biogenesis and assembly // ---	0005622 // intracellular // inferred from electronic annotation /// 0005634 // nucleus // inferred from electronic annotation /// 0005840 // ribosome // --- /// 0005840 // ribosome // inferred from electronic annotation	0003735 // structural constituent of ribosome // --- /// 0003735 // structural constituent of ribosome // inferred from electronic annotation
2357	247257_at	At5g64760		0.327335	1.08022	0.303396		0.0149135	5.91363e-05	0.00981821		protein degradation	26S proteasome lid subunit	Rpn5	CSN4	0	0	<a href=http://www.tigr.org/tigr-scripts/euk_manatee/shared/ORF_infopage.cgi?db=ath1&orf=At5g64760>TIGR Annotation</a>	<a href=http://www.tigr.org/tigr-scripts/euk_manatee/shared/ORF_infopage.cgi?db=ath1&orf=At5g64760>TIGR Annotation</a>	At5g64760	proteasome regulatory subunit-like ; supported by cDNA: gi_17063180_gb_AY062113.1_		0006511 // ubiquitin-dependent protein catabolic process // traceable author statement /// 0030163 // protein catabolic process // traceable author statement	0005634 // nucleus // traceable author statement /// 0005829 // cytosol // inferred from electronic annotation /// 0008541 // proteasome regulatory particle, lid subcomplex (sensu Eukaryota) // --- /// 0043234 // protein complex // inferred from electronic annotation	---
12901	257801_at	At3g18750		0.341587	1.07768	0.054194		0.00824885	2.47942e-05	0.618153		Possible MAPKK ;MAPKKK;MAP kinase kinase activity	ZIK subfamily	ZIK5;AT3G18750.1	NM_112761;AT3G18750|MVE11.20	MAP kinase kinase (ppc:4.1.5);mitogen activated protein kinase kinase, putative	http://plantsp.sdsc.edu/plantsp/html/families.html;TAIR GO	68410.t02095 protein kinase family contains protein kinase domain, Pfam:PF00069	68410.t02095 protein kinase family contains protein kinase domain, Pfam:PF00069	At3g18750	mitogen activated protein kinase kinase, putative similar to mitogen activated protein kinase kinase GB:AAC32599 from [Oryza sativa]		0006468 // protein amino acid phosphorylation // traceable author statement /// 0006468 // protein amino acid phosphorylation // inferred from electronic annotation	---	0000166 // nucleotide binding // inferred from electronic annotation /// 0004672 // protein kinase activity // traceable author statement /// 0004672 // protein kinase activity // inferred from electronic annotation /// 0004674 // protein serine/threonine kinase activity // inferred from electronic annotation /// 0005524 // ATP binding // inferred from electronic annotation /// 0016301 // kinase …
5484	250384_at	At5g11500		0.446337	1.07587	0.274839		0.0103942	1.28919e-05	0.0210548										At5g11500	putative protein various predicted proteins, Drosophila melanogaster, Caenhorhabditis elegans, Homo sapiens; supported by full-length cDNA: Ceres: 40193.		---	---	---
10092	254992_at	At4g10710		0.383155	1.07569	0.238672		0.0073069	0.000137793	0.0182335		Global transcription factor group C (SPT16 homologs)	0	GTC1	0	Related to yeast Spt16 protein, which functions as a transcriptional regulator.	ChromDB	68411.t01568 transcriptional regulator -related	68411.t01568 transcriptional regulator -related	At4g10710	putative transcriptional regulator		0006260 // DNA replication // inferred from electronic annotation /// 0006281 // DNA repair // inferred from electronic annotation /// 0006350 // transcription // inferred from electronic annotation /// 0006355 // regulation of transcription, DNA-dependent // inferred from electronic annotation /// 0006508 // proteolysis // inferred from electronic annotation /// 0006974 // response to DNA damage…	0005634 // nucleus // inferred from electronic annotation /// 0005694 // chromosome // inferred from electronic annotation	0008235 // metalloexopeptidase activity // inferred from electronic annotation
19423	264323_at	At1g04180		-0.421891	1.07177	-0.108775		0.00905256	2.47663e-05	0.363938										At1g04180	putative dimethylaniline monooxygenase		0006118 // electron transport // --- /// 0006118 // electron transport // inferred from electronic annotation	---	0004497 // monooxygenase activity // --- /// 0004497 // monooxygenase activity // inferred from electronic annotation /// 0016491 // oxidoreductase activity // inferred from electronic annotation /// 0050660 // FAD binding // inferred from electronic annotation
5001	249901_at	At5g22650		0.138323	1.06963	0.763382		0.392675	1.42459e-05	2.31938e-05		Histone deacetylases (HD2 family);histone deacetylase activity	0	HDT2;AT5G22650.1	HDA4, AtHD2B;MDJ22.7|AT5G22650|MDJ22_7	Belongs to the plant specific HD2 type proteins; similar to Zea mays nucleolar histone deacetylase HD2-p39	ChromDB;TAIR GO	68412.t02377 histone deacetylase-related protein non-consensus AT donor splice site at exon 3, AC acceptor splice site at exon 4; isoform with consensus splice sites appears truncated due to a frameshift.	68412.t02377 histone deacetylase-related protein non-consensus AT donor splice site at exon 3, AC acceptor splice site at exon 4; isoform with consensus splice sites appears truncated due to a frameshift.	At5g22650	histone deacetylase-like protein non-consensus AT donor splice site at exon 3, AC acceptor splice site at exon 4		0006350 // transcription // inferred from electronic annotation /// 0006355 // regulation of transcription, DNA-dependent // inferred from electronic annotation /// 0007275 // multicellular organismal development // inferred from electronic annotation /// 0016481 // negative regulation of transcription // inferred from direct assay /// 0016568 // chromatin modification // inferred from electronic…	0005634 // nucleus // inferred from electronic annotation	0004407 // histone deacetylase activity // inferred from sequence or structural similarity /// 0016787 // hydrolase activity // inferred from electronic annotation
13047	257947_at	At3g21720		2.35977	1.0694	1.66106		5.19906e-08	8.10264e-06	4.34178e-08		isocitrate lyase activity;serine-isocitrate lyase pathway;glyoxylate cycle	0	AT3G21720.1	MSD21.4|AT3G21720	0	TAIR GO;TAIR AraCyc	68410.t02423 isocitrate lyase -related similar to GB:P25248 from [Brassica napus]	68410.t02423 isocitrate lyase -related similar to GB:P25248 from [Brassica napus]	At3g21720	putative isocitrate lyase similar to GB:P25248 from [Brassica napus]		0006097 // glyoxylate cycle // inferred from electronic annotation /// 0006099 // tricarboxylic acid cycle // inferred from electronic annotation /// 0008152 // metabolic process // --- /// 0008152 // metabolic process // inferred from electronic annotation /// 0019752 // carboxylic acid metabolic process // inferred from electronic annotation	0009514 // glyoxysome // inferred from electronic annotation	0003824 // catalytic activity // inferred from electronic annotation /// 0004451 // isocitrate lyase activity // --- /// 0004451 // isocitrate lyase activity // inferred from electronic annotation /// 0016829 // lyase activity // inferred from electronic annotation
1066	245966_at	At5g19790		-1.08014	1.06887	-0.1008		4.0019e-05	2.2813e-05	0.470577		AP2/EREBP, APETALA2/Ethylene-responsive element binding protein family;nucleus	0	AF003104;AT5G19790.1	T29J13_210|AT5G19790|T29J13.210	AP2 domain containing protein RAP2.11(),AP2 domain protein RAP2.11	MGH(blast),Ohio-AtTFDB,TAIR(Mendel);TAIR GO	68412.t02108 AP2 domain transcription factor RAP2.11 identical to AP2 domain containing protein RAP2.11 GI:2281647 from [Arabidopsis thaliana] ;contains Pfam profile: PF00847 AP2-domain	68412.t02108 AP2 domain transcription factor RAP2.11 identical to AP2 domain containing protein RAP2.11 GI:2281647 from [Arabidopsis thaliana] ;contains Pfam profile: PF00847 AP2-domain	At5g19790	AP2 domain containing protein RAP2.11		0006355 // regulation of transcription, DNA-dependent // inferred from electronic annotation	0005634 // nucleus // inferred from electronic annotation	0003700 // transcription factor activity // inferred from electronic annotation
15887	260787_at	At1g06230		0.396261	1.06817	0.386898		0.0110644	5.81429e-05	0.0023604		Global transcription factor group E (BDF1-FSH-RING3 homologs)	0	GTE4	0	Homologous to yeast BDF & human RING3 bromodomain proteins, which have two bromo domains. GTE41 has a single bromo domain.	ChromDB	68408.t00583 Ring3-related bromodomain protein similar to Ring3 GB:BAA25416 GI:3041763 from [Mus musculus], contains Pfam profile:PF00439 Bromodomain	68408.t00583 Ring3-related bromodomain protein similar to Ring3 GB:BAA25416 GI:3041763 from [Mus musculus], contains Pfam profile:PF00439 Bromodomain	At1g06230	Ring3-like bromodomain protein similar to Ring3 GB:BAA25416 GI:3041763 from [Mus musculus], contains Pfam profile:PF00439 Bromodomain		---	---	0003677 // DNA binding // ---
16923	261823_at	At1g11400		0.550722	1.06693	0.492486		0.00140759	1.5134e-05	0.00241061										At1g11400	hypothetical protein predicted by genemark.hmm;supported by full-length cDNA: Ceres:108306.		---	---	---
10732	255632_at	At4g00680		-1.72816	1.0669	0.131095		5.19906e-08	1.50677e-05	0.223348		actin binding activity	0	AT4G00680.1	F6N23.12|AT4G00680|F6N23_12	0	TAIR GO	68411.t00084 actin-depolymerizing factor -related	68411.t00084 actin-depolymerizing factor -related	At4g00680	putative actin-depolymerizing factor ;supported by full-length cDNA: Ceres:26070.		---	0005622 // intracellular // --- /// 0005622 // intracellular // inferred from electronic annotation	0003779 // actin binding // inferred from electronic annotation
12173	257073_at	At3g19650		0.637496	1.06607	0.44641		0.0013692	0.000105755	0.0112735		tRNA ligase activity	0	AT3G19650.1	MMB12.12|AT3G19650	0	TAIR GO	68410.t02193 expressed protein	68410.t02193 expressed protein	At3g19650	hypothetical protein predicted by genscan+		---	---	---
12278	257178_at	At3g13070		0.259799	1.06575	0.145902		0.0382823	9.14629e-05	0.141868		hemolysin activity	0	AT3G13070.1	MJG19.2|AT3G13070	0	TAIR GO	68410.t01427 hemolysin-related similar to SP|Q54318 Hemolysin C [Serpulina hyodysenteriae] {Treponema hyodysenteriae}; contains Pfam profiles PF00571: CBS domain, PF03471: Transporter associated domain, PF01595: Domain of unknown function	68410.t01427 hemolysin-related similar to SP|Q54318 Hemolysin C [Serpulina hyodysenteriae] {Treponema hyodysenteriae}; contains Pfam profiles PF00571: CBS domain, PF03471: Transporter associated domain, PF01595: Domain of unknown function	At3g13070	hemolysin-like protein similar to hemolysin C GB:Q54318 [Brachyspira hyodysenteriae]		---	0009507 // chloroplast // inferred from electronic annotation	---
9125	254025_at	At4g25790		-1.00304	1.06555	0.0498536		0.000241179	8.34814e-05	0.726446		endomembrane system	0	AT4G25790.1	AT4G25790|F14M19.70|F14M19_70	0	TAIR GO	68411.t03332 pathogenesis-related protein, putative similar to SP|Q40374 Pathogenesis-related protein PR-1 precursor {Medicago truncatula}; contains Pfam profile PF00188: SCP-like extracellular protein	68411.t03332 pathogenesis-related protein, putative similar to SP|Q40374 Pathogenesis-related protein PR-1 precursor {Medicago truncatula}; contains Pfam profile PF00188: SCP-like extracellular protein	At4g25790	putative pathogenesis-related protein gene PR-1 protein - Medicago truncatula, PIR2:S47171		---	0005576 // extracellular region // --- /// 0005576 // extracellular region // inferred from electronic annotation	---
1752	246652_at	At5g35190		-2.50268	1.06468	0.213201		3.22377e-07	0.000402332	0.0719172		endomembrane system	0	AT5G35190.1	T25C13.70|T25C13_70|AT5G35190	0	TAIR GO	68412.t03698 proline-rich protein family contains proline-rich extensin domains, INTERPRO:IPR002965	68412.t03698 proline-rich protein family contains proline-rich extensin domains, INTERPRO:IPR002965	At5g35190	extensin -like protein extensin, soybean, PIR:T06782		0009664 // cellulose and pectin-containing cell wall organization and biogenesis // inferred from electronic annotation	0009986 // cell surface // inferred from electronic annotation /// 0012505 // endomembrane system // inferred from electronic annotation	0005199 // structural constituent of cell wall // inferred from electronic annotation
13865	258765_at	At3g10710		-1.65962	1.06349	-0.0947254		1.00951e-06	5.10887e-05	0.557321		Carbohydrate Esterase Family 8;Esterases;Carbohydrate Esterase Gene Families	Pectin methyl esterases;Carbohydrate Esterase Family 8	0	NP_187682.1 , AAF19578.1;NM_111907	putative pectinesterase	http://afmb.cnrs-mrs.fr/CAZY/acc.html;http://cellwall.genomics.purdue.edu/families/index.html	68410.t01135 pectinesterase family contains similarity to pectinesterase GB:AAB57671 [Citrus sinensis]; contains Pfam profile: PF01095 pectinesterase	68410.t01135 pectinesterase family contains similarity to pectinesterase GB:AAB57671 [Citrus sinensis]; contains Pfam profile: PF01095 pectinesterase	At3g10710	putative pectinesterase contains similarity to pectinesterase GB:AAB57671 [Citrus sinensis]		0042545 // cell wall modification // inferred from electronic annotation	0005618 // cell wall // inferred from electronic annotation /// 0009505 // cellulose and pectin-containing cell wall // ---	0004857 // enzyme inhibitor activity // inferred from electronic annotation /// 0030599 // pectinesterase activity // --- /// 0030599 // pectinesterase activity // inferred from electronic annotation
2938	247838_at	At5g57990		0.499344	1.05979	0.27876		0.00192575	2.31374e-05	0.0140002		chloroplast	0	AT5G57990.1	MTI20.25|AT5G57990|MTI20_25	0	TAIR GO	68412.t06460 ubiquitin-specific protease 23 (UBP23), putative similar to GI:11993486	68412.t06460 ubiquitin-specific protease 23 (UBP23), putative similar to GI:11993486	At5g57990	ubiquitin-specific protease 23 (UBP23), putative similar to GI:11993486; supported by cDNA: gi_11993485_gb_AF302671.1_AF302671		0006511 // ubiquitin-dependent protein catabolic process // inferred from electronic annotation	0009507 // chloroplast // inferred from electronic annotation	0004221 // ubiquitin thiolesterase activity // inferred from electronic annotation /// 0004843 // ubiquitin-specific protease activity // RCA /// 0008233 // peptidase activity // inferred from electronic annotation
14039	258939_at	At3g10020		1.0514	1.05809	1.3603		9.87412e-06	4.71852e-05	3.38388e-07										At3g10020	unknown protein predicted by genefinder, multiple est matches;supported by full-length cDNA: Ceres:7073.		---	---	---
17617	262517_at	At1g17180		-0.12934	1.05806	0.995073		0.463517	9.22915e-06	2.41793e-06										At1g17180	putative glutathione transferase Second of three repeated putative glutathione transferases. 72% identical to glutathione transferase [Arabidopsis thaliana] (gi|4006934). Location of ests 191A10T7 (gb|R90188) and 171N13T7 (gb|R65532)		0009407 // toxin catabolic process // traceable author statement	0005737 // cytoplasm // non-traceable author statement	0004364 // glutathione transferase activity // RCA /// 0016740 // transferase activity // inferred from electronic annotation
13450	258350_at	At3g17510		-0.271809	1.05633	0.0464642		0.104883	8.4308e-05	0.669032		SNF1-related Protein Kinase (SnRK) ;AtCIPKs;protein kinase activity	0	AtCIPK1;AT3G17510.1	NM_112631;MKP6.20|AT3G17510	SNF1-related Protein Kinase, subfamily 3 (ppc:4.2.4);unknown protein	http://plantsp.sdsc.edu/plantsp/html/families.html;TAIR GO	68410.t01962 CBL-interacting protein kinase 1 identical to CBL-interacting protein kinase 1 [Arabidopsis thaliana] gi|11066952|gb|AAG28776	68410.t01962 CBL-interacting protein kinase 1 identical to CBL-interacting protein kinase 1 [Arabidopsis thaliana] gi|11066952|gb|AAG28776	At3g17510	unknown protein similar to serine/threonine kinase GB:CAA73067 from [Sorghum bicolor]; supported by cDNA: gi_11066951_gb_AF302112.1_AF302112		0006468 // protein amino acid phosphorylation // inferred from electronic annotation /// 0006970 // response to osmotic stress // inferred from mutant phenotype /// 0007165 // signal transduction // inferred from electronic annotation /// 0009651 // response to salt stress // inferred from mutant phenotype /// 0009737 // response to abscisic acid stimulus // inferred from mutant phenotype	0005886 // plasma membrane // inferred from direct assay	0000166 // nucleotide binding // inferred from electronic annotation /// 0004672 // protein kinase activity // inferred from electronic annotation /// 0004674 // protein serine/threonine kinase activity // inferred from electronic annotation /// 0005515 // protein binding // inferred from physical interaction /// 0005524 // ATP binding // inferred from electronic annotation /// 0016301 // kinase …
4943	249843_at	At5g23570		0.510269	1.05495	0.324285		0.0184019	0.000316798	0.0312072		virus induced gene silencing	0	SGS 3;SGS3	SUPPRESSOR OF GENE SILENCING 3|AT5G23570	Suppressor of Gene Silencing; Unknown;SUPPRESSOR OF GENE SILENCING 3	Meinke et al. Plant Physiology, February 2003, Vol. 131, pp. 409–418;TAIR GO	68412.t02482 expressed protein similar to unknown protein (emb|CAB62356.1)	68412.t02482 expressed protein similar to unknown protein (emb|CAB62356.1)	At5g23570	putative protein similar to unknown protein (emb|CAB62356.1)		0009616 // virus induced gene silencing // inferred from mutant phenotype /// 0010050 // vegetative phase change // inferred from mutant phenotype /// 0010267 // RNA interference, production of ta-siRNAs // inferred from mutant phenotype	---	---
16972	261872_s_at	At1g11520		0.233164	1.05357	0.638701		0.194635	0.000339537	0.000621343		endomembrane system	0	AT1G11520.1	T23J18_18|AT1G11520|T23J18.18	0	TAIR GO	68408.t01167 hypthetical protein contains similarity to spliceosome associated protein SAP 145 GI:1173904 from [Homo sapiens]	68408.t01167 hypthetical protein contains similarity to spliceosome associated protein SAP 145 GI:1173904 from [Homo sapiens]	At1g11520	hypthetical protein contains similarity to spliceosome associated protein SAP 145 GI:1173904 from [Homo sapiens]		0006397 // mRNA processing // --- /// 0006397 // mRNA processing // inferred from electronic annotation	0005634 // nucleus // inferred from electronic annotation /// 0009507 // chloroplast // inferred from electronic annotation /// 0012505 // endomembrane system // inferred from electronic annotation	---
1783	246683_at	At5g33300		0.261599	1.05302	0.0575926		0.144523	5.39682e-05	0.691561										At5g33300	putative protein chromokinesin KIF4 - Homo sapiens, EMBL:AF179308		---	---	---
12246	257146_at	At3g27260		0.543954	1.05167	0.275656		0.00440705	4.51253e-05	0.0252879		Global transcription factor group E (BDF1-FSH-RING3 homologs)	0	GTE8	0	Kinase like protein with similarity to yeast BDF1 and human RING3 protein, which have two bromodomains GTE8 has a single bromodomain	ChromDB	68410.t03057 DNA-binding protein family contains bromodomain, INTERPRO:IPR001487	68410.t03057 DNA-binding protein family contains bromodomain, INTERPRO:IPR001487	At3g27260	unknown protein contains Pfam profile:PF00439 bromodomain:Bromodomain		---	---	0003677 // DNA binding // RCA
9098	253998_at	At4g26010		-1.50048	1.05032	0.291938		1.81667e-07	1.08929e-05	0.0108933		Class III peroxidase;endomembrane system	0	PER44;AT4G26010.1	AAL06519;AT4G26010|F20B18.120|F20B18_120	0	TAIR GO	68411.t03364 peroxidase, putative peroxidase ATP13a - Arabidopsis thaliana, PID:e264765	68411.t03364 peroxidase, putative peroxidase ATP13a - Arabidopsis thaliana, PID:e264765	At4g26010	putative peroxidase peroxidase ATP13a - Arabidopsis thaliana, PID:e264765; supported by cDNA: gi_15724251_gb_AF412066.1_AF412066		0006979 // response to oxidative stress // inferred from electronic annotation /// 0042744 // hydrogen peroxide catabolic process // inferred from electronic annotation	0012505 // endomembrane system // inferred from electronic annotation	0004601 // peroxidase activity // --- /// 0004601 // peroxidase activity // inferred from electronic annotation /// 0005506 // iron ion binding // inferred from electronic annotation /// 0005509 // calcium ion binding // inferred from electronic annotation /// 0016491 // oxidoreductase activity // inferred from electronic annotation /// 0046872 // metal ion binding // inferred from electronic ann…
3701	248601_at	At5g49400		0.399915	1.04897	0.840008		0.00573342	5.11358e-05	2.90349e-05		nucleic acid binding activity	0	AT5G49400.1	K7J8.7|K7J8_7|AT5G49400	0	TAIR GO	68412.t05426 expressed protein contains similarity to unknown protein (dbj|BAA90946.1)	68412.t05426 expressed protein contains similarity to unknown protein (dbj|BAA90946.1)	At5g49400	putative protein contains similarity to unknown protein (dbj|BAA90946.1)		---	---	0003676 // nucleic acid binding // --- /// 0003676 // nucleic acid binding // inferred from electronic annotation /// 0008270 // zinc ion binding // inferred from electronic annotation
14049	258949_at	At3g01370		0.544543	1.04854	0.42427		0.00137874	0.000211961	0.00192497		chloroplast	0	AT3G01370.1	T13O15.1|AT3G01370|T13O15_1	0	TAIR GO	68410.t00049 expressed protein	68410.t00049 expressed protein	At3g01370	unknown protein		---	0009507 // chloroplast // inferred from electronic annotation	---
8763	253663_at	At4g30160		0.336709	1.04659	0.318398		0.0367155	8.15115e-05	0.0103131		actin binding activity	0	AT4G30160.1	F9N11.10|F9N11_10|AT4G30160	0	TAIR GO	68411.t03855 villin -related	68411.t03855 villin -related	At4g30160	putative villin		0007010 // cytoskeleton organization and biogenesis // inferred from electronic annotation /// 0051016 // barbed-end actin filament capping // inferred from electronic annotation	0005856 // cytoskeleton // inferred from electronic annotation	0003779 // actin binding // inferred from electronic annotation /// 0005509 // calcium ion binding // inferred from electronic annotation
19089	263989_at	At2g42880		0.235854	1.04654	0.251137		0.282117	0.000107934	0.0600459		Mitogen Activated Protein Kinase (MAPK) ;MAP Kinase	0	MPK20	NM_129849	putative mitogen activated protein kinase 20 (ppc:4.5.1);putative MAP kinase	http://plantsp.sdsc.edu/plantsp/html/families.html	68409.t04725 mitogen-activated protein kinase (MAPK), putative (MPK20) mitogen-activated protein kinase (MAPK)(AtMPK20), PMID:12119167	68409.t04725 mitogen-activated protein kinase (MAPK), putative (MPK20) mitogen-activated protein kinase (MAPK)(AtMPK20), PMID:12119167	At2g42880	putative MAP kinase ; supported by cDNA: gi_15724283_gb_AF412082.1_AF412082		0006468 // protein amino acid phosphorylation // inferred from electronic annotation /// 0007165 // signal transduction // inferred from curator	---	0000166 // nucleotide binding // inferred from electronic annotation /// 0004672 // protein kinase activity // inferred from electronic annotation /// 0004674 // protein serine/threonine kinase activity // inferred from electronic annotation /// 0004707 // MAP kinase activity // inferred from sequence or structural similarity /// 0004707 // MAP kinase activity // inferred from electronic annotati…
10601	255501_at	At4g02400		0.490994	1.04336	0.395874		0.0940816	0.000168367	0.00802804										At4g02400	hypothetical protein		0006364 // rRNA processing // ---	---	---
13364	258264_at	At3g15790		0.636606	1.0392	0.495084		0.000113802	5.9651e-05	0.000451215		Methyl binding domain proteins;DNA binding activity	0	MBD11;AT3G15790.1	MSJ11.19|AT3G15790	Protein containing a putative methyl-CpG-binding domain	ChromDB;TAIR GO	68410.t01750 expressed protein	68410.t01750 expressed protein	At3g15790	unknown protein		---	---	0003677 // DNA binding // inferred from electronic annotation /// 0008327 // methyl-CpG binding // inferred from sequence or structural similarity
4165	249065_at	At5g44260		0.805311	1.03857	1.751		0.000107615	0.000100603	1.54953e-08		C3H zinc finger family;transcription factor activity	0	AT5G44260.1	K9L2_1|AT5G44260|K9L2.1	0	TAIR(Mendel);TAIR GO	68412.t04808 expressed protein similar to unknown protein (gb AAD10689.1)	68412.t04808 expressed protein similar to unknown protein (gb AAD10689.1)	At5g44260	putative protein similar to unknown protein (gb AAD10689.1); supported by cDNA: gi_14334449_gb_AY034916.1_		---	---	0003676 // nucleic acid binding // --- /// 0003676 // nucleic acid binding // inferred from electronic annotation /// 0003700 // transcription factor activity // inferred from sequence or structural similarity /// 0008270 // zinc ion binding // inferred from electronic annotation
1909	246809_s_at	At5g27140		0.152907	1.03624	0.265479		0.496403	6.02626e-05	0.0444808		putative DNA-binding protein, SAR DNA-binding protein;endomembrane system	0	AT5G27140.1	T21B4.50|T21B4_50|AT5G27140	SAR DNA-binding protein, putative strong similarity to SAR DNA-binding protein-1 [Pisum sativum] GI:3132696; contains Pfam profile PF01798: Putative snoRNA binding domain	TIGR name search;TAIR GO	68412.t02890 SAR DNA-binding protein, putative strong similarity to SAR DNA-binding protein-1 [Pisum sativum] GI:3132696; contains Pfam profile PF01798: Putative snoRNA binding domain	68412.t02890 SAR DNA-binding protein, putative strong similarity to SAR DNA-binding protein-1 [Pisum sativum] GI:3132696; contains Pfam profile PF01798: Putative snoRNA binding domain	At5g27140	SAR DNA-binding protein - like SAR DNA-binding protein-1, garden pea, PIR:T06377		---	0005634 // nucleus // inferred from electronic annotation /// 0012505 // endomembrane system // inferred from electronic annotation	0003677 // DNA binding // ---
11358	256258_at	At3g12480		0.479693	1.03428	0.617227		0.00257507	0.00037054	0.000237979		CCAAT box binding factor family, HAP5;transcription factor activity	0	AT3G12480.1	AT3G12480|T2E22.20	unknown protein	Ohio-AtTFDB,TAIR(Mendel);TAIR GO	68410.t01356 transcription factor Hap5a, putative	68410.t01356 transcription factor Hap5a, putative	At3g12480	unknown protein		0006355 // regulation of transcription, DNA-dependent // ---	0005622 // intracellular // inferred from electronic annotation /// 0005634 // nucleus // --- /// 0005634 // nucleus // inferred from electronic annotation	0003677 // DNA binding // --- /// 0003700 // transcription factor activity // inferred from sequence or structural similarity /// 0043565 // sequence-specific DNA binding // inferred from electronic annotation
2941	247841_at	At5g58040		0.734048	1.03089	0.734428		0.000134759	1.06309e-05	0.00014362										At5g58040	putative protein predicted proteins, Drosophila melanogaster and Arabidopsis thaliana		---	---	0003723 // RNA binding // inferred from direct assay
21734	266634_at	At2g35530		0.70908	1.03035	0.473149		0.000334911	0.00214812	0.00178393		bZIP transcription factor family;chloroplast	0	AC005314,AtbZIP16;AT2G35530.1	AT2G35530|T32F12.9|T32F12_9	putative G-box-binding bZIP transcription factor,putative G-box binding bZIP transcription factor	MGH(blast),MGH(literature),Ohio-AtTFDB,TAIR(Mendel);TAIR GO	68409.t03882 G-box binding bZIP transcription factor -related	68409.t03882 G-box binding bZIP transcription factor -related	At2g35530	putative G-box binding bZIP transcription factor		0006355 // regulation of transcription, DNA-dependent // inferred from electronic annotation	0005634 // nucleus // inferred from electronic annotation /// 0009507 // chloroplast // inferred from electronic annotation	0003677 // DNA binding // inferred from electronic annotation /// 0003700 // transcription factor activity // inferred from sequence or structural similarity /// 0003700 // transcription factor activity // inferred from electronic annotation /// 0043565 // sequence-specific DNA binding // inferred from electronic annotation /// 0046983 // protein dimerization activity // inferred from electronic …
3934	248834_at	At5g47090		0.802741	1.02908	0.675678		0.00220532	5.10887e-05	0.00641509										At5g47090	unknown protein ;supported by full-length cDNA: Ceres:302.		0006350 // transcription // inferred from electronic annotation /// 0006355 // regulation of transcription, DNA-dependent // inferred from electronic annotation /// 0009809 // lignin biosynthetic process // inferred from electronic annotation	---	0003677 // DNA binding // inferred from electronic annotation
13849	258749_at	At3g05760		0.284057	1.02901	0.494906		0.108382	0.000102708	0.000838056		RNA binding activity	0	AT3G05760.1	F10A16.5|F10A16_5|AT3G05760	0	TAIR GO	68410.t00576 expressed protein	68410.t00576 expressed protein	At3g05760	hypothetical protein predicted by genscan; supported by cDNA: gi_14517382_gb_AY039526.1_		---	0005622 // intracellular // inferred from electronic annotation /// 0005634 // nucleus // inferred from electronic annotation	0003676 // nucleic acid binding // inferred from electronic annotation /// 0008270 // zinc ion binding // inferred from electronic annotation
15351	260251_at	At1g74250		0.422726	1.02814	0.0974331		0.0215262	0.000302519	0.433702		heat shock protein activity	0	AT1G74250.1	F1O17_8|F1O17.8|AT1G74250	0	TAIR GO	68408.t07769 heat shock protein -related similar to GB:CAB03279 from [Caenorhabditis elegans]	68408.t07769 heat shock protein -related similar to GB:CAB03279 from [Caenorhabditis elegans]	At1g74250	putative heat shock protein similar to GB:CAB03279 from [Caenorhabditis elegans]		0006457 // protein folding // --- /// 0006457 // protein folding // inferred from electronic annotation	0005622 // intracellular // inferred from electronic annotation /// 0005634 // nucleus // inferred from electronic annotation	0003676 // nucleic acid binding // inferred from electronic annotation /// 0008270 // zinc ion binding // inferred from electronic annotation /// 0031072 // heat shock protein binding // inferred from electronic annotation /// 0046872 // metal ion binding // inferred from electronic annotation
3716	248616_at	At5g49580		0.235734	1.02674	0.36207		0.092192	1.29572e-05	0.00786674		Homology to DNAJ heatshock protein family	0	0	NM_124336	putative protein	68412.t05447 DnaJ protein family contains similarity to S-locus protein 5 GI:6069485 from [Brassica rapa]; contains Pfam profile PF00226 DnaJ domain	putative protein	putative protein	At5g49580	putative protein contains similarity to unknown protein (pir||T01052)		0006457 // protein folding // --- /// 0006457 // protein folding // inferred from electronic annotation	0016021 // integral to membrane // inferred from electronic annotation	0031072 // heat shock protein binding // inferred from electronic annotation /// 0051082 // unfolded protein binding // inferred from electronic annotation
21225	266125_at	At2g45050		0.121597	1.02513	0.954601		0.364626	0.00017029	5.70413e-06		C2C2(Zn) GATA transcription factor family;nucleus	0	GATA-2;AT2G45050.1	NP_182031;T14P1.14|AT2G45050	GATA zinc finger protein	MGH(literature),Ohio-AtTFDB,TAIR(Mendel);TAIR GO	68409.t04989 GATA zinc finger protein	68409.t04989 GATA zinc finger protein	At2g45050	putative GATA-type zinc finger transcription factor		0006350 // transcription // inferred from electronic annotation /// 0006355 // regulation of transcription, DNA-dependent // inferred from electronic annotation	0005634 // nucleus // inferred from electronic annotation	0003677 // DNA binding // inferred from electronic annotation /// 0003700 // transcription factor activity // inferred from sequence or structural similarity /// 0003700 // transcription factor activity // --- /// 0003700 // transcription factor activity // inferred from electronic annotation /// 0008270 // zinc ion binding // inferred from electronic annotation /// 0043565 // sequence-specific D…
3666	248566_s_at	At5g49730		-0.580712	1.02466	-0.898427		0.000831304	0.000285122	0.000141241		CytB-H+(Cytochrome b558 (CytB) H+-channel);FRO1-like protein; NADPH oxidase-like family;NADPH oxidase activity	0	At5g49730;AT5G49730.1	68172.m04244,K2I5_9;NM_124351;AT5G49730|K2I5_9|K2I5.9	FRO2-like protein; NADPH oxidase-like	http://plantst.sdsc.edu/;TAIR GO	68412.t05466 ferric reductase-like transmembrane component family similar to ferric-chelate reductase (FRO1) [Pisum sativum] GI:15341529; contains Pfam profile PF01794: Ferric reductase like transmembrane componenent	68412.t05466 ferric reductase-like transmembrane component family similar to ferric-chelate reductase (FRO1) [Pisum sativum] GI:15341529; contains Pfam profile PF01794: Ferric reductase like transmembrane componenent	At5g49730	FRO2-like protein; NADPH oxidase-like		0006118 // electron transport // inferred from electronic annotation /// 0009416 // response to light stimulus // inferred from expression pattern	0016020 // membrane // inferred from electronic annotation /// 0016021 // integral to membrane // inferred from electronic annotation	0005506 // iron ion binding // inferred from electronic annotation /// 0016491 // oxidoreductase activity // inferred from electronic annotation /// 0050660 // FAD binding // inferred from electronic annotation
3263	248163_at	At5g54510		-0.300788	1.02366	-0.0416311		0.0211739	2.2813e-05	0.706042	AUXIN-GH3-6/DFL1	Acyl-activating enzymes (AAE);auxin	Clade III	GH3 6;DFL 1	–;dfl1	IAA adenylase;Dwarf in Light; GH3 Protein	Shockey et al. Plant Physiology, June 2003, Vol. 132, pp. 1065–1076;Meinke et al. Plant Physiology, February 2003, Vol. 131, pp. 409–418	68412.t06041 auxin-responsive-related protein	68412.t06041 auxin-responsive-related protein	At5g54510	auxin-responsive-like protein ; supported by cDNA: gi_11041725_dbj_AB050596.1_AB050596		0009733 // response to auxin stimulus // inferred from mutant phenotype /// 0009734 // auxin mediated signaling pathway // inferred from mutant phenotype /// 0009826 // unidimensional cell growth // inferred from mutant phenotype /// 0010252 // auxin homeostasis // traceable author statement	0005737 // cytoplasm // inferred from sequence or structural similarity	0010279 // indole-3-acetic acid amido synthetase // inferred from direct assay /// 0016874 // ligase activity // inferred from electronic annotation
5316	250216_at	At5g14090		-0.307	1.02253	0.107968		0.0771157	0.000100996	0.462916										At5g14090	unknown protein		---	---	---
5878	250778_at	At5g05500		-1.96134	1.02198	0.11704		1.44545e-07	3.75305e-05	0.257427		endomembrane system	0	AT5G05500.1	MOP10.4|AT5G05500|MOP10_4	0	TAIR GO	68412.t00543 expressed protein	68412.t00543 expressed protein	At5g05500	unknown protein ;supported by full-length cDNA: Ceres:255541.		---	0012505 // endomembrane system // inferred from electronic annotation	---
17553	262453_at	At1g11240		0.323085	1.02073	0.651454		0.0145925	1.6488e-05	4.13128e-05										At1g11240	hypothetical protein predicted by genemark.hmm;supported by full-length cDNA: Ceres:111951.		---	---	---
13287	258187_at	At3g17870		0.179072	1.01939	0.542761		0.360602	7.78395e-05	0.00675114										At3g17870	HSC70-interacting protein, putative similar to HSC70-INTERACTING PROTEIN GB:P50502 from [Homo sapiens]		0045454 // cell redox homeostasis // inferred from electronic annotation	---	0005488 // binding // inferred from electronic annotation /// 0005515 // protein binding // inferred from physical interaction /// 0016671 // oxidoreductase activity, acting on sulfur group of donors, disulfide as acceptor // inferred from direct assay /// 0030508 // thiol-disulfide exchange intermediate activity // RCA
6347	251247_at	At3g62140		0.638335	1.01647	0.442816		0.000149758	2.13416e-05	0.0019721										At3g62140	hypothetical protein		---	---	---
13126	258026_at	At3g19290		0.690944	1.01631	0.620395		0.0410718	4.29783e-05	6.22116e-05		bZIP transcription factor family;ABA;intracellular	Transcription	ABF4,AtbZIP38;AREB2/ABF4/AtbZIP38;AT3G19290.1	ABF4,AREB2;MVI11.7|AT3G19290	bZIP transcription factor, OBF4, ocs-element binding factor 4,abscisic acid responsive elements-binding factor;Regulate RD29B promoter, Trangenic overexpression line is ABA hypersensitive	MGH(literature),MGH(blast),Ohio-AtTFDB,TAIR(Mendel);ABA review Plant Cell, S15-S45, Supplement 2002;TAIR GO	68410.t02153 abscisic acid responsive elements-binding factor almost identical (one amino acid) to GB:AAF27182 from (Arabidopsis thaliana)	68410.t02153 abscisic acid responsive elements-binding factor almost identical (one amino acid) to GB:AAF27182 from (Arabidopsis thaliana)	At3g19290	abscisic acid responsive elements-binding factor almost identical (one amino acid) to GB:AAF27182 from [Arabidopsis thaliana]; supported by cDNA: gi_15292926_gb_AY050897.1_		0006355 // regulation of transcription, DNA-dependent // inferred from electronic annotation /// 0006950 // response to stress // inferred from mutant phenotype /// 0009414 // response to water deprivation // inferred from expression pattern /// 0009651 // response to salt stress // inferred from expression pattern /// 0009737 // response to abscisic acid stimulus // inferred from expression patt…	0005634 // nucleus // inferred from direct assay /// 0005634 // nucleus // inferred from electronic annotation	0003677 // DNA binding // inferred from physical interaction /// 0003677 // DNA binding // inferred from electronic annotation /// 0003700 // transcription factor activity // inferred from sequence or structural similarity /// 0003700 // transcription factor activity // inferred from electronic annotation /// 0005515 // protein binding // inferred from physical interaction /// 0016563 // transcri…
8149	253049_at	At4g37300		-0.597702	1.01495	0.459953		0.00681374	1.15171e-05	0.000494461										At4g37300	putative protein ; supported by cDNA: gi_14517511_gb_AY039591.1_		---	---	---
11702	256602_at	At3g28310		0.395173	1.01474	0.841887		0.0356235	0.000614996	0.00268686		receptor activity	0	AT3G28310.1	MZF16.11|AT3G28310	0	TAIR GO	68410.t03177 hypothetical protein	68410.t03177 hypothetical protein	At3g28310	unknown protein		---	---	---
12520	257420_at	At1g77250		0.51809	1.01315	0.397142		0.00438509	3.60487e-05	0.0116291		putative DNA-binding protein;DNA binding activity	0	AT1G77250.1	T14N5.11|T14N5_11|AT1G77250	DNA binding activity	TAIR GO	68408.t08122 hypothetical protein	68408.t08122 hypothetical protein	At1g77250	hypothetical protein predicted by genemark.hmm		0006355 // regulation of transcription, DNA-dependent // ---	---	0003677 // DNA binding // --- /// 0005515 // protein binding // inferred from electronic annotation /// 0008270 // zinc ion binding // inferred from electronic annotation
15057	259957_at	At1g67890		-0.242465	1.01062	-0.30356		0.0764962	2.9027e-05	0.027055		CTR1/EDR1-like Protein Kinase ;MAPKKK;protein kinase activity	Raf subfamily	RAF11;AT1G67890.1	NM_105459;T23K23_26|T23K23.26|AT1G67890	putative PAS-domain containing protein kinase (ppc:2.1.3.3);putative protein kinase	http://plantsp.sdsc.edu/plantsp/html/families.html;TAIR GO	68408.t07001 protein kinase -related C-terminal region similar to MAP3K delta-1 protein kinase GB:CAA74591 [Arabidopsis thaliana]; contains Pfam profile: PF00069 Eukaryotic protein kinase domain	68408.t07001 protein kinase -related C-terminal region similar to MAP3K delta-1 protein kinase GB:CAA74591 [Arabidopsis thaliana]; contains Pfam profile: PF00069 Eukaryotic protein kinase domain	At1g67890	putative protein kinase C-terminal region similar to MAP3K delta-1 protein kinase GB:CAA74591 [Arabidopsis thaliana]; contains Pfam profile: PF00069 Eukaryotic protein kinase domain; supported by cDNA: gi_16604648_gb_AY059769.1_		0006355 // regulation of transcription, DNA-dependent // inferred from electronic annotation /// 0006468 // protein amino acid phosphorylation // inferred from electronic annotation /// 0007165 // signal transduction // inferred from electronic annotation	---	0000166 // nucleotide binding // inferred from electronic annotation /// 0004672 // protein kinase activity // inferred from electronic annotation /// 0004674 // protein serine/threonine kinase activity // inferred from electronic annotation /// 0004712 // protein threonine/tyrosine kinase activity // inferred from sequence or structural similarity /// 0004713 // protein-tyrosine kinase activity …
3647	248547_at	At5g50280		0.554602	1.01037	0.328926		0.00177134	0.000124557	0.0143916		EMB;chloroplast	Embryo Defective	EMB 1006;EMB1006	K6A12.14;EMB1006|K6A12.14|AT5G50280|K6A12_14	PPR Repeat Protein;Embryo Defective; PPR Repeat Protein	http://www.seedgenes.org:8081/new_gene_list.html;Meinke et al. Plant Physiology, February 2003, Vol. 131, pp. 409–418;TAIR GO	68412.t05527 pentatricopeptide (PPR) repeat-containing protein contains Pfam profile PF01535: PPR repeat	68412.t05527 pentatricopeptide (PPR) repeat-containing protein contains Pfam profile PF01535: PPR repeat	At5g50280	putative protein contains similarity to salt-inducible protein		0009793 // embryonic development ending in seed dormancy // non-traceable author statement	0009507 // chloroplast // inferred from electronic annotation	---
6987	251887_at	At3g54170		0.312294	1.00967	0.0101655		0.0690604	0.000143037	0.929704		EMB;protein binding activity	Embryo Defective	FIP 37;FIP 37*;ATFIP37	F24B22.130;AT3G54170|FKBP12 INTERACTING PROTEIN 37|FIP37|ARABIDOPSIS THALIANA FKBP12 INTERACTING PROTEIN 37	FKBP12 Interacting Protein;FKBP Interacting Protein; FKBP Interacting Protein;FKBP12 INTERACTING PROTEIN 37	http://www.seedgenes.org:8081/new_gene_list.html;Meinke et al. Plant Physiology, February 2003, Vol. 131, pp. 409–418;TAIR GO	68410.t05447 FKBP12 interacting protein (FIP37)	68410.t05447 FKBP12 interacting protein (FIP37)	At3g54170	FKBP12 interacting protein (FIP37) ; supported by cDNA: gi_3859943_gb_AF084570.1_AF084570		---	0005634 // nucleus // inferred from electronic annotation	0005515 // protein binding // inferred from physical interaction
16087	260987_at	At1g53590		0.175163	1.00889	-0.181065		0.449081	0.00137304	0.351764		endomembrane system	0	AT1G53590.1	AT1G53590|F22G10.28	0	TAIR GO	68408.t05502 C2 domain-containing protein	68408.t05502 C2 domain-containing protein	At1g53590	hypothetical protein predicted by genemark.hmm; supported by cDNA: gi_15451209_gb_AY054685.1_		---	0012505 // endomembrane system // inferred from electronic annotation	---
9294	254194_at	At4g23980		0.576118	1.00742	0.380997		0.00215032	5.9651e-05	0.00545131	AUXIN-ARF9	ARF, Auxin Response Factor family;auxin;intracellular	transcription repressor	ARF9;AT4G23980.1	AT4G23980|T32A16.150|T32A16_150	auxin response factor 9,auxin response transcription factor (ARF9)	MGH(blast),Ohio-AtTFDB,TAIR(Mendel);TAIR GO	68411.t03100 auxin response transcription factor (ARF9) identical to auxin response factor 9 GI:4580575 from [Arabidopsis thaliana]	68411.t03100 auxin response transcription factor (ARF9) identical to auxin response factor 9 GI:4580575 from [Arabidopsis thaliana]	At4g23980	auxin response factor 9 (ARF9) ; supported by cDNA: gi_4580574_gb_AF082176.1_AF082176		0006350 // transcription // inferred from electronic annotation /// 0006355 // regulation of transcription, DNA-dependent // inferred from electronic annotation /// 0009725 // response to hormone stimulus // inferred from electronic annotation /// 0009734 // auxin mediated signaling pathway // inferred from electronic annotation /// 0045449 // regulation of transcription // inferred from electron…	0005634 // nucleus // inferred from electronic annotation	0003677 // DNA binding // inferred from electronic annotation /// 0003700 // transcription factor activity // inferred from sequence similarity /// 0046983 // protein dimerization activity // inferred from electronic annotation
3224	248124_at	At5g54730		0.44783	1.00692	0.0468083		0.00664928	2.00544e-05	0.677733		chloroplast	0	AT5G54730.1	AT5G54730|K5F14.9|K5F14_9	0	TAIR GO	68412.t06066 expressed protein contains similarity to unknown protein (gb|AAC64884.1)	68412.t06066 expressed protein contains similarity to unknown protein (gb|AAC64884.1)	At5g54730	putative protein contains similarity to unknown protein (gb|AAC64884.1)		0042594 // response to starvation // inferred from expression pattern	0009507 // chloroplast // inferred from electronic annotation	---
5929	250829_at	At5g04720		1.40271	1.00688	1.40841		4.42989e-07	2.5948e-05	1.06574e-07		Pathogen Defense;apoptosis	CNL(CC-NBS-LRR)	AT5G04720.1	MUK11.4|AT5G04720	disease resistance protein (CC-NBS-LRR class), putative	Blake C. Meyers et al. The Plant Cell, Vol. 15, 809–834, April 2003; http://niblrrs.ucdavis.edu/data_links1.html;TAIR GO	68412.t00442 disease resistance protein (CC-NBS-LRR class), putative domain signature CC-NBS-LRR exists, suggestive of a disease resistance protein.	68412.t00442 disease resistance protein (CC-NBS-LRR class), putative domain signature CC-NBS-LRR exists, suggestive of a disease resistance protein.	At5g04720	disease resistance - like protein rpp8, Arabidopsis thaliana, EMBL:AF089711; supported by cDNA: gi_15292720_gb_AY050794.1_		0006915 // apoptosis // inferred from electronic annotation /// 0006952 // defense response // --- /// 0006952 // defense response // inferred from electronic annotation	---	0000166 // nucleotide binding // inferred from electronic annotation /// 0005515 // protein binding // inferred from electronic annotation /// 0005524 // ATP binding // inferred from electronic annotation /// 0016740 // transferase activity // inferred from electronic annotation /// 0017111 // nucleoside-triphosphatase activity // inferred from electronic annotation
20255	265155_at	At1g30990		-0.20951	1.00615	0.863677		0.217024	7.52644e-05	2.36653e-05										At1g30990	putative major latex protein type 1 similar to major latex protein (gnl|PID|e326866); similar to ESTs gb|W43264, gb|H36765, gb|R30617, gb|AA042095, and emb|Z27272		0006952 // defense response // inferred from electronic annotation /// 0009607 // response to biotic stimulus // inferred from electronic annotation	---	---
7202	252102_at	At3g50970		0.951184	1.00495	0.181914		7.57511e-06	1.21632e-05	0.0828077		response to stress	0	AT3G50970.1	F24M12.10|AT3G50970	0	TAIR GO	68410.t05091 dehydrin (Xero2) identical to dehydrin Xero 2 (Low-temperature-induced protein LTI30) [Arabidopsis thaliana] SWISS-PROT:P42758	68410.t05091 dehydrin (Xero2) identical to dehydrin Xero 2 (Low-temperature-induced protein LTI30) [Arabidopsis thaliana] SWISS-PROT:P42758	At3g50970	dehydrin Xero2 ; supported by cDNA: gi_15809983_gb_AY054260.1_		0006950 // response to stress // inferred from electronic annotation /// 0009415 // response to water // inferred from electronic annotation	---	---
5427	250327_at	At5g12050		-2.3755	1.0045	-1.44806		1.10535e-09	0.000159372	2.75483e-07										At5g12050	putative serine rich protein predicted proteins, Arabidopsis thaliana;supported by full-length cDNA: Ceres:36958.		---	0005856 // cytoskeleton // inferred from electronic annotation	0000166 // nucleotide binding // inferred from electronic annotation /// 0005198 // structural molecule activity // inferred from electronic annotation /// 0005515 // protein binding // inferred from electronic annotation /// 0005524 // ATP binding // inferred from electronic annotation
287	245187_s_at	At1g67680		0.407447	1.00349	0.546328		0.0788607	0.000107922	0.00548932		signal recognition particle	0	AT1G67680.1	F12A21.17|AT1G67680|F12A21_17	0	TAIR GO	68408.t06977 F12A21.17 similar to signal recognition particle 72kD gi|5902124	68408.t06977 F12A21.17 similar to signal recognition particle 72kD gi|5902124	At1g67680	F12A21.17 similar to signal recognition particle 72kD gi|5902124		---	---	---
19642	264542_at	At1g55830		0.0951473	1.00251	0.108974		0.56735	3.7416e-05	0.511734										At1g55830	hypothetical protein predicted by genemark.hmm		---	---	---
13241	258141_at	At3g18035		0.708042	1.00189	0.641279		0.000709651	5.76218e-05	8.17533e-05		Histone H1;DNA binding activity	0	HON4;AT3G18035.1	MRC8.1|AT3G18035	A linker histone like protein	ChromDB;TAIR GO	68410.t02014 expressed protein contains Pfam profile: PF00538 linker histone H1 and H5 family	68410.t02014 expressed protein contains Pfam profile: PF00538 linker histone H1 and H5 family	At3g18035	hypothetical protein		0006334 // nucleosome assembly // inferred from electronic annotation /// 0006355 // regulation of transcription, DNA-dependent // inferred from electronic annotation /// 0007001 // chromosome organization and biogenesis (sensu Eukaryota) // inferred from electronic annotation	0000785 // chromatin // inferred from electronic annotation /// 0000786 // nucleosome // inferred from electronic annotation /// 0005634 // nucleus // inferred from electronic annotation	0003677 // DNA binding // inferred from electronic annotation
9333	254233_at	At4g23800		0.112739	1.00012	0.284941		0.453466	2.96504e-05	0.00767299		Nucleosome/chromatin assembly factor group D (HMG homologs), High Mobility Group (HMG);chloroplast	0	NFD6;AT4G23800	F9D16.270|AT4G23800|F9D16_270	Similar to an HMG-box containing embryogenic callus protein 98b, from carrot,high mobility group (HMG1/2) family	ChromDB,TAIR(Mendel),TIGR Name Search,TIGR Name Search;TAIR GO	68411.t03079 98b like protein 98b - Daucus carota (carrot),PID:d1033793	68411.t03079 98b like protein 98b - Daucus carota (carrot),PID:d1033793	At4g23800	98b like protein 98b - Daucus carota (carrot),PID:d1033793; supported by cDNA: gi_11908077_gb_AF326886.1_AF326886		0006355 // regulation of transcription, DNA-dependent // inferred from electronic annotation	0009507 // chloroplast // inferred from electronic annotation	0003677 // DNA binding // inferred from electronic annotation /// 0003700 // transcription factor activity // inferred from sequence or structural similarity
20283	265183_at	At1g23750		-0.250367	0.999919	0.256373		0.0747387	2.74347e-05	0.0240087										At1g23750	unknown protein ;supported by full-length cDNA: Ceres:15450.		---	---	0003676 // nucleic acid binding // inferred from electronic annotation
7284	252184_at	At3g50660		0.262486	0.998221	0.998563		0.0731838	8.3518e-05	3.13468e-06	BR-DWARF4	BR biosynthesis;Cytochrome P450;cytochrome P450 activity;brassinosteroid biosynthesis	brassinosteroid biosynthesis; target gene;CYP90B;STEROID 22-ALPHA-HYDROXYLASE	Dwarf4, DWF4;DWF 4;CYP90B1;DWF4	T3A5_40;DWF4;CYP90B1|CLM|DWARF 4|STEROID 22-ALPHA-HYDROXYLASE|AT3G50660	steroid 22-alpha-hydroxylase; dwarf mutant;Dwarf; Cytochrome P450 Monooxygenase; 22 Alpha-Hydroxylase;22alpha-hydroxylase for 6-oxo-campestanol;DWARF 4	Meinke et al. Plant Physiology, February 2003, Vol. 131, pp. 409–418;TAIR GO;TAIR AraCyc	68410.t05055 steroid 22-alpha-hydroxylase (CYP90B1) (DWF4) identical to gi:2935342	68410.t05055 steroid 22-alpha-hydroxylase (CYP90B1) (DWF4) identical to gi:2935342	At3g50660	steroid 22-alpha-hydroxylase (DWF4) ; supported by cDNA: gi_15724347_gb_AF412114.1_AF412114		0006118 // electron transport // inferred from electronic annotation /// 0009741 // response to brassinosteroid stimulus // inferred from expression pattern /// 0009741 // response to brassinosteroid stimulus // inferred from mutant phenotype /// 0009826 // unidimensional cell growth // inferred from mutant phenotype /// 0016132 // brassinosteroid biosynthetic process // inferred from mutant phen…	0005783 // endoplasmic reticulum // inferred from direct assay /// 0016020 // membrane // inferred from electronic annotation /// 0016021 // integral to membrane // inferred from electronic annotation	0004497 // monooxygenase activity // inferred from electronic annotation /// 0005506 // iron ion binding // inferred from electronic annotation /// 0010012 // steroid 22-alpha hydroxylase activity // inferred from direct assay /// 0016491 // oxidoreductase activity // inferred from electronic annotation /// 0020037 // heme binding // inferred from electronic annotation /// 0046872 // metal ion bi…
981	245881_at	At5g09460		-0.0102251	0.997776	-0.0244346		0.970318	8.15371e-05	0.820553		bHLH,Basic Helix-Loop-Helix family;transcription factor activity	0	AtbHLH143;AT5G09460.1	T5E8.260|AT5G09460|T5E8_260	0	MGH(literature),TAIR(Mendel);TAIR GO	68412.t00985 expressed protein	68412.t00985 expressed protein	At5g09460	putative protein		0045449 // regulation of transcription // traceable author statement /// 0045449 // regulation of transcription // inferred from electronic annotation	0005634 // nucleus // inferred from electronic annotation	0003700 // transcription factor activity // inferred from sequence or structural similarity /// 0030528 // transcription regulator activity // traceable author statement /// 0030528 // transcription regulator activity // inferred from electronic annotation
15516	260416_at	At1g69670		0.390435	0.996277	0.184488		0.011969	9.76815e-05	0.197146										At1g69670	putative cullin similar to cullin 3 GB:4503165 [Homo sapiens]		0007049 // cell cycle // inferred from electronic annotation /// 0009793 // embryonic development ending in seed dormancy // inferred from genetic interaction /// 0009960 // endosperm development // inferred from genetic interaction	---	0005515 // protein binding // inferred from physical interaction
14310	259210_at	At3g09150		0.608059	0.995088	0.284931		0.00138044	5.52428e-05	0.0120971		chloroplast	0	HY 2;HY2	GUN 3;PHYTOCHROMOBILIN SYNTHASE|ELONGATED HYPOCOTYL 2|AT3G09150	Elongated Hypocotyl; Phytochromobilin Synthase;ELONGATED HYPOCOTYL 2	Meinke et al. Plant Physiology, February 2003, Vol. 131, pp. 409–418;TAIR GO	68410.t00947 auxin-regulated protein nearly identical to hypothetical protein GB:AAD56331 (Arabidopsis thaliana)	68410.t00947 auxin-regulated protein nearly identical to hypothetical protein GB:AAD56331 (Arabidopsis thaliana)	At3g09150	hypothetical protein nearly identical to hypothetical protein GB:AAD56331 (Arabidopsis thaliana);supported by full-length cDNA: Ceres:98026.		0010019 // chloroplast-nucleus signaling pathway // inferred from mutant phenotype /// 0010024 // phytochromobilin biosynthetic process // non-traceable author statement /// 0010024 // phytochromobilin biosynthetic process // inferred from electronic annotation	0009507 // chloroplast // inferred from direct assay /// 0009507 // chloroplast // inferred from electronic annotation	0016491 // oxidoreductase activity // inferred from electronic annotation /// 0016636 // oxidoreductase activity, acting on the CH-CH group of donors, iron-sulfur protein as acceptor // inferred from electronic annotation /// 0050619 // phytochromobilin:ferredoxin oxidoreductase activity // inferred from direct assay /// 0050619 // phytochromobilin:ferredoxin oxidoreductase activity // inferred f…
19360	264260_at	At1g09210		0.0323331	0.994486	0.283352		0.860087	6.73137e-05	0.00756983		endomembrane system	0	AT1G09210.1	T12M4_8|AT1G09210|T12M4.8	0	TAIR GO	68408.t00902 calreticulin 2 (CRT2) identical to SP|Q38858 Calreticulin 2 precursor {Arabidopsis thaliana}	68408.t00902 calreticulin 2 (CRT2) identical to SP|Q38858 Calreticulin 2 precursor {Arabidopsis thaliana}	At1g09210	putative calcium-binding protein, calreticulin similar to GB:AAA80652;supported by full-length cDNA: Ceres:27210.		0006457 // protein folding // inferred from electronic annotation /// 0006979 // response to oxidative stress // inferred from direct assay	0005739 // mitochondrion // inferred from direct assay /// 0005783 // endoplasmic reticulum // inferred from electronic annotation	0005509 // calcium ion binding // --- /// 0005509 // calcium ion binding // inferred from electronic annotation /// 0005529 // sugar binding // inferred from electronic annotation /// 0008270 // zinc ion binding // inferred from electronic annotation /// 0046872 // metal ion binding // inferred from electronic annotation /// 0051082 // unfolded protein binding // inferred from electronic annotati…
4638	249538_at	At5g38840		0.508159	0.994164	0.421645		0.00114401	2.06476e-05	0.00225643		chloroplast	0	AT5G38840.1	K15E6_5|AT5G38840|K15E6.5	0	TAIR GO	68412.t04158 kanadaptin-related related to adaptor protein kanadaptin [Homo sapiens] gi|13562130|gb|AAK29177	68412.t04158 kanadaptin-related related to adaptor protein kanadaptin [Homo sapiens] gi|13562130|gb|AAK29177	At5g38840	kanadaptin - like protein unnamed ORF, Homo sapiens, EMBL:AK001486		---	0009507 // chloroplast // inferred from electronic annotation	---
4711	249611_at	At5g37370		0.531013	0.992236	0.571157		0.0206718	0.000204315	0.00152294										At5g37370	putative protein unnamed ORF, Homo sapiens, EMBL:AK001192		0006396 // RNA processing // --- /// 0009651 // response to salt stress // inferred from genetic interaction /// 0009651 // response to salt stress // inferred from mutant phenotype	---	0005488 // binding // ---
14291	259191_at	At3g01720		0.0976157	0.991896	-0.108139		0.502299	0.000148517	0.293895		endomembrane system	0	AT3G01720.1	F4P13.27|AT3G01720	0	TAIR GO	68410.t00090 expressed protein	68410.t00090 expressed protein	At3g01720	unknown protein		---	0012505 // endomembrane system // inferred from electronic annotation	---
14517	259417_at	At1g02340		1.45289	0.991569	2.59325		1.00951e-06	1.48979e-05	3.97933e-09		bHLH,Basic Helix-Loop-Helix family;red, far-red light phototransduction	0	AtbHLH26,HFR1,AtbHLH026;HFR 1;HFR1	HFR1,LONG HYPOCOTYL IN FAR-RED1, HFR1;REP 1; RSF 1;AT1G02340|LONG HYPOCOTYL IN FAR-RED|HFR1	bHLH protein (HFR1),expressed protein;Long Hypocotyl in Far-Red Light; bHLH Transcription Factor;LONG HYPOCOTYL IN FAR-RED	MGH(literature),Ohio-AtTFDB,TAIR(Mendel);Meinke et al. Plant Physiology, February 2003, Vol. 131, pp. 409–418;TAIR GO	68408.t00158 bHLH protein (HFR1) identical to bHLH protein HFR1 from [Arabidopsis thaliana]	68408.t00158 bHLH protein (HFR1) identical to bHLH protein HFR1 from [Arabidopsis thaliana]	At1g02340	unknown protein contains similarity to phytochrome interacting factor 3 GI:3929586 from [Arabidopsis thaliana]; supported by cDNA: gi_11870114_gb_AF324245.1_AF324245		0006350 // transcription // inferred from electronic annotation /// 0006355 // regulation of transcription, DNA-dependent // inferred from electronic annotation /// 0007165 // signal transduction // traceable author statement /// 0009585 // red, far-red light phototransduction // traceable author statement /// 0009585 // red, far-red light phototransduction // inferred from electronic annotation …	0005634 // nucleus // inferred from direct assay /// 0005634 // nucleus // traceable author statement /// 0005634 // nucleus // inferred from electronic annotation	0003677 // DNA binding // inferred from electronic annotation /// 0003700 // transcription factor activity // inferred from sequence similarity /// 0005515 // protein binding // inferred from physical interaction /// 0030528 // transcription regulator activity // inferred from electronic annotation
2226	247126_at	At5g66080		0.842905	0.988569	0.977529		0.000119764	0.000102708	1.21752e-05		PP2C (Protein Phosphatase 2C) Phosphatases;protein phosphatase activity	0	AT5G66080.1	K2A18.16|AT5G66080|K2A18_16	putative protein phosphatase 2C	http://plantsp.sdsc.edu/plantsp/html/families.html;TAIR GO	68412.t07404 protein phosphatase 2C-related protein	68412.t07404 protein phosphatase 2C-related protein	At5g66080	protein phosphatase 2C-like protein		---	---	0003824 // catalytic activity // inferred from electronic annotation /// 0015071 // protein phosphatase type 2C activity // --- /// 0015071 // protein phosphatase type 2C activity // inferred from electronic annotation
9248	254148_at	At4g24280		0.639376	0.987546	0.103874		0.000408992	6.77049e-05	0.317683										At4g24280	hsp 70-like protein heat shock 70 protein - Spinacia oleracea,PID:g2654208		0006457 // protein folding // traceable author statement /// 0006457 // protein folding // inferred from electronic annotation /// 0009408 // response to heat // inferred from expression pattern /// 0009409 // response to cold // inferred from expression pattern	0009532 // plastid stroma // traceable author statement	0000166 // nucleotide binding // inferred from electronic annotation /// 0005524 // ATP binding // inferred from electronic annotation /// 0051082 // unfolded protein binding // inferred from electronic annotation
330	245230_at	At4g25610		0.241101	0.986947	0.172253		0.0576124	0.000117365	0.147738		C2H2 zinc finger family;nucleus	0	AT4G25610.1	AT4G25610|M7J2.20|M7J2_20	C2H2-type zinc finger protein family contains Pfam profile: PF00096 zinc finger, C2H2 type	TIGR name search;TAIR GO	68411.t03312 C2H2-type zinc finger protein family contains Pfam profile: PF00096 zinc finger, C2H2 type	68411.t03312 C2H2-type zinc finger protein family contains Pfam profile: PF00096 zinc finger, C2H2 type	At4g25610	hypothetical protein Contains Zinc finger, C2H2 type, domain, [CEKCSREFCSPVNFRRHNRMH]00		---	0005622 // intracellular // inferred from electronic annotation	0003676 // nucleic acid binding // --- /// 0003676 // nucleic acid binding // inferred from electronic annotation /// 0008270 // zinc ion binding // --- /// 0008270 // zinc ion binding // inferred from electronic annotation /// 0046872 // metal ion binding // inferred from electronic annotation
22299	267199_at	At2g30990		0.0228874	0.986712	0.0842504		0.940734	6.21696e-05	0.447403										At2g30990	hypothetical protein predicted by genefinder		---	---	---
8863	253763_at	At4g28850		-0.167584	0.985248	0.416186		0.271739	0.000242964	0.00414588		Assembly, Architecture, and Growth;Glycoside Hydrolase Family 16;Glycoside Hydrolase Gene Families;endomembrane system	Growth modifying proteins;Glycoside Hydrolase Family 16	XTH26;AT4G28850.1	NP_194614.1 , CAB81473.1, CAA22967.1;NM_119029;F16A16_40|AT4G28850|F16A16.40	xyloglucan endotransglycosylase - like protein	http://cellwall.genomics.purdue.edu/families/index.html;http://afmb.cnrs-mrs.fr/CAZY/acc.html;TAIR GO	68411.t03699 xyloglucan endotransglycosylase, putative contains similarity to xyloglucan endotransglycosylase XET2 GI:8886867 from [Asparagus officinalis]	68411.t03699 xyloglucan endotransglycosylase, putative contains similarity to xyloglucan endotransglycosylase XET2 GI:8886867 from [Asparagus officinalis]	At4g28850	xyloglucan endotransglycosylase - like protein xyloglucan endotransglycosylase 1,Fagus sylvatica, PID:e1354157		0005975 // carbohydrate metabolic process // inferred from electronic annotation /// 0006073 // glucan metabolic process // inferred from electronic annotation /// 0008152 // metabolic process // inferred from electronic annotation	0005618 // cell wall // inferred from electronic annotation /// 0012505 // endomembrane system // inferred from electronic annotation /// 0048046 // apoplast // inferred from electronic annotation	0004553 // hydrolase activity, hydrolyzing O-glycosyl compounds // inferred from electronic annotation /// 0016740 // transferase activity // inferred from electronic annotation /// 0016762 // xyloglucan:xyloglucosyl transferase activity // inferred from electronic annotation /// 0016787 // hydrolase activity // inferred from electronic annotation /// 0016798 // hydrolase activity, acting on glyc…
4000	248900_at	At5g46400		0.269094	0.984331	0.0529476		0.25392	0.000114855	0.720922		intracellular	0	AT5G46400.1	MPL12.20|AT5G46400|MPL12_20	0	TAIR GO	68412.t05067 expressed protein strong similarity to unknown protein (pir||T00964)	68412.t05067 expressed protein strong similarity to unknown protein (pir||T00964)	At5g46400	putative protein strong similarity to unknown protein (pir||T00964)		0006396 // RNA processing // inferred from electronic annotation	0005622 // intracellular // inferred from electronic annotation	---
6326	251226_at	At3g62680		-2.15038	0.982675	0.248627		3.24782e-06	6.6994e-05	0.0235559		cell wall	0	PRP3	AT3G62680|ATPRP3	0	TAIR GO	68410.t06390 proline-rich protein family contains proline-rich region, INTERPRO:IPR000694	68410.t06390 proline-rich protein family contains proline-rich region, INTERPRO:IPR000694	At3g62680	proline-rich protein proline-rich protein precursor - Glycine max, PIR:A29324		0010054 // trichoblast differentiation // traceable author statement	0005618 // cell wall // inferred from sequence or structural similarity	0005199 // structural constituent of cell wall // inferred from electronic annotation
17736	262636_at	At1g06670		0.352345	0.980796	0.543781		0.0138328	0.000250553	0.000346667		nucleus	0	NIH	AT1G06670|NUCLEAR DEIH-BOXHELICASE|DEIH-BOX RNA/DNA HELICASE	NUCLEAR DEIH-BOXHELICASE	TAIR GO	68408.t00627 DEIH-box RNA/DNA helicase identical to DEIH-box RNA/DNA helicase GB:BAA84364 GI:5881579 [Arabidopsis thaliana]	68408.t00627 DEIH-box RNA/DNA helicase identical to DEIH-box RNA/DNA helicase GB:BAA84364 GI:5881579 [Arabidopsis thaliana]	At1g06670	DEIH-box RNA/DNA helicase identical to DEIH-box RNA/DNA helicase GB:BAA84364 GI:5881579 [Arabidopsis thaliana]; supported by cDNA: gi_5881578_dbj_D84225.1_D84225		0006259 // DNA metabolic process // inferred from sequence or structural similarity /// 0007275 // multicellular organismal development // inferred from electronic annotation	0005634 // nucleus // inferred from direct assay	0003676 // nucleic acid binding // inferred from electronic annotation /// 0003677 // DNA binding // inferred from direct assay /// 0003678 // DNA helicase activity // inferred from sequence or structural similarity /// 0004386 // helicase activity // inferred from electronic annotation /// 0005524 // ATP binding // inferred from electronic annotation /// 0008026 // ATP-dependent helicase activit…
9015	253915_at	At4g27280		0.53564	0.9766	2.52595		0.00540341	0.000300807	1.58054e-08		EF-hand containing proteins:Group III;chloroplast	0	AT4G27280.1	NM_118862;M4I22.90|M4I22_90|AT4G27280	EF-hands number:1	TAIR GO	68411.t03513 calcium-binding EF-hand family protein similar to EF-hand Ca2+-binding protein CCD1 [Triticum aestivum] GI:9255753; contains INTERPRO:IPR002048 calcium-binding EF-hand domain	68411.t03513 calcium-binding EF-hand family protein similar to EF-hand Ca2+-binding protein CCD1 [Triticum aestivum] GI:9255753; contains INTERPRO:IPR002048 calcium-binding EF-hand domain	At4g27280	putative protein centrin, Marsilea vestita;supported by full-length cDNA: Ceres:13072.		---	0009507 // chloroplast // inferred from electronic annotation	0005509 // calcium ion binding // --- /// 0005509 // calcium ion binding // inferred from electronic annotation
19383	264283_at	At1g61850		0.198516	0.975615	0.16791		0.209028	0.000108767	0.295373		Acyl Lipid Metabolism;storage protein	Cytosolic Phospholipase A2	AT1G61850.1	F8K4.6|F8K4_6|AT1G61850	hypothetical protein, with similarities to mammalian iPLA(2)	http://www.plantbiology.msu.edu/lipids/genesurvey/master_table.htm;TAIR GO	68408.t06297 patatin family similar to membrane-associated calcium-independent phospholipase A2 gamma; IPLA2 gamma [Homo sapiens] GI:8453174; contains Patatin domain PF01734, PF00514: Armadillo/beta-catenin-like repeat	68408.t06297 patatin family similar to membrane-associated calcium-independent phospholipase A2 gamma; IPLA2 gamma [Homo sapiens] GI:8453174; contains Patatin domain PF01734, PF00514: Armadillo/beta-catenin-like repeat	At1g61850	hypothetical protein contains similarity to calcium-independent phospholipase GI:7670058 from [Homo sapiens]		0006629 // lipid metabolic process // inferred from electronic annotation	---	0005515 // protein binding // inferred from electronic annotation /// 0016740 // transferase activity // inferred from electronic annotation
17017	261917_at	At1g65920		0.671076	0.974411	0.079468		0.00487245	0.000141214	0.598724		zinc ion binding activity	0	AT1G65920.1	F12P19.9|F12P19_9|AT1G65920	0	TAIR GO	68408.t06752 expressed protein similar to TMV resistance protein-like GI:9757959 from [Arabidopsis thaliana]	68408.t06752 expressed protein similar to TMV resistance protein-like GI:9757959 from [Arabidopsis thaliana]	At1g65920	hypothetical protein similar to TMV resistance protein-like GI:9757959 from [Arabidopsis thaliana]		---	---	0008270 // zinc ion binding // inferred from electronic annotation
1569	246469_at	At5g17070		0.361338	0.974158	0.172706		0.0117488	6.6994e-05	0.129451										At5g17070	putative protein predicted protein, Drosophila melanogaster, EMBL:AE003450		---	---	---
2522	247422_at	At5g62810		0.38227	0.974009	0.110912		0.0101706	3.02665e-05	0.289673		peroxisome	0	PED 2;PEX14	ATPEX14|PED2|AT5G62810|PEROXISOME DEFECTIVE 2	Peroxisome Defective; Pex 14p Peroxisomal Import Protein;PEROXISOME DEFECTIVE 2	Meinke et al. Plant Physiology, February 2003, Vol. 131, pp. 409–418;TAIR GO	68412.t07013 (PEX14) protein annotation temporarily based on supporting cDNA gi|11094253|dbj|AB037539.1|	68412.t07013 (PEX14) protein annotation temporarily based on supporting cDNA gi|11094253|dbj|AB037539.1|	At5g62810	putative protein		0006625 // protein targeting to peroxisome // traceable author statement /// 0007031 // peroxisome organization and biogenesis // inferred from mutant phenotype	0005777 // peroxisome // inferred from direct assay /// 0005777 // peroxisome // inferred from electronic annotation /// 0005829 // cytosol // inferred from direct assay /// 0016020 // membrane // inferred from electronic annotation	0005515 // protein binding // inferred from physical interaction /// 0008565 // protein transporter activity // inferred from sequence or structural similarity
20804	265704_at	At2g03420		0.191533	0.972967	0.166918		0.20751	5.0663e-05	0.141836		chloroplast	0	AT2G03420.1	T4M8.15|T4M8_15|AT2G03420	0	TAIR GO	68409.t00265 expressed protein	68409.t00265 expressed protein	At2g03420	hypothetical protein predicted by genscan		---	0009507 // chloroplast // inferred from electronic annotation	---
9650	254550_at	At4g19690		-0.787315	0.970038	-1.05794		0.000110441	0.000173169	4.09293e-05		The Zinc (Zn2+)-Iron (Fe2+) Permease (ZIP) Family;Inorganic Solute Cotransporters;iron ion transporter activity	Fe(II) transporter isolog family	IRT 1;IRT1	At4g19690,68164.m01799,T16H5_50;NM_118089;AT4G19690	Iron Transport; Divalent Cation Transporter;IRT1 Fe(II) transport protein;Fe(II) transport protein	Meinke et al. Plant Physiology, February 2003, Vol. 131, pp. 409–418;http://plantst.sdsc.edu/;TAIR GO	68411.t02604 iron-regulated transporter (IRT1) identical to Fe(II) transport protein [Arabidopsis thaliana] gi|1353266|gb|AAB01678; member of the Zinc (Zn2+)-Iron (Fe2+) permease (ZIP) family, PMID:11500563	68411.t02604 iron-regulated transporter (IRT1) identical to Fe(II) transport protein [Arabidopsis thaliana] gi|1353266|gb|AAB01678; member of the Zinc (Zn2+)-Iron (Fe2+) permease (ZIP) family, PMID:11500563	At4g19690	Fe(II) transport protein ;supported by full-length cDNA: Ceres:3164.		0006810 // transport // inferred from electronic annotation /// 0006811 // ion transport // inferred from electronic annotation /// 0006826 // iron ion transport // inferred from electronic annotation /// 0006828 // manganese ion transport // traceable author statement /// 0006829 // zinc ion transport // inferred from electronic annotation /// 0006879 // iron ion homeostasis // inferred from mut…	0012505 // endomembrane system // inferred from electronic annotation /// 0016020 // membrane // inferred from electronic annotation /// 0016021 // integral to membrane // inferred from electronic annotation	0005381 // iron ion transporter activity // traceable author statement /// 0005384 // manganese ion transporter activity // traceable author statement /// 0005385 // zinc ion transporter activity // inferred from electronic annotation /// 0005506 // iron ion binding // inferred from electronic annotation /// 0015086 // cadmium ion transporter activity // traceable author statement /// 0046873 // …
3507	248407_at	At5g51500		-0.453674	0.969642	0.970574		0.0241252	0.000121596	2.22927e-05		Carbohydrate Esterase Family 8;Esterases;Carbohydrate Esterase Gene Families	Pectin methyl esterases;Carbohydrate Esterase Family 8	0	BAB08666.1 ;NM_124529	pectinesterase	http://afmb.cnrs-mrs.fr/CAZY/acc.html;http://cellwall.genomics.purdue.edu/families/index.html	68412.t05678 pectinesterase family contains Pfam profile: PF01095 pectinesterase	68412.t05678 pectinesterase family contains Pfam profile: PF01095 pectinesterase	At5g51500	pectinesterase		0042545 // cell wall modification // inferred from electronic annotation	0005618 // cell wall // inferred from electronic annotation /// 0009505 // cellulose and pectin-containing cell wall // ---	0004857 // enzyme inhibitor activity // inferred from electronic annotation /// 0030599 // pectinesterase activity // --- /// 0030599 // pectinesterase activity // inferred from electronic annotation
15189	260089_at	At1g73170		0.33234	0.967891	0.0737731		0.0512161	0.000588703	0.678893		ATPase activity	0	AT1G73170.1	AT1G73170|T18K17.17|T18K17_17	0	TAIR GO	68408.t07646 ATPase -related contains Pfam profile: PF00004 ATPases associated with various cellular activities (AAA)	68408.t07646 ATPase -related contains Pfam profile: PF00004 ATPases associated with various cellular activities (AAA)	At1g73170	putative ATPase contains Pfam profile: PF00004 ATPases associated with various cellular activities (AAA)		0006508 // proteolysis // inferred from electronic annotation	0009507 // chloroplast // inferred from electronic annotation /// 0016020 // membrane // inferred from electronic annotation	0000166 // nucleotide binding // inferred from electronic annotation /// 0004176 // ATP-dependent peptidase activity // inferred from electronic annotation /// 0004252 // serine-type endopeptidase activity // inferred from electronic annotation /// 0005524 // ATP binding // inferred from electronic annotation /// 0017111 // nucleoside-triphosphatase activity // inferred from electronic annotation
10825	255725_at	At1g25540		0.356627	0.967459	0.455141		0.0711501	0.000153426	0.00405088		putative transcription regulator	0	0	0	expressed protein similar to putative phloem transcription factor GI:7630279 from [Apium graveolens]	TIGR name search	68408.t02819 expressed protein similar to putative phloem transcription factor GI:7630279 from [Apium graveolens]	68408.t02819 expressed protein similar to putative phloem transcription factor GI:7630279 from [Apium graveolens]	At1g25540	hypothetical protein similar to putative phloem transcription factor GI:7630279 from [Apium graveolens]		0010114 // response to red light // inferred from mutant phenotype /// 0010218 // response to far red light // inferred from mutant phenotype /// 0045941 // positive regulation of transcription // inferred from expression pattern	0005634 // nucleus // inferred from direct assay	0003713 // transcription coactivator activity // non-traceable author statement
8088	252988_at	At4g38410		-0.261644	0.967062	-0.0955217		0.234822	1.96136e-05	0.422995		response to stress	0	AT4G38410.1	F22I13_180|AT4G38410|F22I13.180	0	TAIR GO	68411.t04855 dehydrin, putative similar to dehydrin ERD10 (Low-temperature-induced protein LTI45) [Arabidopsis thaliana] SWISS-PROT:P42759	68411.t04855 dehydrin, putative similar to dehydrin ERD10 (Low-temperature-induced protein LTI45) [Arabidopsis thaliana] SWISS-PROT:P42759	At4g38410	putative cold-regulated protein cold-regulated protein cor47 - Arabidopsis thaliana, PIR2:S19226		0006950 // response to stress // --- /// 0006950 // response to stress // inferred from electronic annotation /// 0009415 // response to water // --- /// 0009415 // response to water // inferred from electronic annotation	---	---
5602	250502_at	At5g09590		0.736768	0.96632	0.740059		9.40804e-05	0.000143076	0.000108613										At5g09590	heat shock protein 70 (Hsc70-5) ; supported by cDNA: gi_6746589_gb_AF217458.1_AF217458		0006457 // protein folding // inferred from electronic annotation /// 0009408 // response to heat // inferred from expression pattern /// 0009615 // response to virus // inferred from expression pattern	0005739 // mitochondrion // inferred from direct assay /// 0005759 // mitochondrial matrix // traceable author statement	0000166 // nucleotide binding // inferred from electronic annotation /// 0005524 // ATP binding // inferred from electronic annotation /// 0051082 // unfolded protein binding // inferred from electronic annotation
3170	248070_at	At5g55660		0.126592	0.965199	0.196764		0.384485	6.21839e-05	0.0514338										At5g55660	putative protein similar to unknown protein (pir||T08929)		---	0005739 // mitochondrion // inferred from direct assay	---
13441	258341_at	At3g22790		0.305182	0.962751	0.437042		0.0674097	0.00191582	0.00122699										At3g22790	unknown protein similar to centromere protein homolog GB:CAB10255 from [Arabidopsis thaliana]		---	---	---
13597	258497_at	At3g02380		-0.52	0.96237	0.0502307		0.00192933	2.6341e-05	0.707101		C2C2(Zn) CO-like, Constans-like zinc finger family;flower development;nucleus	zinc finger transcription factor	COL2;COL2 ;CO	L81120,NM_111105;CONSTANS-LIKE 2(full_name);FG|CONSTANS|AT5G15840	Zinc finger protein CONSTANS-LIKE 2 (COL2),Zinc finger protein CONSTANS-LIKE 2 (COL2);CONSTANS	MGH(literature),Ohio-AtTFDB,TAIR(Mendel);TAIR GO	68410.t00189 Zinc finger protein CONSTANS-LIKE 2 (COL2) identical to putative flowering-time gene CONSTANS (COL2) GB:AAB67879 GI:1507699 SP:Q96502 (Arabidopsis thaliana)	68410.t00189 Zinc finger protein CONSTANS-LIKE 2 (COL2) identical to putative flowering-time gene CONSTANS (COL2) GB:AAB67879 GI:1507699 SP:Q96502 (Arabidopsis thaliana)	At3g02380	putative flowering-time gene CONSTANS (COL2) identical to putative flowering-time gene CONSTANS (COL2) GB:AAB67879 GI:1507699 (Arabidopsis thaliana);supported by full-length cDNA: Ceres:949.		0006350 // transcription // inferred from electronic annotation /// 0006355 // regulation of transcription, DNA-dependent // inferred from electronic annotation /// 0009909 // regulation of flower development // inferred from mutant phenotype	0005622 // intracellular // inferred from electronic annotation /// 0005634 // nucleus // inferred from electronic annotation	0003677 // DNA binding // inferred from electronic annotation /// 0003700 // transcription factor activity // inferred from sequence or structural similarity /// 0008270 // zinc ion binding // inferred from electronic annotation /// 0046872 // metal ion binding // inferred from electronic annotation
13633	258533_at	At3g06670		0.415336	0.959606	-0.0590337		0.0111244	4.00247e-05	0.759834										At3g06670	hypothetical protein		---	---	---
7541	252441_at	At3g46780		-0.516704	0.95914	0.0992338		0.000847327	5.82273e-05	0.354819		chloroplast	0	AT3G46780.1	T6H20.190|AT3G46780	0	TAIR GO	68410.t04634 expressed protein	68410.t04634 expressed protein	At3g46780	putative protein ; supported by cDNA: gi_13605913_gb_AF367356.1_AF367356		---	0009508 // plastid chromosome // inferred from direct assay /// 0009535 // chloroplast thylakoid membrane // inferred from direct assay	---
22160	267060_at	At2g32580		0.782471	0.958017	0.582823		5.93631e-05	7.40169e-05	0.00198366		endomembrane system	0	AT2G32580.1	T26B15.14|AT2G32580|T26B15_14	0	TAIR GO	68409.t03554 expressed protein	68409.t03554 expressed protein	At2g32580	unknown protein ; supported by full-length cDNA: Ceres: 16625.		---	0012505 // endomembrane system // inferred from electronic annotation	---
5560	250460_at	At5g09850		0.48444	0.957633	0.241396		0.00241851	0.000229009	0.0368011		putative transcription regulator;transcription	0	AT5G09850.1	MYH9.6|MYH9_6|AT5G09850	transcription	TAIR GO	68412.t01026 expressed protein similar to unknown protein (gb|AAF19567.1)	68412.t01026 expressed protein similar to unknown protein (gb|AAF19567.1)	At5g09850	putative protein similar to unknown protein (gb|AAF19567.1); supported by cDNA: gi_16648729_gb_AY058141.1_		0006350 // transcription // inferred from electronic annotation /// 0006952 // defense response // inferred from electronic annotation	---	---
5348	250248_at	At5g13740		0.085763	0.957573	0.250745		0.622304	5.97218e-05	0.0599947		transporter activity	0	AT5G13740.1	AT5G13740|MSH12_21|MSH12.21	0	TAIR GO	68412.t01442 transporter - related contains Pfam profile PF00083: major facilitator superfamily protein	68412.t01442 transporter - related contains Pfam profile PF00083: major facilitator superfamily protein	At5g13740	transporter-like protein		0006810 // transport // inferred from electronic annotation /// 0009624 // response to nematode // inferred from expression pattern /// 0015904 // tetracycline transport // inferred from electronic annotation	0016020 // membrane // --- /// 0016020 // membrane // inferred from electronic annotation /// 0016021 // integral to membrane // inferred from electronic annotation	0005215 // transporter activity // inferred from electronic annotation /// 0005351 // sugar porter activity // --- /// 0015144 // carbohydrate transporter activity // --- /// 0015520 // tetracycline:hydrogen antiporter activity // inferred from electronic annotation
5852	250752_at	At5g05690		0.098768	0.956772	0.554131		0.498271	5.37636e-05	0.000267064	BR-CPD	BR biosynthesis;Cytochrome P450;brassinosteroid biosynthesis	brassinosteroid biosynthesis; target gene;CYP90A;CYTOCHROME P450	CPD;CBB 3;CYP90A1	MJJ3_9; CAA60793.1; Cabbage3, CBB3; Dwarf3, DWF3; CYP90;CPD; DWF 3;NM_120651;CYP90A1|CYTOCHROME P450|AT5G05690|CYP90	C-23 steroid hydroxylase; cytochrome P450 90A1; dwarf mutant;Cabbage; Cytochrome P450 Monooxygenase;23alpha-hydroxylase for 6-oxo-cathasterone	Meinke et al. Plant Physiology, February 2003, Vol. 131, pp. 409–418;TAIR GO;TAIR AraCyc	68412.t00569 cytochrome p450 90A1 identical to Cytochrome P450 90A1 (SP:Q42569) [Arabidopsis thaliana]	68412.t00569 cytochrome p450 90A1 identical to Cytochrome P450 90A1 (SP:Q42569) [Arabidopsis thaliana]	At5g05690	cytochrome P450 90A1 (sp|Q42569) ; supported by full-length cDNA: Ceres: 36334.		0006118 // electron transport // inferred from electronic annotation /// 0009826 // unidimensional cell growth // inferred from mutant phenotype /// 0010224 // response to UV-B // inferred from genetic interaction /// 0010268 // brassinosteroid homeostasis // inferred from expression pattern /// 0016132 // brassinosteroid biosynthetic process // inferred from mutant phenotype	0005739 // mitochondrion // inferred from electronic annotation /// 0016020 // membrane // inferred from electronic annotation /// 0016021 // integral to membrane // inferred from electronic annotation	0004497 // monooxygenase activity // inferred from electronic annotation /// 0005506 // iron ion binding // inferred from electronic annotation /// 0016491 // oxidoreductase activity // inferred from electronic annotation /// 0019825 // oxygen binding // RCA /// 0020037 // heme binding // inferred from electronic annotation /// 0046872 // metal ion binding // inferred from electronic annotation
10193	255093_s_at	At4g08580		0.416409	0.955125	0.242102		0.0104197	9.57645e-05	0.0285892										At4g08580	putative microfibril-associated protein		---	0005576 // extracellular region // inferred from electronic annotation	---
13071	257971_at	At3g27530		2.50203e-05	0.954788	0.0994319		0.999942	0.000356243	0.402473										At3g27530	unknown protein similar to hypothetical protein GB:CAA07228 from [Cicer arietinum]; supported by cDNA: gi_15810206_gb_AY056118.1_		0006886 // intracellular protein transport // inferred from electronic annotation /// 0048193 // Golgi vesicle transport // ---	0005737 // cytoplasm // inferred from electronic annotation /// 0016020 // membrane // inferred from electronic annotation	0008565 // protein transporter activity // inferred from electronic annotation
14851	259751_at	At1g71030		-0.340116	0.953369	0.508563		0.021221	0.000149556	0.00023495		MYB-related transcription factor family;mitochondrion	0	AT1G71030.1	AT1G71030|F23N20.2|F23N20_2	putative transcription factor; 20982-20139;myb-related 24.7K transcription factor	MGH(blast),TAIR(Mendel);TAIR GO	68408.t07397 myb family transcription factor similar to MybHv5 GI:19055 from [Hordeum vulgare]	68408.t07397 myb family transcription factor similar to MybHv5 GI:19055 from [Hordeum vulgare]	At1g71030	putative transcription factor similar to myb-related transcription factor 24 GB:S71287;supported by full-length cDNA: Ceres:31592.		0006350 // transcription // inferred from electronic annotation /// 0006355 // regulation of transcription, DNA-dependent // --- /// 0006355 // regulation of transcription, DNA-dependent // inferred from electronic annotation /// 0009651 // response to salt stress // inferred from expression pattern /// 0009723 // response to ethylene stimulus // inferred from expression pattern /// 0009737 // re…	0005634 // nucleus // inferred from electronic annotation /// 0005739 // mitochondrion // inferred from electronic annotation	0003677 // DNA binding // --- /// 0003677 // DNA binding // inferred from electronic annotation /// 0003700 // transcription factor activity // inferred from sequence or structural similarity /// 0003700 // transcription factor activity // ---
12018	256918_s_at	At3g18960		0.390848	0.952265	0.957672		0.0181231	3.79114e-05	3.23571e-06		B3 transcription factor family	0	0	0	transcriptional factor B3 family	MGH(TIGR name search)	68410.t02118 transcriptional factor B3 family contains Pfam profile PF02362: B3 DNA binding domain	68410.t02118 transcriptional factor B3 family contains Pfam profile PF02362: B3 DNA binding domain	At3g18960	hypothetical protein similar to hypothetical protein GB:AAC72857 from [Arabidopsis thaliana]		0006355 // regulation of transcription, DNA-dependent // --- /// 0006355 // regulation of transcription, DNA-dependent // inferred from electronic annotation	0005739 // mitochondrion // inferred from electronic annotation	0003677 // DNA binding // --- /// 0003677 // DNA binding // inferred from electronic annotation /// 0003700 // transcription factor activity // ---
5016	249916_at	At5g22880		0.382006	0.949812	0.608056		0.0436573	0.000692333	0.000223896		Histone H2B;DNA binding activity	0	HTB2;AT5G22880.1	AT5G22880|MRN17.11|MRN17_11	An expressed Histone H2B gene on chr 5.	ChromDB;TAIR GO	68412.t02403 histone H2B, putative strong similarity to histone H2B-3 Lycopersicon esculentum GI:3021485, H2B Gossypium hirsutum SP|O22582; contains Pfam profile PF00125 Core histone H2A/H2B/H3/H4	68412.t02403 histone H2B, putative strong similarity to histone H2B-3 Lycopersicon esculentum GI:3021485, H2B Gossypium hirsutum SP|O22582; contains Pfam profile PF00125 Core histone H2A/H2B/H3/H4	At5g22880	histone H2B like protein (emb|CAA69025.1)		0006334 // nucleosome assembly // inferred from electronic annotation /// 0007001 // chromosome organization and biogenesis (sensu Eukaryota) // inferred from electronic annotation	0000786 // nucleosome // inferred from electronic annotation /// 0005634 // nucleus // inferred from electronic annotation /// 0005694 // chromosome // inferred from electronic annotation	0003677 // DNA binding // --- /// 0003677 // DNA binding // inferred from electronic annotation
8069	252969_at	At4g38900		0.346831	0.949252	0.152309		0.0418141	0.000396017	0.185199		bZIP transcription factor family;intracellular	0	AtbZIP29;AT4G38900.1	AL035656,AL161594;F19H22.5|AT4G38900	putative protein,putative protein,bZIP protein	MGH(blast),MGH(literature),Ohio-AtTFDB,TAIR(Mendel);TAIR GO	68411.t04929 bZIP protein vsf-1 protein, Lycopersicon esculentum, PIR2:S52203	68411.t04929 bZIP protein vsf-1 protein, Lycopersicon esculentum, PIR2:S52203	At4g38900	putative protein vsf-1 protein, Lycopersicon esculentum, PIR2:S52203; supported by cDNA: gi_15100048_gb_AF401297.1_AF401297		0006355 // regulation of transcription, DNA-dependent // inferred from electronic annotation	0005634 // nucleus // inferred from electronic annotation	0003677 // DNA binding // --- /// 0003677 // DNA binding // inferred from electronic annotation /// 0003700 // transcription factor activity // inferred from sequence or structural similarity /// 0003700 // transcription factor activity // inferred from electronic annotation /// 0043565 // sequence-specific DNA binding // inferred from electronic annotation /// 0046983 // protein dimerization act…
1422	246322_at	At1g16680		0.0753407	0.949141	-0.0342888		0.707983	0.00017504	0.820916		Homology to DNAJ heatshock protein family	0	0	NM_101528	hypothetical protein	68408.t01766 S-locus protein, putative similar to S-locus protein 5 GI:6069485 from [Brassica rapa]; contains Pfam profile PF00226 DnaJ domain	hypothetical protein	hypothetical protein	At1g16680	S-locus protein, putative similar to S-locus protein 5 GI:6069485 from [Brassica rapa]		0006457 // protein folding // ---	---	0031072 // heat shock protein binding // inferred from electronic annotation /// 0051082 // unfolded protein binding // inferred from electronic annotation
22619	267519_at	At2g30470		0.189397	0.946543	0.345896		0.199006	7.03577e-05	0.0204731		ABI3/VP1-related B3-domain-containing transcription factor family;regulation of transcription, DNA-dependent	0	AT2G30470.1	T6B20.17|T6B20_17|AT2G30470	transcriptional factor B3 family,putative VP1	TIGR name search,Ohio-AtTFDB,TAIR(Mendel);TAIR GO	68409.t03317 transcriptional factor B3 family low similarity to FUSCA3 [Arabidopsis thaliana] GI:3582518; contains Pfam profile PF02362: B3 DNA binding domain	68409.t03317 transcriptional factor B3 family low similarity to FUSCA3 [Arabidopsis thaliana] GI:3582518; contains Pfam profile PF02362: B3 DNA binding domain	At2g30470	putative VP1/ABI3 family regulatory protein		0006355 // regulation of transcription, DNA-dependent // inferred from electronic annotation /// 0009737 // response to abscisic acid stimulus // traceable author statement /// 0009744 // response to sucrose stimulus // traceable author statement	0005634 // nucleus // inferred from direct assay /// 0005739 // mitochondrion // inferred from direct assay	0003677 // DNA binding // inferred from electronic annotation /// 0003700 // transcription factor activity // inferred from sequence or structural similarity /// 0008270 // zinc ion binding // inferred from electronic annotation /// 0016564 // transcriptional repressor activity // inferred from direct assay
4908	249808_at	At5g23890		0.963049	0.94562	0.308918		6.28638e-05	0.000326911	0.0456969		chloroplast	0	AT5G23890.1	AT5G23890|MRO11.7|MRO11_7	0	TAIR GO	68412.t02517 expressed protein	68412.t02517 expressed protein	At5g23890	unknown protein		---	0009535 // chloroplast thylakoid membrane // inferred from direct assay /// 0009941 // chloroplast envelope // inferred from direct assay	---
11888	256788_at	At3g13730		0.133965	0.944237	0.393256		0.401348	0.000124557	0.00342863		Cytochrome P450;cytochrome P450 activity	CYP90D	CYP90D1	NM_112223;AT3G13730	cytochrome P450, putative	TAIR GO	68410.t01514 cytochrome P450, putative (CYP90D) similar to Cytochrome P450 90C1 (ROTUNDIFOLIA3) (SP:Q9M066) [Arabidopsis thaliana]; identical to CYP90D (GI:14971017) [Arabidopsis thaliana]	68410.t01514 cytochrome P450, putative (CYP90D) similar to Cytochrome P450 90C1 (ROTUNDIFOLIA3) (SP:Q9M066) [Arabidopsis thaliana]; identical to CYP90D (GI:14971017) [Arabidopsis thaliana]	At3g13730	cytochrome P450, putative similar to cytochrome P45 GB:BAA37167 from [Arabidopsis thaliana]; supported by cDNA: gi_14971016_dbj_AB066286.1_AB066286		0006118 // electron transport // inferred from electronic annotation /// 0016132 // brassinosteroid biosynthetic process // inferred from mutant phenotype /// 0048366 // leaf development // inferred from genetic interaction /// 0048441 // petal development // inferred from genetic interaction /// 0048443 // stamen development // inferred from genetic interaction	0012505 // endomembrane system // inferred from electronic annotation /// 0016020 // membrane // inferred from electronic annotation	0004497 // monooxygenase activity // inferred from electronic annotation /// 0005506 // iron ion binding // inferred from electronic annotation /// 0016491 // oxidoreductase activity // inferred from electronic annotation /// 0016709 // oxidoreductase activity, acting on paired donors, with incorporation or reduction of molecular oxygen, NADH or NADPH as one donor, and incorporation of one atom o…
2574	247474_at	At5g62280		-0.217204	0.943814	0.351328		0.262969	5.14446e-05	0.00811819										At5g62280	putative protein predicted proteins, Arabidopsis thaliana		---	---	---
3132	248032_at	At5g55860		0.539823	0.943369	0.145224		0.00220984	0.000252018	0.139744		myosin	0	AT5G55860.1	MWJ3_4|MWJ3.4|AT5G55860	0	TAIR GO	68412.t06200 myosin heavy chain-related	68412.t06200 myosin heavy chain-related	At5g55860	myosin heavy chain-like		---	---	---
22144	267044_at	At2g34350		0.296778	0.943092	0.185778		0.0417531	0.000110334	0.27282		Nodulin-like protein family;endomembrane system	0	AT2G34350.1	NM_128987;AT2G34350|F13P17.19|F13P17_19	nodulin-like protein	TAIR GO	68409.t03747 nodulin-related protein	68409.t03747 nodulin-related protein	At2g34350	nodulin-like protein		---	---	---
8351	253251_at	At4g34730		0.559798	0.942673	0.327165		0.00237711	0.000734739	0.0135798		mitochondrion	0	AT4G34730.1	T4L20.310|AT4G34730|T4L20_310	0	TAIR GO	68411.t04407 expressed protein similarity predicted protein, Synechocystis sp., PIR2:S76285	68411.t04407 expressed protein similarity predicted protein, Synechocystis sp., PIR2:S76285	At4g34730	putative protein similarity predicted protein, Synechocystis sp., PIR2:S76285		0006364 // rRNA processing // --- /// 0006364 // rRNA processing // inferred from electronic annotation	0009507 // chloroplast // inferred from electronic annotation	0003723 // RNA binding // --- /// 0003723 // RNA binding // inferred from electronic annotation
16937	261837_s_at	At1g15910		0.293672	0.94117	0.290035		0.042742	0.000462765	0.0331978		putative transcription regulator;transcription regulator activity	0	AT1G15910.1	AT1G15910|T24D18.1|T24D18_1	transcriptional regulator -related similar to transcriptional regulator GI:4836767 from [Zea mays]	TIGR name search;TAIR GO	68408.t01688 transcriptional regulator -related similar to transcriptional regulator GI:4836767 from [Zea mays]	68408.t01688 transcriptional regulator -related similar to transcriptional regulator GI:4836767 from [Zea mays]	At1g15910	transcriptional regulator, putative similar to transcriptional regulator GI:4836767 from [Zea mays]		---	---	---
10108	255008_at	At4g10060		-0.142081	0.940975	0.360607		0.294523	3.7416e-05	0.012461										At4g10060	putative protein hypothetical protein sll1775 - Synechocystis sp.,PIR2:S77106		---	---	---
16540	261440_at	At1g28510		0.0367091	0.940765	0.348809		0.823632	4.51253e-05	0.00441732		mitochondrion	0	AT1G28510.1	AT1G28510|F3M18.5|F3M18_5	0	TAIR GO	68408.t03122 expressed protein	68408.t03122 expressed protein	At1g28510	hypothetical protein predicted by genemark.hmm; supported by full-length cDNA: Ceres: 17148.		---	0005739 // mitochondrion // inferred from electronic annotation	---
462	245362_at	At4g17460		-0.419022	0.939812	-0.202657		0.00337771	7.77584e-05	0.0400706		HB,Homeobox transcription factor family;chloroplast	0	HAT1;AT4G17460.1	FCAALL.65|DL4765W|AT4G17460	68411.m02378 homeobox-leucine zipper protein HAT1 (HD-Zip protein 1) identical to Homeobox-leucine zipper protein HAT1 (SP:P46600) [Arabidopsis thaliana],homeobox-leucine zipper protein HAT1 (HD-Zip prote	MGH(blast),Ohio-AtTFDB,TAIR(Mendel);TAIR GO	68411.t02346 homeobox-leucine zipper protein HAT1 (HD-Zip protein 1) identical to Homeobox-leucine zipper protein HAT1 (SP:P46600) [Arabidopsis thaliana]	68411.t02346 homeobox-leucine zipper protein HAT1 (HD-Zip protein 1) identical to Homeobox-leucine zipper protein HAT1 (SP:P46600) [Arabidopsis thaliana]	At4g17460	homeobox-leucine zipper protein HAT1 (hd-zip protein 1) ;supported by full-length cDNA: Ceres:34167.		0006350 // transcription // inferred from electronic annotation /// 0006355 // regulation of transcription, DNA-dependent // inferred from electronic annotation /// 0045449 // regulation of transcription // inferred from electronic annotation	0005634 // nucleus // inferred from electronic annotation	0003677 // DNA binding // inferred from electronic annotation /// 0003700 // transcription factor activity // inferred from electronic annotation /// 0016563 // transcriptional activator activity // inferred from electronic annotation /// 0043565 // sequence-specific DNA binding // inferred from electronic annotation
804	245704_at	At5g04290		0.405188	0.939504	0.516886		0.0494308	6.53198e-05	0.00152389		putative transcription regulator;transcriptional elongation regulator activity	0	AT5G04290.1	T19N18.20|T19N18_20|AT5G04290	transcriptional elongation regulator activity	TAIR GO	68412.t00386 glycine-rich protein	68412.t00386 glycine-rich protein	At5g04290	glycine-rich protein		0006355 // regulation of transcription, DNA-dependent // inferred from electronic annotation	---	0000166 // nucleotide binding // --- /// 0003711 // transcriptional elongation regulator activity // inferred from electronic annotation
3403	248303_at	At5g53170		0.223856	0.938777	-0.0316005		0.178392	0.000190536	0.854541		Cell division protein FtsH-like protein family;chloroplast	0	AT5G53170.1	NM_124696;MFH8.11|MFH8_11|AT5G53170	cell division protein FtsH protease-like	TAIR GO	68412.t05880 FtsH protease, putative similar to ATP-dependent metalloprotease FtsH1 GI:3600100 from [Mus musculus]	68412.t05880 FtsH protease, putative similar to ATP-dependent metalloprotease FtsH1 GI:3600100 from [Mus musculus]	At5g53170	FtsH protease, putative similar to ATP-dependent metalloprotease FtsH1 GI:3600100 from [Mus musculus]		0006508 // proteolysis // inferred from electronic annotation /// 0009408 // response to heat // inferred from mutant phenotype /// 0009644 // response to high light intensity // inferred from mutant phenotype /// 0010304 // PSII associated light-harvesting complex II catabolic process // traceable author statement /// 0030163 // protein catabolic process // inferred from electronic annotation //…	0005739 // mitochondrion // inferred from direct assay /// 0009507 // chloroplast // inferred from direct assay /// 0016020 // membrane // inferred from electronic annotation	0000166 // nucleotide binding // inferred from electronic annotation /// 0004176 // ATP-dependent peptidase activity // inferred from sequence or structural similarity /// 0004222 // metalloendopeptidase activity // inferred from electronic annotation /// 0005524 // ATP binding // inferred from electronic annotation /// 0008233 // peptidase activity // inferred from electronic annotation /// 0008…
14818	259718_at	At1g61040		0.420228	0.938193	0.676222		0.00727747	4.39803e-05	5.63858e-05		chloroplast	0	AT1G61040.1	AT1G61040|T7P1.17|T7P1_17	0	TAIR GO	68408.t06202 expressed protein	68408.t06202 expressed protein	At1g61040	unknown protein		---	0009507 // chloroplast // inferred from electronic annotation	---
3194	248094_at	At5g55220		0.499497	0.935743	0.0888679		0.00195334	5.65609e-05	0.479858		chloroplast	0	AT5G55220.1	MCO15.17|MCO15_17|AT5G55220	0	TAIR GO	68412.t06128 trigger factor-related protein	68412.t06128 trigger factor-related protein	At5g55220	trigger factor-like protein		0006457 // protein folding // --- /// 0006457 // protein folding // inferred from electronic annotation /// 0015031 // protein transport // inferred from electronic annotation	0009507 // chloroplast // inferred from electronic annotation	0003755 // peptidyl-prolyl cis-trans isomerase activity // --- /// 0003755 // peptidyl-prolyl cis-trans isomerase activity // inferred from electronic annotation /// 0016853 // isomerase activity // inferred from electronic annotation
745	245645_at	At1g24764		0.257267	0.935068	0.374458		0.132487	0.000376094	0.00877163										At1g24764	F5A9.19 unknown protein; similar to ESTs dbj AV529799.1, dbj|AV524005.1		0007010 // cytoskeleton organization and biogenesis // traceable author statement	0005874 // microtubule // inferred from sequence or structural similarity	0008017 // microtubule binding // inferred from sequence or structural similarity
5177	250077_at	At5g16680		0.622801	0.934483	0.530243		0.00182459	3.93339e-05	0.00116158		chloroplast	0	AT5G16680.1	MTG13.4|MTG13_4|AT5G16680	0	TAIR GO	68412.t01757 expressed protein	68412.t01757 expressed protein	At5g16680	putative protein		0006355 // regulation of transcription, DNA-dependent // ---	0005739 // mitochondrion // inferred from electronic annotation	0003677 // DNA binding // --- /// 0005515 // protein binding // inferred from electronic annotation /// 0008270 // zinc ion binding // inferred from electronic annotation
921	245821_at	At1g26270		0.871593	0.93437	0.704018		1.29379e-05	2.67558e-05	5.9293e-05		Acyl Lipid Metabolism	Phosphatidylinositol-4-Kinase g	0	0	unknown protein	http://www.plantbiology.msu.edu/lipids/genesurvey/master_table.htm	68408.t02852 phosphatidylinositol 3- and 4-kinase family similar to phosphatidylinositol 4-kinase type-II beta [Homo sapiens] GI:20159767; contains Pfam profile PF00454: Phosphatidylinositol 3- and 4-kinase	68408.t02852 phosphatidylinositol 3- and 4-kinase family similar to phosphatidylinositol 4-kinase type-II beta [Homo sapiens] GI:20159767; contains Pfam profile PF00454: Phosphatidylinositol 3- and 4-kinase	At1g26270	hypothetical protein similar to putative ubiquitin GI:4415931 from [Arabidopsis thaliana]; supported by cDNA: gi_14334681_gb_AY035014.1_		---	---	0004428 // inositol or phosphatidylinositol kinase activity // --- /// 0016773 // phosphotransferase activity, alcohol group as acceptor // inferred from electronic annotation
2132	247032_at	At5g67240		0.112617	0.934252	0.653039		0.424644	0.00114722	0.000198341		intracellular	0	AT5G67240.1	K21H1.20|K21H1_20|AT5G67240	0	TAIR GO	68412.t07539 exonuclease protein family contains exonuclease domain, Pfam:PF00929	68412.t07539 exonuclease protein family contains exonuclease domain, Pfam:PF00929	At5g67240	putative protein strong similarity to unknown protein (emb|CAB62118.1)		---	0005622 // intracellular // --- /// 0005622 // intracellular // inferred from electronic annotation	0004527 // exonuclease activity // --- /// 0004527 // exonuclease activity // inferred from electronic annotation
7229	252129_at	At3g50890		0.382034	0.933422	0.613122		0.0118002	0.000101497	6.68988e-05		putative transcription regulator;transcription factor activity	0	AT3G50890.1	F18B3.170|AT3G50890	transcription factor activity	TAIR GO	68410.t05083 expressed protein hypothetical protein T8K22.16 - Arabidopsis thaliana, chromosome II BAC T8K22, PIR2:T00609	68410.t05083 expressed protein hypothetical protein T8K22.16 - Arabidopsis thaliana, chromosome II BAC T8K22, PIR2:T00609	At3g50890	putative protein hypothetical protein T8K22.16 - Arabidopsis thaliana, chromosome II BAC T8K22, PIR2:T00609;supported by full-length cDNA: Ceres:20695.		0006350 // transcription // inferred from electronic annotation /// 0006355 // regulation of transcription, DNA-dependent // inferred from electronic annotation /// 0045449 // regulation of transcription // inferred from electronic annotation	0005634 // nucleus // inferred from electronic annotation	0003677 // DNA binding // inferred from sequence or structural similarity /// 0003677 // DNA binding // inferred from electronic annotation /// 0003700 // transcription factor activity // --- /// 0003700 // transcription factor activity // inferred from electronic annotation /// 0043565 // sequence-specific DNA binding // inferred from electronic annotation
1375	246275_at	At4g36540		-0.433557	0.932788	-0.178157		0.00273327	0.000349022	0.124459	BR-BEE2	bHLH,Basic Helix-Loop-Helix family;transcription factor activity	0	AtbHLH58,AtbHLH058;AT4G36540.1	BEE2, BEE2;AP22_3|AT4G36540|AP22.3	putative protein	MGH(literature),Ohio-AtTFDB,TAIR(Mendel);TAIR GO	68411.t04635 expressed protein	68411.t04635 expressed protein	At4g36540	putative protein ; supported by full-length cDNA: Ceres: 123997.		0045449 // regulation of transcription // traceable author statement /// 0045449 // regulation of transcription // inferred from electronic annotation	0005634 // nucleus // inferred from electronic annotation	0003677 // DNA binding // --- /// 0003700 // transcription factor activity // inferred from sequence or structural similarity /// 0003700 // transcription factor activity // --- /// 0030528 // transcription regulator activity // inferred from electronic annotation
15407	260307_at	At1g70620		0.572328	0.931096	0.211749		0.00580634	0.000731896	0.312008										At1g70620	unknown protein similar to unknown protein GB:AAF04878 (Arabidopsis thaliana)		---	---	---
128	245028_at	At2g26570		0.0891038	0.930642	0.0377883		0.519895	2.96504e-05	0.732313										At2g26570	unknown protein		---	---	---
18675	263575_at	At2g17070		-0.12337	0.930291	0.619477		0.558514	0.000763371	0.000675198		chloroplast	0	AT2G17070.1	AT2G17070|F6P23_22|F6P23.22	0	TAIR GO	68409.t01759 hypothetical protein similar to hypothetical protein GB:AAB81671	68409.t01759 hypothetical protein similar to hypothetical protein GB:AAB81671	At2g17070	hypothetical protein similar to hypothetical protein GB:AAB81671		---	0009507 // chloroplast // inferred from electronic annotation	---
14619	259519_at	At1g12270		0.238905	0.928244	-0.0118447		0.0809166	3.05415e-05	0.925972		metabolism	0	AT1G12270.1	F5O11.2|F5O11_2|AT1G12270	0	TAIR GO	68408.t01253 stress inducible protein (sti), putative similar to sti (stress inducible protein) [Glycine max] GI:872116; contains Pfam profile PF00515 TPR Domain	68408.t01253 stress inducible protein (sti), putative similar to sti (stress inducible protein) [Glycine max] GI:872116; contains Pfam profile PF00515 TPR Domain	At1g12270	hypothetical protein		0006950 // response to stress // ---	---	0005488 // binding // inferred from electronic annotation
2262	247162_at	At5g65730		-2.7353	0.928172	-0.617593		1.88711e-08	5.81429e-05	0.000278149		Assembly, Architecture, and Growth;Glycoside Hydrolase Family 16;endomembrane system	Growth modifying proteins	XTH6;AT5G65730.1	NP_569019.1 , CAA16685.1, AAM61529.1, AAM16244.1, AAK73270.1;AT5G65730|MPA24.8|MPA24_8	0	http://cellwall.genomics.purdue.edu/families/index.html;http://afmb.cnrs-mrs.fr/CAZY/acc.html;TAIR GO	68412.t07358 xyloglucan endotransglycosylase, putative similar to endo-xyloglucan transferase GI:2244732 from [Gossypium hirsutum]	68412.t07358 xyloglucan endotransglycosylase, putative similar to endo-xyloglucan transferase GI:2244732 from [Gossypium hirsutum]	At5g65730	xyloglucan endo-transglycosylase-like protein ;supported by full-length cDNA: Ceres:12301.		0005975 // carbohydrate metabolic process // inferred from electronic annotation /// 0006073 // glucan metabolic process // inferred from electronic annotation /// 0008152 // metabolic process // inferred from electronic annotation	0005618 // cell wall // inferred from electronic annotation /// 0012505 // endomembrane system // inferred from electronic annotation /// 0048046 // apoplast // inferred from electronic annotation	0004553 // hydrolase activity, hydrolyzing O-glycosyl compounds // inferred from electronic annotation /// 0016740 // transferase activity // inferred from electronic annotation /// 0016762 // xyloglucan:xyloglucosyl transferase activity // inferred from electronic annotation /// 0016787 // hydrolase activity // inferred from electronic annotation /// 0016798 // hydrolase activity, acting on glyc…
17446	262346_at	At1g63980		-0.0656399	0.927619	0.0835091		0.653409	0.000162115	0.44552		nucleic acid binding activity	0	AT1G63980.1	F22C12.25|F22C12_25|AT1G63980	0	TAIR GO	68408.t06535 expressed protein similar to hypothetical protein GB:AAF07360 from [Arabidopsis thaliana]	68408.t06535 expressed protein similar to hypothetical protein GB:AAF07360 from [Arabidopsis thaliana]	At1g63980	unknown protein similar to hypothetical protein GB:AAF07360 from [Arabidopsis thaliana]; supported by cDNA: gi_15810007_gb_AY054272.1_		---	0005622 // intracellular // --- /// 0005622 // intracellular // inferred from electronic annotation	0003676 // nucleic acid binding // --- /// 0003676 // nucleic acid binding // inferred from electronic annotation
13082	257982_at	At3g20780		0.118274	0.927052	0.128305		0.366606	4.08742e-05	0.358047		ATP binding activity	0	BIN 3;AT3G20780.1	TOP 6B*;AT3G20780|MOE17.8	Brassinosteroid Insensitive; Topoisomerase 6B; Topoisomerase 6B	Meinke et al. Plant Physiology, February 2003, Vol. 131, pp. 409–418;TAIR GO	68410.t02322 topoisomerase 6 subunit B nearly identical to topoisomerase 6 subunit B [Arabidopsis thaliana] GI:12331188	68410.t02322 topoisomerase 6 subunit B nearly identical to topoisomerase 6 subunit B [Arabidopsis thaliana] GI:12331188	At3g20780	unknown protein similar to TYPE II DNA TOPOISOMERASE VI SUBUNIT B GB:O05207 from [Sulfolobus shibatae]		0007389 // pattern specification process // inferred from mutant phenotype /// 0009741 // response to brassinosteroid stimulus // inferred from mutant phenotype /// 0010026 // trichome differentiation // inferred from mutant phenotype /// 0042023 // DNA endoreduplication // inferred from mutant phenotype	0009330 // DNA topoisomerase complex (ATP-hydrolyzing) // inferred from sequence or structural similarity	0003918 // DNA topoisomerase (ATP-hydrolyzing) activity // inferred from sequence or structural similarity /// 0005515 // protein binding // inferred from physical interaction /// 0005524 // ATP binding // inferred from electronic annotation /// 0016853 // isomerase activity // inferred from electronic annotation /// 0042802 // identical protein binding // inferred from physical interaction
11307	256207_at	At1g50920		0.315713	0.925837	0.305681		0.0253375	6.27887e-05	0.00455143		GTP binding activity	0	AT1G50920.1	F8A12.14|AT1G50920|F8A12_14	0	TAIR GO	68408.t05175 GTP-binding protein -related similar to GTP-binding protein NGB [Homo sapiens] GI:4191616	68408.t05175 GTP-binding protein -related similar to GTP-binding protein NGB [Homo sapiens] GI:4191616	At1g50920	GTP-binding protein, putative similar to GTP-binding protein NGB [Homo sapiens] GI:4191616		---	0005634 // nucleus // inferred from electronic annotation	0000166 // nucleotide binding // --- /// 0000166 // nucleotide binding // inferred from electronic annotation /// 0005525 // GTP binding // inferred from electronic annotation
15760	260660_at	At1g19485		0.333502	0.925522	0.699975		0.029553	5.82273e-05	5.22616e-05		putative DNA-binding protein;DNA binding activity	0	AT1G19485.1	AT1G19485	DNA binding activity	TAIR GO	68408.t02144 expressed protein contains Pfam profile: PF00730 HhH-GPD superfamily base excision DNA repair protein	68408.t02144 expressed protein contains Pfam profile: PF00730 HhH-GPD superfamily base excision DNA repair protein	At1g19485	hypothetical protein contains Pfam profile: PF00730 HhH-GPD superfamily base excision DNA repair protein		0006355 // regulation of transcription, DNA-dependent // ---	---	0003677 // DNA binding // ---
16392	261292_at	At1g36940		0.114347	0.925379	0.690185		0.686505	2.67852e-05	0.000748281										At1g36940	hypothetical protein predicted by genemark.hmm		---	---	---
22581	267481_at	At2g02780		0.281451	0.923633	-0.0375355		0.0494655	3.85116e-05	0.730136		LRR VI ;Receptor protein kinase-like family;protein kinase activity	0	AT2G02780.1	NM_126333;T20F6.8|T20F6_8|AT2G02780	putative receptor like protein kinase (PPC:1.15.2);putative receptor-like protein kinase	http://plantsp.sdsc.edu/plantsp/html/families.html;TAIR GO	68409.t00192 leucine-rich repeat transmembrane protein kinase, putative	68409.t00192 leucine-rich repeat transmembrane protein kinase, putative	At2g02780	putative receptor-like protein kinase		0006468 // protein amino acid phosphorylation // --- /// 0006468 // protein amino acid phosphorylation // inferred from electronic annotation /// 0007169 // transmembrane receptor protein tyrosine kinase signaling pathway // ---	0012505 // endomembrane system // inferred from electronic annotation /// 0016021 // integral to membrane // inferred from electronic annotation	0004672 // protein kinase activity // inferred from sequence or structural similarity /// 0004672 // protein kinase activity // inferred from electronic annotation /// 0004674 // protein serine/threonine kinase activity // --- /// 0005524 // ATP binding // --- /// 0005524 // ATP binding // inferred from electronic annotation /// 0016301 // kinase activity // inferred from electronic annotation
13081	257981_at	At3g20770		0.523542	0.923096	0.337838		0.00110162	7.63817e-05	0.00328205		EIN3 transcription factor family;ethylene signaling;Sugar signaling;nucleus	Transcriptional factor;Transcription factor in ethylene signalling	EIN3;ein3;EIN 3	ETHYLENE-INSENSITIVE3;EIN3;ETHYLENE-INSENSITIVE3|AT3G20770	ethylene-insensitive 3 (EIN3),ethylene-insensitive 3 (EIN3);preexisting transcriptional factor;Glucose oversensitive, ethylene insensitive;Ethylene Insensitive; DNA Binding Protein;ETHYLENE-INSENSITIVE3	MGH(literature),MGH(blast),Ohio-AtTFDB,TAIR(Mendel);Meinke et al. Plant Physiology, February 2003, Vol. 131, pp. 409–418;TAIR GO	68410.t02321 ethylene-insensitive 3 (EIN3) identical to GB:AAC49749 from [Arabidopsis thaliana]	68410.t02321 ethylene-insensitive 3 (EIN3) identical to GB:AAC49749 from [Arabidopsis thaliana]	At3g20770	ethylene-insensitive 3 (EIN3) identical to GB:AAC49749 from [Arabidopsis thaliana]		0006350 // transcription // inferred from electronic annotation /// 0006355 // regulation of transcription, DNA-dependent // inferred from electronic annotation /// 0009873 // ethylene mediated signaling pathway // inferred from mutant phenotype /// 0009873 // ethylene mediated signaling pathway // inferred from electronic annotation /// 0009873 // ethylene mediated signaling pathway // traceable…	0005634 // nucleus // inferred from direct assay /// 0005634 // nucleus // inferred from electronic annotation /// 0005634 // nucleus // traceable author statement	0003677 // DNA binding // inferred from electronic annotation /// 0003700 // transcription factor activity // inferred from direct assay /// 0003700 // transcription factor activity // traceable author statement /// 0005515 // protein binding // inferred from physical interaction /// 0030528 // transcription regulator activity // inferred from electronic annotation
8162	253062_at	At4g37590		-0.017042	0.921528	-0.0488019		0.937939	4.51253e-05	0.65862		signal transducer activity	0	AT4G37590.1	F19F18_80|AT4G37590|F19F18.80	0	TAIR GO	68411.t04755 phototropic response protein family contains NPH3 family domain, Pfam:PF03000	68411.t04755 phototropic response protein family contains NPH3 family domain, Pfam:PF03000	At4g37590	putative protein predicted protein, Arabidopsis thaliana; supported by cDNA: gi_15451175_gb_AY054668.1_		0009416 // response to light stimulus // --- /// 0009416 // response to light stimulus // inferred from electronic annotation	---	0004871 // signal transducer activity // --- /// 0004871 // signal transducer activity // inferred from electronic annotation /// 0005515 // protein binding // inferred from electronic annotation
2200	247100_at	At5g66520		-0.0661272	0.921427	-0.154251		0.692199	0.000326648	0.248287		selenium binding activity	0	AT5G66520.1	K1F13_18|K1F13.18|AT5G66520	0	TAIR GO	68412.t07455 pentatricopeptide (PPR) repeat-containing protein contains INTERPRO:IPR002885 PPR repeats	68412.t07455 pentatricopeptide (PPR) repeat-containing protein contains INTERPRO:IPR002885 PPR repeats	At5g66520	selenium-binding protein-like		---	---	---
20186	265086_at	At1g03770		0.451818	0.918501	0.319147		0.00306697	0.000160979	0.0335788										At1g03770	hypothetical protein contains Zinc finger,C3HC4 type (RING finger), motif		---	---	0005515 // protein binding // --- /// 0005515 // protein binding // inferred from electronic annotation /// 0008270 // zinc ion binding // --- /// 0008270 // zinc ion binding // inferred from electronic annotation
8787	253687_at	At4g29520		0.166847	0.918073	0.0913657		0.240077	8.84513e-05	0.461293		endomembrane system	0	AT4G29520.1	AT4G29520|T16L4.30|T16L4_30	0	TAIR GO	68411.t03781 expressed protein	68411.t03781 expressed protein	At4g29520	putative protein ;supported by full-length cDNA: Ceres:142647.		---	0012505 // endomembrane system // inferred from electronic annotation	---
2665	247565_at	At5g61150		0.396701	0.916438	0.632583		0.0560653	0.000260262	0.00145711		putative transcription regulator	0	VIP 4	0	Similar to Yeast Transcriptional Regulator Leo1;Vernalization Independence; Similar to Yeast Transcriptional Regulator Leo1	MGH(literature);Meinke et al. Plant Physiology, February 2003, Vol. 131, pp. 409–418	68412.t06827 VERNALIZATION INDEPENDENCE 4 (VIP4) annotation temporarily based on supporting cDNA gi|21929714|gb|AF490422.1|	68412.t06827 VERNALIZATION INDEPENDENCE 4 (VIP4) annotation temporarily based on supporting cDNA gi|21929714|gb|AF490422.1|	At5g61150	putative protein Atu, Drosophila melanogaster, EMBL:DMU75467		0009910 // negative regulation of flower development // inferred from mutant phenotype /// 0010048 // vernalization response // inferred from mutant phenotype	---	0005515 // protein binding // inferred from sequence or structural similarity
18837	263737_at	At1g60010		0.332989	0.915588	0.391858		0.026791	0.000361382	0.00127593										At1g60010	unknown protein ;supported by full-length cDNA: Ceres:14471.		---	---	---
9537	254437_s_at	At4g20950		-0.118532	0.915246	-0.052688		0.611964	0.000518995	0.775436										At4g20950	putative protein		---	---	---
16433	261333_at	At1g44910		0.237039	0.912739	0.394805		0.105073	0.000415243	0.00609633		chloroplast	0	AT1G44910.1	F27F5.2|AT1G44910	0	TAIR GO	68408.t04641 expressed protein	68408.t04641 expressed protein	At1g44910	hypothetical protein predicted by genemark.hmm		---	0009507 // chloroplast // inferred from electronic annotation	0005515 // protein binding // ---
5333	250233_at	At5g13460		-0.0768685	0.912542	0.0765243		0.604653	0.000100928	0.597067										At5g13460	putative protein weak homology with predicted proteins, Arabidopsis thaliana;supported by full-length cDNA: Ceres:21821.		---	---	0005516 // calmodulin binding // ---
11673	256573_at	At3g14860		0.451193	0.912505	0.110515		0.00214843	5.81429e-05	0.32493		chloroplast	0	AT3G14860.1	AT3G14860|T21E2.13	0	TAIR GO	68410.t01644 expressed protein	68410.t01644 expressed protein	At3g14860	hypothetical protein predicted by genemark.hmm		---	0009507 // chloroplast // inferred from electronic annotation	---
8949	253849_at	At4g28080		0.297423	0.91198	-0.0267621		0.0390739	7.77296e-05	0.813546		ATP binding activity	0	AT4G28080.1	T13J8.190|T13J8_190|AT4G28080	0	TAIR GO	68411.t03613 expressed protein	68411.t03613 expressed protein	At4g28080	putative protein 150-kD protein, Dictyostelium discoideum, gb:U49332		---	0005739 // mitochondrion // inferred from electronic annotation	---
6244	251144_at	At5g01210		0.489796	0.91135	0.847438		0.00157375	8.84513e-05	1.90522e-05		transferase activity	0	AT5G01210.1	F7J8.190|AT5G01210|F7J8_190	0	TAIR GO	68412.t00024 transferase family contains Pfam profile PF02458 transferase family	68412.t00024 transferase family contains Pfam profile PF02458 transferase family	At5g01210	anthranilate N-benzoyltransferase - like protein anthranilate N-benzoyltransferase, clove pink, PIR:T10717; supported by cDNA: gi_15912268_gb_AY056412.1_		---	---	0016740 // transferase activity // --- /// 0016740 // transferase activity // inferred from electronic annotation
19715	264615_at	At1g04590		0.296729	0.910887	0.0198905		0.0247237	3.69918e-05	0.898591		mitochondrion	0	AT1G04590.1	T1G11.16|AT1G04590|T1G11_16	0	TAIR GO	68408.t00398 expressed protein ; isoform contains GG acceptor splice site at intron 7	68408.t00398 expressed protein ; isoform contains GG acceptor splice site at intron 7	At1g04590	unknown protein ; supported by cDNA: gi_13430645_gb_AF360235.1_AF360235		0009793 // embryonic development ending in seed dormancy // non-traceable author statement	0005739 // mitochondrion // inferred from electronic annotation	---
9743	254643_at	At4g18820		0.0314662	0.909607	0.0291601		0.888368	0.000458917	0.873855		chloroplast	0	AT4G18820.1	AT4G18820|F28A21_230|F28A21.230	0	TAIR GO	68411.t02502 expressed protein DNA polymerase III holoenzyme tau subunit, Thermus thermophilus, gb:AF025391	68411.t02502 expressed protein DNA polymerase III holoenzyme tau subunit, Thermus thermophilus, gb:AF025391	At4g18820	putative protein DNA polymerase III holoenzyme tau subunit, Thermus thermophilus, gb:AF025391		---	0009507 // chloroplast // inferred from electronic annotation	0000166 // nucleotide binding // inferred from electronic annotation /// 0017111 // nucleoside-triphosphatase activity // inferred from electronic annotation
18047	262947_at	At1g75750		0.184116	0.909106	0.556185		0.173828	3.57486e-05	0.000235181		endomembrane system	0	AT1G75750.1	AT1G75750|F10A5.6|F10A5_6	0	TAIR GO	68408.t07948 GAST1 protein homolog annotation temporarily based on supporting cDNA gi|887938|gb|U11766.1|ATU11766	68408.t07948 GAST1 protein homolog annotation temporarily based on supporting cDNA gi|887938|gb|U11766.1|ATU11766	At1g75750	unknown protein ;supported by full-length cDNA: Ceres:9435.		0009737 // response to abscisic acid stimulus // inferred from direct assay /// 0009739 // response to gibberellin stimulus // inferred from direct assay /// 0009739 // response to gibberellin stimulus // inferred from mutant phenotype /// 0009741 // response to brassinosteroid stimulus // inferred from mutant phenotype /// 0009826 // unidimensional cell growth // traceable author statement	0009505 // cellulose and pectin-containing cell wall // inferred from direct assay	---
22338	267238_at	At2g44130		0.00987807	0.908663	0.238436		0.961109	5.0663e-05	0.0748811		F-box (FBX)	D	0	0	0	Jennifer M. Gagne et al. PNAS August 20, 2002 vol. 99 no. 17 11519–11524	68409.t04883 Kelch repeat containing F-box protein family very low similarity to SP|Q9ER30 Kelch-related protein 1 (Sarcosin) {Rattus norvegicus}; contains Pfam profiles PF01344: Kelch motif, PF00646: F-box domain	68409.t04883 Kelch repeat containing F-box protein family very low similarity to SP|Q9ER30 Kelch-related protein 1 (Sarcosin) {Rattus norvegicus}; contains Pfam profiles PF01344: Kelch motif, PF00646: F-box domain	At2g44130	unknown protein ;supported by full-length cDNA: Ceres:6950.		---	---	---
675	245575_at	At4g14760		0.402544	0.908278	0.365286		0.0532647	0.000302519	0.0128654										At4g14760	centromere protein homolog		---	0016020 // membrane // inferred from electronic annotation	---
3627	248527_at	At5g50740		-0.100423	0.907371	0.0445495		0.488305	2.82442e-05	0.678913		heavy metal ion transport	0	AT5G50740.1	MFB16.14|AT5G50740|MFB16_14	0	TAIR GO	68412.t05586 copper chaperone (CCH)-related low similarity to copper homeostasis factor [GI:3168840][PMID: 9701579]; similar to farnesylated protein ATFP3 [GI:4097547]; contains Pfam profile PF00403: Heavy-metal-associated domain	68412.t05586 copper chaperone (CCH)-related low similarity to copper homeostasis factor [GI:3168840][PMID: 9701579]; similar to farnesylated protein ATFP3 [GI:4097547]; contains Pfam profile PF00403: Heavy-metal-associated domain	At5g50740	putative protein contains similarity to ATFP3		0030001 // metal ion transport // inferred from electronic annotation	---	0046872 // metal ion binding // --- /// 0046872 // metal ion binding // inferred from electronic annotation
2452	247352_at	At5g63650		1.50122	0.906164	1.6661		4.97959e-07	0.000365855	5.72093e-07		SNF1-related Protein Kinase (SnRK) ;protein serine/threonine kinase activity	0	AT5G63650.1	MBK5_13|AT5G63650|MBK5.13	SNF1-related Protein Kinase, subfamily 2 (ppc:4.2.4)	http://plantsp.sdsc.edu/plantsp/html/families.html;TAIR GO	68412.t07110 serine/threonine protein kinase, putative similar to serine/threonine-protein kinase ASK2[Arabidopsis thaliana], SWISS-PROT:P43292; contains protein kinase domain, Pfam:PF00069	68412.t07110 serine/threonine protein kinase, putative similar to serine/threonine-protein kinase ASK2[Arabidopsis thaliana], SWISS-PROT:P43292; contains protein kinase domain, Pfam:PF00069	At5g63650	serine/threonine-protein kinase ;supported by full-length cDNA: Ceres:39888.		0006468 // protein amino acid phosphorylation // inferred from electronic annotation /// 0006970 // response to osmotic stress // inferred from direct assay /// 0009651 // response to salt stress // inferred from direct assay	---	0000166 // nucleotide binding // inferred from electronic annotation /// 0004672 // protein kinase activity // inferred from electronic annotation /// 0004674 // protein serine/threonine kinase activity // inferred from electronic annotation /// 0005524 // ATP binding // inferred from electronic annotation /// 0016301 // kinase activity // inferred from direct assay /// 0016301 // kinase activity…
18230	263130_at	At1g78650		0.119573	0.906111	0.0352074		0.452791	3.7416e-05	0.744145										At1g78650	hypothetical protein predicted by genscan+;supported by full-length cDNA: Ceres:205976.		---	---	---
6720	251620_at	At3g58060		0.82944	0.904579	0.500351		0.000199125	5.51121e-05	0.000620057		CDF(Cation Diffusion Facilitator);cation transport	0	AtMTPd1;AT3G58060.1	NP_191365,15230938,At3g58060,CDF12,MTPc3;T10K17.270|AT3G58060	MTPd1- putative transport protein	http://plantst.sdsc.edu/;TAIR GO	68410.t05880 cation efflux family protein/metal tolerance protein, putative (MTPc3) member of the cation diffusion facilitator (CDF) family, or cation efflux (CE) family, PMID:11500563	68410.t05880 cation efflux family protein/metal tolerance protein, putative (MTPc3) member of the cation diffusion facilitator (CDF) family, or cation efflux (CE) family, PMID:11500563	At3g58060	putative protein hypothetical protein F12L6.11 - Arabidopsis thaliana, PIR:T00555		0006810 // transport // inferred from electronic annotation /// 0006812 // cation transport // --- /// 0006812 // cation transport // inferred from electronic annotation	0005773 // vacuole // inferred from electronic annotation /// 0016020 // membrane // --- /// 0016020 // membrane // inferred from electronic annotation /// 0016021 // integral to membrane // inferred from electronic annotation	0008324 // cation transporter activity // --- /// 0008324 // cation transporter activity // inferred from electronic annotation /// 0015562 // efflux permease activity // --- /// 0046872 // metal ion binding // inferred from electronic annotation
3274	248174_at	At5g54600		0.153669	0.901448	0.370363		0.25392	5.79878e-05	0.00222059		structural constituent of ribosome	0	AT5G54600.1	AT5G54600|MRB17_10|MRB17.10	0	TAIR GO	68412.t06051 50S ribosomal protein L24, chloroplast precursor (CL24)	68412.t06051 50S ribosomal protein L24, chloroplast precursor (CL24)	At5g54600	50S ribosomal protein L24, chloroplast precursor ;supported by full-length cDNA: Ceres:27973.		0006412 // translation // --- /// 0006412 // translation // inferred from electronic annotation	0005622 // intracellular // inferred from electronic annotation /// 0005840 // ribosome // inferred from electronic annotation /// 0009507 // chloroplast // inferred from electronic annotation /// 0015934 // large ribosomal subunit // --- /// 0030529 // ribonucleoprotein complex // inferred from electronic annotation	0003723 // RNA binding // inferred from electronic annotation /// 0003735 // structural constituent of ribosome // --- /// 0003735 // structural constituent of ribosome // inferred from electronic annotation /// 0019843 // rRNA binding // inferred from electronic annotation
22003	266903_at	At2g34570		0.353019	0.901388	0.646943		0.0205237	0.00040003	0.000233494		mitochondrion	0	AT2G34570.1	T31E10.9|AT2G34570|T31E10_9	0	TAIR GO	68409.t03784 expressed protein	68409.t03784 expressed protein	At2g34570	hypothetical protein predicted by genscan		---	0005739 // mitochondrion // inferred from electronic annotation	---
21308	266208_at	At2g27760		0.338722	0.900865	0.121658		0.0561148	0.00023595	0.542336	CK-AtIPT2 (tRNA)	nucleus	0	AT2G27760	AT2G27760|F15K20_14|F15K20.14	0	TAIR GO	68409.t03007 tRNA isopentenylpyrophosphate transferase -related	68409.t03007 tRNA isopentenylpyrophosphate transferase -related	At2g27760	putative tRNA isopentenylpyrophosphate transferase ; supported by cDNA: gi_12383201_gb_AF109376.2_AF109376		0008033 // tRNA processing // inferred from electronic annotation /// 0009691 // cytokinin biosynthetic process // inferred from direct assay /// 0009691 // cytokinin biosynthetic process // inferred from genetic interaction	0005622 // intracellular // inferred from electronic annotation /// 0005829 // cytosol // inferred from direct assay	0000166 // nucleotide binding // inferred from electronic annotation /// 0003676 // nucleic acid binding // inferred from electronic annotation /// 0004811 // tRNA isopentenyltransferase activity // inferred from genetic interaction /// 0004811 // tRNA isopentenyltransferase activity // inferred from electronic annotation /// 0005524 // ATP binding // inferred from electronic annotation /// 00082…
20410	265310_at	At2g20280		0.567961	0.900859	0.216751		0.000934125	0.000359078	0.0404292		nucleic acid binding activity	0	AT2G20280.1	AT2G20280|F11A3_17|F11A3.17	0	TAIR GO	68409.t02134 hypothetical protein	68409.t02134 hypothetical protein	At2g20280	hypothetical protein predicted by genefinder		---	---	0003676 // nucleic acid binding // --- /// 0003676 // nucleic acid binding // inferred from electronic annotation /// 0008270 // zinc ion binding // inferred from electronic annotation
13012	257912_at	At3g25500		0.0939387	0.899	-0.0784902		0.584416	7.20085e-05	0.552119		actin binding activity	0	AT3G25500.1	AT3G25500|MWL2.16	0	TAIR GO	68410.t02840 formin homology 2 (FH2) domain-containing protein contains formin homology 2 domain, Pfam:PF02181	68410.t02840 formin homology 2 (FH2) domain-containing protein contains formin homology 2 domain, Pfam:PF02181	At3g25500	formin-like protein AHF1 identical to formin-like protein AHF1 GB:AAF14548 from [Arabidopsis thaliana]; supported by cDNA: gi_6503009_gb_AF174427.1_AF174427		0016043 // cellular component organization and biogenesis // inferred from electronic annotation /// 0030036 // actin cytoskeleton organization and biogenesis // inferred from direct assay /// 0030036 // actin cytoskeleton organization and biogenesis // traceable author statement /// 0030036 // actin cytoskeleton organization and biogenesis // inferred from electronic annotation	0016020 // membrane // inferred from direct assay	0003779 // actin binding // inferred from electronic annotation /// 0005515 // protein binding // inferred from physical interaction /// 0051015 // actin filament binding // inferred from direct assay
4306	249206_at	At5g42630		-0.209633	0.898495	0.18859		0.153084	0.000206578	0.143219		G2-like transcription factor family, GARP;transcription factor activity	0	AT5G42630.1	MFO20.5|MFO20_5|AT5G42630	putative protein	Ohio-AtTFDB,TAIR(Mendel);TAIR GO	68412.t04611 myb family transcription factor contains Pfam profile: PF00249 myb-like DNA-binding domain	68412.t04611 myb family transcription factor contains Pfam profile: PF00249 myb-like DNA-binding domain	At5g42630	putative protein similar to unknown protein (gb|AAF63176.1)supported by full-length cDNA: Ceres:114074.		0045449 // regulation of transcription // inferred from electronic annotation /// 0045449 // regulation of transcription // traceable author statement /// 0048481 // ovule development // inferred from mutant phenotype	---	0003677 // DNA binding // inferred from electronic annotation
5925	250825_at	At5g05210		0.342519	0.897371	0.440442		0.00971101	0.000258435	0.000920459										At5g05210	putative protein similar to unknown protein (gb|AAC73025.1); supported by cDNA: gi_14532515_gb_AY039882.1_		---	---	---
21580	266480_at	At2g31130		0.692341	0.894921	0.357517		0.00142957	0.00144478	0.0489491										At2g31130	unknown protein ; supported by cDNA: gi_16612316_gb_AF439849.1_AF439849		---	---	---
20176	265076_at	At1g55490		0.858652	0.89366	0.707695		1.57151e-05	4.60683e-05	2.38192e-05		chloroplast	0	AT1G55490.1	AT1G55490|T5A14.11|T5A14_11	0	TAIR GO	68408.t05731 RuBisCo subunit binding-protein beta subunit/60 kDa chaperonin beta subunit identical to SWISS-PROT:P21240- RuBisCO subunit binding-protein beta subunit, chloroplast precursor (60 kDa chaperonin beta subunit, CPN-60 beta) [Arabidopsis thaliana]	68408.t05731 RuBisCo subunit binding-protein beta subunit/60 kDa chaperonin beta subunit identical to SWISS-PROT:P21240- RuBisCO subunit binding-protein beta subunit, chloroplast precursor (60 kDa chaperonin beta subunit, CPN-60 beta) [Arabidopsis thaliana]	At1g55490	Rubisco subunit binding-protein beta subunit identical to chaperonin 60 beta precursor GB:JT0901 from [Arabidopsis thaliana]; supported by cDNA: gi_14423415_gb_AF386945.1_AF386945		0006457 // protein folding // traceable author statement /// 0006457 // protein folding // inferred from electronic annotation /// 0008219 // cell death // inferred from mutant phenotype /// 0009627 // systemic acquired resistance // inferred from mutant phenotype /// 0044267 // cellular protein metabolic process // inferred from electronic annotation /// 0051085 // chaperone cofactor-dependent p…	0009507 // chloroplast // non-traceable author statement /// 0009507 // chloroplast // inferred from electronic annotation	0000166 // nucleotide binding // inferred from electronic annotation /// 0005515 // protein binding // inferred from electronic annotation /// 0005524 // ATP binding // inferred from electronic annotation /// 0051082 // unfolded protein binding // inferred from electronic annotation
16231	261131_at	At1g19835		0.13754	0.893424	0.373657		0.498805	0.0002308	0.0351602										At1g19835	unknown protein		---	---	---
10893	255793_at	At2g33250		0.249781	0.89336	0.023834		0.0616395	0.000137793	0.841172		chloroplast	0	AT2G33250.1	F25I18_1|AT2G33250|F25I18.1	0	TAIR GO	68409.t03633 expressed protein	68409.t03633 expressed protein	At2g33250	Expressed protein ; supported by cDNA: gi_15010591_gb_AY045597.1_		---	0009507 // chloroplast // inferred from electronic annotation	---
16407	261307_at	At1g48520		0.170937	0.89328	0.120851		0.214079	6.53198e-05	0.363354		mitochondrion	0	AT1G48520	AT1G48520|T1N15.14|T1N15_14	0	TAIR GO	68408.t04895 Glu-tRNA(Gln) amidotransferase subunit B; nuclear gene for chloroplast product annotation temporarily based on supporting cDNA gi|11078539|gb|AF239836.1|AF239836	68408.t04895 Glu-tRNA(Gln) amidotransferase subunit B; nuclear gene for chloroplast product annotation temporarily based on supporting cDNA gi|11078539|gb|AF239836.1|AF239836	At1g48520	unknown protein similar to Glu-tRNAGln amidotransferase subunit B GB:AAB83965; supported by cDNA: gi_11078539_gb_AF239836.1_AF239836		0006412 // translation // inferred from electronic annotation /// 0006424 // glutamyl-tRNA aminoacylation // RCA	0005739 // mitochondrion // inferred from electronic annotation	0016740 // transferase activity // inferred from electronic annotation /// 0016874 // ligase activity // inferred from electronic annotation /// 0016884 // carbon-nitrogen ligase activity, with glutamine as amido-N-donor // inferred from electronic annotation /// 0017068 // glutamyl-tRNA(Gln) amidotransferase activity // inferred from electronic annotation
9008	253908_at	At4g27260		0.0767442	0.8911	0.290851		0.616813	7.68035e-05	0.0240839	AUXIN-GH3-5/AtGH3a	Acyl-activating enzymes (AAE)	Clade III	GH3 5	–	IAA/SA adenylase	Shockey et al. Plant Physiology, June 2003, Vol. 132, pp. 1065–1076	68411.t03511 GH3 like protein GH3 protein, Glycine max., PIR2:S17433	68411.t03511 GH3 like protein GH3 protein, Glycine max., PIR2:S17433	At4g27260	GH3 like protein GH3 protein, Glycine max., PIR2:S17433		0009733 // response to auxin stimulus // inferred from mutant phenotype /// 0010252 // auxin homeostasis // traceable author statement	---	0010279 // indole-3-acetic acid amido synthetase // inferred from direct assay /// 0016874 // ligase activity // inferred from electronic annotation
8453	253353_at	At4g33730		-1.08833	0.890081	0.264881		0.000150077	6.02626e-05	0.0299439		endomembrane system	0	AT4G33730.1	T16L1.220|AT4G33730|T16L1_220	0	TAIR GO	68411.t04284 pathogenesis-related protein, putative similar to SP|P33154 Pathogenesis-related protein 1 precursor (PR-1) {Arabidopsis thaliana}; contains Pfam profile PF00188: SCP-like extracellular protein	68411.t04284 pathogenesis-related protein, putative similar to SP|P33154 Pathogenesis-related protein 1 precursor (PR-1) {Arabidopsis thaliana}; contains Pfam profile PF00188: SCP-like extracellular protein	At4g33730	pathogenesis-related protein - like pathogenesis-related protein 1 precursor, 17.6K, Arabidopsis thaliana, PIR2:JQ1693		---	0005576 // extracellular region // --- /// 0005576 // extracellular region // inferred from electronic annotation	---
16792	261692_at	At1g08450		0.386065	0.890022	-0.0276894		0.0215113	0.00016244	0.839156		calcium ion storage activity	0	AT1G08450.1	AT1G08450|T27G7_13|T27G7.13	0	TAIR GO	68408.t00824 calreticulin 3 (CRT3) identical to similar to SP|O04153 Calreticulin 3 precursor {Arabidopsis thaliana}	68408.t00824 calreticulin 3 (CRT3) identical to similar to SP|O04153 Calreticulin 3 precursor {Arabidopsis thaliana}	At1g08450	calreticulin, putative similar to calreticulin GB:AAC49697 GI:2052383 from [Arabidopsis thaliana]; supported by cDNA: gi_2052382_gb_U66345.1_ATU66345		0006457 // protein folding // inferred from electronic annotation	0005783 // endoplasmic reticulum // inferred from electronic annotation /// 0012505 // endomembrane system // inferred from electronic annotation	0005509 // calcium ion binding // inferred from electronic annotation /// 0005529 // sugar binding // inferred from electronic annotation /// 0008270 // zinc ion binding // inferred from electronic annotation /// 0046872 // metal ion binding // inferred from electronic annotation /// 0051082 // unfolded protein binding // inferred from electronic annotation
5748	250648_at	At5g06760		2.67869	0.888167	2.12469		1.04655e-09	9.55195e-05	7.89706e-08										At5g06760	late embryogenesis abundant protein LEA like ; supported by cDNA: gi_15293004_gb_AY050936.1_		0009790 // embryonic development // inferred from electronic annotation /// 0009793 // embryonic development ending in seed dormancy // ---	---	---
17051	261951_at	At1g64490		0.129071	0.887998	0.522259		0.400274	0.00184894	0.00182263										At1g64490	hypothetical protein predicted by genemark.hmm;supported by full-length cDNA: Ceres:119546.		---	---	---
12452	257352_at	At2g34900		0.781098	0.886491	0.703084		0.000161485	0.000477754	0.000226263		Global transcription factor group E (BDF1-FSH-RING3 homologs)	0	GTE1	0	Homologous to yeast BDF & human RING3 bromodomain proteins, which have two bromo domains. GTE1 has a single bromo domain.	ChromDB	68409.t03819 RING3 protein -related	68409.t03819 RING3 protein -related	At2g34900	putative RING3 protein		0010030 // positive regulation of seed germination // inferred from mutant phenotype	0005634 // nucleus // inferred from direct assay	0003677 // DNA binding // RCA
435	245335_at	At4g16160		3.65139	0.886035	3.83442		1.47026e-09	0.000129837	4.98049e-10										At4g16160	pore protein homolog ;supported by full-length cDNA: Ceres:5714.		0015031 // protein transport // inferred from electronic annotation	0005743 // mitochondrial inner membrane // inferred from electronic annotation /// 0005744 // mitochondrial inner membrane presequence translocase complex // RCA	0008565 // protein transporter activity // inferred from electronic annotation /// 0015450 // protein translocase activity // RCA
210	245110_at	At2g41550		0.446235	0.88539	0.631393		0.00253959	0.00102739	0.000279069										At2g41550	hypothetical protein predicted by genefinder		---	---	---
16991	261891_at	At1g80790		0.192675	0.884338	0.254589		0.194716	0.00019551	0.0336884		putative transcription regulator;transcription regulator activity	0	AT1G80790.1	AT1G80790|F23A5_14|F23A5.14	transcriptional regulator -related similar to transcriptional regulator GI:4836767 [Zea mays]	TIGR name search;TAIR GO	68408.t08537 transcriptional regulator -related similar to transcriptional regulator GI:4836767 [Zea mays]	68408.t08537 transcriptional regulator -related similar to transcriptional regulator GI:4836767 [Zea mays]	At1g80790	transcriptional regulator, putative similar to transcriptional regulator GI:4836767 [Zea mays]		---	---	---
14981	259881_at	At1g76820		0.598059	0.883653	0.674426		0.000891211	0.000986086	0.000270518		translation initiation factor activity	0	AT1G76820.1	AT1G76820|F28O16.19|F28O16_19	0	TAIR GO	68408.t08075 expressed protein	68408.t08075 expressed protein	At1g76820	Expressed protein ; supported by cDNA: gi_14190522_gb_AF380661.1_AF380661		0006413 // translational initiation // inferred from electronic annotation	0005622 // intracellular // inferred from electronic annotation	0003743 // translation initiation factor activity // inferred from electronic annotation /// 0003924 // GTPase activity // inferred from electronic annotation /// 0005525 // GTP binding // inferred from electronic annotation
5886	250786_at	At5g05540		0.296216	0.883373	0.222585		0.129425	0.00019248	0.0860759		nucleic acid binding activity	0	AT5G05540.1	AT5G05540|MOP10.8|MOP10_8	0	TAIR GO	68412.t00548 exonuclease protein family contains exonuclease domain, Pfam:PF00929	68412.t00548 exonuclease protein family contains exonuclease domain, Pfam:PF00929	At5g05540	putative protein strong similarity to unknown protein (emb|CAB62118.1)		---	0005622 // intracellular // --- /// 0005622 // intracellular // inferred from electronic annotation	0004527 // exonuclease activity // --- /// 0004527 // exonuclease activity // inferred from electronic annotation
18153	263053_at	At2g13440		0.0334176	0.883085	-0.0135677		0.890751	0.000365855	0.949153		electron transport	0	AT2G13440.1	T26C18.3|T26C18_3|AT2G13440	0	TAIR GO	68409.t01336 glucose-inhibited division protein A family similar to GidA from Pseudomonas syringae [GI:10764670]; contains Pfam profile PF01134 Glucose inhibited division protein A	68409.t01336 glucose-inhibited division protein A family similar to GidA from Pseudomonas syringae [GI:10764670]; contains Pfam profile PF01134 Glucose inhibited division protein A	At2g13440	similar to glucose inhibited division protein A from prokaryotes		0006118 // electron transport // inferred from electronic annotation /// 0008033 // tRNA processing // inferred from electronic annotation	0009507 // chloroplast // inferred from electronic annotation	0015036 // disulfide oxidoreductase activity // inferred from electronic annotation /// 0016491 // oxidoreductase activity // inferred from electronic annotation /// 0050660 // FAD binding // inferred from electronic annotation
16279	261179_at	At1g04985		0.187359	0.88304	0.386587		0.206909	0.000151085	0.00226803		mitochondrion	0	AT1G04985.1	F13M7.2|F13M7_2|AT1G04985	0	TAIR GO	68408.t00439 expressed protein	68408.t00439 expressed protein	At1g04985	unknown protein		---	0005739 // mitochondrion // inferred from electronic annotation	---
12453	257353_at	At2g23050		-0.461268	0.882667	-0.155695		0.0116079	0.000192723	0.206448		signal transducer activity	0	AT2G23050.1	AT2G23050|F21P24.11|F21P24_11	0	TAIR GO	68409.t02459 expressed protein	68409.t02459 expressed protein	At2g23050	hypothetical protein predicted by genscan		0009416 // response to light stimulus // --- /// 0009416 // response to light stimulus // inferred from electronic annotation	---	0004871 // signal transducer activity // --- /// 0004871 // signal transducer activity // inferred from electronic annotation /// 0005515 // protein binding // inferred from electronic annotation
17602	262502_at	At1g21600		0.0699053	0.882445	0.16485		0.620203	5.91363e-05	0.0816436		chloroplast	0	AT1G21600.1	F24J8.20|AT1G21600	0	TAIR GO	68408.t02398 expressed protein similar to hypothetical protein GB:AAD41412 GI:5263310 from [Arabidopsis thaliana]	68408.t02398 expressed protein similar to hypothetical protein GB:AAD41412 GI:5263310 from [Arabidopsis thaliana]	At1g21600	unknown protein similar to hypothetical protein GB:AAD41412 GI:5263310 from (Arabidopsis thaliana); supported by cDNA: gi_13265575_gb_AF324715.2_AF324715		0042793 // transcription from plastid promoter // inferred from mutant phenotype /// 0045893 // positive regulation of transcription, DNA-dependent // inferred from mutant phenotype	0009508 // plastid chromosome // inferred from direct assay	---
3209	248109_at	At5g55310		0.305854	0.881937	0.285679		0.0263916	6.77049e-05	0.011425		DNA topoisomerase type I activity	0	AT5G55310.1	MTE17.2|MTE17_2|AT5G55310	0	TAIR GO	68412.t06138 DNA topoisomerase I	68412.t06138 DNA topoisomerase I	At5g55310	DNA topoisomerase I		0006265 // DNA topological change // inferred from sequence or structural similarity /// 0006265 // DNA topological change // inferred from electronic annotation /// 0010016 // shoot morphogenesis // inferred from mutant phenotype /// 0048439 // flower morphogenesis // inferred from mutant phenotype /// 0048645 // organ formation // inferred from mutant phenotype	0005694 // chromosome // inferred from electronic annotation	0003677 // DNA binding // inferred from electronic annotation /// 0003917 // DNA topoisomerase type I activity // inferred from genetic interaction /// 0003917 // DNA topoisomerase type I activity // inferred from electronic annotation /// 0003918 // DNA topoisomerase (ATP-hydrolyzing) activity // inferred from electronic annotation /// 0016853 // isomerase activity // inferred from electronic an…
8638	253538_at	At4g31460		0.496673	0.881847	0.340218		0.00324903	0.000204315	0.0255346		structural constituent of ribosome	0	AT4G31460.1	F3L17_30|AT4G31460|F3L17.30	0	TAIR GO	68411.t04005 expressed protein ribosomal protein YmL14 precursor, mitochondrial - Saccharomyces cerevisiae,PIR2:S50921	68411.t04005 expressed protein ribosomal protein YmL14 precursor, mitochondrial - Saccharomyces cerevisiae,PIR2:S50921	At4g31460	putative protein ribosomal protein YmL14 precursor, mitochondrial - Saccharomyces cerevisiae,PIR2:S50921;supported by full-length cDNA: Ceres:38533.		0006412 // translation // inferred from electronic annotation	0005622 // intracellular // inferred from electronic annotation /// 0005840 // ribosome // inferred from electronic annotation	0003735 // structural constituent of ribosome // --- /// 0003735 // structural constituent of ribosome // inferred from electronic annotation
20150	265050_at	At1g52070		-1.07114	0.881658	0.0421908		1.11182e-05	0.000113546	0.762264		JA	0	0	0	jacalin lectin family	68408.t05314 jacalin lectin family similar to myrosinase-binding protein homolog [Arabidopsis thaliana] GI:2997767; contains Pfam profile PF01419 jacalin-like lectin domain	unknown protein	unknown protein	At1g52070	jasmonate inducible protein, putative similar to jasmonate inducible protein GI:9279641 from [Arabidopsis thaliana]		---	0012505 // endomembrane system // inferred from electronic annotation	---
9175	254075_at	At4g25470		0.102875	0.881551	2.72578		0.574999	0.000337186	3.86991e-09		AP2/EREBP, APETALA2/Ethylene-responsive element binding protein family;transcriptional activator activity	0	CBF2	DREB1C;DRE/CRT-BINDING PROTEIN|AT4G25470	DRE binding protein (DREB1C)	MGH(stress-consortium),MGH(blast),Ohio-AtTFDB,TAIR(Mendel);TAIR GO	68411.t03292 DRE binding protein (DREB1C) identical to DREB1C GI:3738228 from [Arabidopsis thaliana]; supported by cDNA:gi_3738227_dbj_AB007789.1_AB007789	68411.t03292 DRE binding protein (DREB1C) identical to DREB1C GI:3738228 from [Arabidopsis thaliana]; supported by cDNA:gi_3738227_dbj_AB007789.1_AB007789	At4g25470	DRE CRT-binding protein DREB1C involved in low-temperature-responsive gene expression00; supported by cDNA: gi_3738227_dbj_AB007789.1_AB007789		0006350 // transcription // inferred from electronic annotation /// 0006355 // regulation of transcription, DNA-dependent // inferred from electronic annotation /// 0009409 // response to cold // inferred from expression pattern /// 0009631 // cold acclimation // inferred from mutant phenotype	0005634 // nucleus // inferred from electronic annotation	0003677 // DNA binding // inferred from electronic annotation /// 0003700 // transcription factor activity // inferred from electronic annotation /// 0016563 // transcriptional activator activity // inferred from sequence or structural similarity
2982	247882_at	At5g57785		0.215444	0.881373	0.692196		0.0712691	0.0002308	2.98696e-05		mitochondrion	0	AT5G57785.1	AT5G57785	0	TAIR GO	68412.t06436 expressed protein	68412.t06436 expressed protein	At5g57785	Expressed protein ; supported by full-length cDNA: Ceres: 267411.		---	0005739 // mitochondrion // inferred from electronic annotation	---
4150	249050_at	At5g44290		0.0653738	0.880889	0.117445		0.721252	0.000245453	0.386006		CDC2 Kinase ;cyclin-dependent protein kinase activity	0	AT5G44290.1	K9L2.5|AT5G44290|K9L2_5	cyclin-dependent protein kinase like protein (ppc:4.5.2)	http://plantsp.sdsc.edu/plantsp/html/families.html;TAIR GO	68412.t04813 cyclin-dependent protein kinase-related protein	68412.t04813 cyclin-dependent protein kinase-related protein	At5g44290	cyclin-dependent protein kinase-like protein ; supported by cDNA: gi_15983484_gb_AF424617.1_AF424617		0006468 // protein amino acid phosphorylation // inferred from electronic annotation	0009507 // chloroplast // inferred from electronic annotation	0000166 // nucleotide binding // inferred from electronic annotation /// 0004672 // protein kinase activity // inferred from electronic annotation /// 0004674 // protein serine/threonine kinase activity // inferred from electronic annotation /// 0005524 // ATP binding // inferred from electronic annotation /// 0016301 // kinase activity // --- /// 0016301 // kinase activity // inferred from elect…
14739	259639_at	At1g52380		0.366789	0.880645	0.21497		0.0555309	0.000281678	0.15641										At1g52380	unknown protein ;supported by full-length cDNA: Ceres:25703.		0046907 // intracellular transport // inferred from electronic annotation	---	---
11401	256301_at	At1g69510		0.585156	0.880632	0.638198		0.00257018	4.21216e-05	0.000135489										At1g69510	unknown protein ;supported by full-length cDNA: Ceres:10857.		---	---	---
16716	261616_at	At1g33060		0.336194	0.879504	0.0921215		0.046608	9.39243e-05	0.47955		NAC domain transcription factor family;transcription factor activity	0	AT1G33060.1	AT1G33060|T9L6.13|T9L6_13	NAC domain containing protein, putative	Ohio-AtTFDB,TAIR(Mendel);TAIR GO	68408.t03628 No apical meristem (NAM) protein family similar to NAC1 GB:AAF68626 GI:7716952 from (Medicago truncatula)	68408.t03628 No apical meristem (NAM) protein family similar to NAC1 GB:AAF68626 GI:7716952 from (Medicago truncatula)	At1g33060	NAC domain containing protein, putative similar to NAC1 GB:AAF68626 GI:7716952 from [Medicago truncatula]		0007275 // multicellular organismal development // --- /// 0045449 // regulation of transcription // inferred from electronic annotation	---	0003677 // DNA binding // inferred from electronic annotation /// 0003700 // transcription factor activity // inferred from sequence or structural similarity
7885	252785_at	At3g42660		0.257635	0.878715	0.437994		0.176015	0.000469046	0.00392842										At3g42660	putative protein AND-1 protein - Homo sapiens, EMBL:AJ006266		---	---	0000166 // nucleotide binding // ---
15382	260282_at	At1g80410		-0.0544045	0.878709	-0.388216		0.832069	7.15794e-05	0.00199567		acetyltransferase activity	0	AT1G80410.1	AT1G80410|T21F11_26|T21F11.26	0	TAIR GO	68408.t08480 acetyltransferase - related low similarity to acetyltransferase Tubedown-1 [Mus musculus] GI:8497318, N-TERMINAL ACETYLTRANSFERASE GB:P12945 from (Saccharomyces cerevisiae); contains Pfam profile PF00515 TPR Domain	68408.t08480 acetyltransferase - related low similarity to acetyltransferase Tubedown-1 [Mus musculus] GI:8497318, N-TERMINAL ACETYLTRANSFERASE GB:P12945 from (Saccharomyces cerevisiae); contains Pfam profile PF00515 TPR Domain	At1g80410	putative N-terminal acetyltransferase similar to N-TERMINAL ACETYLTRANSFERASE GB:P12945 from (Saccharomyces cerevisiae)		0009793 // embryonic development ending in seed dormancy // non-traceable author statement	---	0005488 // binding // inferred from electronic annotation /// 0016740 // transferase activity // inferred from electronic annotation
3199	248099_at	At5g55300		0.136154	0.87828	0.0958828		0.282177	0.000316243	0.467968		DNA topoisomerase activity	0	AT5G55300.1	MTE17_1|AT5G55300|MTE17.1	0	TAIR GO	68412.t06136 DNA topoisomerase I (sp P30181)	68412.t06136 DNA topoisomerase I (sp P30181)	At5g55300	DNA topoisomerase I (sp P30181)		0006259 // DNA metabolic process // --- /// 0006265 // DNA topological change // inferred from electronic annotation	0005694 // chromosome // inferred from electronic annotation	0003677 // DNA binding // inferred from electronic annotation /// 0003916 // DNA topoisomerase activity // inferred from electronic annotation /// 0003917 // DNA topoisomerase type I activity // --- /// 0003917 // DNA topoisomerase type I activity // inferred from electronic annotation /// 0003918 // DNA topoisomerase (ATP-hydrolyzing) activity // inferred from electronic annotation /// 0016853 /…
14493	259393_at	At1g06410		-0.195304	0.877926	-0.114034		0.118236	3.39936e-05	0.304882		Glycosyltransferase Family 20;Glycosyltransferase Gene Families;Trehalose Biosynthesis Gene Families;glycosyltransferase;trehalose biosynthesis;trehalose anabolism	Glycosyltransferase- Family 20;Class II AtTPS;TREHALOSE-6-PHOSPHATE SYNTHASE	AtTPS7;AT1G06410.1	NP_172129.1 , AAF82169.1;NM_100521;AT1G06410|T2D23.11|T2D23_11	trehalose-6-phosphate synthase, putative	http://afmb.cnrs-mrs.fr/CAZY/acc.html;TAIR GO;TAIR AraCyc	68408.t00602 trehalose phosphatase family contains Pfam profile: PF02358 trehalose-phosphatase	68408.t00602 trehalose phosphatase family contains Pfam profile: PF02358 trehalose-phosphatase	At1g06410	trehalose-6-phosphate synthase, putative similar to trehalose-6-phosphate synthase GI:4468259 from [Pichia angusta]		0005992 // trehalose biosynthetic process // inferred from electronic annotation /// 0008152 // metabolic process // inferred from electronic annotation	0009507 // chloroplast // inferred from electronic annotation	0003824 // catalytic activity // inferred from electronic annotation /// 0004805 // trehalose-phosphatase activity // RCA /// 0016757 // transferase activity, transferring glycosyl groups // inferred from sequence similarity
19054	263954_at	At2g35840		0.0953811	0.877478	-0.08007		0.657861	0.0025064	0.587152										At2g35840	unknown protein ; supported by cDNA: gi_15450787_gb_AY054474.1_		0005986 // sucrose biosynthetic process // --- /// 0008152 // metabolic process // inferred from electronic annotation	0005634 // nucleus // inferred from direct assay /// 0005737 // cytoplasm // inferred from direct assay	0003824 // catalytic activity // inferred from electronic annotation /// 0016787 // hydrolase activity // inferred from electronic annotation /// 0050307 // sucrose-phosphatase activity // --- /// 0050307 // sucrose-phosphatase activity // inferred from electronic annotation
8858	253758_at	At4g29060		0.39258	0.876978	0.497409		0.0107314	0.000683734	0.00380865		EMB;chloroplast	Embryo Defective	EMB 2726;EMB2726	F25O24.9;F19B15_90|AT4G29060|F19B15.90|EMB2726	Translation Elongation Factor Ts;Embryo Defective; Translation Elongation Factor Ts	http://www.seedgenes.org:8081/new_gene_list.html;Meinke et al. Plant Physiology, February 2003, Vol. 131, pp. 409–418;TAIR GO	68411.t03730 expressed protein	68411.t03730 expressed protein	At4g29060	Expressed protein ;supported by cDNA: gi_15983772_gb_AY056792.1_		0006414 // translational elongation // --- /// 0006414 // translational elongation // inferred from electronic annotation /// 0009793 // embryonic development ending in seed dormancy // non-traceable author statement	0005622 // intracellular // inferred from electronic annotation /// 0005840 // ribosome // inferred from electronic annotation /// 0009507 // chloroplast // inferred from electronic annotation	0003723 // RNA binding // inferred from electronic annotation /// 0003746 // translation elongation factor activity // --- /// 0003746 // translation elongation factor activity // inferred from electronic annotation
10240	255140_x_at	At4g08410		-0.762467	0.876679	0.320375		0.00334922	0.000618595	0.0189726		Structural proteins	Hydroxyproline-rich glycoproteins (HRGPs)	0	0	0	http://cellwall.genomics.purdue.edu/families/index.html	68411.t01239 proline-rich protein family contains proline-rich extensin domains, INTERPRO:IPR002965;	68411.t01239 proline-rich protein family contains proline-rich extensin domains, INTERPRO:IPR002965;	At4g08410	extensin-like protein hydroxyproline-rich glycoprotein precursor - Phaseolus vulgaris,PID:g727264		0009664 // cellulose and pectin-containing cell wall organization and biogenesis // inferred from electronic annotation	0009986 // cell surface // inferred from electronic annotation	0005199 // structural constituent of cell wall // inferred from electronic annotation
18849	263749_at	At2g21520		0.0664575	0.876498	0.287947		0.742319	0.000121894	0.0747008										At2g21520	putative phosphatidylinositol/phosphatidylcholine transfer protein		0006810 // transport // --- /// 0006810 // transport // inferred from electronic annotation	0005622 // intracellular // inferred from electronic annotation	0005215 // transporter activity // --- /// 0005215 // transporter activity // inferred from electronic annotation
2437	247337_at	At5g63660		-0.735444	0.87518	0.340703		0.000146978	0.000121596	0.00734461		endomembrane system	0	AT5G63660.1	MBK5_14|AT5G63660|MBK5.14	0	TAIR GO	68412.t07111 plant defensin protein, putative (PDF2.5) plant defensin protein family member, personal communication, Bart Thomma (Bart.Thomma@agr.kuleuven.ac.be)	68412.t07111 plant defensin protein, putative (PDF2.5) plant defensin protein family member, personal communication, Bart Thomma (Bart.Thomma@agr.kuleuven.ac.be)	At5g63660	putative protein similar to unknown protein (pir||S51637)		0006952 // defense response // inferred from electronic annotation	---	---
13391	258291_at	At3g23310		-0.019721	0.875117	-0.224733		0.942056	0.00014658	0.116046		IRE/NPH/Phosphoinositide dependent/Ribosomal Protein S6 ;protein kinase activity	0	AT3G23310.1	AT3G23310|MLM24.2	putative protein kinase (ppc:4.2.6)	http://plantsp.sdsc.edu/plantsp/html/families.html;TAIR GO	68410.t02613 protein kinase, putative contains protein kinase domain, Pfam:PF00069	68410.t02613 protein kinase, putative contains protein kinase domain, Pfam:PF00069	At3g23310	putative protein kinase similar to protein kinase GB:S49077 from [Nicotiana tabacum]		0006468 // protein amino acid phosphorylation // inferred from electronic annotation	---	0000166 // nucleotide binding // inferred from electronic annotation /// 0004672 // protein kinase activity // inferred from electronic annotation /// 0004674 // protein serine/threonine kinase activity // inferred from electronic annotation /// 0005515 // protein binding // inferred from physical interaction /// 0005524 // ATP binding // inferred from electronic annotation /// 0016301 // kinase …
15162	260062_at	At1g73710		0.357642	0.874763	0.143394		0.0362913	0.000523918	0.226388		mitochondrion	0	AT1G73710.1	AT1G73710|F25P22.13|F25P22_13	0	TAIR GO	68408.t07707 pentatricopeptide (PPR) repeat-containing protein low similarity to fertility restorer [Petunia x hybrida] GI:22128587, post-transcriptional control of chloroplast gene expression CRP1 [Zea mays] GI:3289002; contains Pfam profile PF01535: PPR repeat	68408.t07707 pentatricopeptide (PPR) repeat-containing protein low similarity to fertility restorer [Petunia x hybrida] GI:22128587, post-transcriptional control of chloroplast gene expression CRP1 [Zea mays] GI:3289002; contains Pfam profile PF01535: PPR repeat	At1g73710	hypothetical protein contains Pfam profile: PF01535 domain of unknown function (contains 3 copies)		---	0005739 // mitochondrion // inferred from electronic annotation	---
12098	256998_at	At3g14180		0.569892	0.873551	0.235345		0.0105213	0.000567634	0.10351		Trihelix, Triple-Helix transcription factor family;transcription factor activity	0	AT3G14180.1	AT3G14180|MAG2.16	hypothetical protein	Ohio-AtTFDB,TAIR(Mendel);TAIR GO	68410.t01567 expressed protein	68410.t01567 expressed protein	At3g14180	hypothetical protein predicted by genemark.hmm		0045449 // regulation of transcription // traceable author statement	---	0003677 // DNA binding // inferred from electronic annotation /// 0003700 // transcription factor activity // inferred from sequence or structural similarity
11240	256140_at	At1g48650		0.386831	0.873427	-0.211794		0.0141841	0.000850254	0.0994754		mitochondrion	0	AT1G48650.1	F11I4.16|AT1G48650|F11I4_16	0	TAIR GO	68408.t04911 helicase domain-containing protein contains similarity to DEIH-box RNA/DNA helicase [Arabidopsis thaliana] GI:5881579; contains Pfam profiles PF04408: Helicase associated domain (HA2), PF00271: Helicase conserved C-terminal domain, PF00035: Double-stranded RNA binding motif	68408.t04911 helicase domain-containing protein contains similarity to DEIH-box RNA/DNA helicase [Arabidopsis thaliana] GI:5881579; contains Pfam profiles PF04408: Helicase associated domain (HA2), PF00271: Helicase conserved C-terminal domain, PF00035: Double-stranded RNA binding motif	At1g48650	hypothetical protein contains similarity to nuclear DNA helicase II GI:577738 from [Bos taurus]		---	0005622 // intracellular // inferred from electronic annotation /// 0009507 // chloroplast // inferred from electronic annotation	0003676 // nucleic acid binding // --- /// 0004386 // helicase activity // --- /// 0005524 // ATP binding // ---
11299	256199_at	At1g58250		0.187434	0.87299	0.30527		0.350255	0.000250318	0.0136586		endomembrane system	0	SAB;AT1G58250.1	AT1G58250|F16M22.5|F16M22_5	Sabre; Unknown	Meinke et al. Plant Physiology, February 2003, Vol. 131, pp. 409–418;TAIR GO	68408.t05975 expressed protein	68408.t05975 expressed protein	At1g58250	unknown protein		0009723 // response to ethylene stimulus // inferred from mutant phenotype /// 0009825 // multidimensional cell growth // RCA /// 0016049 // cell growth // inferred from mutant phenotype	0012505 // endomembrane system // inferred from electronic annotation	---
15698	260598_at	At1g55930		0.202413	0.872896	-0.0971171		0.401883	0.00177423	0.685749										At1g55930	unknown protein		---	0009507 // chloroplast // inferred from electronic annotation	---
2060	246960_at	At5g24710		-0.191626	0.872187	-0.0214337		0.326735	0.000129916	0.890785										At5g24710	unknown protein		---	0005739 // mitochondrion // inferred from electronic annotation	---
19899	264799_at	At1g08550		-0.0963519	0.872051	-0.360101		0.549392	0.000122531	0.0046122		violaxanthin de-epoxidase activity;carotenoid biosynthesis	VIOLAXANTHIN DE-EPOXIDASE	NPQ 1;NPQ1	AT1G08550|NON-PHOTOCHEMICAL QUENCHING 1	Nonphotochemical Quenching Defective; Violaxanthin Deepoxidase;NON-PHOTOCHEMICAL QUENCHING 1	Meinke et al. Plant Physiology, February 2003, Vol. 131, pp. 409–418;TAIR GO;TAIR AraCyc	68408.t00837 violaxanthin de-epoxidase precursor, putative similar to EST gb|N37612	68408.t00837 violaxanthin de-epoxidase precursor, putative similar to EST gb|N37612	At1g08550	putative violaxanthin de-epoxidase precursor (U44133) similar to EST gb|N37612; supported by cDNA: gi_1465734_gb_U44133.1_ATU44133		0006631 // fatty acid metabolic process // inferred from genetic interaction /// 0006810 // transport // inferred from electronic annotation /// 0009408 // response to heat // inferred from mutant phenotype /// 0010028 // xanthophyll cycle // inferred from mutant phenotype /// 0015994 // chlorophyll metabolic process // inferred from genetic interaction /// 0016122 // xanthophyll metabolic proces…	0009507 // chloroplast // inferred from electronic annotation /// 0009543 // chloroplast thylakoid lumen // inferred from direct assay /// 0009543 // chloroplast thylakoid lumen // traceable author statement /// 0009579 // thylakoid // inferred from electronic annotation /// 0016020 // membrane // inferred from electronic annotation /// 0030095 // chloroplast photosystem II // traceable author st…	0005215 // transporter activity // inferred from electronic annotation /// 0005488 // binding // inferred from electronic annotation /// 0016491 // oxidoreductase activity // inferred from electronic annotation /// 0046422 // violaxanthin de-epoxidase activity // inferred from mutant phenotype
1384	246284_at	At4g36780		0.307729	0.871857	0.689696		0.0205707	0.000478147	9.22151e-05	BR-BEH2	BZR	0	0	0	BZR1 homolog	MGH(literature)	68411.t04660 expressed protein	68411.t04660 expressed protein	At4g36780	putative protein		---	---	0030528 // transcription regulator activity // traceable author statement
21402	266302_at	At2g27050		-0.366325	0.87078	0.249494		0.00734977	8.84513e-05	0.0360754		EIN3-like(EIL) transcription factor family;ethylene signaling;transcription regulator activity	0	EIL1	GB:AF004213;AT2G27050|ETHYLENE-INSENSITIVE3-LIKE 1	68409.m02949 ethylene-insensitive3-related1 (EIL1) identical to GB:AF004213; related to ethylene-insensitive3 (ethylene signaling pathway),ethylene-insensitive3-like1 (EIL1);ETHYLENE-INSENSITIVE3-LIKE 1	MGH(blast),Ohio-AtTFDB,TAIR(Mendel);TAIR GO	68409.t02910 ethylene-insensitive3-related1 (EIL1) identical to GB:AF004213; related to ethylene-insensitive3 (ethylene signaling pathway)	68409.t02910 ethylene-insensitive3-related1 (EIL1) identical to GB:AF004213; related to ethylene-insensitive3 (ethylene signaling pathway)	At2g27050	ethylene-insensitive3-like1 (EIL1) identical to GB:AF004213; related to ethylene-insensitive3 (ethylene signaling pathway)		0006350 // transcription // inferred from electronic annotation /// 0006355 // regulation of transcription, DNA-dependent // inferred from electronic annotation /// 0009723 // response to ethylene stimulus // inferred from mutant phenotype /// 0009873 // ethylene mediated signaling pathway // inferred from electronic annotation /// 0009873 // ethylene mediated signaling pathway // traceable autho…	0005634 // nucleus // inferred from electronic annotation	0003677 // DNA binding // inferred from electronic annotation /// 0003700 // transcription factor activity // traceable author statement /// 0030528 // transcription regulator activity // inferred from sequence or structural similarity /// 0030528 // transcription regulator activity // inferred from electronic annotation
6378	251278_at	At3g61780		0.285385	0.869463	0.112746		0.145951	0.000856929	0.344687		EMB;chloroplast	Embryo Defective	EMB 1703;EMB1703	F15G16.170;EMB1703|F21F14.1|AT3G61780	Unknown;Embryo Defective; Unknown	http://www.seedgenes.org:8081/new_gene_list.html;Meinke et al. Plant Physiology, February 2003, Vol. 131, pp. 409–418;TAIR GO	68410.t06289 hypothetical protein hypothetical protein - Arabidopsis thaliana, PIR:F71423	68410.t06289 hypothetical protein hypothetical protein - Arabidopsis thaliana, PIR:F71423	At3g61780	putative protein hypothetical protein - Arabidopsis thaliana, PIR:F71423		0009793 // embryonic development ending in seed dormancy // non-traceable author statement	0009507 // chloroplast // inferred from electronic annotation	---
16556	261456_at	At1g21050		-0.51759	0.869322	0.614416		0.00426919	0.00374854	0.000377902										At1g21050	hypothetical protein predicted by genemark.hmm;supported by full-length cDNA: Ceres:3200.		---	---	---
3003	247903_at	At5g57340		-0.22406	0.869181	-0.0506432		0.152578	8.84513e-05	0.681842										At5g57340	unknown protein ; supported by cDNA: gi_16226274_gb_AF428289.1_AF428289		---	---	---
2046	246946_at	At5g25070		0.278339	0.868385	0.341652		0.0586778	0.000536684	0.0194792										At5g25070	putative protein		---	---	---
14058	258958_at	At3g01390		0.225517	0.868284	0.426064		0.271764	0.000285014	0.00355647		F-ATPase( F-type, V-type and A-type ATPase);Primary Pumps (ATPases) Gene Families;hydrogen-translocating V-type ATPase activity	V-Type ATPase	VHA-G1;AT3G01390.1	At3g01390,68173.m00040,T13O15_3,VATG1,Vag1,AAF24609;NM_111005;T13O15.3|AT3G01390|T13O15_3	VHA-G1 V1-Vo coupling subunit G;putative amino acid permease	http://plantst.sdsc.edu/;TAIR GO	68410.t00051 vacuolar membrane ATPase subunit G (AVMA10) identical to vacuolar membrane ATPase subunit G (AVMA10) GB:AF181688 [Arabidopsis thaliana]	68410.t00051 vacuolar membrane ATPase subunit G (AVMA10) identical to vacuolar membrane ATPase subunit G (AVMA10) GB:AF181688 [Arabidopsis thaliana]	At3g01390	vacuolar membrane ATPase subunit G (AVMA10) identical to vacuolar membrane ATPase subunit G (AVMA10) GB:AF181688 [Arabidopsis thaliana]; supported by cDNA: gi_5853314_gb_AF181688.1_AF181688		0006754 // ATP biosynthetic process // inferred from electronic annotation /// 0006810 // transport // inferred from electronic annotation /// 0006811 // ion transport // inferred from electronic annotation /// 0015991 // ATP hydrolysis coupled proton transport // inferred from sequence or structural similarity /// 0015992 // proton transport // inferred from electronic annotation	0000325 // vacuole, cell cycle independent morphology // inferred from sequence or structural similarity /// 0016469 // proton-transporting two-sector ATPase complex // inferred from sequence or structural similarity	0015078 // hydrogen ion transporter activity // inferred from electronic annotation /// 0016787 // hydrolase activity // inferred from electronic annotation /// 0046872 // metal ion binding // inferred from electronic annotation /// 0046933 // hydrogen ion transporting ATP synthase activity, rotational mechanism // inferred from sequence or structural similarity
3757	248657_at	At5g48570		1.16882	0.868209	0.323759		2.0895e-05	0.000961568	0.0299478		PPI	0	PPI.b	NM_124233	68412.t05329 peptidylprolyl isomerase	peptidylprolyl isomerase	0	0	At5g48570	peptidylprolyl isomerase		0006457 // protein folding // inferred from electronic annotation	---	0003755 // peptidyl-prolyl cis-trans isomerase activity // --- /// 0005488 // binding // inferred from electronic annotation /// 0005516 // calmodulin binding // inferred from sequence or structural similarity /// 0005528 // FK506 binding // --- /// 0016853 // isomerase activity // inferred from electronic annotation
10579	255479_at	At4g02380		-0.259734	0.868041	0.530104		0.0968995	7.66766e-05	0.000127448		Nitrate Metabolism;chloroplast	NO3resp-SAG21	AT4G02380.1	AT4G02380|T14P8.2|T14P8_2	Nitrate responsive	http://www.nyu.edu/fas/biology/n2010/;TAIR GO	68411.t00287 late embryogenesis abundant protein family similar to several small proteins (~100 aa) that are induced by heat, auxin, ethylene and wounding such as Phaseolus aureus indole-3-acetic acid induced protein ARG (SW:32292); contains Pfam profile PF03242: Late embryogenesis abundant protein	68411.t00287 late embryogenesis abundant protein family similar to several small proteins (~100 aa) that are induced by heat, auxin, ethylene and wounding such as Phaseolus aureus indole-3-acetic acid induced protein ARG (SW:32292); contains Pfam profile PF03242: Late embryogenesis abundant protein	At4g02380	coded for by A. thaliana cDNA T46835 similar to several small proteins (~100 aa) that are induced by heat, auxin, ethylene and wounding such as Phaseolus aureus indole-3-acetic acid induced protein ARG (SW:32292);supported by full-length cDNA: Ceres:23194.		0000302 // response to reactive oxygen species // inferred from expression pattern /// 0006950 // response to stress // inferred from electronic annotation /// 0006979 // response to oxidative stress // inferred from mutant phenotype /// 0009409 // response to cold // inferred from expression pattern /// 0009790 // embryonic development // RCA /// 0042631 // cellular response to water deprivation…	0009507 // chloroplast // inferred from electronic annotation	---
1728	246628_at	At1g48900		0.290586	0.867808	0.067813		0.0476136	9.74442e-05	0.54051		nucleotide binding activity	0	AT1G48900.1	AT1G48900|F27K7.8|F27K7_8	0	TAIR GO	68408.t04939 signal recognition particle 54 kDa protein 2 (SRP54) -related similar to signal recognition particle 54 kDa protein 2 (SRP54) GI:556901 from [Lycopersicon esculentum]	68408.t04939 signal recognition particle 54 kDa protein 2 (SRP54) -related similar to signal recognition particle 54 kDa protein 2 (SRP54) GI:556901 from [Lycopersicon esculentum]	At1g48900	signal recognition particle 54 kDa protein 2 (SRP54), putative similar to signal recognition particle 54 kDa protein 2 (SRP54) GI:556901 from [Lycopersicon esculentum]; supported by cDNA: gi_15450460_gb_AY052331.1_		0006605 // protein targeting // inferred from electronic annotation /// 0006614 // SRP-dependent cotranslational protein targeting to membrane // inferred from electronic annotation /// 0006617 // SRP-dependent cotranslational protein targeting to membrane, signal sequence recognition // ---	0005786 // signal recognition particle, endoplasmic reticulum targeting // --- /// 0005786 // signal recognition particle, endoplasmic reticulum targeting // inferred from electronic annotation /// 0016020 // membrane // inferred from electronic annotation /// 0030529 // ribonucleoprotein complex // inferred from electronic annotation	0000166 // nucleotide binding // inferred from electronic annotation /// 0003723 // RNA binding // inferred from electronic annotation /// 0003729 // mRNA binding // --- /// 0005525 // GTP binding // --- /// 0005525 // GTP binding // inferred from electronic annotation /// 0008312 // 7S RNA binding // --- /// 0017111 // nucleoside-triphosphatase activity // inferred from electronic annotation
2310	247210_at	At5g65020		0.761622	0.865906	0.761356		6.28097e-05	0.000147254	2.10423e-05		Annexin;calcium ion binding activity	0	At5g65020;AT5G65020.1	15238320,NP_201307;MXK3.27|MXK3_27|AT5G65020	annexin - like protein	http://plantst.sdsc.edu/;TAIR GO	68412.t07270 annexin	68412.t07270 annexin	At5g65020	annexin ;supported by full-length cDNA: Ceres:1728.		0015774 // polysaccharide transport // traceable author statement	0009986 // cell surface // non-traceable author statement	0005509 // calcium ion binding // inferred from electronic annotation /// 0005544 // calcium-dependent phospholipid binding // inferred from electronic annotation
12794	257694_at	At3g12860		0.331834	0.865396	0.186962		0.0421972	0.000469985	0.133827										At3g12860	nucleolar protein, putative nucleolar protein GB:NP_006383 from [Homo sapiens], (Mol. Cell. Biol. 17 (12), 7088-7098 (1997))		---	---	---
22301	267201_at	At2g31010		0.145423	0.864698	0.288743		0.253857	0.00010665	0.03736		CTR1/EDR1-like Protein Kinase ;MAPKKK;mitochondrion	Raf subfamily	RAF13;AT2G31010.1	NM_128655;F7F1.22|AT2G31010|F7F1_22	putative protein kinase (ppc:2.1.3.4);putative protein kinase	http://plantsp.sdsc.edu/plantsp/html/families.html;TAIR GO	68409.t03375 protein kinase family contains protein kinase domain, Pfam:PF00069	68409.t03375 protein kinase family contains protein kinase domain, Pfam:PF00069	At2g31010	putative protein kinase contains a protein kinase domain profile (PDOC00100)		0006468 // protein amino acid phosphorylation // inferred from electronic annotation	---	0016301 // kinase activity // ---
11723	256623_at	At3g19960		0.0874527	0.864476	-0.201105		0.681126	0.000465279	0.0414196		Myosin;motor activity	Myosin-like proteins	At ATM;ATATM	NM_112886;AT3G19960	myosin	TAIR GO	68410.t02228 myosin identical to myosin GB:CAB61875 GI:6491702 [Arabidopsis thaliana]	68410.t02228 myosin identical to myosin GB:CAB61875 GI:6491702 [Arabidopsis thaliana]	At3g19960	myosin identical to myosin GB:CAB61875 GI:6491702 [Arabidopsis thaliana]		---	0009504 // cell plate // inferred from direct assay /// 0009524 // phragmoplast // inferred from direct assay /// 0016459 // myosin complex // inferred from electronic annotation	0003774 // motor activity // inferred from electronic annotation /// 0005524 // ATP binding // inferred from electronic annotation
4842	249742_at	At5g24490		0.23095	0.862694	0.540983		0.0700719	0.000101831	0.000450672		chloroplast	0	AT5G24490.1	T31K7.7|T31K7_7|AT5G24490	0	TAIR GO	68412.t02589 expressed protein contains similarity to ribosomal protein 30S subunit	68412.t02589 expressed protein contains similarity to ribosomal protein 30S subunit	At5g24490	putative protein contains similarity to ribosomal protein 30S subunit; supported by cDNA: gi_13877770_gb_AF370148.1_AF370148		0006412 // translation // ---	0005840 // ribosome // ---	0003735 // structural constituent of ribosome // ---
1557	246457_at	At5g16750		0.286688	0.862566	0.537041		0.124641	0.000680389	0.00153761										At5g16750	WD40-repeat protein transducin homolog sazD - Homo sapiens, EMBL:U02609; supported by cDNA: gi_15810484_gb_AY056281.1_		---	0005739 // mitochondrion // inferred from electronic annotation	0000166 // nucleotide binding // RCA
5869	250769_at	At5g05680		0.539272	0.862561	0.366384		0.00079284	0.000204315	0.0162156										At5g05680	putative protein similar to unknown protein (pir||F71190)		---	---	---
16734	261634_at	At1g49970		0.24251	0.861863	0.155206		0.105245	0.000216858	0.116069		thylakoid (sensu Viridiplantae)	0	NCLPP5	NCLPP5|AT1G49970	0	TAIR GO	68408.t05058 ATP-dependent Clp protease proteolytic subunit (ClpR1) identical to nClpP5 GB:BAA82069 GI:5360595 from [Arabidopsis thaliana]	68408.t05058 ATP-dependent Clp protease proteolytic subunit (ClpR1) identical to nClpP5 GB:BAA82069 GI:5360595 from [Arabidopsis thaliana]	At1g49970	ATP-dependent Clp protease proteolytic subunit (ClpR1) identical to nClpP5 GB:BAA82069 GI:5360595 from [Arabidopsis thaliana];supported by full-length cDNA: Ceres:29389.		0006508 // proteolysis // inferred from electronic annotation /// 0006510 // ATP-dependent proteolysis // traceable author statement	0009534 // chloroplast thylakoid // inferred from direct assay /// 0009570 // chloroplast stroma // inferred from direct assay /// 0009840 // chloroplastic endopeptidase Clp complex // inferred from direct assay	0008462 // endopeptidase Clp activity // inferred from electronic annotation
1876	246776_at	At5g27550		0.12716	0.86155	0.0139598		0.504579	0.000673316	0.906748		Kinesins;kinesin complex	Kinesin-like proteins	ATF15A18.10;AT5G27550.1	NM_122637;F21A20.1|AT5G27550	kinesin-like protein	TAIR GO	68412.t02949 kinesin-related protein kinesin-like heavy chain - Arabidopsis thaliana, EMBL:AF080249	68412.t02949 kinesin-related protein kinesin-like heavy chain - Arabidopsis thaliana, EMBL:AF080249	At5g27550	kinesin-like protein kinesin-like heavy chain - Arabidopsis thaliana, EMBL:AF080249		0007018 // microtubule-based movement // inferred from electronic annotation	0005874 // microtubule // inferred from electronic annotation /// 0005875 // microtubule associated complex // inferred from electronic annotation	0000166 // nucleotide binding // inferred from electronic annotation /// 0003774 // motor activity // inferred from electronic annotation /// 0003777 // microtubule motor activity // --- /// 0003777 // microtubule motor activity // inferred from electronic annotation /// 0005524 // ATP binding // inferred from electronic annotation
4856	249756_at	At5g24313		-0.424616	0.861462	0.285346		0.0291405	0.00085892	0.0250989		endomembrane system	0	AT5G24313.1	AT5G24313	0	TAIR GO	68412.t02566 expressed protein	68412.t02566 expressed protein	At5g24313	Expressed protein ; supported by full-length cDNA: Ceres: 93148.		---	0012505 // endomembrane system // inferred from electronic annotation	---
13037	257937_at	At3g19810		0.61037	0.860878	0.220793		0.000274184	8.09717e-05	0.0325452		chloroplast	0	AT3G19810.1	AT3G19810|MPN9.5	0	TAIR GO	68410.t02212 expressed protein	68410.t02212 expressed protein	At3g19810	hypothetical protein predicted by genscan+;supported by full-length cDNA: Ceres:42922.		---	0009507 // chloroplast // inferred from electronic annotation	---
847	245747_at	At1g51100		0.0790174	0.85951	0.421178		0.772001	0.000886236	0.0068176		chloroplast	0	AT1G51100.1	AT1G51100|F23H24.6|F23H24_6	0	TAIR GO	68408.t05195 expressed protein	68408.t05195 expressed protein	At1g51100	hypothetical protein predicted by genemark.hmm;supported by full-length cDNA: Ceres:31356.		---	0009507 // chloroplast // inferred from electronic annotation	---
13275	258175_at	At3g21640		0.506466	0.858985	0.573629		0.00314745	0.000497745	0.0117999	BR-TWD	0	0	UCU 2	0	Ultracurvata; FK506-Binding Protein	Meinke et al. Plant Physiology, February 2003, Vol. 131, pp. 409–418	68410.t02415 peptidylprolyl isomerase, putative contains Pfam profile: PF00254 FKBP-type peptidyl-prolyl cis-trans isomerases	68410.t02415 peptidylprolyl isomerase, putative contains Pfam profile: PF00254 FKBP-type peptidyl-prolyl cis-trans isomerases	At3g21640	FKBP-type peptidyl-prolyl cis-trans isomerases, putative contains Pfam profile: PF00254 FKBP-type peptidyl-prolyl cis-trans isomerases		0006457 // protein folding // inferred from electronic annotation /// 0009734 // auxin mediated signaling pathway // inferred from electronic annotation /// 0048366 // leaf development // inferred from mutant phenotype	0005773 // vacuole // inferred from electronic annotation /// 0005886 // plasma membrane // inferred from direct assay /// 0016020 // membrane // inferred from electronic annotation /// 0016021 // integral to membrane // inferred from electronic annotation	0003755 // peptidyl-prolyl cis-trans isomerase activity // inferred from sequence or structural similarity /// 0003755 // peptidyl-prolyl cis-trans isomerase activity // inferred from electronic annotation /// 0005488 // binding // inferred from electronic annotation /// 0005515 // protein binding // inferred from physical interaction /// 0005516 // calmodulin binding // inferred from direct assa…
19143	264043_at	At2g22490		0.0177139	0.858208	0.159842		0.933909	0.00253428	0.240255		Core Cell Cycle Genes;regulation of cell cycle	0	CYCD2;1	NM_127815;AT2G22490|Cyclin D2;1|CYCD2;1|F14M13.11|F14M13_11	0	TAIR GO	68409.t02395 cyclin delta-2 (CYCD2) identical to SP|P42752 Cyclin delta-2 {Arabidopsis thaliana}	68409.t02395 cyclin delta-2 (CYCD2) identical to SP|P42752 Cyclin delta-2 {Arabidopsis thaliana}	At2g22490	putative cyclin D		0000074 // regulation of progression through cell cycle // --- /// 0000074 // regulation of progression through cell cycle // inferred from electronic annotation /// 0000080 // G1 phase of mitotic cell cycle // inferred from sequence or structural similarity /// 0007049 // cell cycle // inferred from electronic annotation /// 0009744 // response to sucrose stimulus // inferred from expression pat…	0005634 // nucleus // inferred from electronic annotation	0005515 // protein binding // inferred from physical interaction /// 0016538 // cyclin-dependent protein kinase regulator activity // ---
9761	254661_at	At4g18260		0.355574	0.857432	0.203565		0.0313494	0.0020683	0.214033										At4g18260	unknown protein multidrug resistance protein, Homo sapiens, PIR2:S71841		---	0016020 // membrane // inferred from sequence or structural similarity	---
3872	248772_at	At5g47800		-0.596172	0.855812	-0.21675		0.000776905	0.00011693	0.108574		hydrogen-transporting ATPase activity	0	AT5G47800.1	MCA23.12|MCA23_12|AT5G47800	0	TAIR GO	68412.t05237 photoreceptor-interacting protein-related	68412.t05237 photoreceptor-interacting protein-related	At5g47800	photoreceptor-interacting protein-like		0009416 // response to light stimulus // --- /// 0009416 // response to light stimulus // inferred from electronic annotation	---	0004871 // signal transducer activity // --- /// 0004871 // signal transducer activity // inferred from electronic annotation /// 0004872 // receptor activity // inferred from electronic annotation /// 0005515 // protein binding // inferred from electronic annotation
809	245709_at	At5g04320		0.721205	0.855321	0.210981		0.00118379	6.26447e-05	0.0497623										At5g04320	putative protein		0045132 // meiotic chromosome segregation // inferred from electronic annotation	0000775 // chromosome, pericentric region // inferred from electronic annotation /// 0005634 // nucleus // inferred from electronic annotation /// 0005739 // mitochondrion // inferred from electronic annotation	---
5345	250245_at	At5g13690		0.310173	0.855098	0.30026		0.042851	0.000788934	0.0103784		Glycoside Hydrolase Family 89;alpha-N-acetylglucosaminidase activity	0	AT5G13690.1	NP_196873.1 , BAB08696.1, AAM51254.1, AAL87291.1;AT5G13690|MSH12.16|MSH12_16	0	http://afmb.cnrs-mrs.fr/CAZY/acc.html;TAIR GO	68412.t01437 alpha-N-acetylglucosaminidase	68412.t01437 alpha-N-acetylglucosaminidase	At5g13690	alpha-N-acetylglucosaminidase		---	0012505 // endomembrane system // inferred from electronic annotation	0004561 // alpha-N-acetylglucosaminidase activity // ---
19851	264751_at	At1g23020		-0.660816	0.855059	-0.0971918		0.00456854	0.000412228	0.542377		CytB-H+(Cytochrome b558 (CytB) H+-channel);FRO1-like protein; NADPH oxidase-like family;superoxide-generating NADPH oxidase activity	0	At1g23020;AT1G23020.1	68170.m02130,F19G10_4;NM_102150;F19G10.4|AT1G23020|F19G10_4	putative superoxide-generating NADPH oxidase ...;putative superoxide-generating NADPH oxidase flavocytochrome	http://plantst.sdsc.edu/;TAIR GO	68408.t02555 ferric-chelate reductase, putative similar to ferric-chelate reductase (FRO1) [Pisum sativum] GI:15341529; contains Pfam profile PF01794: Ferric reductase like transmembrane component	68408.t02555 ferric-chelate reductase, putative similar to ferric-chelate reductase (FRO1) [Pisum sativum] GI:15341529; contains Pfam profile PF01794: Ferric reductase like transmembrane component	At1g23020	putative superoxide-generating NADPH oxidase flavocytochrome highly similar to GB:CAA70769, FRO1 and GB:CAA70770, FRO2 from [Arabidopsis thaliana]		0006118 // electron transport // inferred from electronic annotation	0016020 // membrane // inferred from electronic annotation /// 0016021 // integral to membrane // inferred from electronic annotation	0000293 // ferric-chelate reductase activity // inferred from direct assay /// 0005506 // iron ion binding // inferred from electronic annotation /// 0016491 // oxidoreductase activity // inferred from electronic annotation /// 0050660 // FAD binding // inferred from electronic annotation
21845	266745_at	At2g02950		0.259784	0.854423	0.746149		0.0497644	0.00118161	0.000184218		chloroplast	0	AT2G02950.1	T17M13.12|AT2G02950|T17M13_12	0	TAIR GO	68409.t00211 phytochrome kinase substrate 1 (PKS1) annotation temporarily based on supporting cDNA gi|5020167|gb|AF149053.1|AF149053	68409.t00211 phytochrome kinase substrate 1 (PKS1) annotation temporarily based on supporting cDNA gi|5020167|gb|AF149053.1|AF149053	At2g02950	unknown protein ; supported by cDNA: gi_15450680_gb_AY052708.1_		0009585 // red, far-red light phototransduction // inferred from mutant phenotype /// 0009585 // red, far-red light phototransduction // inferred from electronic annotation /// 0009638 // phototropism // inferred from genetic interaction /// 0010017 // red or far red light signaling pathway // inferred from electronic annotation	0005737 // cytoplasm // non-traceable author statement /// 0005886 // plasma membrane // inferred from direct assay	0005515 // protein binding // inferred from physical interaction
14974	259874_at	At1g76660		0.214413	0.851959	0.158029		0.146904	0.000190424	0.17067										At1g76660	unknown protein		---	---	---
10688	255588_at	At4g01570		0.33174	0.850439	-0.0331629		0.0308353	0.000221172	0.802808										At4g01570	hypothetical protein		---	0009507 // chloroplast // inferred from electronic annotation	---
13622	258522_at	At3g06660		0.310077	0.850286	0.335792		0.0462823	0.000160673	0.0119449		chloroplast	0	AT3G06660.1	T8E24.3|AT3G06660	0	TAIR GO	68410.t00698 expressed protein	68410.t00698 expressed protein	At3g06660	hypothetical protein predicted by genemark.hmm; supported by cDNA: gi_14334461_gb_AY034922.1_		---	0009507 // chloroplast // inferred from electronic annotation	0005515 // protein binding // ---
16681	261581_at	At1g01140		0.580812	0.850231	0.507435		0.00142349	0.000238888	0.00212101		SNF1-related Protein Kinase (SnRK) ;AtCIPKs;protein serine/threonine kinase activity	0	AtCIPK9;AT1G01140.1	NM_099996;AT1G01140|F6F3.28	SNF1-related Protein Kinase, subfamily 3 (ppc:4.2.4);serine/threonine kinase, putative	http://plantsp.sdsc.edu/plantsp/html/families.html;TAIR GO	68408.t00015 CBL-interacting protein kinase 9 identical to CBL-interacting protein kinase 9 [Arabidopsis thaliana] gi|13249117|gb|AAK16684	68408.t00015 CBL-interacting protein kinase 9 identical to CBL-interacting protein kinase 9 [Arabidopsis thaliana] gi|13249117|gb|AAK16684	At1g01140	serine/threonine kinase, putative similar to serine/threonine kinase GB:CAA73067.1 GI:2632252 from [Sorghum bicolor]; supported by cDNA: gi_14423523_gb_AF386999.1_AF386999		0006468 // protein amino acid phosphorylation // inferred from electronic annotation /// 0007165 // signal transduction // inferred from electronic annotation	0005739 // mitochondrion // inferred from electronic annotation	0000166 // nucleotide binding // inferred from electronic annotation /// 0004672 // protein kinase activity // inferred from electronic annotation /// 0004674 // protein serine/threonine kinase activity // inferred from electronic annotation /// 0005524 // ATP binding // inferred from electronic annotation /// 0016301 // kinase activity // inferred from electronic annotation /// 0016740 // transf…
21690	266590_at	At2g46240		0.543211	0.849426	0.8022		0.00355625	0.000558807	0.000203429		protein binding activity	0	AT2G46240.1	T3F17.11|AT2G46240	0	TAIR GO	68409.t05118 expressed protein and genefinder	68409.t05118 expressed protein and genefinder	At2g46240	hypothetical protein predicted by genscan and genefinder		0006915 // apoptosis // inferred from electronic annotation	---	0005515 // protein binding // inferred from electronic annotation
4416	249316_s_at	At5g41220		0.500077	0.848465	0.210162		0.0197573	0.000125646	0.116941		nucleus	0	AT5G41220.1	K1O13.1|K1O13_1|AT5G41220	0	TAIR GO	68412.t04445 glutathione transferase, putative similar to emb|CAA10662	68412.t04445 glutathione transferase, putative similar to emb|CAA10662	At5g41220	glutathione transferase-like ;supported by full-length cDNA: Ceres:37349.		0009407 // toxin catabolic process // traceable author statement	0005634 // nucleus // inferred from electronic annotation /// 0005737 // cytoplasm // non-traceable author statement	0003677 // DNA binding // inferred from electronic annotation /// 0004364 // glutathione transferase activity // inferred from electronic annotation /// 0016740 // transferase activity // inferred from electronic annotation
788	245688_at	At1g28290		-0.0266705	0.848382	0.421742		0.880988	9.79448e-05	0.00138826		endomembrane system	0	AT1G28290.1	F3H9.6|AT1G28290|F3H9_6	0	TAIR GO	68408.t03093 prolin-rich protein -related similar to prolin-rich protein GI:21045 from [Phaseolus vulgaris]	68408.t03093 prolin-rich protein -related similar to prolin-rich protein GI:21045 from [Phaseolus vulgaris]	At1g28290	prolin-rich protein, putative similar to prolin-rich protein GI:21045 from [Phaseolus vulgaris]		---	0012505 // endomembrane system // inferred from electronic annotation	0005199 // structural constituent of cell wall // inferred from electronic annotation
497	245397_at	At4g14560		-0.0968407	0.847582	-0.453092		0.505949	6.91019e-05	0.00450802	AUXIN-IAA1	Aux/IAA family;auxin;nucleus	transcriotion represssion	IAA1	AUX/IAA PROTEIN 1|INDOLE-3-ACETIC ACID INDUCIBLE|INDOLEACETIC ACID|AT4G14560|AUXIN REGULATED 1	AUXIN-RESPONSIVE PROTEIN IAA1;auxin-responsive protein;INDOLE-3-ACETIC ACID INDUCIBLE	MGH(blast),TAIR(Mendel);TAIR GO	68411.t02006 auxin-responsive protein IAA1 (Indoleacetic acid-induced protein 1) identical to SP|P49677 Auxin-responsive protein IAA1 (Indoleacetic acid-induced protein 1) {Arabidopsis thaliana}	68411.t02006 auxin-responsive protein IAA1 (Indoleacetic acid-induced protein 1) identical to SP|P49677 Auxin-responsive protein IAA1 (Indoleacetic acid-induced protein 1) {Arabidopsis thaliana}	At4g14560	auxin-responsive protein IAA1 ;supported by full-length cDNA: Ceres:33860.		0006350 // transcription // inferred from electronic annotation /// 0006355 // regulation of transcription, DNA-dependent // inferred from electronic annotation /// 0009733 // response to auxin stimulus // inferred from expression pattern /// 0009734 // auxin mediated signaling pathway // inferred from electronic annotation /// 0045449 // regulation of transcription // inferred from electronic an…	0005634 // nucleus // inferred from direct assay /// 0005634 // nucleus // inferred from electronic annotation	0003700 // transcription factor activity // inferred from sequence similarity /// 0005515 // protein binding // inferred from physical interaction /// 0046983 // protein dimerization activity // inferred from electronic annotation
5165	250065_at	At5g17910		0.614556	0.847574	0.253273		0.000386221	0.000212903	0.0337174		mitochondrion	0	AT5G17910.1	AT5G17910|MPI7.8|MPI7_8	0	TAIR GO	68412.t01891 expressed protein predicted proteins, Arabidopsis thaliana	68412.t01891 expressed protein predicted proteins, Arabidopsis thaliana	At5g17910	putative protein predicted proteins, Arabidopsis thaliana		---	0005739 // mitochondrion // inferred from electronic annotation	---
2075	246975_at	At5g24890		0.341637	0.847165	0.160448		0.0167925	0.000253654	0.136976										At5g24890	putative protein hypothetical proteins - Arabidopsis thaliana;supported by full-length cDNA: Ceres:42528.		---	---	---
5703	250603_at	At5g07820		0.570969	0.846588	0.644004		0.00184899	0.00215146	0.000395704										At5g07820	putative protein mature parasite-infected erythrocyte surface antigen, Plasmodium falciparum, EMBL:AF056936		---	---	---
12995	257895_at	At3g16950		-0.120213	0.845168	-0.235505		0.453286	8.80895e-05	0.0275112		Acyl Lipid Metabolism;acetyl-CoA biosynthesis from pyruvate;pyruvate dehydrogenase	Plastidial Dihydrolipoamide Dehydrogenase, pyruvate DH complex;DIHYDROLIPOAMIDE DEHYDROGENASE	AT3G16950.1	AT3G16950|K14A17.6	dihydrolipoamide dehydrogenase lpd1	http://www.plantbiology.msu.edu/lipids/genesurvey/master_table.htm;TAIR GO;TAIR AraCyc	68410.t01898 dihydrolipoamide dehydrogenase 1, plastidic (lipoamide dehydrogenase 1) (ptlpd1) identical to plastidic lipoamide dehydrogenase from Arabidopsis thaliana [gi:7159282]	68410.t01898 dihydrolipoamide dehydrogenase 1, plastidic (lipoamide dehydrogenase 1) (ptlpd1) identical to plastidic lipoamide dehydrogenase from Arabidopsis thaliana [gi:7159282]	At3g16950	dihydrolipoamide dehydrogenase, putative similar to dihydrolipoamide dehydrogenase GB:CAA88451 [Synechocystis PCC6803] (Microbiology 143 (Pt 11), 3543-3553 (1997)); supported by cDNA: gi_15215695_gb_AY050376.1_		0006086 // acetyl-CoA biosynthetic process from pyruvate // traceable author statement /// 0006118 // electron transport // inferred from electronic annotation /// 0045454 // cell redox homeostasis // inferred from electronic annotation	0005737 // cytoplasm // inferred from electronic annotation /// 0009570 // chloroplast stroma // inferred from direct assay	0004148 // dihydrolipoyl dehydrogenase activity // inferred from sequence or structural similarity /// 0004148 // dihydrolipoyl dehydrogenase activity // inferred from electronic annotation /// 0016491 // oxidoreductase activity // inferred from electronic annotation /// 0050660 // FAD binding // inferred from electronic annotation
7462	252362_at	At3g48500		0.759025	0.844884	0.961218		0.00225678	0.00159021	0.000135433		EMB;chloroplast	Seed Pigment	PDE 312;PDE312	T29H11.270;PDE312|T29H11.270|AT3G48500	Unknown;Pigment Defective Embryo; Unknown	http://www.seedgenes.org:8081/new_gene_list.html;Meinke et al. Plant Physiology, February 2003, Vol. 131, pp. 409–418;TAIR GO	68410.t04823 expressed protein	68410.t04823 expressed protein	At3g48500	hypothetical protein		---	0009508 // plastid chromosome // inferred from direct assay	0003723 // RNA binding // inferred from electronic annotation
7663	252563_at	At3g45970		0.561328	0.844007	1.01987		0.00115301	0.000350402	9.77402e-06		Assembly, Architecture, and Growth;Expansins;molecular_function unknown	Growth modifying proteins;EXPANSIN-LIKE	EXPL1;AT-EXPL1	EXPL1;AT3G45970|F16L2_180|EXPL1	putative protein	http://cellwall.genomics.purdue.edu/families/index.html;TAIR GO	68410.t04535 expansin protein family (EXPL1) similar to cim1 induced allergen, Glycine max, EMBL:U03860; expansin-like gene, PMID:11641069, www.bio.psu.edu/expansins	68410.t04535 expansin protein family (EXPL1) similar to cim1 induced allergen, Glycine max, EMBL:U03860; expansin-like gene, PMID:11641069, www.bio.psu.edu/expansins	At3g45970	putative protein cim1 induced allergen, Glycine max, EMBL:U03860;supported by full-length cDNA: Ceres:27534.		0009826 // unidimensional cell growth // non-traceable author statement /// 0009828 // cellulose and pectin-containing cell wall loosening // non-traceable author statement /// 0019953 // sexual reproduction // inferred from electronic annotation	0005576 // extracellular region // inferred from electronic annotation /// 0009505 // cellulose and pectin-containing cell wall // inferred from direct assay /// 0016020 // membrane // inferred from electronic annotation /// 0016021 // integral to membrane // inferred from electronic annotation	---
7282	252182_at	At3g50670		0.387629	0.843897	0.328882		0.0152176	6.21839e-05	0.0235077		chloroplast	0	AT3G50670.1	AT3G50670|T3A5.50	0	TAIR GO	68410.t05056 U1 small nuclear ribonucleoprotein 70 (U1-70k)	68410.t05056 U1 small nuclear ribonucleoprotein 70 (U1-70k)	At3g50670	U1 snRNP 70K protein ; supported by cDNA: gi_14532499_gb_AY039874.1_		0000398 // nuclear mRNA splicing, via spliceosome // inferred from direct assay	0005634 // nucleus // inferred from direct assay /// 0005634 // nucleus // inferred from electronic annotation /// 0030529 // ribonucleoprotein complex // inferred from electronic annotation	0000166 // nucleotide binding // inferred from electronic annotation /// 0003676 // nucleic acid binding // inferred from electronic annotation /// 0003723 // RNA binding // inferred from electronic annotation
4209	249109_at	At5g43700		-0.236888	0.843605	-0.248858		0.132018	0.000137075	0.0298051	AUXIN-IAA4 ATAUX2 11	Aux/IAA family;auxin;nucleus	transcriotion represssion	IAA4;ATAUX2-11	IAA4|AT5G43700	AUXIN-RESPONSIVE PROTEIN IAA4;auxin-induced protein AUX2-11	MGH(blast),TAIR(Mendel);TAIR GO	68412.t04745 auxin-responsive protein IAA4 (Indoleacetic acid-induced protein 4) (Auxin-induced protein AUX2-11) identical to SP|P33077 Auxin-responsive protein IAA4 (Indoleacetic acid-induced protein 4) (Auxin-induced protein AUX2-11) {Arabidopsis thaliana}	68412.t04745 auxin-responsive protein IAA4 (Indoleacetic acid-induced protein 4) (Auxin-induced protein AUX2-11) identical to SP|P33077 Auxin-responsive protein IAA4 (Indoleacetic acid-induced protein 4) (Auxin-induced protein AUX2-11) {Arabidopsis thaliana}	At5g43700	auxin-induced protein AUX2-11 (sp P33077)		0006350 // transcription // inferred from electronic annotation /// 0006355 // regulation of transcription, DNA-dependent // inferred from electronic annotation /// 0006417 // regulation of translation // RCA /// 0009733 // response to auxin stimulus // inferred from expression pattern /// 0009734 // auxin mediated signaling pathway // inferred from electronic annotation /// 0045449 // regulation…	0005622 // intracellular // RCA /// 0005634 // nucleus // inferred from direct assay /// 0005634 // nucleus // inferred from electronic annotation	0003677 // DNA binding // inferred from sequence or structural similarity /// 0003700 // transcription factor activity // inferred from sequence similarity /// 0046983 // protein dimerization activity // inferred from electronic annotation
6108	251008_at	At5g02710		0.290302	0.843565	0.54079		0.0411643	0.000208006	0.00075821		chloroplast	0	AT5G02710.1	F9G14.8|AT5G02710	0	TAIR GO	68412.t00189 expressed protein	68412.t00189 expressed protein	At5g02710	putative protein ;supported by full-length cDNA: Ceres:158771.		---	0009507 // chloroplast // inferred from electronic annotation	---
11452	256352_at	At1g54970		-1.98722	0.842397	-0.076682		1.51044e-07	0.000101834	0.44881		endomembrane system	0	AT1G54970.1	F14C21_50|AT1G54970|F14C21.50	0	TAIR GO	68408.t05668 proline-rich protein family similar to proline-rich protein GI:170048 from [Glycine max]	68408.t05668 proline-rich protein family similar to proline-rich protein GI:170048 from [Glycine max]	At1g54970	proline-rich protein, putative similar to proline-rich protein GI:170048 from [Glycine max]		---	0005618 // cell wall // inferred from sequence or structural similarity	0005199 // structural constituent of cell wall // inferred from electronic annotation
16594	261494_at	At1g28420		0.426621	0.842131	0.186664		0.0129726	0.000345157	0.251769		HB,Homeobox transcription factor family;nucleus	0	AT1G28420.1	AT1G28420|F3M18.14|F3M18_14	0	TAIR(Mendel);TAIR GO	68408.t03111 homeobox transcription factor, putative similar to homeobox transcription factor Hox7 GI:19486 [Lycopersicon peruvianum]	68408.t03111 homeobox transcription factor, putative similar to homeobox transcription factor Hox7 GI:19486 [Lycopersicon peruvianum]	At1g28420	homeobox transcription factor Hox7, putative similar to homeobox transcription factor Hox7 GI:19486 from [Lycopersicon peruvianum]		0006355 // regulation of transcription, DNA-dependent // ---	0005634 // nucleus // ---	0003700 // transcription factor activity // inferred from sequence or structural similarity
380	245280_at	At4g16845		0.434861	0.839894	0.0307598		0.0321211	0.000369565	0.829881		Polycomb Group (PcG) Protein EML,VEF Family (VRN2, EMB2, FIS2),C2H2 zinc finger family;nucleus	0	VEF1;VRN 2;VRN2	VRN2;AT4G16845|REDUCED VERNALIZATION RESPONSE 2	Vernalization 2,vernalization 2 protein (VRN2) ;Reduced Vernalization Response ; Zinc Finger, Polycomb Protein;REDUCED VERNALIZATION RESPONSE 2	MGH(literature,blast),ChromDB,TAIR(Mendel);Meinke et al. Plant Physiology, February 2003, Vol. 131, pp. 409–418;TAIR GO	68411.t02285 vernalization 2 protein (VRN2) annotation temporarily based on supporting cDNA gi|16945787|gb|AF284500.1|AF284500	68411.t02285 vernalization 2 protein (VRN2) annotation temporarily based on supporting cDNA gi|16945787|gb|AF284500.1|AF284500	At4g16845	Expressed protein ; supported by cDNA: gi_14334421_gb_AY034902.1_		0006349 // imprinting // inferred from mutant phenotype /// 0006350 // transcription // inferred from electronic annotation /// 0006355 // regulation of transcription, DNA-dependent // inferred from electronic annotation /// 0009409 // response to cold // inferred from expression pattern /// 0010048 // vernalization response // inferred from mutant phenotype	0005622 // intracellular // inferred from electronic annotation /// 0005634 // nucleus // inferred from electronic annotation	0003676 // nucleic acid binding // inferred from electronic annotation /// 0003700 // transcription factor activity // inferred from sequence similarity /// 0008270 // zinc ion binding // inferred from electronic annotation /// 0046872 // metal ion binding // inferred from electronic annotation
9634	254534_at	At4g19680		-1.38503	0.839876	-0.819459		5.62199e-06	0.000224409	0.00106529		The Zinc (Zn2+)-Iron (Fe2+) Permease (ZIP) Family;Inorganic Solute Cotransporters;inorganic anion transporter activity	Fe(II) transporter isolog family	IRT2	At4g19680,68164.m01798,T16H5_40;NM_118088;AT4G19680	IRT2 Fe(II) transport protein;putative Fe(II) transport protein	http://plantst.sdsc.edu/;TAIR GO	68411.t02603 iron-regulated transporter (IRT2) member of the Zinc (Zn2+)-Iron (Fe2+) permease (ZIP) family, PMID:11500563	68411.t02603 iron-regulated transporter (IRT2) member of the Zinc (Zn2+)-Iron (Fe2+) permease (ZIP) family, PMID:11500563	At4g19680	putative Fe(II) transport protein Fe(II) transport protein, Arabidopsis thaliana, gb:U27590		0006810 // transport // inferred from electronic annotation /// 0006811 // ion transport // inferred from electronic annotation /// 0006826 // iron ion transport // inferred from electronic annotation /// 0006829 // zinc ion transport // inferred from electronic annotation /// 0030001 // metal ion transport // inferred from electronic annotation	0012505 // endomembrane system // inferred from electronic annotation /// 0016020 // membrane // inferred from electronic annotation /// 0016021 // integral to membrane // inferred from electronic annotation	0005381 // iron ion transporter activity // inferred from genetic interaction /// 0005385 // zinc ion transporter activity // inferred from electronic annotation /// 0005506 // iron ion binding // inferred from electronic annotation /// 0046873 // metal ion transporter activity // inferred from electronic annotation
7708	252608_at	At3g45090		0.0303536	0.838972	0.0278239		0.869225	0.00185987	0.874421		ATP binding activity	0	AT3G45090.1	AT3G45090|T14D3.30	0	TAIR GO	68410.t04430 expressed protein 2-phosphoglycerate kinase - Methanococcus jannaschii, PIR:A64485	68410.t04430 expressed protein 2-phosphoglycerate kinase - Methanococcus jannaschii, PIR:A64485	At3g45090	putative protein 2-phosphoglycerate kinase - Methanococcus jannaschii, PIR:A64485; supported by cDNA: gi_15810518_gb_AY056298.1_		---	0012505 // endomembrane system // inferred from electronic annotation	---
8902	253802_at	At4g28180		-0.261139	0.838524	0.474803		0.105245	0.000171949	0.00209978										At4g28180	putative protein		---	---	---
4371	249271_at	At5g41790		0.306633	0.8384	-0.0530201		0.0795617	0.0028391	0.737817		cytoskeleton	0	CIP1	COP1-INTERACTIVE PROTEIN 1|AT5G41790	COP1-INTERACTIVE PROTEIN 1	TAIR GO	68412.t04515 myosin heavy chain-related protein	68412.t04515 myosin heavy chain-related protein	At5g41790	myosin heavy chain-like protein		0042306 // regulation of protein import into nucleus // traceable author statement	0005856 // cytoskeleton // inferred from direct assay	0005515 // protein binding // inferred from physical interaction
1655	246555_at	At5g15470		0.059787	0.837892	-0.411887		0.792796	0.000226837	0.00145711		Glycosyltransferase Family 8;Glycosyltransferase Gene Families;glycosyltransferase	Glycosyltransferase- Family 8	AT5G15470.1	NP_197051.1 , CAC01746.1, BAC43247.1, AAO64834.1;NM_121551;T20K14.80|AT5G15470|T20K14_80	putative protein	http://afmb.cnrs-mrs.fr/CAZY/acc.html;TAIR GO	68412.t01633 glycosyltransferase family 8 contains Pfam profile: PF01501 glycosyl transferase family 8	68412.t01633 glycosyltransferase family 8 contains Pfam profile: PF01501 glycosyl transferase family 8	At5g15470	putative protein 68 kDa protein - Cicer arietinum, EMBL:AJ276420		0016051 // carbohydrate biosynthetic process // --- /// 0016051 // carbohydrate biosynthetic process // inferred from electronic annotation	---	0016757 // transferase activity, transferring glycosyl groups // inferred from sequence or structural similarity /// 0016757 // transferase activity, transferring glycosyl groups // --- /// 0016758 // transferase activity, transferring hexosyl groups // --- /// 0016758 // transferase activity, transferring hexosyl groups // inferred from electronic annotation /// 0047262 // polygalacturonate 4-al…
7527	252427_at	At3g47640		-0.24872	0.837172	-0.0016687		0.104189	0.000223081	0.989262		bHLH,Basic Helix-Loop-Helix family;chloroplast	0	AtbHLH47,AtbHLH047;AT3G47640.1	AT3G47640|F1P2.190	hypothetical protein	MGH(literature),Ohio-AtTFDB,TAIR(Mendel);TAIR GO	68410.t04727 bHLH protein family contains Pfam profile: PF00010 helix-loop-helix DNA-binding domain	68410.t04727 bHLH protein family contains Pfam profile: PF00010 helix-loop-helix DNA-binding domain	At3g47640	hypothetical protein		0045449 // regulation of transcription // traceable author statement /// 0045449 // regulation of transcription // inferred from electronic annotation	0005634 // nucleus // inferred from electronic annotation /// 0009507 // chloroplast // inferred from electronic annotation	0003677 // DNA binding // --- /// 0003700 // transcription factor activity // inferred from sequence or structural similarity /// 0030528 // transcription regulator activity // inferred from electronic annotation
19218	264118_at	At1g79140		0.169743	0.837139	-0.0816995		0.215237	0.000159696	0.400424		chloroplast	0	AT1G79140.1	YUP8H12R.47|YUP8H12R_47|AT1G79140	0	TAIR GO	68408.t08329 expressed protein	68408.t08329 expressed protein	At1g79140	unknown protein		---	0009507 // chloroplast // inferred from electronic annotation	---
21939	266839_at	At2g25930		0.780615	0.836543	0.327276		0.000100646	0.000294974	0.0191303		putative transcription regulator;circadian, phyB;transcription factor activity	input	PYK20;ELF3	AT2G25930	transcription factor activity	TAIR GO	68409.t02790 expressed protein	68409.t02790 expressed protein	At2g25930	unknown protein		0006350 // transcription // inferred from electronic annotation /// 0006355 // regulation of transcription, DNA-dependent // inferred from electronic annotation /// 0007623 // circadian rhythm // inferred from mutant phenotype /// 0009409 // response to cold // inferred from expression pattern /// 0009585 // red, far-red light phototransduction // inferred from mutant phenotype /// 0009585 // red…	0005634 // nucleus // inferred from direct assay /// 0005634 // nucleus // inferred from electronic annotation	0003700 // transcription factor activity // inferred from sequence or structural similarity /// 0008022 // protein C-terminus binding // inferred from physical interaction
14452	259352_at	At3g05170		0.315681	0.836127	-0.0393857		0.0682979	0.000735101	0.72612		enzyme activity	0	AT3G05170.1	T12H1_14|AT3G05170|T12H1.14	0	TAIR GO	68410.t00502 expressed protein	68410.t00502 expressed protein	At3g05170	unknown protein		0008152 // metabolic process // --- /// 0008152 // metabolic process // inferred from electronic annotation	---	0003824 // catalytic activity // --- /// 0003824 // catalytic activity // inferred from electronic annotation
15826	260726_at	At1g48160		0.114337	0.835617	0.534365		0.490011	0.000134425	0.00233562		signal recognition particle	0	AT1G48160.1	F21D18_11|AT1G48160|F21D18.11	0	TAIR GO	68408.t04851 signal recognition particle 19 kDa protein subunit -related similar to GB:U19030 from [Oryza sativa] (Plant Mol. Biol. 34 (3), 507-515 (1997))	68408.t04851 signal recognition particle 19 kDa protein subunit -related similar to GB:U19030 from [Oryza sativa] (Plant Mol. Biol. 34 (3), 507-515 (1997))	At1g48160	signal recognition particle 19 kDa protein subunit, putative similar to GB:U19030 from [Oryza sativa] (Plant Mol. Biol. 34 (3), 507-515 (1997)); supported by full-length cDNA: Ceres: 5857.		0006605 // protein targeting // --- /// 0006605 // protein targeting // inferred from electronic annotation	0005786 // signal recognition particle, endoplasmic reticulum targeting // --- /// 0005786 // signal recognition particle, endoplasmic reticulum targeting // inferred from electronic annotation /// 0030529 // ribonucleoprotein complex // inferred from electronic annotation	0003723 // RNA binding // inferred from electronic annotation /// 0008312 // 7S RNA binding // --- /// 0008312 // 7S RNA binding // inferred from electronic annotation
3914	248814_at	At5g46910		0.0955802	0.834247	-0.594885		0.520046	0.000204731	0.000792567		JUMONJI family;transcription factor activity	0	AT5G46910.1	MQD22.4|MQD22_4|AT5G46910	jumonji (jmj) protein family	TAIR(Mendel),TIGR Name Search;TAIR GO	68412.t05131 hypothetical protein similar to unknown protein (pir||T06699)	68412.t05131 hypothetical protein similar to unknown protein (pir||T06699)	At5g46910	putative protein similar to unknown protein (pir||T06699)		0045449 // regulation of transcription // traceable author statement	---	0003700 // transcription factor activity // inferred from sequence or structural similarity
21914	266814_at	At2g44910		0.0728828	0.833033	0.288689		0.738249	0.000227458	0.0621898		HB,Homeobox transcription factor family;nucleus	0	ATHB-4;AT2G44910.1	AT2G44910|T13E15.8	68409.m05050 homeobox-leucine zipper protein Athb-4 identical to Homeobox-leucine zipper protein ATHB-4 (HD-ZIP protein ATHB-4) (SP:P92953) [Arabidopsis thaliana],homeobox-leucine zipper protein, Athb-4	MGH(blast),Ohio-AtTFDB,TAIR(Mendel);TAIR GO	68409.t04974 homeobox-leucine zipper protein Athb-4 identical to Homeobox-leucine zipper protein ATHB-4 (HD-ZIP protein ATHB-4) (SP:P92953) [Arabidopsis thaliana]	68409.t04974 homeobox-leucine zipper protein Athb-4 identical to Homeobox-leucine zipper protein ATHB-4 (HD-ZIP protein ATHB-4) (SP:P92953) [Arabidopsis thaliana]	At2g44910	homeodomain transcription factor (ATHB-4)		0006350 // transcription // inferred from electronic annotation /// 0006355 // regulation of transcription, DNA-dependent // --- /// 0006355 // regulation of transcription, DNA-dependent // inferred from electronic annotation /// 0045449 // regulation of transcription // inferred from electronic annotation	0005634 // nucleus // --- /// 0005634 // nucleus // inferred from electronic annotation	0003677 // DNA binding // --- /// 0003677 // DNA binding // inferred from electronic annotation /// 0003700 // transcription factor activity // inferred from sequence or structural similarity /// 0003700 // transcription factor activity // inferred from electronic annotation /// 0016563 // transcriptional activator activity // inferred from electronic annotation /// 0043565 // sequence-specific D…
20611	265511_at	At2g05540		0.832083	0.833029	0.630045		1.98718e-05	0.00023797	0.000141158		endomembrane system	0	AT2G05540.1	T20G20.11|T20G20_11|AT2G05540	0	TAIR GO	68409.t00520 glycine-rich protein	68409.t00520 glycine-rich protein	At2g05540	putative glycine-rich protein ; supported by cDNA: gi_15215617_gb_AY050337.1_		---	0012505 // endomembrane system // inferred from electronic annotation	---
220	245120_at	At2g39810		0.080841	0.832964	0.152871		0.644796	9.4956e-05	0.215035		ABA;molecular_function unknown	Negative regulator?	HOS1;HOS 1	AT2G39810	Mutant is ABA hypersensitive;High Response to Osmotic Stress; RING Finger Protein	ABA review Plant Cell, S15-S45, Supplement 2002;Meinke et al. Plant Physiology, February 2003, Vol. 131, pp. 409–418;TAIR GO	68409.t04364 expressed protein	68409.t04364 expressed protein	At2g39810	hypothetical protein predicted by genscan		0006512 // ubiquitin cycle // inferred from electronic annotation /// 0009409 // response to cold // inferred from mutant phenotype /// 0016481 // negative regulation of transcription // inferred from expression pattern /// 0016567 // protein ubiquitination // inferred from direct assay /// 0050896 // response to stimulus // inferred from electronic annotation	0005634 // nucleus // inferred from direct assay /// 0005634 // nucleus // inferred from electronic annotation /// 0005737 // cytoplasm // inferred from direct assay	0004842 // ubiquitin-protein ligase activity // inferred from direct assay /// 0008270 // zinc ion binding // inferred from electronic annotation /// 0016874 // ligase activity // inferred from electronic annotation /// 0046872 // metal ion binding // inferred from electronic annotation
1163	246063_at	At5g19340		0.137636	0.832886	0.380591		0.29074	0.000344938	0.00208278										At5g19340	putative protein predicted proteins, Arabidopsis thaliana		---	---	---
22322	267222_at	At2g43880		-0.466366	0.832335	-0.0636259		0.00243169	0.000482898	0.679942		Glycoside Hydrolase Family 28;Glycoside Hydrolase Gene Families;endomembrane system	Glycoside Hydrolase Family 28	AT2G43880.1	AAC23426.1 ;NM_129950;AT2G43880|F6E13.1	putative polygalacturonase	http://afmb.cnrs-mrs.fr/CAZY/acc.html;TAIR GO	68409.t04856 polygalacturonase, putative	68409.t04856 polygalacturonase, putative	At2g43880	putative polygalacturonase		0005975 // carbohydrate metabolic process // --- /// 0005975 // carbohydrate metabolic process // inferred from electronic annotation /// 0008152 // metabolic process // inferred from electronic annotation	0012505 // endomembrane system // inferred from electronic annotation	0004650 // polygalacturonase activity // --- /// 0004650 // polygalacturonase activity // inferred from electronic annotation /// 0016787 // hydrolase activity // inferred from electronic annotation /// 0016798 // hydrolase activity, acting on glycosyl bonds // inferred from electronic annotation
20293	265193_at	At1g05070		0.375233	0.832158	0.655464		0.0304783	8.48038e-05	0.000242139		endomembrane system	0	AT1G05070.1	T7A14.6|AT1G05070|T7A14_6	0	TAIR GO	68408.t00449 expressed protein ESTs gb|T144077 and gb|T43352 come from this gene	68408.t00449 expressed protein ESTs gb|T144077 and gb|T43352 come from this gene	At1g05070	unknown protein ESTs gb|T144077 and gb|T43352 come from this gene; supported by full-length cDNA: Ceres: 13725.		---	0012505 // endomembrane system // inferred from electronic annotation	---
1584	246484_at	At5g16040		0.502684	0.831141	0.72933		0.0125937	0.000101867	3.86659e-05		14-3-3s	0	0	NM_121609	68412.t01691 UVB-resistance protein-related UVB-resistance protein UVR8 - Arabidopsis thaliana, EMBL:AF130441	UVB-resistance protein-like	0	0	At5g16040	UVB-resistance protein-like UVB-resistance protein UVR8 - Arabidopsis thaliana, EMBL:AF130441;supported by full-length cDNA: Ceres:13316.		---	---	0003682 // chromatin binding // --- /// 0008536 // Ran GTPase binding // ---
[truncated: 2,623 more rows]
