# Supplementary material for: Darkness and gulliver2/phyB mutation decrease the abundance of phosphorylated BZR1 to activate brassinosteroid signaling in Arabidopsis
Source: Plant J. 2014 Feb 4;77(5):737–47. doi: 10.1111/tpj.12423 (PMC4282538; doi:10.1111/tpj.12423)
Supplement: Table S4 — Expression data for 4453 genes, with a comparison of phyB-77 bri1-5 versus Ws-2 (p < 0.01). [file tpj0077-0737-SD4.xlsx]

## Sheet: S Table 4
Table S4. Expression data for 4453 genes with the comparison of phyB-77 bri1-5 vs. Ws-2 (p<0.01).
SN	ID	AGI		FC in Log scale				adjusted p value
				gul2-1/Ws-2	bri1-5/Ws-2	double/Ws-2		gul2-1/Ws-2	bri1-5/Ws-2	double/Ws-2	Hormone	Family/Super Family	Subfamily	Gene Name	Synonym	Description	Sources	TIGR Description	MIPS Description	Transcript ID(Array Design)	Target Description		Gene Ontology Biological Process	Gene Ontology Cellular Component	Gene Ontology Molecular Function
5451	250351_at	At5g12030		4.01961	-0.957565	4.33431		1.27651e-10	1.92938e-05	4.549e-10		cytosol	0	AT-HSP17.6A	AT5G12030	0	TAIR GO	68412.t01273 heat shock protein 17.6A identical to heat shock protein 17.6A GI:3256075 from [Arabidopsis thaliana]	68412.t01273 heat shock protein 17.6A identical to heat shock protein 17.6A GI:3256075 from [Arabidopsis thaliana]	At5g12030	heat shock protein 17.6A		0006457 // protein folding // inferred from direct assay /// 0006972 // hyperosmotic response // inferred from mutant phenotype /// 0009408 // response to heat // inferred from expression pattern /// 0009644 // response to high light intensity // inferred from expression pattern /// 0042542 // response to hydrogen peroxide // inferred from expression pattern	0005829 // cytosol // traceable author statement	0051082 // unfolded protein binding // inferred from direct assay
13324	258224_at	At3g15670		3.97793	2.24644	4.31248		1.27651e-10	5.27724e-07	4.549e-10										At3g15670	LEA76 homologue type2 identical to LEA76 homologue type2 GB:X91912 [Arabidopsis thaliana]; similar to late embryogenesis abundant protein 76 (LEA76) GB:P13934 [Brassica napus]; supported by cDNA: gi_14532803_gb_AY040026.1_		0009793 // embryonic development ending in seed dormancy // ---	---	---
18485	263385_at	At2g40170		3.64919	0.41342	4.25404		1.27651e-10	0.0266212	2.20205e-09		response to abscisic acid stimulus	0	ATEM6	ARABIDOPSIS EARLY METHIONINE-LABELLED 6|AT2G40170|GEA6	ARABIDOPSIS EARLY METHIONINE-LABELLED 6	TAIR GO	68409.t04408 ABA-regulated gene (ATEM6)	68409.t04408 ABA-regulated gene (ATEM6)	At2g40170	ABA-regulated gene (ATEM6) ; supported by cDNA: gi_13430489_gb_AF360157.1_AF360157		0009737 // response to abscisic acid stimulus // traceable author statement /// 0048316 // seed development // inferred from mutant phenotype	---	---
3297	248197_at	At5g54190		4.38653	0.441301	3.9541		1.67828e-10	0.00575466	4.549e-10		chloroplast;biosynthesis of chlorophyll	NADPH PROTOCHLOROPHYLLIDE OXIDOREDUCTASE	PORA	AT5G54190	0	TAIR GO;TAIR AraCyc	68412.t06006 protochlorophyllide reductase A (PCR A/POR A) identical to protochlorophyllide reductase A SP:Q42536 from [Arabidopsis thaliana]	68412.t06006 protochlorophyllide reductase A (PCR A/POR A) identical to protochlorophyllide reductase A SP:Q42536 from [Arabidopsis thaliana]	At5g54190	NADPH:protochlorophyllide oxidoreductase A (gb|AAC49043.1) ; supported by cDNA: gi_968974_gb_U29699.1_ATU29699		0008152 // metabolic process // inferred from electronic annotation /// 0015979 // photosynthesis // inferred from electronic annotation /// 0015995 // chlorophyll biosynthetic process // inferred from electronic annotation /// 0019685 // photosynthesis, dark reaction // inferred from electronic annotation	0009507 // chloroplast // non-traceable author statement /// 0009507 // chloroplast // inferred from electronic annotation	0016491 // oxidoreductase activity // inferred from electronic annotation /// 0016630 // protochlorophyllide reductase activity // non-traceable author statement /// 0016630 // protochlorophyllide reductase activity // inferred from electronic annotation
1399	246299_at	At3g51810		3.91177	0.449238	3.90708		1.22324e-09	0.0585829	2.2097e-08		embryonic development (sensu Magnoliophyta)	0	ATEM1	EM1 PROTEIN|AT3|GEA1|AT3G51810	0	TAIR GO	68410.t05184 embryonic abundant protein AtEm1	68410.t05184 embryonic abundant protein AtEm1	At3g51810	embryonic abundant protein AtEm1		0009737 // response to abscisic acid stimulus // traceable author statement /// 0009793 // embryonic development ending in seed dormancy // traceable author statement	---	---
10148	255048_at	At4g09600		3.67809	-0.0448825	3.89385		8.32238e-08	0.889895	2.75483e-07		endomembrane system	0	AT4G09600.1	AT4G09600|T25P22.40|T25P22_40	0	TAIR GO	68411.t01408 gibberellin-regulated protein GASA3 precursor	68411.t01408 gibberellin-regulated protein GASA3 precursor	At4g09600	gibberellin-regulated protein GASA3 precursor ; supported by cDNA: gi_15450402_gb_AY052302.1_		0009739 // response to gibberellin stimulus // traceable author statement	0012505 // endomembrane system // inferred from electronic annotation	---
435	245335_at	At4g16160		3.65139	0.886035	3.83442		1.47026e-09	0.000129837	4.98049e-10										At4g16160	pore protein homolog ;supported by full-length cDNA: Ceres:5714.		0015031 // protein transport // inferred from electronic annotation	0005743 // mitochondrial inner membrane // inferred from electronic annotation /// 0005744 // mitochondrial inner membrane presequence translocase complex // RCA	0008565 // protein transporter activity // inferred from electronic annotation /// 0015450 // protein translocase activity // RCA
20311	265211_at	At2g36640		4.41894	0.792184	3.82468		2.63706e-10	0.00134763	1.29059e-08		cellular_component unknown	0	ATECP63	AT2G36640|EMBRYONIC CELL PROTEIN 63|LEA	EMBRYONIC CELL PROTEIN 63	TAIR GO	68409.t04012 late embryogenesis abundant (LEA) protein (ECP63) nearly identical to to LEA protein in group 3 [Arabidopsis thaliana] GI:1526424; contains Pfam profile PF02987: Late embryogenesis abundant protein	68409.t04012 late embryogenesis abundant (LEA) protein (ECP63) nearly identical to to LEA protein in group 3 [Arabidopsis thaliana] GI:1526424; contains Pfam profile PF02987: Late embryogenesis abundant protein	At2g36640	late embryogenesis abundant protein (AtECP63) ; supported by cDNA: gi_1526423_dbj_D64140.1_D64140		0009793 // embryonic development ending in seed dormancy // RCA	---	---
10149	255049_at	At4g09610		4.10875	0.0482876	3.80465		3.33034e-10	0.775792	4.549e-10		endomembrane system	0	AT4G09610.1	T25P22_50|AT4G09610|T25P22.50	0	TAIR GO	68411.t01409 gibberellin-regulated protein GASA2 precursor	68411.t01409 gibberellin-regulated protein GASA2 precursor	At4g09610	gibberellin-regulated protein GASA2 precursor ; supported by cDNA: gi_887936_gb_U11765.1_ATU11765		0009739 // response to gibberellin stimulus // RCA	0012505 // endomembrane system // inferred from electronic annotation	---
18853	263753_at	At2g21490		3.99721	0.743899	3.79535		7.22566e-10	0.000266281	1.24598e-09		response to stress	0	AT2G21490.1	F3K23_25|AT2G21490|F3K23.25	0	TAIR GO	68409.t02294 dehydrin protein family contains Pfam domain, PF00257: Dehydrin	68409.t02294 dehydrin protein family contains Pfam domain, PF00257: Dehydrin	At2g21490	putative dehydrin ;supported by full-length cDNA: Ceres:5256.		0006950 // response to stress // inferred from electronic annotation /// 0009415 // response to water // inferred from electronic annotation	---	---
11454	256354_at	At1g54870		3.92687	0.138217	3.70387		1.67828e-10	0.499153	4.549e-10		SDRs (short-chain dehydrogenase/reductase family);metabolism	0	AT1G54870.1	F14C21_43|AT1G54870|F14C21.43	short-chain dehydrogenase/reductase family protein C-terminal similar to dormancy related protein GI:1220178 from [Trollius ledebourii]	MGH(blast);TAIR GO	68408.t05656 short-chain dehydrogenase/reductase family protein C-terminal similar to dormancy related protein GI:1220178 from [Trollius ledebourii]	68408.t05656 short-chain dehydrogenase/reductase family protein C-terminal similar to dormancy related protein GI:1220178 from [Trollius ledebourii]	At1g54870	dormancy related protein, putative similar to dormancy related protein GI:1220178 from [Trollius ledebourii]; supported by cDNA: gi_13937154_gb_AF372931.1_AF372931		0008152 // metabolic process // inferred from electronic annotation	0009507 // chloroplast // inferred from electronic annotation	0016491 // oxidoreductase activity // --- /// 0016491 // oxidoreductase activity // inferred from electronic annotation
7615	252515_at	At3g46230		3.65904	-0.479973	3.64307		1.05632e-09	0.0155379	2.89963e-09		response to heat	0	ATHSP 17.4	AT3G46230|SMALL HEAT-SHOCK PROTEIN 17.4	0	TAIR GO	68410.t04563 class I heat shock protein(HSP 17.4) identical to 17.4 kDa class I heat shock protein SP:P19036 from [Arabidopsis thaliana]	68410.t04563 class I heat shock protein(HSP 17.4) identical to 17.4 kDa class I heat shock protein SP:P19036 from [Arabidopsis thaliana]	At3g46230	heat shock protein 17 ; supported by cDNA: gi_15294149_gb_AF410266.1_AF410266		0009408 // response to heat // inferred from expression pattern	---	---
4015	248915_at	At5g45690		3.9756	-0.445355	3.63043		2.56774e-10	0.085009	1.07895e-09										At5g45690	putative protein strong similarity to unknown protein (pir||T05029); supported by cDNA: gi_15450432_gb_AY052317.1_		---	---	---
6831	251731_at	At3g56350		3.64846	-0.275334	3.59755		5.27246e-10	0.117107	6.91393e-09										At3g56350	manganese superoxide dismutase-like protein manganese superoxide dismutase (MSD1) - Arabidopsis thaliana, EMBL:AF061518_		0006801 // superoxide metabolic process // inferred from electronic annotation /// 0019430 // removal of superoxide radicals // ---	0005739 // mitochondrion // ---	0004784 // superoxide dismutase activity // inferred from electronic annotation /// 0008383 // manganese superoxide dismutase activity // --- /// 0016491 // oxidoreductase activity // inferred from electronic annotation /// 0046872 // metal ion binding // inferred from electronic annotation
4453	249353_at	At5g40420		3.43282	0.0257491	3.59343		2.56774e-10	0.895968	3.91086e-09		Acyl Lipid Metabolism;Lipid Metabolism Gene Families	Oil-body Oleosin;Oleosin-like protein family	0	NM_123406	oleosin	http://www.plantbiology.msu.edu/lipids/genesurvey/master_table.htm	68412.t04346 oleosin	68412.t04346 oleosin	At5g40420	oleosin ; supported by cDNA: gi_725259_gb_L40954.1_ATHOLEOSIN		0019915 // sequestering of lipid // inferred from mutant phenotype	0012511 // monolayer-surrounded lipid storage body // inferred from direct assay /// 0012511 // monolayer-surrounded lipid storage body // inferred from electronic annotation /// 0016020 // membrane // inferred from electronic annotation /// 0016021 // integral to membrane // inferred from electronic annotation	---
18981	263881_at	At2g21820		3.36684	0.12082	3.57664		2.06705e-09	0.593349	3.71105e-09										At2g21820	unknown protein ; supported by cDNA: gi_13265448_gb_AF324676.2_AF324676		---	---	---
12038	256938_at	At3g22500		3.92022	-0.204914	3.55686		2.56774e-10	0.203775	1.47132e-08										At3g22500	LEA protein, putative similar to LEA protein in group GB:BAA11016 from [Arabidopsis thaliana] (Physiol. Plantarum (1996) 98, 661-666); supported by cDNA: gi_15450430_gb_AY052316.1_		0009793 // embryonic development ending in seed dormancy // RCA	---	---
14414	259314_at	At3g05260		3.41898	-0.138477	3.55321		4.27543e-09	0.394667	6.91393e-09		SDRs (short-chain dehydrogenase/reductase family);metabolism	0	AT3G05260.1	T12H1_23|AT3G05260|T12H1.23	short-chain dehydrogenase/reductase family protein contains INTERPRO family IPR002198 short-chain dehydrogenase/reductase (SDR) superfamily	MGH(blast);TAIR GO	68410.t00511 short-chain dehydrogenase/reductase family protein contains INTERPRO family IPR002198 short-chain dehydrogenase/reductase (SDR) superfamily	68410.t00511 short-chain dehydrogenase/reductase family protein contains INTERPRO family IPR002198 short-chain dehydrogenase/reductase (SDR) superfamily	At3g05260	putative glucose and ribitol dehydrogenase homolog similar to GB:AAC60580 from [Hordeum vulgare] showing homologies to bacterial glucose and ribitol dehydrogenases; supported by cDNA: gi_16226574_gb_AF428435.1_AF428435		0008152 // metabolic process // inferred from electronic annotation	---	0016491 // oxidoreductase activity // --- /// 0016491 // oxidoreductase activity // inferred from electronic annotation
18275	263175_at	At1g05510		3.61534	-0.0655931	3.54333		4.85217e-10	0.698583	4.549e-10										At1g05510	hypothetical protein similar to unknown protein GI:4105683 from (Oryza sativa)		---	---	---
2161	247061_at	At5g66780		3.55179	1.67939	3.53399		1.98516e-10	2.46229e-06	2.88957e-09		chloroplast	0	AT5G66780.1	AT5G66780|MUD21.2|MUD21_2	0	TAIR GO	68412.t07485 expressed protein similar to unknown protein (pir |T09249)	68412.t07485 expressed protein similar to unknown protein (pir |T09249)	At5g66780	putative protein similar to unknown protein (pir |T09249); supported by cDNA: gi_15081693_gb_AY048239.1_		---	0009507 // chloroplast // inferred from electronic annotation	---
19712	264612_at	At1g04560		3.29603	0.0321897	3.52414		2.49729e-10	0.902529	4.98049e-10		Similarity to Triticum ABA induced membrane protein family;endomembrane system	0	AT1G04560.1	NM_100335;T1G11_19|AT1G04560|T1G11.19	unknown protein	TAIR GO	68408.t00395 expressed protein similar to GB:AAC37469	68408.t00395 expressed protein similar to GB:AAC37469	At1g04560	unknown protein similar to GB:AAC37469; supported by cDNA: gi_15293292_gb_AY051080.1_		---	0012505 // endomembrane system // inferred from electronic annotation	---
8994	253894_at	At4g27150		4.14813	-0.132946	3.45279		3.61191e-10	0.417728	4.549e-10		endomembrane system	0	AT4G27150.1	T24A18_100|AT4G27150|T24A18.100	0	TAIR GO	68411.t03500 2S seed storage protein 2 (2S albumin storage protein) (NWMU2-2S albumin 2) identical to SP|P15458	68411.t03500 2S seed storage protein 2 (2S albumin storage protein) (NWMU2-2S albumin 2) identical to SP|P15458	At4g27150	NWMU2 - 2S albumin 2 precursor		0006869 // lipid transport // ---	0012505 // endomembrane system // inferred from electronic annotation	0008289 // lipid binding // --- /// 0045735 // nutrient reservoir activity // --- /// 0045735 // nutrient reservoir activity // inferred from electronic annotation
8867	253767_at	At4g28520		3.53384	0.0464507	3.42618		1.67828e-10	0.819679	4.549e-10		endomembrane system	0	AT4G28520.1	F20O9_210|AT4G28520|F20O9.210	0	TAIR GO	68411.t03661 12S seed storage protein (cruciferin), putative strong similarity to SP|P33525 Cruciferin CRU1 precursor (11S globulin) (12S storage protein) from Brassica napus; contains Pfam profile PF00190 Cupin and Prosite 11-S plant seed storage proteins signature PS00305 isoform contains non-consensus AC acceptor splice site at intron 3	68411.t03661 12S seed storage protein (cruciferin), putative strong similarity to SP|P33525 Cruciferin CRU1 precursor (11S globulin) (12S storage protein) from Brassica napus; contains Pfam profile PF00190 Cupin and Prosite 11-S plant seed storage proteins signature PS00305 isoform contains non-consensus AC acceptor splice site at intron 3	At4g28520	12S cruciferin seed storage protein		0009793 // embryonic development ending in seed dormancy // traceable author statement	0042735 // protein body // traceable author statement	0045735 // nutrient reservoir activity // inferred from sequence or structural similarity /// 0045735 // nutrient reservoir activity // inferred from electronic annotation
3620	248520_at	At5g50600		3.87664	-0.175348	3.42208		2.56774e-10	0.219341	1.56514e-09		SDRs (short-chain dehydrogenase/reductase family);endomembrane system	0	At5g50600.1	AT5G50600|MFB16.22	short-chain dehydrogenase/reductase family protein similar to sterol-binding dehydrogenase steroleosin GI:15824408 from [Sesamum indicum]	MGH(blast);TAIR GO	68412.t05567 short-chain dehydrogenase/reductase family protein similar to sterol-binding dehydrogenase steroleosin GI:15824408 from [Sesamum indicum]	68412.t05567 short-chain dehydrogenase/reductase family protein similar to sterol-binding dehydrogenase steroleosin GI:15824408 from [Sesamum indicum]	At5g50600	11-beta-hydroxysteroid dehydrogenase-like		0008152 // metabolic process // inferred from electronic annotation	0012505 // endomembrane system // inferred from electronic annotation	0016491 // oxidoreductase activity // --- /// 0016491 // oxidoreductase activity // inferred from electronic annotation
9195	254095_at	At4g25140		3.77039	-0.0667798	3.37413		2.90697e-10	0.694125	5.98016e-10		Acyl Lipid Metabolism;Lipid Metabolism Gene Families	Oil-body Oleosin;Oleosin-like protein family	0	NM_118646	18.5 kDa oleosin;oleosin, 18.5K	http://www.plantbiology.msu.edu/lipids/genesurvey/master_table.htm	68411.t03248 oleosin	68411.t03248 oleosin	At4g25140	oleosin, 18.5K		0019915 // sequestering of lipid // inferred from mutant phenotype /// 0019915 // sequestering of lipid // ---	0012511 // monolayer-surrounded lipid storage body // inferred from electronic annotation /// 0016020 // membrane // --- /// 0016020 // membrane // inferred from electronic annotation /// 0016021 // integral to membrane // inferred from electronic annotation	---
170	245070_at	At2g23240		3.39267	0.0809651	3.36966		3.33034e-10	0.660145	2.39676e-09		chloroplast	0	AT2G23240.1	AT2G23240|T20D16.13|T20D16_13	0	TAIR GO	68409.t02483 metallothionein-related protein identical to an EST: GB:X92116:ATECPRHOM; contains a vertebrate metallothionein signature (PS00203)	68409.t02483 metallothionein-related protein identical to an EST: GB:X92116:ATECPRHOM; contains a vertebrate metallothionein signature (PS00203)	At2g23240	metallothionein-like protein identical to an EST: GB:X92116:ATECPRHOM; contains a vertebrate metallothionein signature (PS00203)		---	0009507 // chloroplast // inferred from electronic annotation	0008270 // zinc ion binding // --- /// 0008270 // zinc ion binding // inferred from electronic annotation /// 0046872 // metal ion binding // inferred from electronic annotation
11438	256338_at	At1g72100		3.65687	0.429894	3.36897		1.27651e-10	0.0087233	1.56514e-09		endomembrane system	0	AT1G72100.1	F28P5_13|AT1G72100|F28P5.13	0	TAIR GO	68408.t07526 late embryogenesis abundant (LEA) domain-containing protein low similarity to embryogenic gene [Betula pendula] GI:4539485; contains Pfam profile PF02987: Late embryogenesis abundant protein	68408.t07526 late embryogenesis abundant (LEA) domain-containing protein low similarity to embryogenic gene [Betula pendula] GI:4539485; contains Pfam profile PF02987: Late embryogenesis abundant protein	At1g72100	hypothetical protein similar to seed maturation protein PM27 [Glycine max] GI:4836403		0009793 // embryonic development ending in seed dormancy // ---	0012505 // endomembrane system // inferred from electronic annotation	---
4182	249082_at	At5g44120		3.68721	0.320364	3.36212		2.12038e-10	0.0585541	4.549e-10		endomembrane system	0	AT5G44120.1	MLN1.4|AT5G44120|MLN1_4	0	TAIR GO	68412.t04794 12S seed storage protein (CRA1) nearly identical to SP|P15455 [Plant Mol Biol 11:805-820 (1988)]; contains Pfam profile PF00190 Cupin and Prosite 11-S plant seed storage proteins signature PS00305	68412.t04794 12S seed storage protein (CRA1) nearly identical to SP|P15455 [Plant Mol Biol 11:805-820 (1988)]; contains Pfam profile PF00190 Cupin and Prosite 11-S plant seed storage proteins signature PS00305	At5g44120	legumin-like protein		---	0005739 // mitochondrion // inferred from electronic annotation /// 0012505 // endomembrane system // inferred from electronic annotation	0045735 // nutrient reservoir activity // inferred from sequence or structural similarity /// 0045735 // nutrient reservoir activity // inferred from electronic annotation
15188	260088_at	At1g73190		3.48568	-0.526676	3.34839		5.71672e-09	0.010802	2.6635e-09		MIP(The Major Intrinsic Protein);Aquaporin Families;MIP family;water channel activity	Delta tonoplast integral protein family	TIP3;1;AT1G73190.1	At1g73190,68170.m06022,T18K17_14;NM_105978;T18K17.14|T18K17_14|AT1G73190	TIP3;1 tonoplast intrinsic protein alpha;tonoplast intrinsic protein, alpha (alpha-TIP)	http://plantst.sdsc.edu/;TAIR GO	68408.t07650 tonoplast intrinsic protein, alpha (alpha-TIP) identical to tonoplast intrinsic protein, alpha (alpha-TIP)SP:P26587 [Arabidopsis thaliana] (Plant Physiol. 99, 561-570 (1992))	68408.t07650 tonoplast intrinsic protein, alpha (alpha-TIP) identical to tonoplast intrinsic protein, alpha (alpha-TIP)SP:P26587 [Arabidopsis thaliana] (Plant Physiol. 99, 561-570 (1992))	At1g73190	tonoplast intrinsic protein, alpha (alpha-TIP) identical to tonoplast intrinsic protein, alpha (alpha-TIP) GB:P26587 [Arabidopsis thaliana] (Plant Physiol. 99, 561-570 (1992))		0006810 // transport // inferred from electronic annotation	0005773 // vacuole // inferred from electronic annotation /// 0016020 // membrane // inferred from electronic annotation /// 0016021 // integral to membrane // inferred from electronic annotation	0005215 // transporter activity // inferred from electronic annotation
2537	247437_at	At5g62490		3.16959	0.756745	3.34071		1.10903e-09	0.000307841	4.549e-10		endomembrane system	0	AT5G62490.1	K19B1_10|AT5G62490|K19B1.10	0	TAIR GO	68412.t06976 AtHVA22b-related protein	68412.t06976 AtHVA22b-related protein	At5g62490	AtHVA22b-like protein ; supported by cDNA: gi_4884933_gb_AF141660.1_AF141660		---	0012505 // endomembrane system // inferred from electronic annotation /// 0016020 // membrane // inferred from electronic annotation /// 0016021 // integral to membrane // inferred from electronic annotation	---
2195	247095_at	At5g66400		3.28813	0.0563615	3.21653		2.56774e-10	0.789963	6.0944e-10		response to abscisic acid stimulus	0	RAB18	RESPONSIVE TO ABA 18|ATDI8|AT5G66400|ARABIDOPSIS THALIANA DROUGHT-INDUCED 8	RESPONSIVE TO ABA 18	TAIR GO	68412.t07442 dehydrin RAB18-related protein (sp P30185)	68412.t07442 dehydrin RAB18-related protein (sp P30185)	At5g66400	dehydrin RAB18-like protein (sp P30185) ; supported by cDNA: gi_16226664_gb_AF428458.1_AF428458		0006950 // response to stress // inferred from expression pattern /// 0006950 // response to stress // inferred from electronic annotation /// 0009414 // response to water deprivation // inferred from expression pattern /// 0009415 // response to water // inferred from electronic annotation /// 0009631 // cold acclimation // inferred from genetic interaction /// 0009737 // response to abscisic ac…	---	---
19179	264079_at	At2g28490		3.8229	0.0934498	3.18965		1.98516e-10	0.630736	1.0415e-09		endomembrane system	0	AT2G28490.1	T17D12_5|AT2G28490|T17D12.5	0	TAIR GO	68409.t03092 cupin domain-containing protein similar to preproMP27-MP32 [Cucurbita cv. Kurokawa Amakuri] GI:691752, allergen Gly m Bd 28K [Glycine max] GI:12697782, vicilin [Matteuccia struthiopteris] GI:1019792; contains Pfam profile PF00190: Cupin	68409.t03092 cupin domain-containing protein similar to preproMP27-MP32 [Cucurbita cv. Kurokawa Amakuri] GI:691752, allergen Gly m Bd 28K [Glycine max] GI:12697782, vicilin [Matteuccia struthiopteris] GI:1019792; contains Pfam profile PF00190: Cupin	At2g28490	putative seed storage protein (vicilin-like)		---	0012505 // endomembrane system // inferred from electronic annotation	0045735 // nutrient reservoir activity // --- /// 0045735 // nutrient reservoir activity // inferred from electronic annotation
10905	255805_at	At4g10240		3.17869	0.192778	3.18254		9.43645e-09	0.145653	4.549e-10		C2C2(Zn) CO-like, Constans-like zinc finger family;intracellular	0	AT4G10240.1	AT4G10240|T9A4.2	68411.m01516 CONSTANS B-box zinc finger family protein zinc-finger protein R2931, Oryza sativa, PIR3:JE0116	MGH(blast),TAIR(Mendel);TAIR GO	68411.t01500 CONSTANS B-box zinc finger family protein zinc-finger protein R2931, Oryza sativa, PIR3:JE0116	68411.t01500 CONSTANS B-box zinc finger family protein zinc-finger protein R2931, Oryza sativa, PIR3:JE0116	At4g10240	zinc-finger - like protein zinc-finger protein R2931, Oryza sativa, PIR3:JE0116		0045449 // regulation of transcription // traceable author statement	0005622 // intracellular // inferred from electronic annotation	0003677 // DNA binding // inferred from electronic annotation /// 0003700 // transcription factor activity // inferred from sequence or structural similarity /// 0008270 // zinc ion binding // --- /// 0008270 // zinc ion binding // inferred from electronic annotation
15816	260716_at	At1g48130		3.38511	-0.162029	3.13665		2.12038e-10	0.254632	4.549e-10		thioredoxin peroxidase activity	0	ATPER1	AT1G48130	0	TAIR GO	68408.t04847 peroxiredoxin identical to SP:O04005 from [Arabidopsis thaliana]	68408.t04847 peroxiredoxin identical to SP:O04005 from [Arabidopsis thaliana]	At1g48130	peroxiredoxin identical to SP:O04005 from [Arabidopsis thaliana]		0009269 // response to desiccation // traceable author statement /// 0010231 // maintenance of seed dormancy // traceable author statement	0005634 // nucleus // inferred from electronic annotation	0004601 // peroxidase activity // inferred from electronic annotation /// 0008379 // thioredoxin peroxidase activity // inferred from sequence or structural similarity /// 0016209 // antioxidant activity // inferred from electronic annotation /// 0016491 // oxidoreductase activity // inferred from electronic annotation /// 0051920 // peroxiredoxin activity // inferred from electronic annotation
13447	258347_at	At3g17520		3.60152	1.1825	3.12884		3.61191e-10	8.78178e-05	7.76824e-10		endomembrane system	0	AT3G17520.1	MKP6.25|AT3G17520	0	TAIR GO	68410.t01963 late embryogenesis abundant (LEA) domain-containing protein low similarity to PIR|S04045|S04045 embryonic abundant protein D-29 [Gossypium hirsutum]; contains Pfam profile PF02987: Late embryogenesis abundant protein	68410.t01963 late embryogenesis abundant (LEA) domain-containing protein low similarity to PIR|S04045|S04045 embryonic abundant protein D-29 [Gossypium hirsutum]; contains Pfam profile PF02987: Late embryogenesis abundant protein	At3g17520	unknown protein identical to LEA-like protein GB:CAA10352 from [Arabidopsis thaliana]		0009793 // embryonic development ending in seed dormancy // ---	0012505 // endomembrane system // inferred from electronic annotation	---
16078	260978_at	At1g53540		2.70118	-0.282751	3.1253		2.56341e-08	0.110813	3.71105e-09										At1g53540	17.6 kDa heat shock protein (AA 1-156) identical to GI:4376161 from (Arabidopsis thaliana) (Nucleic Acids Res. 17 (19), 7995 (1989))		0009408 // response to heat // ---	---	---
21492	266392_at	At2g41280		3.21129	-0.356964	3.12266		4.85217e-10	0.0245273	4.98049e-10		extracellular	0	M10	ATM10|AT2G41280	0	TAIR GO	68409.t04546 late embryogenesis abundant M10 protein identical to GB:AF076979	68409.t04546 late embryogenesis abundant M10 protein identical to GB:AF076979	At2g41280	late embryogenesis abundant M10 protein identical to GB:AF076979		0010162 // seed dormancy // inferred from sequence or structural similarity	0005576 // extracellular region // inferred from sequence or structural similarity	---
10107	255007_at	At4g10020		3.14938	0.167361	3.12231		1.10903e-09	0.321032	6.728e-10		SDRs (short-chain dehydrogenase/reductase family);endomembrane system	0	AT4G10020.1	AT4G10020|T5L19.150|T5L19_150	short-chain dehydrogenase/reductase family protein similar to sterol-binding dehydrogenase steroleosin GI:15824408 from [Sesamum indicum]	MGH(blast);TAIR GO	68411.t01462 short-chain dehydrogenase/reductase family protein similar to sterol-binding dehydrogenase steroleosin GI:15824408 from [Sesamum indicum]	68411.t01462 short-chain dehydrogenase/reductase family protein similar to sterol-binding dehydrogenase steroleosin GI:15824408 from [Sesamum indicum]	At4g10020	putative oxidoreductase 11beta-hydroxysteroid dehydrogenase (EC 1.1.1.146) 1 - mouse, PIR1:I56604		0008152 // metabolic process // inferred from electronic annotation	0012505 // endomembrane system // inferred from electronic annotation	0016491 // oxidoreductase activity // --- /// 0016491 // oxidoreductase activity // inferred from electronic annotation
3225	248125_at	At5g54740		3.58209	-0.0453467	3.11412		2.56774e-10	0.796542	5.98016e-10		storage protein	0	AT5G54740.1	K5F14_10|AT5G54740|K5F14.10	0	TAIR GO	68412.t06067 2S seed storage protein family similar to 2S seed storage proteins from Arabidosis thaliana: SP|P15457, SP|P15459, SP|P15458, SP|P15460 contains Pfam profile PF00234 Protease inhibitor/seed storage/LTP family	68412.t06067 2S seed storage protein family similar to 2S seed storage proteins from Arabidosis thaliana: SP|P15457, SP|P15459, SP|P15458, SP|P15460 contains Pfam profile PF00234 Protease inhibitor/seed storage/LTP family	At5g54740	2S storage protein-like		0006869 // lipid transport // ---	0012505 // endomembrane system // inferred from electronic annotation	0008289 // lipid binding // --- /// 0045735 // nutrient reservoir activity // --- /// 0045735 // nutrient reservoir activity // inferred from electronic annotation
17779	262679_at	At1g75830		3.26406	-0.663932	3.1089		2.92334e-10	0.000737753	6.728e-10										At1g75830	unknown protein ; supported by cDNA: gi_15529223_gb_AY052236.1_		0006805 // xenobiotic metabolic process // inferred from electronic annotation /// 0006952 // defense response // inferred from electronic annotation /// 0050832 // defense response to fungus // inferred from electronic annotation	---	---
21754	266654_at	At2g25890		2.71158	-0.112528	3.1015		3.33036e-09	0.483466	1.24598e-09		Acyl Lipid Metabolism;Lipid Metabolism Gene Families	Oil-body Oleosin;Oleosin-like protein family	0	NM_128149	putative oleosin;putative oleosin protein	http://www.plantbiology.msu.edu/lipids/genesurvey/master_table.htm	68409.t02785 oleosin	68409.t02785 oleosin	At2g25890	putative oleosin protein		0019915 // sequestering of lipid // ---	0012511 // monolayer-surrounded lipid storage body // inferred from electronic annotation /// 0016020 // membrane // ---	---
7119	252019_at	At3g53040		3.82289	0.540611	3.07354		2.63706e-10	0.0060529	1.56514e-09		ATP binding activity	0	AT3G53040.1	AT3G53040|F8J2.210	0	TAIR GO	68410.t05328 late embryogenesis abundant (LEA) protein, putative similar to LEA protein in group 3 [Arabidopsis thaliana] GI:1526424; contains Pfam profile PF02987: Late embryogenesis abundant protein	68410.t05328 late embryogenesis abundant (LEA) protein, putative similar to LEA protein in group 3 [Arabidopsis thaliana] GI:1526424; contains Pfam profile PF02987: Late embryogenesis abundant protein	At3g53040	late embryogenesis abundant protein - like late embryogenesis abundant protein, Arabidopsis thaliana, PIR:JC6171		0009793 // embryonic development ending in seed dormancy // ---	---	---
19287	264187_at	At1g54860		3.12878	-0.300162	3.06965		1.26564e-08	0.22336	1.01618e-07		GPI-anchored protein;endomembrane system	Unknown/hypothetical	AT1G54860.1	F14C21.37|F14C21_37|AT1G54860	0	Georg H.H. Borner et al. Plant Physiology, June 2003, Vol. 132, pp. 568–577;TAIR GO	68408.t05654 expressed protein	68408.t05654 expressed protein	At1g54860	unknown protein ;supported by full-length cDNA: Ceres:1530.		---	0031225 // anchored to membrane // traceable author statement	---
21243	266143_at	At2g38905		2.51081	0.0782692	3.03127		4.09892e-09	0.726972	5.98016e-10		endomembrane system	0	AT2G38905.1	AT2G38905	0	TAIR GO	68409.t04266 expressed protein	68409.t04266 expressed protein	At2g38905	Expressed protein ; supported by cDNA: gi_15529213_gb_AY052231.1_		0009409 // response to cold // --- /// 0042538 // hyperosmotic salinity response // ---	0012505 // endomembrane system // inferred from electronic annotation /// 0016021 // integral to membrane // inferred from electronic annotation	---
11564	256464_at	At1g32560		2.88375	0.435865	3.02856		1.58475e-09	0.00439303	6.728e-10										At1g32560	late-embryogenesis abundant protein, putative similar to GI:4102692 from [Glycine max]		0006118 // electron transport // inferred from electronic annotation /// 0009790 // embryonic development // inferred from electronic annotation /// 0009793 // embryonic development ending in seed dormancy // ---	---	0005506 // iron ion binding // inferred from electronic annotation /// 0009055 // electron carrier activity // inferred from electronic annotation /// 0020037 // heme binding // inferred from electronic annotation
1342	246242_at	At4g36600		2.94854	1.37145	2.98924		9.18414e-10	4.39787e-06	1.36822e-08										At4g36600	putative protein		0009793 // embryonic development ending in seed dormancy // ---	0005739 // mitochondrion // inferred from electronic annotation	---
21644	266544_at	At2g35300		3.09837	0.649476	2.93202		2.9457e-10	0.00307985	1.22478e-09										At2g35300	similar to late embryogenesis abundant proteins identical to GB:X91917		0009790 // embryonic development // inferred from electronic annotation /// 0009793 // embryonic development ending in seed dormancy // ---	---	---
12953	257853_at	At3g12960		2.98261	0.164118	2.91613		5.31242e-09	0.436655	3.09908e-09										At3g12960	hypothetical protein predicted by genefinder, similar to seed maturation protein PM28 GB:AAD30427 from [Glycine max]		---	---	---
20355	265255_at	At2g28420		3.36718	0.199308	2.88643		8.22973e-10	0.188378	2.58493e-09										At2g28420	unknown protein ; supported by cDNA: gi_15529259_gb_AY052254.1_		0005975 // carbohydrate metabolic process // ---	---	0004462 // lactoylglutathione lyase activity // ---
6112	251012_at	At5g02580		2.23459	0.142297	2.86859		1.00531e-07	0.462365	6.36871e-09										At5g02580	putative protein ;supported by full-length cDNA: Ceres:16476.		---	---	---
18238	263138_at	At1g65090		2.90669	0.713922	2.86623		4.39197e-10	0.0022996	1.18413e-09										At1g65090	hypothetical protein predicted by genemark.hmm		---	---	---
13427	258327_at	At3g22640		3.30334	-0.500505	2.85262		3.33034e-10	0.0014786	5.98016e-10		endomembrane system	0	AT3G22640.1	AT3G22640|MWI23.1	0	TAIR GO	68410.t02534 globulin (seed storage protein) family contains similarity to vicilin-like protein precursor [Juglans regia] GI:6580762, vicilin precursor [Theobroma cacao] PIR|S22477, vicilin precursor [Macadamia integrifolia] GI:5852872	68410.t02534 globulin (seed storage protein) family contains similarity to vicilin-like protein precursor [Juglans regia] GI:6580762, vicilin precursor [Theobroma cacao] PIR|S22477, vicilin precursor [Macadamia integrifolia] GI:5852872	At3g22640	unknown protein contains similarity to major storage protein GB:384341 from [Theobroma cacao]; supported by cDNA: gi_16604373_gb_AY058085.1_		---	0012505 // endomembrane system // inferred from electronic annotation	0045735 // nutrient reservoir activity // --- /// 0045735 // nutrient reservoir activity // inferred from electronic annotation
18250	263150_at	At1g54050		1.62111	-0.206262	2.83933		5.51495e-08	0.165	1.54953e-08		chloroplast	0	AT1G54050.1	F15I1.13|F15I1_13|AT1G54050	0	TAIR GO	68408.t05568 heat shock hsp20 protein family contains Pfam profile: PF00011 Hsp20/alpha crystallin family	68408.t05568 heat shock hsp20 protein family contains Pfam profile: PF00011 Hsp20/alpha crystallin family	At1g54050	heat-shock protein, putative similar to heat-shock protein GI:472939 from [Helianthus annuus];supported by full-length cDNA: Ceres:97415.		0009408 // response to heat // inferred from expression pattern /// 0009408 // response to heat // --- /// 0009644 // response to high light intensity // inferred from expression pattern /// 0042542 // response to hydrogen peroxide // inferred from expression pattern	0009507 // chloroplast // inferred from electronic annotation	---
15558	260458_at	At1g68250		2.91864	0.524656	2.83625		5.59177e-07	0.0257236	2.22795e-08										At1g68250	unknown protein		---	---	---
8932	253832_at	At4g27654		-0.224099	0.249888	2.83378		0.216825	0.249545	4.48733e-09		endomembrane system	0	AT4G27654.1	AT4G27654	0	TAIR GO	68411.t03567 expressed protein	68411.t03567 expressed protein	At4g27654	Expressed protein ; supported by full-length cDNA: Ceres: 8827.		---	0012505 // endomembrane system // inferred from electronic annotation	---
18011	262911_s_at	At1g59860		1.44753	-0.210011	2.82755		2.48115e-07	0.16364	1.07895e-09										At1g59860	heat shock protein, putative similar to heat shock protein GI:19617 from [Medicago sativa];supported by full-length cDNA: Ceres:32795.		0006979 // response to oxidative stress // inferred from expression pattern /// 0009408 // response to heat // ---	---	---
6938	251838_at	At3g54940		3.35602	0.0950091	2.82645		9.51077e-10	0.647085	5.7364e-09		endomembrane system	0	AT3G54940.1	AT3G54940|F28P10.80	0	TAIR GO	68410.t05532 cysteine proteinase contains similarity to cysteine proteinase GI:479060 from [Glycine max]	68410.t05532 cysteine proteinase contains similarity to cysteine proteinase GI:479060 from [Glycine max]	At3g54940	cysteine proteinase non-consensus AG donor site at exon 2; contains similarity to cysteine proteinase GI:479060 from [Glycine max]		0006508 // proteolysis // --- /// 0006508 // proteolysis // inferred from electronic annotation	0012505 // endomembrane system // inferred from electronic annotation	0004197 // cysteine-type endopeptidase activity // inferred from electronic annotation /// 0008233 // peptidase activity // inferred from electronic annotation /// 0008234 // cysteine-type peptidase activity // --- /// 0008234 // cysteine-type peptidase activity // inferred from electronic annotation /// 0016787 // hydrolase activity // inferred from electronic annotation
14678	259578_at	At1g27990		3.15583	-0.0720562	2.79803		8.68611e-09	0.816676	9.68877e-08										At1g27990	unknown protein		---	---	---
5037	249937_at	At5g22470		2.80731	0.091427	2.78574		7.08774e-08	0.61752	2.02125e-08		NAD+ ADP-ribosyltransferase activity	0	AT5G22470.1	AT5G22470|MQJ16.1|MQJ16_1	0	TAIR GO	68412.t02353 expressed protein seed maturation protein PM38; also similar to poly(ADP)-ribose polymerase	68412.t02353 expressed protein seed maturation protein PM38; also similar to poly(ADP)-ribose polymerase	At5g22470	putative protein seed maturation protein PM38; also similar to poly(ADP)-ribose polymerase		0006471 // protein amino acid ADP-ribosylation // --- /// 0006471 // protein amino acid ADP-ribosylation // inferred from electronic annotation	0005622 // intracellular // inferred from electronic annotation /// 0005634 // nucleus // --- /// 0005634 // nucleus // inferred from electronic annotation	0003950 // NAD+ ADP-ribosyltransferase activity // --- /// 0003950 // NAD+ ADP-ribosyltransferase activity // inferred from electronic annotation /// 0016740 // transferase activity // inferred from electronic annotation /// 0016757 // transferase activity, transferring glycosyl groups // inferred from electronic annotation
8930	253830_at	At4g27652		-0.0507085	0.140302	2.76042		0.740224	0.403491	2.58493e-09		chloroplast	0	AT4G27652.1	AT4G27652	0	TAIR GO	68411.t03566 expressed protein	68411.t03566 expressed protein	At4g27652	Expressed protein ; supported by full-length cDNA: Ceres: 42507.		---	0009507 // chloroplast // inferred from electronic annotation	---
13340	258240_at	At3g27660		3.36427	-0.336648	2.75479		3.33034e-10	0.0361899	4.87956e-09		Acyl Lipid Metabolism;Lipid Metabolism Gene Families	Oil-body Oleosin;Oleosin-like protein family	0	NM_113682	oleosin isoform	http://www.plantbiology.msu.edu/lipids/genesurvey/master_table.htm	68410.t03102 oleosin identical to oleosin isoform GB:S71286 from [Arabidopsis thaliana]	68410.t03102 oleosin identical to oleosin isoform GB:S71286 from [Arabidopsis thaliana]	At3g27660	oleosin isoform identical to oleosin isoform GB:S71286 from [Arabidopsis thaliana]; supported by full-length cDNA: Ceres: 19319.		0019915 // sequestering of lipid // ---	0012511 // monolayer-surrounded lipid storage body // inferred from electronic annotation /// 0016020 // membrane // --- /// 0016020 // membrane // inferred from electronic annotation /// 0016021 // integral to membrane // inferred from electronic annotation	---
16017	260917_at	At1g02700		2.78148	0.151059	2.75075		8.0773e-08	0.526446	1.70272e-08		mitochondrion	0	AT1G02700.1	T14P4_2|AT1G02700|T14P4.2	0	TAIR GO	68408.t00197 expressed protein similar to hypothetical protein GB:CAB80707 GI:7268598 from [Arabidopsis thaliana]	68408.t00197 expressed protein similar to hypothetical protein GB:CAB80707 GI:7268598 from [Arabidopsis thaliana]	At1g02700	unknown protein similar to hypothetical protein GB:CAB80707 GI:7268598 from [Arabidopsis thaliana]; supported by cDNA: gi_15810578_gb_AY056328.1_		---	0005739 // mitochondrion // inferred from electronic annotation	---
9030	253930_at	At4g26740		3.49473	0.00444536	2.74706		3.33034e-10	0.982338	8.4879e-09		Acyl Lipid Metabolism;Caleosins;cellular_component unknown	Caleosin	Clo1;ATS1	NM_118808;ARABIDOPSIS THALIANA SEED GENE 1|AT4G26740	embryo-specific protein 1 (ATS1);ARABIDOPSIS THALIANA SEED GENE 1	http://www.plantbiology.msu.edu/lipids/genesurvey/master_table.htm;TAIR GO	68411.t03458 embryo-specific protein 1 (ATS1) putative Ca2+-binding EF-hand protein	68411.t03458 embryo-specific protein 1 (ATS1) putative Ca2+-binding EF-hand protein	At4g26740	embryo-specific protein 1 (ATS1)		---	---	0005509 // calcium ion binding // RCA
6200	251100_at	At5g01670		2.83674	0.487545	2.741		9.44835e-10	0.0322389	1.98209e-08		VIC-Beta(Voltage Gated K+ Channel b-subunit)	0	At5g01670	68172.m00067,F7A7_190	aldose reductase-like protein	http://plantst.sdsc.edu/	68412.t00075 aldose reductase, putative similar to aldose reductase [Hordeum vulgare][GI:728592], aldose reductase ALDRXV4 [Xerophyta viscosa][GI:4539944]	68412.t00075 aldose reductase, putative similar to aldose reductase [Hordeum vulgare][GI:728592], aldose reductase ALDRXV4 [Xerophyta viscosa][GI:4539944]	At5g01670	aldose reductase-like protein aldose reductase - Hordeum vulgare, EMBL:Z48360		---	---	0016491 // oxidoreductase activity // inferred from electronic annotation
6237	251137_at	At5g01300		2.41603	0.135318	2.74044		3.34453e-08	0.431052	7.45223e-09										At5g01300	putative protein several hypothetical proteins - different bacteria		---	---	0008429 // phosphatidylethanolamine binding // ---
21493	266393_at	At2g41260		3.46668	-0.809527	2.74023		1.59694e-10	0.000406209	1.07895e-09		endomembrane system	0	AT2G41260.1	F13H10_19|AT2G41260|F13H10.19	0	TAIR GO	68409.t04544 glycine-rich, late embryogenesis abundant M17 protein identical to late-embryogenesis abundant M17 protein GI:3342551 from [Arabidopsis thaliana]	68409.t04544 glycine-rich, late embryogenesis abundant M17 protein identical to late-embryogenesis abundant M17 protein GI:3342551 from [Arabidopsis thaliana]	At2g41260	late embryogenesis abundant M17 protein identical to GB:AF076979		0009790 // embryonic development // traceable author statement	0012505 // endomembrane system // inferred from electronic annotation	---
9175	254075_at	At4g25470		0.102875	0.881551	2.72578		0.574999	0.000337186	3.86991e-09		AP2/EREBP, APETALA2/Ethylene-responsive element binding protein family;transcriptional activator activity	0	CBF2	DREB1C;DRE/CRT-BINDING PROTEIN|AT4G25470	DRE binding protein (DREB1C)	MGH(stress-consortium),MGH(blast),Ohio-AtTFDB,TAIR(Mendel);TAIR GO	68411.t03292 DRE binding protein (DREB1C) identical to DREB1C GI:3738228 from [Arabidopsis thaliana]; supported by cDNA:gi_3738227_dbj_AB007789.1_AB007789	68411.t03292 DRE binding protein (DREB1C) identical to DREB1C GI:3738228 from [Arabidopsis thaliana]; supported by cDNA:gi_3738227_dbj_AB007789.1_AB007789	At4g25470	DRE CRT-binding protein DREB1C involved in low-temperature-responsive gene expression00; supported by cDNA: gi_3738227_dbj_AB007789.1_AB007789		0006350 // transcription // inferred from electronic annotation /// 0006355 // regulation of transcription, DNA-dependent // inferred from electronic annotation /// 0009409 // response to cold // inferred from expression pattern /// 0009631 // cold acclimation // inferred from mutant phenotype	0005634 // nucleus // inferred from electronic annotation	0003677 // DNA binding // inferred from electronic annotation /// 0003700 // transcription factor activity // inferred from electronic annotation /// 0016563 // transcriptional activator activity // inferred from sequence or structural similarity
14267	259167_at	At3g01570		2.95493	-0.42582	2.72514		5.27246e-10	0.0224691	3.91086e-09		Acyl Lipid Metabolism;Lipid Metabolism Gene Families	Oil-body Oleosin;Oleosin-like protein family	0	NM_111023	putative oleosin	http://www.plantbiology.msu.edu/lipids/genesurvey/master_table.htm	68410.t00071 oleosin similar to oleosin GB:AAB58402 [Sesamum indicum]	68410.t00071 oleosin similar to oleosin GB:AAB58402 [Sesamum indicum]	At3g01570	putative oleosin similar to oleosin GB:AAB58402 [Sesamum indicum]; supported by cDNA: gi_16649132_gb_AY059936.1_		0019915 // sequestering of lipid // ---	0012511 // monolayer-surrounded lipid storage body // inferred from electronic annotation /// 0016020 // membrane // --- /// 0016020 // membrane // inferred from electronic annotation /// 0016021 // integral to membrane // inferred from electronic annotation	---
2966	247866_at	At5g57550		2.54972	-0.10316	2.71325		9.66934e-09	0.569678	1.22478e-09		Assembly, Architecture, and Growth;Glycoside Hydrolase Family 16;Glycoside Hydrolase Gene Families;endomembrane system	Growth modifying proteins;Glycoside Hydrolase Family 16	XTH25;AT5G57550.1	BAB08790.1 , AAN28878.1, AAM78087.1, AAD45127.1, AAB18364.1;NM_125136;MUA2.12|AT5G57550|MUA2_12	endoxyloglucan transferase (gb|AAD45127.1)	http://cellwall.genomics.purdue.edu/families/index.html;http://afmb.cnrs-mrs.fr/CAZY/acc.html;TAIR GO	68412.t06405 xyloglucan endotransglycosylase (XTR3) identical to endoxyloglucan transferase GI:5533317 from [Arabidopsis thaliana]	68412.t06405 xyloglucan endotransglycosylase (XTR3) identical to endoxyloglucan transferase GI:5533317 from [Arabidopsis thaliana]	At5g57550	endoxyloglucan transferase (gb|AAD45127.1) ; supported by cDNA: gi_1244751_gb_U43485.1_ATU43485		0005975 // carbohydrate metabolic process // inferred from electronic annotation /// 0006073 // glucan metabolic process // inferred from electronic annotation /// 0008152 // metabolic process // inferred from electronic annotation /// 0009832 // cellulose and pectin-containing cell wall biogenesis // inferred from sequence or structural similarity	0005618 // cell wall // inferred from electronic annotation /// 0012505 // endomembrane system // inferred from electronic annotation /// 0048046 // apoplast // inferred from electronic annotation	0004553 // hydrolase activity, hydrolyzing O-glycosyl compounds // inferred from electronic annotation /// 0016740 // transferase activity // inferred from electronic annotation /// 0016762 // xyloglucan:xyloglucosyl transferase activity // inferred from sequence or structural similarity /// 0016762 // xyloglucan:xyloglucosyl transferase activity // inferred from electronic annotation /// 0016787…
14913	259813_at	At1g49860		0.92673	0.0167624	2.7083		6.9408e-05	0.927405	1.18413e-09		Nitrate Metabolism;endomembrane system	NO3resp-GST6	AT1G49860.1	AT1G49860|F10F5.9|F10F5_9	Nitrate responsive	http://www.nyu.edu/fas/biology/n2010/;TAIR GO	68408.t05044 glutathione transferase, putative similar to GI:860955 from [Hyoscyamus muticus] (Plant Physiol. 109 (1), 253-260 (1995))	68408.t05044 glutathione transferase, putative similar to GI:860955 from [Hyoscyamus muticus] (Plant Physiol. 109 (1), 253-260 (1995))	At1g49860	glutathione S-transferase, putative similar to GI:860955 from [Hyoscyamus muticus] (Plant Physiol. 109 (1), 253-260 (1995))		0009407 // toxin catabolic process // traceable author statement	0005737 // cytoplasm // non-traceable author statement	0004364 // glutathione transferase activity // RCA /// 0016740 // transferase activity // inferred from electronic annotation
17248	262148_at	At1g52560		2.91495	-0.0698678	2.69505		2.56774e-10	0.751432	2.67609e-08		chloroplast	0	AT1G52560.1	F6D8_22|AT1G52560|F6D8.22	0	TAIR GO	68408.t05367 heat shock protein family contains Pfam profile: PF00011 Hsp20/alpha crystallin family	68408.t05367 heat shock protein family contains Pfam profile: PF00011 Hsp20/alpha crystallin family	At1g52560	chloroplast-localized small heat shock protein, putative similar to chloroplast-localized small heat shock protein GI:6601536 from [Funaria hygrometrica]		0009408 // response to heat // inferred from expression pattern /// 0009408 // response to heat // --- /// 0009644 // response to high light intensity // inferred from expression pattern /// 0042542 // response to hydrogen peroxide // inferred from expression pattern	0005739 // mitochondrion // inferred from electronic annotation	---
20991	265891_at	At2g15010		3.1093	0.244231	2.69476		2.56774e-10	0.101436	1.07895e-09		PT(Plant Thionin);endomembrane system	0	At2g15010;AT2G15010.1	15226042,NP_179105;T15J14.5|T15J14_5|AT2G15010	hypothetical protein	http://plantst.sdsc.edu/;TAIR GO	68409.t01521 thionin, putative similar to thionin [Arabidopsis thaliana] gi|1181533|gb|AAC41679	68409.t01521 thionin, putative similar to thionin [Arabidopsis thaliana] gi|1181533|gb|AAC41679	At2g15010	putative thionin		0006952 // defense response // --- /// 0006952 // defense response // inferred from electronic annotation /// 0009405 // pathogenesis // inferred from electronic annotation	0005576 // extracellular region // inferred from electronic annotation /// 0012505 // endomembrane system // inferred from electronic annotation	0050827 // toxin receptor binding // ---
9427	254327_at	At4g22490		3.2272	0.600508	2.64958		2.46174e-10	0.00106006	1.07895e-09		Acyl Lipid Metabolism;endomembrane system	Lipid Transfer Protein type 6	AT4G22490.1	F7K2.70|F7K2_70|AT4G22490	RCc3- like protein	http://www.plantbiology.msu.edu/lipids/genesurvey/master_table.htm;TAIR GO	68411.t02928 protease inhibitor/seed storage/lipid transfer protein (LTP) family contains Pfam protease inhibitor/seed storage/LTP family domain PF00234	68411.t02928 protease inhibitor/seed storage/lipid transfer protein (LTP) family contains Pfam protease inhibitor/seed storage/LTP family domain PF00234	At4g22490	RCc3- like protein RCc3 protein, Oryza sativa, PIR2:S53012;supported by full-length cDNA: Ceres:270276.		0006869 // lipid transport // --- /// 0006869 // lipid transport // inferred from electronic annotation	0012505 // endomembrane system // inferred from electronic annotation	0008289 // lipid binding // ---
4139	249039_at	At5g44310		3.26184	0.736216	2.63731		3.60566e-10	0.0013013	4.83435e-08		chloroplast	0	AT5G44310.1	K9L2.7|AT5G44310|K9L2_7	0	TAIR GO	68412.t04815 late embryogenesis abundant (LEA) domain-containing protein low similarity to 51 kDa seed maturation protein [Glycine max] GI:414977; contains Pfam profile PF02987: Late embryogenesis abundant protein	68412.t04815 late embryogenesis abundant (LEA) domain-containing protein low similarity to 51 kDa seed maturation protein [Glycine max] GI:414977; contains Pfam profile PF02987: Late embryogenesis abundant protein	At5g44310	late embryogenesis abundant protein-like		0009793 // embryonic development ending in seed dormancy // ---	0009507 // chloroplast // inferred from electronic annotation	---
6680	251580_at	At3g58450		2.78723	0.29775	2.61146		3.48123e-09	0.112854	1.18413e-09										At3g58450	putative protein ethylene-responsive protein ER6 - Lycopersicon esculentum, EMBL:AF096262		0006950 // response to stress // --- /// 0006950 // response to stress // inferred from electronic annotation	---	---
14517	259417_at	At1g02340		1.45289	0.991569	2.59325		1.00951e-06	1.48979e-05	3.97933e-09		bHLH,Basic Helix-Loop-Helix family;red, far-red light phototransduction	0	AtbHLH26,HFR1,AtbHLH026;HFR 1;HFR1	HFR1,LONG HYPOCOTYL IN FAR-RED1, HFR1;REP 1; RSF 1;AT1G02340|LONG HYPOCOTYL IN FAR-RED|HFR1	bHLH protein (HFR1),expressed protein;Long Hypocotyl in Far-Red Light; bHLH Transcription Factor;LONG HYPOCOTYL IN FAR-RED	MGH(literature),Ohio-AtTFDB,TAIR(Mendel);Meinke et al. Plant Physiology, February 2003, Vol. 131, pp. 409–418;TAIR GO	68408.t00158 bHLH protein (HFR1) identical to bHLH protein HFR1 from [Arabidopsis thaliana]	68408.t00158 bHLH protein (HFR1) identical to bHLH protein HFR1 from [Arabidopsis thaliana]	At1g02340	unknown protein contains similarity to phytochrome interacting factor 3 GI:3929586 from [Arabidopsis thaliana]; supported by cDNA: gi_11870114_gb_AF324245.1_AF324245		0006350 // transcription // inferred from electronic annotation /// 0006355 // regulation of transcription, DNA-dependent // inferred from electronic annotation /// 0007165 // signal transduction // traceable author statement /// 0009585 // red, far-red light phototransduction // traceable author statement /// 0009585 // red, far-red light phototransduction // inferred from electronic annotation …	0005634 // nucleus // inferred from direct assay /// 0005634 // nucleus // traceable author statement /// 0005634 // nucleus // inferred from electronic annotation	0003677 // DNA binding // inferred from electronic annotation /// 0003700 // transcription factor activity // inferred from sequence similarity /// 0005515 // protein binding // inferred from physical interaction /// 0030528 // transcription regulator activity // inferred from electronic annotation
22363	267263_at	At2g23110		2.46864	0.6813	2.58071		4.96519e-08	0.00180813	1.07895e-09										At2g23110	similar to late embryogenesis abundant proteins ; supported by cDNA: gi_14423503_gb_AF386989.1_AF386989		---	---	---
8970	253870_at	At4g27530		2.10172	0.165557	2.56199		1.34117e-07	0.365515	1.5318e-07		mitochondrion	0	AT4G27530.1	T29A15_20|AT4G27530|T29A15.20	0	TAIR GO	68411.t03549 expressed protein	68411.t03549 expressed protein	At4g27530	putative protein		---	0005739 // mitochondrion // inferred from electronic annotation	---
7237	252137_at	At3g50980		2.65876	-0.00515328	2.5586		1.05632e-09	0.980444	5.7081e-09		response to stress	0	AT3G50980.1	F24M12.20|AT3G50980	0	TAIR GO	68410.t05092 dehydrin, putative similar to dehydrin Xero 1 [Arabidopsis thaliana] SWISS-PROT:P25863	68410.t05092 dehydrin, putative similar to dehydrin Xero 1 [Arabidopsis thaliana] SWISS-PROT:P25863	At3g50980	dehydrin-like protein dehydrin Xero2 - Arabiodopsis thaliana, EMBL:U19536		0006950 // response to stress // inferred from electronic annotation /// 0009415 // response to water // inferred from electronic annotation	---	---
9159	254059_at	At4g25200		2.16676	0.157357	2.55786		7.64866e-07	0.539421	6.70171e-06		mitochondrion	0	AT4G25200.1	F24A6.40|AT4G25200|F24A6_40	0	TAIR GO	68411.t03257 mitochondrion-localized small heat shock protein	68411.t03257 mitochondrion-localized small heat shock protein	At4g25200	Arabidopsis mitochondrion-localized small heat shock protein (AtHSP23.6-mito) ; supported by cDNA: gi_1669865_gb_U72958.1_ATU72958		0009408 // response to heat // RCA	0005739 // mitochondrion // inferred from electronic annotation	---
5110	250010_at	At5g18450		2.79933	-0.093078	2.55297		1.03544e-09	0.579993	4.91892e-09		AP2/EREBP, APETALA2/Ethylene-responsive element binding protein family;transcription factor activity	0	AT5G18450.1	F20L16.170|AT5G18450|F20L16_170	DRE binding protein (DREB2B)	Ohio-AtTFDB,TAIR(Mendel);TAIR GO	68412.t01953 AP2 domain transcription factor, putative DREB2A, Arabidopsis thaliana, EMBL:AB007790	68412.t01953 AP2 domain transcription factor, putative DREB2A, Arabidopsis thaliana, EMBL:AB007790	At5g18450	AP2-domain DNA-binding protein -like DREB2A, Arabidopsis thaliana, EMBL:AB007790		0006350 // transcription // inferred from electronic annotation /// 0006355 // regulation of transcription, DNA-dependent // --- /// 0006355 // regulation of transcription, DNA-dependent // inferred from electronic annotation	0005634 // nucleus // --- /// 0005634 // nucleus // inferred from electronic annotation	0003677 // DNA binding // --- /// 0003677 // DNA binding // inferred from electronic annotation /// 0003700 // transcription factor activity // inferred from sequence or structural similarity /// 0003700 // transcription factor activity // --- /// 0003700 // transcription factor activity // inferred from electronic annotation
19594	264494_at	At1g27470		2.89472	0.116589	2.54884		1.79421e-09	0.514008	1.82588e-08										At1g27470	hypothetical protein predicted by genefinder		---	---	0000166 // nucleotide binding // ---
11005	255905_at	At1g17810		3.00172	-1.08691	2.54355		5.27246e-10	0.000106844	7.82502e-09		MIP(The Major Intrinsic Protein);Aquaporin Families;MIP family;water channel activity	Delta tonoplast integral protein family	TIP3;2;AT1G17810.1	At1g17810,68170.m01638,F2H15_3;NM_101644;F2H15_4|AT1G17810|F2H15.4	TIP3;2 tonoplast intrinsic protein beta;tonoplast intrinsic protein, putative	http://plantst.sdsc.edu/;TAIR GO	68408.t01951 major intrinsic protein (MIP) family contains Pfam profile: MIP PF00230	68408.t01951 major intrinsic protein (MIP) family contains Pfam profile: MIP PF00230	At1g17810	tonoplast intrinsic protein, putative similar to tonoplast intrinsic protein GI:21054 from [Phaseolus vulgaris]; supported by cDNA: gi_2605713_gb_AF026275.1_AF026275		0006810 // transport // inferred from electronic annotation	0005773 // vacuole // inferred from electronic annotation /// 0016020 // membrane // inferred from electronic annotation /// 0016021 // integral to membrane // inferred from electronic annotation	0005215 // transporter activity // inferred from electronic annotation /// 0015250 // water channel activity // inferred from sequence similarity
9015	253915_at	At4g27280		0.53564	0.9766	2.52595		0.00540341	0.000300807	1.58054e-08		EF-hand containing proteins:Group III;chloroplast	0	AT4G27280.1	NM_118862;M4I22.90|M4I22_90|AT4G27280	EF-hands number:1	TAIR GO	68411.t03513 calcium-binding EF-hand family protein similar to EF-hand Ca2+-binding protein CCD1 [Triticum aestivum] GI:9255753; contains INTERPRO:IPR002048 calcium-binding EF-hand domain	68411.t03513 calcium-binding EF-hand family protein similar to EF-hand Ca2+-binding protein CCD1 [Triticum aestivum] GI:9255753; contains INTERPRO:IPR002048 calcium-binding EF-hand domain	At4g27280	putative protein centrin, Marsilea vestita;supported by full-length cDNA: Ceres:13072.		---	0009507 // chloroplast // inferred from electronic annotation	0005509 // calcium ion binding // --- /// 0005509 // calcium ion binding // inferred from electronic annotation
17928	262828_at	At1g14950		2.66914	-0.77793	2.52293		4.87754e-10	0.000148957	3.80757e-08										At1g14950	major latex protein type1 identical to major latex protein type1 GB:CAA63026 GI:1107493 [Arabidopsis thaliana]		0006952 // defense response // inferred from electronic annotation /// 0009607 // response to biotic stimulus // inferred from electronic annotation	---	---
5724	250624_at	At5g07330		2.43146	-0.372675	2.50627		1.79421e-09	0.043392	2.89963e-09		mitochondrion	0	AT5G07330.1	AT5G07330|T2I1.40|T2I1_40	0	TAIR GO	68412.t00758 expressed protein	68412.t00758 expressed protein	At5g07330	putative protein		---	0005739 // mitochondrion // inferred from electronic annotation	---
3313	248213_at	At5g53660		2.62856	0.153068	2.48682		5.26655e-09	0.306779	1.10831e-09										At5g53660	putative protein similar to unknown protein (gb|AAB63610.1)		0048366 // leaf development // traceable author statement	0005634 // nucleus // inferred from sequence or structural similarity	0016563 // transcriptional activator activity // inferred from sequence or structural similarity
13598	258498_at	At3g02480		2.72327	1.21568	2.44789		9.51077e-10	3.37481e-06	1.6243e-09										At3g02480	unknown protein similar to pollen coat protein GB:CAA63531 from [Brassica oleracea]; supported by cDNA: gi_14335127_gb_AY037243.1_		---	---	---
12789	257689_at	At3g12820		2.27051	0.0846718	2.44248		1.20482e-07	0.624305	4.48733e-09		MYB domain transcription factor family;MYB;nucleus	MYB3R- and R2R3- type MYB- encoding genes	AtMYB10;AT3G12820.1	NM_112118;AT3G12820|MBK21.18	R2R3-MYB transcription factor,myb family transcription factor;myb-related protein, putative	MGH(blast),Ohio-AtTFDB,TAIR(Mendel);TAIR GO	68410.t01397 myb family transcription factor similar to myb factor GI:1945279 from [Oryza sativa]	68410.t01397 myb family transcription factor similar to myb factor GI:1945279 from [Oryza sativa]	At3g12820	myb-related protein, putative myb-related protein ZM1 GB:P20024 from [Zea mays], (Mol. Gen. Genet. 216 (2-3), 183-187 (1989))		0006350 // transcription // inferred from electronic annotation /// 0006355 // regulation of transcription, DNA-dependent // inferred from sequence or structural similarity /// 0006355 // regulation of transcription, DNA-dependent // inferred from electronic annotation /// 0045449 // regulation of transcription // inferred from electronic annotation	0005634 // nucleus // inferred from electronic annotation	0003677 // DNA binding // --- /// 0003677 // DNA binding // inferred from electronic annotation /// 0003700 // transcription factor activity // inferred from sequence or structural similarity
4994	249894_at	At5g22580		0.530312	0.767325	2.40825		0.00116156	0.000303023	7.92176e-09										At5g22580	unknown protein ; supported by cDNA: gi_14190416_gb_AF378886.1_AF378886		---	---	---
6528	251428_at	At3g60140		2.57589	-0.583233	2.39601		2.52907e-06	0.00343331	1.18595e-06		glucosidase;Glycoside Hydrolase Family 1;Glycoside Hydrolase Gene Families;endomembrane system	Glycoside Hydrolase Family 1	DIN2	CAB75929 ;NP_191573.1 , CAB75929.1, AAM91436.1, AAK32907.1, AAG23719.1;NM_115877;AT3G60140|T2O9.120|T2O9_120|DARK INDUCIBLE 2	beta-glucosidase-like protein;DARK INDUCIBLE 2	http://www.biology.uiowa.edu/arabidopsis/glucosidase.htm;http://afmb.cnrs-mrs.fr/CAZY/acc.html;TAIR GO	68410.t06100 glycosyl hydrolase family 1, beta-glucosidase several beta-glucosidases - different species	68410.t06100 glycosyl hydrolase family 1, beta-glucosidase several beta-glucosidases - different species	At3g60140	beta-glucosidase-like protein several beta-glucosidases - different species; supported by cDNA: gi_10834547_gb_AF159376.1_AF159376		0005975 // carbohydrate metabolic process // inferred from electronic annotation /// 0007568 // aging // inferred from expression pattern	0012505 // endomembrane system // inferred from electronic annotation	0003824 // catalytic activity // inferred from electronic annotation /// 0004553 // hydrolase activity, hydrolyzing O-glycosyl compounds // inferred from electronic annotation /// 0043169 // cation binding // inferred from electronic annotation
8959	253859_at	At4g27657		0.104738	-0.199188	2.38386		0.624386	0.222823	1.6794e-06		endomembrane system	0	AT4G27657.1	AT4G27657	0	TAIR GO	68411.t03568 expressed protein	68411.t03568 expressed protein	At4g27657	Expressed protein ; supported by full-length cDNA: Ceres: 12935.		---	0012505 // endomembrane system // inferred from electronic annotation	---
3535	248435_at	At5g51210		3.36501	-0.207976	2.37944		2.55774e-09	0.235868	9.80879e-09		Acyl Lipid Metabolism;Lipid Metabolism Gene Families	Oil-body Oleosin;Oleosin-like protein family	0	NM_124500	oleosin-like	http://www.plantbiology.msu.edu/lipids/genesurvey/master_table.htm	68412.t05646 oleosin	68412.t05646 oleosin	At5g51210	oleosin-like		0019915 // sequestering of lipid // ---	0012511 // monolayer-surrounded lipid storage body // inferred from electronic annotation /// 0016020 // membrane // --- /// 0016020 // membrane // inferred from electronic annotation /// 0016021 // integral to membrane // inferred from electronic annotation	---
21241	266141_at	At2g02120		2.00573	1.36077	2.36401		1.60474e-08	3.60325e-06	2.01746e-09		endomembrane system	0	AT2G02120.1	AT2G02120|F5O4_11|F5O4.11	0	TAIR GO	68409.t00126 plant defensin protein, putative (PDF2.1) plant defensin protein family member, personal communication, Bart Thomma (Bart.Thomma@agr.kuleuven.ac.be); contains a gamma-thionin family signature (PDOC00725)	68409.t00126 plant defensin protein, putative (PDF2.1) plant defensin protein family member, personal communication, Bart Thomma (Bart.Thomma@agr.kuleuven.ac.be); contains a gamma-thionin family signature (PDOC00725)	At2g02120	protease inhibitor II contains a gamma-thionin family signature (PDOC00725)		0006952 // defense response // inferred from electronic annotation	0012505 // endomembrane system // inferred from electronic annotation	0008233 // peptidase activity // inferred from electronic annotation /// 0030414 // protease inhibitor activity // RCA
21252	266152_s_at	At2g12050		-0.209926	0.0612822	2.34142		0.157371	0.741447	2.58493e-09										At2g12050	hypothetical protein predicted by genscan		---	---	---
4346	249246_at	At5g42290		2.2876	0.21772	2.32685		9.90451e-07	0.155198	2.7666e-07										At5g42290	unknown protein		---	---	---
1373	246273_at	At4g36700		2.44065	1.36066	2.32414		9.43645e-09	1.67282e-05	5.8618e-07		Globulin-like protein family;storage protein	0	AT4G36700.1	NM_119834;AT4G36700|AP22_80|AP22.80	globulin-like protein	TAIR GO	68411.t04652 cupin domain-containing protein low similarity to preproMP27-MP32 from Cucurbita cv. Kurokawa Amakuri [GI:691752]; contains Pfam profile PF00190: Cupin	68411.t04652 cupin domain-containing protein low similarity to preproMP27-MP32 from Cucurbita cv. Kurokawa Amakuri [GI:691752]; contains Pfam profile PF00190: Cupin	At4g36700	globulin-like protein		---	0012505 // endomembrane system // inferred from electronic annotation	0045735 // nutrient reservoir activity // ---
21562	266462_at	At2g47770		2.61936	-0.285402	2.30783		8.78466e-09	0.0368324	7.87931e-09		integral to membrane	0	AT2G47770.1	AT2G47770|F17A22.16	0	TAIR GO	68409.t05300 expressed protein	68409.t05300 expressed protein	At2g47770	unknown protein ; supported by cDNA: gi_15028356_gb_AY045981.1_		---	0016021 // integral to membrane // inferred from electronic annotation	---
425	245325_at	At4g14130		1.8288	1.53698	2.29916		1.31185e-08	6.44592e-07	2.37777e-09		Assembly, Architecture, and Growth;Glycoside Hydrolase Family 16;Glycoside Hydrolase Gene Families;endomembrane system	Growth modifying proteins;Glycoside Hydrolase Family 16	XTH15;AT4G14130.1	NP_193149.1 , CAB78455.1, CAB10192.1, AAM64835.1, AAK76539.1, AAB18368.1;NM_117490;DL3105C|FCAALL.173|AT4G14130	xyloglucan endotransglycosylase-related protein XTR-7	http://cellwall.genomics.purdue.edu/families/index.html;http://afmb.cnrs-mrs.fr/CAZY/acc.html;TAIR GO	68411.t01955 xyloglucan endotransglycosylase (XTR7) almost identical to xyloglucan endotransglycosylase-related protein XTR7 GI:1244760 from [Arabidopsis thaliana], one amino acid difference	68411.t01955 xyloglucan endotransglycosylase (XTR7) almost identical to xyloglucan endotransglycosylase-related protein XTR7 GI:1244760 from [Arabidopsis thaliana], one amino acid difference	At4g14130	xyloglucan endotransglycosylase-related protein XTR-7 ;supported by full-length cDNA: Ceres:33554.		0005975 // carbohydrate metabolic process // inferred from electronic annotation /// 0006073 // glucan metabolic process // inferred from electronic annotation /// 0008152 // metabolic process // inferred from electronic annotation	0005618 // cell wall // inferred from electronic annotation /// 0012505 // endomembrane system // inferred from electronic annotation /// 0048046 // apoplast // inferred from electronic annotation	0004553 // hydrolase activity, hydrolyzing O-glycosyl compounds // inferred from electronic annotation /// 0016740 // transferase activity // inferred from electronic annotation /// 0016762 // xyloglucan:xyloglucosyl transferase activity // inferred from electronic annotation /// 0016787 // hydrolase activity // inferred from electronic annotation /// 0016798 // hydrolase activity, acting on glyc…
3196	248096_at	At5g55240		2.78208	0.142951	2.28435		3.87247e-09	0.393235	6.37509e-08		Acyl Lipid Metabolism;Caleosins	Caleosin	Clo2	NM_124906	embryo-specific protein 1; Ca2+-binding EF-hand protein-like	http://www.plantbiology.msu.edu/lipids/genesurvey/master_table.htm	68412.t06130 embryo-specific protein 1 (ATS1) putative Ca2+-binding EF-hand protein	68412.t06130 embryo-specific protein 1 (ATS1) putative Ca2+-binding EF-hand protein	At5g55240	embryo-specific protein 1; Ca2+-binding EF-hand protein-like		---	---	0005509 // calcium ion binding // ---
10863	255763_at	At1g16730		2.33566	0.0893455	2.278		2.06705e-09	0.709742	9.23126e-09										At1g16730	hypothetical protein predicted by genemark.hmm		---	---	---
2772	247672_at	At5g60220		2.08345	-0.214771	2.23552		3.27857e-08	0.240317	9.23126e-09		Senescence-associated protein homolog family;endomembrane system	0	AT5G60220.1	NM_125415;F15L12.11|F15L12_11|AT5G60220	senescence-associated protein - like	TAIR GO	68412.t06721 senescence-associated protein family similar to senescence-associated protein 5 [Hemerocallis hybrid cultivar] gi|3551954|gb|AAC34855	68412.t06721 senescence-associated protein family similar to senescence-associated protein 5 [Hemerocallis hybrid cultivar] gi|3551954|gb|AAC34855	At5g60220	senescence-associated protein - like senescence-associated protein 5, Hemerocallis hybrid cultivar, EMBL:AF082030		0007568 // aging // ---	0012505 // endomembrane system // inferred from electronic annotation /// 0016021 // integral to membrane // inferred from electronic annotation	---
13094	257994_at	At3g19920		2.8307	-0.31093	2.22181		8.36618e-09	0.12318	4.00715e-08		mitochondrion	0	AT3G19920.1	AT3G19920|MPN9.17	0	TAIR GO	68410.t02224 expressed protein	68410.t02224 expressed protein	At3g19920	unknown protein		---	0005739 // mitochondrion // inferred from electronic annotation	---
9303	254203_at	At4g24150		2.08138	0.0413292	2.22155		2.05316e-07	0.812773	6.89787e-08		enzyme activity	0	AT4G24150.1	T19F6_140|AT4G24150|T19F6.140	0	TAIR GO	68411.t03117 hypothetical protein various predicted proteins, Arabidopsis thaliana	68411.t03117 hypothetical protein various predicted proteins, Arabidopsis thaliana	At4g24150	putative protein various predicted proteins, Arabidopsis thaliana		0048366 // leaf development // traceable author statement	0005634 // nucleus // inferred from sequence or structural similarity	0016563 // transcriptional activator activity // inferred from sequence or structural similarity
406	245306_at	At4g14690		4.82817	0.162633	2.21407		4.01857e-11	0.321965	6.14901e-09		chloroplast	0	AT4G14690.1	FCAALL.232|DL3385W|AT4G14690	0	TAIR GO	68411.t02021 expressed protein	68411.t02021 expressed protein	At4g14690	Expressed protein ; supported by full-length cDNA: Ceres: 95834.		0009765 // photosynthesis, light harvesting // inferred from electronic annotation	0009507 // chloroplast // inferred from electronic annotation /// 0016020 // membrane // inferred from electronic annotation	0016168 // chlorophyll binding // RCA
17410	262310_at	At1g70840		2.10634	-0.454736	2.21308		2.66502e-07	0.00946633	2.52176e-07										At1g70840	unknown protein contains similarity to major latex protein homolog GI:3064039 from [Mesembryanthemum crystallinum]		0006952 // defense response // inferred from electronic annotation /// 0009607 // response to biotic stimulus // inferred from electronic annotation	---	---
4675	249575_at	At5g37670		1.12272	0.134295	2.18677		0.000248903	0.528635	8.98139e-08		mitochondrion	0	AT5G37670.1	K12B20.120|AT5G37670|K12B20_120	0	TAIR GO	68412.t04007 heat shock protein family contains Pfam profile: PF00011 Hsp20/alpha crystallin family	68412.t04007 heat shock protein family contains Pfam profile: PF00011 Hsp20/alpha crystallin family	At5g37670	low-molecular-weight heat shock protein - like cytosolic class I small heat-shock protein HSP17.5, Castanea sativa, EMBL:CSA9880		0009408 // response to heat // ---	0005739 // mitochondrion // inferred from electronic annotation	0005515 // protein binding // inferred from physical interaction
17228	262128_at	At1g52690		3.21449	1.35257	2.17181		3.87992e-10	8.84513e-05	8.33887e-09										At1g52690	late embryogenesis-abundant protein, putative similar to late embryogenesis-abundant protein GI:17828 from [Brassica napus];supported by full-length cDNA: Ceres:35745.		0009793 // embryonic development ending in seed dormancy // ---	---	---
20772	265672_at	At2g31980		2.85755	0.411509	2.16251		7.22566e-10	0.0105154	1.67072e-08		endomembrane system	0	AT2G31980.1	F22D22.27|F22D22_27|AT2G31980	0	TAIR GO	68409.t03492 cysteine proteinase inhibitor B (cystatin B) -related	68409.t03492 cysteine proteinase inhibitor B (cystatin B) -related	At2g31980	putative cysteine proteinase inhibitor B (cystatin B) ;supported by full-length cDNA: Ceres:35447.		0006952 // defense response // inferred from electronic annotation	0012505 // endomembrane system // inferred from electronic annotation	0004866 // endopeptidase inhibitor activity // inferred from electronic annotation /// 0004869 // cysteine protease inhibitor activity // inferred from electronic annotation
8995	253895_at	At4g27160		3.1715	-0.901945	2.16179		3.57932e-09	0.00037054	1.12649e-07		endomembrane system	0	AT4G27160.1	T24A18_110|AT4G27160|T24A18.110	0	TAIR GO	68411.t03501 2S seed storage protein 3 (2S albumin storage protein) (NWMU2-2S albumin 3) identical to SP|P15459	68411.t03501 2S seed storage protein 3 (2S albumin storage protein) (NWMU2-2S albumin 3) identical to SP|P15459	At4g27160	NWMU3 - 2S albumin 3 precursor		0006869 // lipid transport // ---	0012505 // endomembrane system // inferred from electronic annotation	0008289 // lipid binding // --- /// 0045735 // nutrient reservoir activity // --- /// 0045735 // nutrient reservoir activity // inferred from electronic annotation
20195	265095_at	At1g03880		2.78384	-0.108454	2.13893		3.2738e-09	0.661877	1.77398e-06		endomembrane system	0	AT1G03880.1	F21M11.19|F21M11_19|AT1G03880	0	TAIR GO	68408.t00324 12S seed storage protein (CRB) identical to 12S seed storage protein, gi|808937 [SP|P15456] [Plant Mol Biol 11:805-820 (1988)]; contains Pfam profile PF00190 Cupin and Prosite 11-S plant seed storage proteins signature PS00305	68408.t00324 12S seed storage protein (CRB) identical to 12S seed storage protein, gi|808937 [SP|P15456] [Plant Mol Biol 11:805-820 (1988)]; contains Pfam profile PF00190 Cupin and Prosite 11-S plant seed storage proteins signature PS00305	At1g03880	putative cruciferin 12S seed storage protein identical to 12S seed storage protein, gi|808937		0009845 // seed germination // traceable author statement	0012505 // endomembrane system // inferred from electronic annotation	0045735 // nutrient reservoir activity // inferred from electronic annotation
15096	259996_at	At1g67910		1.21679	1.09957	2.13848		1.40237e-06	9.10041e-06	1.83431e-08		chloroplast	0	AT1G67910.1	AT1G67910|T23K23.24|T23K23_24	0	TAIR GO	68408.t07003 expressed protein	68408.t07003 expressed protein	At1g67910	hypothetical protein predicted by genefinder		---	0009507 // chloroplast // inferred from electronic annotation	---
5748	250648_at	At5g06760		2.67869	0.888167	2.12469		1.04655e-09	9.55195e-05	7.89706e-08										At5g06760	late embryogenesis abundant protein LEA like ; supported by cDNA: gi_15293004_gb_AY050936.1_		0009790 // embryonic development // inferred from electronic annotation /// 0009793 // embryonic development ending in seed dormancy // ---	---	---
21941	266841_at	At2g26150		1.33347	-0.0574066	2.10592		3.73447e-05	0.761766	4.56203e-08		HSF,Heat-shock transcription factor family;Heat Shock Transcription Factors;heat shock protein activity	Heat Stress Transcription Factor (Hsf) family	HSFA2;AtHsfA2;ATHSFA2	NM_128173;AT2G26150|HSFA2	putative heat shock transcription factor	Ohio-AtTFDB,TAIR(Mendel);TAIR GO	68409.t02814 heat shock transcription factor family contains Pfam profile: PF00447 HSF-type DNA-binding domain	68409.t02814 heat shock transcription factor family contains Pfam profile: PF00447 HSF-type DNA-binding domain	At2g26150	putative heat shock transcription factor		0006350 // transcription // inferred from electronic annotation /// 0006355 // regulation of transcription, DNA-dependent // inferred from electronic annotation /// 0009408 // response to heat // inferred from expression pattern /// 0009644 // response to high light intensity // inferred from expression pattern /// 0042542 // response to hydrogen peroxide // inferred from expression pattern	0005634 // nucleus // inferred from electronic annotation	0003677 // DNA binding // inferred from electronic annotation /// 0003700 // transcription factor activity // inferred from electronic annotation /// 0043565 // sequence-specific DNA binding // inferred from electronic annotation
20328	265228_s_at	At2g07698		0.560229	2.60279	2.09123		0.00257397	1.893e-07	1.07474e-08		endomembrane system	0	AT2G07698.1	T18C6.2|T18C6_2|AT2G07698	0	TAIR GO	68409.t00837 expressed protein	68409.t00837 expressed protein	At2g07698	hypothetical protein		0006754 // ATP biosynthetic process // inferred from electronic annotation /// 0015986 // ATP synthesis coupled proton transport // inferred from electronic annotation	0005739 // mitochondrion // inferred from direct assay /// 0016469 // proton-transporting two-sector ATPase complex // inferred from electronic annotation	0005524 // ATP binding // inferred from electronic annotation /// 0016820 // hydrolase activity, acting on acid anhydrides, catalyzing transmembrane movement of substances // inferred from electronic annotation /// 0046933 // hydrogen ion transporting ATP synthase activity, rotational mechanism // --- /// 0046933 // hydrogen ion transporting ATP synthase activity, rotational mechanism // inferred…
9174	254074_at	At4g25490		-0.273622	0.202031	2.06844		0.0309187	0.226084	6.36871e-09		AP2/EREBP, APETALA2/Ethylene-responsive element binding protein family;cold acclimation	0	CBF1	CBF1, DREB1B;AT4G25490|C-REPEAT/DRE BINDING FACTOR 1|TRANSCRIPTIONAL ACTIVATOR CBF1	C-repeat/DRE binding factor 1 (CBF1) (DREB1B),C-repeat;C-REPEAT/DRE BINDING FACTOR 1	MGH(literature),MGH(blast),Ohio-AtTFDB,TAIR(Mendel);TAIR GO	68411.t03296 C-repeat/DRE binding factor 1 (CBF1) (DREB1B) identical to DREB1B GI:3738225 from [Arabidopsis thaliana]; supported by cDNA:gi_1899057_gb_U77378.1_ATU77378	68411.t03296 C-repeat/DRE binding factor 1 (CBF1) (DREB1B) identical to DREB1B GI:3738225 from [Arabidopsis thaliana]; supported by cDNA:gi_1899057_gb_U77378.1_ATU77378	At4g25490	transcriptional activator CBF1 CRT CRE binding factor 1 involved in low-temperature-responsive gene expression00; supported by cDNA: gi_1899057_gb_U77378.1_ATU77378		0006350 // transcription // inferred from electronic annotation /// 0006355 // regulation of transcription, DNA-dependent // inferred from electronic annotation /// 0009409 // response to cold // inferred from expression pattern /// 0009414 // response to water deprivation // inferred from expression pattern /// 0009631 // cold acclimation // inferred from expression pattern /// 0009631 // cold a…	0005634 // nucleus // inferred from electronic annotation	0003677 // DNA binding // inferred from electronic annotation /// 0003700 // transcription factor activity // inferred from electronic annotation /// 0016563 // transcriptional activator activity // inferred from direct assay
16748	261648_at	At1g27730		0.85383	0.230816	2.06179		8.23753e-05	0.216095	1.43593e-07		C2H2 zinc finger family;nucleus	0	X98671.1,X95573.1, AC012375.3;AT1G27730.1	T22C5_18|AT1G27730|T22C5.18	zinc finger protein;salt-tolerance zinc finger protein;T22C5.18,salt-tolerance zinc finger protein	MGH(blast),Ohio-AtTFDB,TAIR(Mendel);TAIR GO	68408.t03022 salt-tolerance zinc finger protein identical to salt-tolerance zinc finger protein GB:CAA64820 GI:1565227 from [Arabidopsis thaliana]	68408.t03022 salt-tolerance zinc finger protein identical to salt-tolerance zinc finger protein GB:CAA64820 GI:1565227 from [Arabidopsis thaliana]	At1g27730	salt-tolerance zinc finger protein identical to salt-tolerance zinc finger protein GB:CAA64820 GI:1565227 from [Arabidopsis thaliana]; supported by cDNA: gi_14334649_gb_AY034998.1_		0009409 // response to cold // inferred from expression pattern /// 0009414 // response to water deprivation // inferred from expression pattern /// 0009414 // response to water deprivation // inferred from mutant phenotype /// 0009611 // response to wounding // inferred from expression pattern /// 0009651 // response to salt stress // inferred from expression pattern /// 0009651 // response to s…	0005622 // intracellular // inferred from electronic annotation /// 0005634 // nucleus // inferred from direct assay	0003676 // nucleic acid binding // inferred from electronic annotation /// 0003700 // transcription factor activity // inferred from sequence or structural similarity /// 0008270 // zinc ion binding // inferred from electronic annotation /// 0016564 // transcriptional repressor activity // inferred from direct assay /// 0046872 // metal ion binding // inferred from electronic annotation
21394	266294_at	At2g29500		1.31202	0.597677	2.03523		6.35228e-06	0.00094021	4.00715e-08		chloroplast	0	AT2G29500.1	F16P2_12|AT2G29500|F16P2.12	0	TAIR GO	68409.t03201 small heat shock protein -related	68409.t03201 small heat shock protein -related	At2g29500	putative small heat shock protein ;supported by full-length cDNA: Ceres:25828.		0006979 // response to oxidative stress // inferred from expression pattern /// 0009408 // response to heat // inferred from expression pattern /// 0009408 // response to heat // --- /// 0009644 // response to high light intensity // inferred from expression pattern /// 0042542 // response to hydrogen peroxide // inferred from expression pattern	0009507 // chloroplast // inferred from electronic annotation	---
16209	261109_at	At1g75450		1.25633	0.364019	2.03318		2.80425e-06	0.0130001	4.54446e-09	CK-CKX5	bZIP transcription factor family;Cytokinin;endomembrane system	0	AC023754;CKX6;AT1G75450.1	AT1G75450|F1B16.2|F1B16_2	cytokinin oxidase (CKX6) mRNA, complete cds	MGH(blast);TAIR GO	68408.t07915 cytokinin oxidase family similar to GB:CAA77151 from [Zea mays] [SP|Q9T0N8] (Plant J. 17 (6), 615-626 (1999))	68408.t07915 cytokinin oxidase family similar to GB:CAA77151 from [Zea mays] [SP|Q9T0N8] (Plant J. 17 (6), 615-626 (1999))	At1g75450	cytokinin oxidase, putative similar to GB:CAA77151 from [Zea mays] (Plant J. 17 (6), 615-626 (1999))		0006118 // electron transport // inferred from electronic annotation /// 0009823 // cytokinin catabolic process // traceable author statement	0005576 // extracellular region // traceable author statement	0016491 // oxidoreductase activity // inferred from electronic annotation /// 0019139 // cytokinin dehydrogenase activity // traceable author statement /// 0019139 // cytokinin dehydrogenase activity // inferred from electronic annotation
17680	262580_at	At1g15330		2.61956	-0.134531	2.021		1.79323e-08	0.467412	3.28605e-08										At1g15330	hypothetical protein Similar to gb|U40713 Pv42p gene from Phaseolus vulgaris and contains PF|00571 CBS (cystathionine beta synthase) domain		---	---	---
8594	253494_at	At4g31830		2.11563	0.111704	2.01371		1.73442e-08	0.479926	1.81052e-08										At4g31830	putative protein		---	---	---
21853	266753_at	At2g46990		1.53423	0.157179	2.01255		1.03207e-06	0.358673	4.25883e-08	AUXIN-IAA20	Aux/IAA family;auxin;chloroplast	transcriotion represssion	IAA20;AT2G46990.1	F14M4.18|AT2G46990	AUXIN-RESPONSIVE PROTEIN IAA20;IAA20	MGH(blast),TAIR(Mendel);TAIR GO	68409.t05217 auxin-responsive protein IAA20 (Indoleacetic acid-induced protein 20) identical to SP|O24410 Auxin-responsive protein IAA20 (Indoleacetic acid-induced protein 20) {Arabidopsis thaliana}	68409.t05217 auxin-responsive protein IAA20 (Indoleacetic acid-induced protein 20) identical to SP|O24410 Auxin-responsive protein IAA20 (Indoleacetic acid-induced protein 20) {Arabidopsis thaliana}	At2g46990	auxin-induced protein (IAA20) identical to GB:2618729		0006350 // transcription // inferred from electronic annotation /// 0006355 // regulation of transcription, DNA-dependent // inferred from electronic annotation /// 0009733 // response to auxin stimulus // traceable author statement /// 0009734 // auxin mediated signaling pathway // inferred from electronic annotation /// 0045449 // regulation of transcription // inferred from electronic annotati…	0005634 // nucleus // inferred from direct assay /// 0005634 // nucleus // inferred from electronic annotation	0003700 // transcription factor activity // inferred from sequence similarity /// 0046983 // protein dimerization activity // inferred from electronic annotation
19988	264888_at	At1g23070		2.03474	0.269849	2.01122		1.42474e-07	0.0821399	1.83431e-08										At1g23070	hypothetical protein		---	0012505 // endomembrane system // inferred from electronic annotation	---
2643	247543_at	At5g61600		0.389143	0.295356	2.01068		0.0390317	0.0504334	1.31457e-06		AP2/EREBP, APETALA2/Ethylene-responsive element binding protein family;transcription factor activity	0	AB012239,AB012239,Z27045;AT5G61600.1	K11J9.13|AT5G61600|K11J9_13	(K11J9_13),transcription factor-like protein(K11J9_12),(),ethylene responsive element binding factor 8	MGH(blast),Ohio-AtTFDB,TAIR(Mendel);TAIR GO	68412.t06877 AP2 domain transcription factor, putative DNA binding protein EREBP-4, Nicotiana tabacum, PIR:T02434	68412.t06877 AP2 domain transcription factor, putative DNA binding protein EREBP-4, Nicotiana tabacum, PIR:T02434	At5g61600	DNA binding protein - like DNA binding protein EREBP-4, Nicotiana tabacum, PIR:T02434;supported by full-length cDNA: Ceres:92102.		0006355 // regulation of transcription, DNA-dependent // --- /// 0006355 // regulation of transcription, DNA-dependent // inferred from electronic annotation	0005634 // nucleus // --- /// 0005634 // nucleus // inferred from electronic annotation	0003677 // DNA binding // --- /// 0003700 // transcription factor activity // inferred from sequence or structural similarity /// 0003700 // transcription factor activity // --- /// 0003700 // transcription factor activity // inferred from electronic annotation
261	245161_at	At2g33070		2.566	-0.0268157	2.00616		1.50367e-08	0.916974	1.53137e-07										At2g33070	putative myrosinase binding protein		---	---	---
11214	256114_at	At1g16850		2.18911	-0.448054	2.00285		9.72639e-09	0.00613314	6.06331e-09		endomembrane system	0	AT1G16850.1	F17F16.17|AT1G16850	0	TAIR GO	68408.t01795 expressed protein	68408.t01795 expressed protein	At1g16850	unknown protein ; supported by cDNA: gi_13358195_gb_AF325003.2_AF325003		---	0012505 // endomembrane system // inferred from electronic annotation	---
11914	256814_at	At3g21370		2.13146	-1.1739	2.00119		5.07959e-07	0.000248464	8.33997e-08		glucosidase;Glycoside Hydrolase Family 1;Glycoside Hydrolase Gene Families;endomembrane system	Glycoside Hydrolase Family 1	AT3G21370.1	BAB03050 ;NP_188774.1 , BAB03050.1, AAM20024.1, AAL36402.1, AAL24252.1;NM_113032;MHC9.5|AT3G21370	beta-glucosidase, putative	http://www.biology.uiowa.edu/arabidopsis/glucosidase.htm;http://afmb.cnrs-mrs.fr/CAZY/acc.html;TAIR GO	68410.t02388 glycosyl hydrolase family 1 similar to beta-glucosidase GB:AAB64244 from [Arabidopsis thaliana], (Plant Mol. Biol. 34 (1), 57-68 (1997))	68410.t02388 glycosyl hydrolase family 1 similar to beta-glucosidase GB:AAB64244 from [Arabidopsis thaliana], (Plant Mol. Biol. 34 (1), 57-68 (1997))	At3g21370	beta-glucosidase, putative similar to beta-glucosidase GB:AAB64244 from [Arabidopsis thaliana], (Plant Mol. Biol. 34 (1), 57-68 (1997))		0005975 // carbohydrate metabolic process // inferred from electronic annotation	0012505 // endomembrane system // inferred from electronic annotation	0003824 // catalytic activity // inferred from electronic annotation /// 0004553 // hydrolase activity, hydrolyzing O-glycosyl compounds // --- /// 0004553 // hydrolase activity, hydrolyzing O-glycosyl compounds // inferred from electronic annotation /// 0043169 // cation binding // inferred from electronic annotation
16427	261327_at	At1g44830		0.630828	0.660398	1.9903		0.00135277	0.00424319	4.54446e-09		AP2/EREBP, APETALA2/Ethylene-responsive element binding protein family;transcription factor activity	0	AC020576;AT1G44830.1	T12C22.10|AT1G44830|T12C22_10	AP2-containing DNA-binding protein	MGH(blast),Ohio-AtTFDB,TAIR(Mendel);TAIR GO	68408.t04630 AP2 domain transcription factor TINY, putative contains AP2 domain; similar to TINY (GP:1246403) [Arabidopsis thaliana]	68408.t04630 AP2 domain transcription factor TINY, putative contains AP2 domain; similar to TINY (GP:1246403) [Arabidopsis thaliana]	At1g44830	transcription factor, putative contains AP2 domain		0006355 // regulation of transcription, DNA-dependent // --- /// 0006355 // regulation of transcription, DNA-dependent // inferred from electronic annotation	0005634 // nucleus // --- /// 0005634 // nucleus // inferred from electronic annotation	0003677 // DNA binding // --- /// 0003700 // transcription factor activity // inferred from sequence or structural similarity /// 0003700 // transcription factor activity // --- /// 0003700 // transcription factor activity // inferred from electronic annotation
16165	261065_at	At1g07500		1.67947	-0.166379	1.98844		2.62081e-08	0.235914	1.03714e-07										At1g07500	hypothetical protein predicted by genemark.hmm		---	---	---
22679	267579_at	At2g42000		2.16078	0.00410662	1.98252		2.23455e-06	0.992106	1.24905e-05		chloroplast	0	AT2G42000.1	T6D20.11|T6D20_11|AT2G42000	0	TAIR GO	68409.t04627 metallothionein-related protein	68409.t04627 metallothionein-related protein	At2g42000	metallothionein-like protein		---	0009507 // chloroplast // inferred from electronic annotation	0008270 // zinc ion binding // --- /// 0008270 // zinc ion binding // inferred from electronic annotation /// 0046872 // metal ion binding // inferred from electronic annotation
21603	266503_at	At2g47780		2.1268	0.42819	1.96964		4.46362e-08	0.00788706	1.83431e-08										At2g47780	unknown protein		---	---	---
2228	247128_at	At5g66110		1.5466	0.207786	1.96917		7.31231e-06	0.283648	8.78849e-08		heavy metal ion transport	0	AT5G66110.1	AT5G66110|K2A18.19|K2A18_19	0	TAIR GO	68412.t07407 heavy-metal-associated domain-containing protein similar to farnesylated protein TFP6 [GI:4097553]; contains Heavy-metal-associated domain PF00403	68412.t07407 heavy-metal-associated domain-containing protein similar to farnesylated protein TFP6 [GI:4097553]; contains Heavy-metal-associated domain PF00403	At5g66110	atfp6-like protein		0030001 // metal ion transport // inferred from electronic annotation	---	0046872 // metal ion binding // --- /// 0046872 // metal ion binding // inferred from electronic annotation
11516	256416_at	At3g11050		2.11147	-0.272104	1.96097		2.84042e-08	0.0618824	1.14025e-06		chloroplast	0	AT3G11050.1	AT3G11050|F11B9.26	0	TAIR GO	68410.t01171 ferritin subunit -related similar to ferritin subunit cowpea2 precursor GI:2970654 (Vigna unguiculata)	68410.t01171 ferritin subunit -related similar to ferritin subunit cowpea2 precursor GI:2970654 (Vigna unguiculata)	At3g11050	ferritin subunit, putative similar to ferritin subunit cowpea2 precursor GI:2970654 (Vigna unguiculata); supported by full-length cDNA: Ceres: 5710.		0006826 // iron ion transport // --- /// 0006826 // iron ion transport // inferred from electronic annotation /// 0006879 // iron ion homeostasis // --- /// 0006879 // iron ion homeostasis // inferred from electronic annotation /// 0009737 // response to abscisic acid stimulus // inferred from expression pattern	0009507 // chloroplast // inferred from sequence or structural similarity /// 0009507 // chloroplast // inferred from electronic annotation	0004322 // ferroxidase activity // inferred from electronic annotation /// 0005488 // binding // inferred from electronic annotation /// 0005506 // iron ion binding // inferred from electronic annotation /// 0008199 // ferric iron binding // --- /// 0008199 // ferric iron binding // inferred from electronic annotation /// 0016491 // oxidoreductase activity // inferred from electronic annotation /…
9540	254440_at	At4g21020		2.23047	0.428627	1.95479		2.97704e-07	0.00662374	1.08625e-07		mitochondrion	0	AT4G21020.1	AT4G21020|T13K14_180|T13K14.180	0	TAIR GO	68411.t02743 late embryogenesis abundant (LEA) domain-containing protein low similarity to SP|P23283 Desiccation-related protein {Craterostigma plantagineum}; contains Pfam profile PF02987: Late embryogenesis abundant protein	68411.t02743 late embryogenesis abundant (LEA) domain-containing protein low similarity to SP|P23283 Desiccation-related protein {Craterostigma plantagineum}; contains Pfam profile PF02987: Late embryogenesis abundant protein	At4g21020	putative protein desiccation-related protein, Craterostigma plantagineum, PIR2:C45509		0009793 // embryonic development ending in seed dormancy // ---	0005739 // mitochondrion // inferred from electronic annotation	---
14882	259782_at	At1g29680		1.93197	0.00907847	1.95106		8.03791e-08	0.962504	1.29119e-07										At1g29680	unknown protein		---	---	---
2862	247762_at	At5g59170		2.03546	-0.0950216	1.94482		1.48335e-08	0.568813	2.16805e-08		endomembrane system	0	AT5G59170.1	AT5G59170|MNC17.8|MNC17_8	0	TAIR GO	68412.t06602 proline-rich protein family contains proline-rich extensin domains, INTERPRO:IPR002965	68412.t06602 proline-rich protein family contains proline-rich extensin domains, INTERPRO:IPR002965	At5g59170	cell wall protein		---	0012505 // endomembrane system // inferred from electronic annotation	0045735 // nutrient reservoir activity // inferred from electronic annotation
5880	250780_at	At5g05290		1.47048	0.682476	1.93946		3.70804e-06	0.00117367	6.68653e-08		Assembly, Architecture, and Growth;Expansins;molecular_function unknown	Growth modifying proteins;Alpha-Expansin Gene Family	EXP2;AT-EXP2	EXP2;AT5G05290|EXP2|EXPANSIN 2	expansin AT-EXP2 (gb|AAB38073.1);EXPANSIN 2	http://cellwall.genomics.purdue.edu/families/index.html;TAIR GO	68412.t00520 expansin, putative (EXP2) identical to expansin At-EXP2 [Arabidopsis thaliana] gi|1041708|gb|AAB38073; alpha-expansin gene family, PMID:11641069	68412.t00520 expansin, putative (EXP2) identical to expansin At-EXP2 [Arabidopsis thaliana] gi|1041708|gb|AAB38073; alpha-expansin gene family, PMID:11641069	At5g05290	expansin At-EXP2 (gb|AAB38073.1) ; supported by cDNA: gi_13357158_gb_U30481.3_ATU30481		0009664 // cellulose and pectin-containing cell wall organization and biogenesis // inferred from electronic annotation /// 0009826 // unidimensional cell growth // non-traceable author statement /// 0009826 // unidimensional cell growth // RCA /// 0009828 // cellulose and pectin-containing cell wall loosening // non-traceable author statement /// 0009828 // cellulose and pectin-containing cell w…	0005576 // extracellular region // inferred from electronic annotation /// 0012505 // endomembrane system // inferred from electronic annotation /// 0016020 // membrane // inferred from electronic annotation	---
17285	262185_at	At1g77950		2.35611	0.192414	1.897		6.38299e-09	0.321023	4.34178e-08		MADS box transcription factor family;Type I MADS box;nucleus	0	AT1G77950.1	AAF17684;F28K19.16|AT1G77950|F28K19_16	MADS box transcription factor, putative	Ohio-AtTFDB,TAIR(Mendel);TAIR GO	68408.t08200 MADS box transcription factor, putative similar to MADS box transcription factor GI:1905943 from [Sorghum bicolor]	68408.t08200 MADS box transcription factor, putative similar to MADS box transcription factor GI:1905943 from [Sorghum bicolor]	At1g77950	MADS box transcription factor, putative similar to MADS box transcription factor GI:1905943 from [Sorghum bicolor]		0006350 // transcription // inferred from electronic annotation /// 0006355 // regulation of transcription, DNA-dependent // inferred from electronic annotation	0005634 // nucleus // inferred from electronic annotation	0003677 // DNA binding // inferred from electronic annotation /// 0003700 // transcription factor activity // inferred from sequence or structural similarity /// 0003700 // transcription factor activity // --- /// 0003700 // transcription factor activity // inferred from electronic annotation /// 0043565 // sequence-specific DNA binding // inferred from electronic annotation
16405	261305_at	At1g48470		1.76615	0.443823	1.89191		5.18717e-07	0.0115454	1.7748e-08		glutamine biosynthesis;ammonium assimilation;nitrate assimilation pathway;glutamine biosynthesis I	glutamine synthetase;GLUTAMINE SYNTHETASE	AT1G48470.1	AT1G48470|T1N15.8|T1N15_8	0	TAIR GO;TAIR AraCyc	68408.t04890 glutamine synthetase -related similar to PIR:S18603 from [Arabidopsis thaliana]	68408.t04890 glutamine synthetase -related similar to PIR:S18603 from [Arabidopsis thaliana]	At1g48470	glutamine synthetase, putative similar to PIR:S18603 from [Arabidopsis thaliana];supported by full-length cDNA: Ceres:156550.		0006542 // glutamine biosynthetic process // inferred from electronic annotation /// 0006807 // nitrogen compound metabolic process // inferred from electronic annotation /// 0009399 // nitrogen fixation // inferred from electronic annotation	---	0003824 // catalytic activity // inferred from electronic annotation /// 0004356 // glutamate-ammonia ligase activity // non-traceable author statement /// 0004356 // glutamate-ammonia ligase activity // inferred from electronic annotation /// 0016874 // ligase activity // inferred from electronic annotation
22457	267357_at	At2g40000		0.847684	0.696261	1.88849		0.000176595	0.000528859	5.62016e-07										At2g40000	putative nematode-resistance protein ;supported by full-length cDNA: Ceres:35056.		---	---	---
19888	264788_at	At2g17880		-0.299822	1.19398	1.88276		0.144922	6.53198e-05	9.3214e-06		chloroplast	0	AT2G17880.1	T13L16.10|T13L16_10|AT2G17880	0	TAIR GO	68409.t01852 J11 protein, putative similar to J11 protein [Arabidopsis thaliana] GI:9843641; contains Pfam profile PF00226 DnaJ domain	68409.t01852 J11 protein, putative similar to J11 protein [Arabidopsis thaliana] GI:9843641; contains Pfam profile PF00226 DnaJ domain	At2g17880	putative DnaJ protein ;supported by full-length cDNA: Ceres:22711.		0006457 // protein folding // --- /// 0006457 // protein folding // inferred from electronic annotation	0009507 // chloroplast // inferred from electronic annotation /// 0016021 // integral to membrane // inferred from electronic annotation	0031072 // heat shock protein binding // inferred from electronic annotation
8743	253643_at	At4g29780		0.620238	0.0703827	1.88159		0.000176281	0.75332	8.12489e-08		phospholipase A2 activity	0	AT4G29780.1	F27B13.20|AT4G29780|F27B13_20	0	TAIR GO	68411.t03809 expressed protein	68411.t03809 expressed protein	At4g29780	hypothetical protein ;supported by full-length cDNA: Ceres:249769.		---	---	---
7779	252679_at	At3g44260		0.395386	0.659772	1.87514		0.0258417	0.00229373	9.44283e-07										At3g44260	CCR4-associated factor 1-like protein CAF1_MOUSE CCR4-ASSOCIATED FACTOR 1 - Mus musculus, SWISSPROT:CAF1_MOUSE; supported by cDNA: gi_15292828_gb_AY050848.1_		0009451 // RNA modification // ---	0005634 // nucleus // inferred from electronic annotation	0004540 // ribonuclease activity // ---
1118	246018_at	At5g10695		0.361076	0.118343	1.85929		0.0196495	0.437074	1.83431e-08										At5g10695	Expressed protein ; supported by full-length cDNA: Ceres: 103171.		---	0005739 // mitochondrion // inferred from electronic annotation	---
14510	259410_at	At1g13340		1.99554	-0.25867	1.84254		3.34453e-08	0.105116	3.86016e-07		mitochondrion	0	AT1G13340.1	T6J4_22|AT1G13340|T6J4.22	0	TAIR GO	68408.t01374 expressed protein	68408.t01374 expressed protein	At1g13340	hypothetical protein predicted by genemark.hmm		---	0005739 // mitochondrion // inferred from electronic annotation	---
12159	257059_at	At3g15280		1.30726	0.354885	1.83836		1.89796e-06	0.04811	5.72312e-07		mitochondrion	0	AT3G15280.1	K7L4.8|AT3G15280	0	TAIR GO	68410.t01688 expressed protein very low similarity to cold regulated gene REP14 [Secale cereale] GI:20067233, late embryogenesis abundant protein [Picea glauca] GI:1161171	68410.t01688 expressed protein very low similarity to cold regulated gene REP14 [Secale cereale] GI:20067233, late embryogenesis abundant protein [Picea glauca] GI:1161171	At3g15280	unknown protein ; supported by cDNA: gi_16974610_gb_AY060583.1_		---	0005739 // mitochondrion // inferred from electronic annotation	---
6436	251336_at	At3g61190		0.311108	0.451575	1.81194		0.0156514	0.00571686	9.05168e-08										At3g61190	putative protein hypothetical protein F4I18.26 - Arabidopsis thaliana, PIR:T02471;supported by full-length cDNA: Ceres:30454.		---	---	---
22330	267230_at	At2g44080		0.710612	0.349199	1.81147		0.000259748	0.0531363	3.91234e-08										At2g44080	unknown protein		0009741 // response to brassinosteroid stimulus // inferred from expression pattern /// 0009742 // brassinosteroid mediated signaling // inferred from genetic interaction /// 0016049 // cell growth // inferred from mutant phenotype /// 0035265 // organ growth // inferred from mutant phenotype	0005622 // intracellular // inferred from direct assay	---
21921	266821_at	At2g44840		0.385816	-0.0938296	1.77899		0.0154257	0.668387	1.72067e-07		AP2/EREBP, APETALA2/Ethylene-responsive element binding protein family;ethylene signaling;transcription factor activity	0	AC002388,AtERF13;ethylene responsive element binding factor (EREBP), putative;AT2G44840.1	AT2G44840|T13E15.15	putative ethylene response element-binding,putative ethylene response element binding protein	MGH(blast),Ohio-AtTFDB,TAIR(Mendel);TAIR GO	68409.t04967 ethylene response element binding protein (EREBP), putative	68409.t04967 ethylene response element binding protein (EREBP), putative	At2g44840	putative ethylene response element binding protein (EREBP) ;supported by full-length cDNA: Ceres:6397.		0006350 // transcription // inferred from electronic annotation /// 0006355 // regulation of transcription, DNA-dependent // inferred from electronic annotation /// 0006952 // defense response // inferred from electronic annotation /// 0009873 // ethylene mediated signaling pathway // inferred from electronic annotation	0005634 // nucleus // inferred from electronic annotation	0003677 // DNA binding // inferred from electronic annotation /// 0003700 // transcription factor activity // inferred from electronic annotation
4165	249065_at	At5g44260		0.805311	1.03857	1.751		0.000107615	0.000100603	1.54953e-08		C3H zinc finger family;transcription factor activity	0	AT5G44260.1	K9L2_1|AT5G44260|K9L2.1	0	TAIR(Mendel);TAIR GO	68412.t04808 expressed protein similar to unknown protein (gb AAD10689.1)	68412.t04808 expressed protein similar to unknown protein (gb AAD10689.1)	At5g44260	putative protein similar to unknown protein (gb AAD10689.1); supported by cDNA: gi_14334449_gb_AY034916.1_		---	---	0003676 // nucleic acid binding // --- /// 0003676 // nucleic acid binding // inferred from electronic annotation /// 0003700 // transcription factor activity // inferred from sequence or structural similarity /// 0008270 // zinc ion binding // inferred from electronic annotation
13421	258321_at	At3g22840		4.51376	-0.524907	1.74954		4.01398e-11	0.00893766	4.00715e-08		chloroplast	0	AT3G22840	MWI23.21|MWI23_21|AT3G22840	0	TAIR GO	68410.t02554 early light-induced protein identical to early light-induced protein GB:AAB88391 from [Arabidopsis thaliana]	68410.t02554 early light-induced protein identical to early light-induced protein GB:AAB88391 from [Arabidopsis thaliana]	At3g22840	early light-induced protein identical to early light-induced protein GB:AAB88391 from [Arabidopsis thaliana];supported by full-length cDNA: Ceres:14490.		0009409 // response to cold // inferred from expression pattern	0009507 // chloroplast // inferred from electronic annotation /// 0016020 // membrane // inferred from electronic annotation	0016168 // chlorophyll binding // RCA
5568	250468_at	At5g10120		1.89405	-0.193843	1.74841		2.39253e-07	0.178353	2.75154e-08		EIN3-like(EIL) transcription factor family;transcription factor activity	0	TEIL;AT5G10120.1	AT5G10120|T31P16_110|T31P16.110	68412.m01081 transcription factor TEIL/ethylene-insensitive - like protein transcription factor TEIL, Nicotiana tabacum, EMBL:AB015855,transcription factor TEIL	MGH(blast),Ohio-AtTFDB,TAIR(Mendel);TAIR GO	68412.t01054 transcription factor TEIL/ethylene-insensitive - like protein transcription factor TEIL, Nicotiana tabacum, EMBL:AB015855	68412.t01054 transcription factor TEIL/ethylene-insensitive - like protein transcription factor TEIL, Nicotiana tabacum, EMBL:AB015855	At5g10120	transcription factor TEIL/ethylene-insensitive - like protein transcription factor TEIL, Nicotiana tabacum, EMBL:AB015855		0006350 // transcription // inferred from electronic annotation /// 0006355 // regulation of transcription, DNA-dependent // inferred from electronic annotation /// 0009873 // ethylene mediated signaling pathway // inferred from electronic annotation /// 0045449 // regulation of transcription // traceable author statement	0005634 // nucleus // inferred from electronic annotation	0003700 // transcription factor activity // inferred from sequence or structural similarity /// 0030528 // transcription regulator activity // inferred from electronic annotation
9109	254009_at	At4g26390		2.48476	0.0199348	1.7446		3.2738e-09	0.932275	3.96342e-07		pyruvate kinase activity;glycolysis;non-phosphorylated glucose catabolism;aerobic glycerol catabolism	PYRUVATE KINASE	AT4G26390.1	T25K17.3|AT4G26390	0	TAIR GO;TAIR AraCyc	68411.t03408 pyruvate kinase, putative identical to probable pyruvate kinase, cytosolic isozyme (EC 2.7.1.40) [Arabidopsis thaliana] SWISS-PROT:O65595	68411.t03408 pyruvate kinase, putative identical to probable pyruvate kinase, cytosolic isozyme (EC 2.7.1.40) [Arabidopsis thaliana] SWISS-PROT:O65595	At4g26390	pyruvate kinase like protein pyruvate kinase, Nicotiana tabacum, PIR2:S41379		0006096 // glycolysis // --- /// 0006096 // glycolysis // inferred from electronic annotation	---	0000287 // magnesium ion binding // inferred from electronic annotation /// 0003824 // catalytic activity // inferred from electronic annotation /// 0004743 // pyruvate kinase activity // --- /// 0004743 // pyruvate kinase activity // inferred from electronic annotation /// 0016301 // kinase activity // inferred from electronic annotation /// 0016740 // transferase activity // inferred from elect…
12031	256931_at	At3g22490		1.9227	0.106664	1.74134		1.01212e-06	0.47139	1.33605e-05										At3g22490	LEA protein, putative similar to LEA protein in group GB:BAA11016 from [Arabidopsis thaliana] (Physiol. Plantarum (1996) 98, 661-666)		0009793 // embryonic development ending in seed dormancy // ---	---	---
2682	247582_at	At5g60760		2.11012	0.121523	1.73435		1.28736e-08	0.499693	1.12146e-07		ATP binding activity	0	AT5G60760.1	MAE1.1|AT5G60760|MAE1_1	0	TAIR GO	68412.t06784 expressed protein various predicted proteins, Arabidopsis thaliana	68412.t06784 expressed protein various predicted proteins, Arabidopsis thaliana	At5g60760	putative protein various predicted proteins, Arabidopsis thaliana		---	---	---
20184	265084_at	At1g03790		2.42458	-0.13889	1.73188		4.57354e-09	0.453927	3.3291e-06		C3H zinc finger family;chloroplast	0	AT1G03790.1	F21M11.30|F21M11_30|AT1G03790	0	TAIR(Mendel);TAIR GO	68408.t00315 expressed protein contains Cys3His zinc finger domain	68408.t00315 expressed protein contains Cys3His zinc finger domain	At1g03790	hypothetical protein contains Cys3His zinc finger domain		0045449 // regulation of transcription // traceable author statement	0009507 // chloroplast // inferred from electronic annotation	0003676 // nucleic acid binding // --- /// 0003676 // nucleic acid binding // inferred from electronic annotation /// 0003700 // transcription factor activity // inferred from sequence or structural similarity /// 0008270 // zinc ion binding // inferred from electronic annotation
21383	266283_at	At2g29210		0.388963	1.52997	1.73187		0.0311735	9.85962e-06	4.29665e-08		mRNA splicing	0	AT2G29210.1	F16P2.41|AT2G29210|F16P2_41	0	TAIR GO	68409.t03172 proline-rich protein -related	68409.t03172 proline-rich protein -related	At2g29210	putative proline-rich protein		0006397 // mRNA processing // inferred from electronic annotation /// 0008380 // RNA splicing // non-traceable author statement	---	---
16938	261838_at	At1g16030		2.11988	0.28079	1.71776		6.32563e-08	0.0352595	3.00151e-07		HSP70s	0	HSP70.e	NM_101471	68408.t01701 heat shock protein hsp70b similar to heat shock protein hsp70 GI:1771478 from [Pisum sativum]	0	0	0	At1g16030	heat shock protein hsp70, putative similar to heat shock protein hsp70 GI:1771478 from [Pisum sativum]		0006457 // protein folding // traceable author statement /// 0009408 // response to heat // inferred from expression pattern	0005829 // cytosol // traceable author statement	0000166 // nucleotide binding // inferred from electronic annotation /// 0005524 // ATP binding // inferred from electronic annotation
17703	262603_at	At1g15380		0.696006	-0.384158	1.71058		0.000321767	0.0145484	1.72524e-08										At1g15380	hypothetical protein Is a member of the PF|00903 gyloxalase family. ESTs gb|T44721, gb|T21844 and gb|AA395404 come from this gene; supported by full-length cDNA: Ceres: 5364.		0005975 // carbohydrate metabolic process // ---	---	0004462 // lactoylglutathione lyase activity // ---
15844	260744_at	At1g15010		0.567052	0.0303057	1.70647		0.000472938	0.854508	4.92814e-07		chloroplast	0	AT1G15010.1	AT1G15010|T15D22.5|T15D22_5	0	TAIR GO	68408.t01587 expressed protein	68408.t01587 expressed protein	At1g15010	hypothetical protein predicted by genemark.hmm;supported by full-length cDNA: Ceres:24933.		---	0009507 // chloroplast // inferred from electronic annotation	---
21382	266282_at	At2g29220		1.77151	-0.399555	1.69021		2.56341e-08	0.0156697	4.93126e-08		Legume Lectin Domain Kinase ;Receptor kinase-like protein family;kinase activity	0	AT2G29220.1	NM_128478;F16P2.40|F16P2_40|AT2G29220	putative protein kinase (PPC:1.11.1);putative protein kinase	http://plantsp.sdsc.edu/plantsp/html/families.html;TAIR GO	68409.t03173 receptor lectin kinase, putative similar to receptor lectin kinase 3 [Arabidopsis thaliana] gi|4100060|gb|AAD00733; contains protein kinase domain, Pfam:PF00069; contains legume lectins alpha and beta domains, Pfam:PF00138 and Pfam:PF00139	68409.t03173 receptor lectin kinase, putative similar to receptor lectin kinase 3 [Arabidopsis thaliana] gi|4100060|gb|AAD00733; contains protein kinase domain, Pfam:PF00069; contains legume lectins alpha and beta domains, Pfam:PF00138 and Pfam:PF00139	At2g29220	putative protein kinase contains a protein kinase domain profile (PDOC00100)		0006468 // protein amino acid phosphorylation // inferred from electronic annotation	0012505 // endomembrane system // inferred from electronic annotation	0004672 // protein kinase activity // inferred from electronic annotation /// 0004713 // protein-tyrosine kinase activity // inferred from electronic annotation /// 0005524 // ATP binding // inferred from electronic annotation /// 0005529 // sugar binding // inferred from electronic annotation /// 0016301 // kinase activity // inferred from sequence or structural similarity
6172	251072_at	At5g01740		0.567593	1.83431	1.68877		0.00527732	2.13709e-06	1.85341e-07										At5g01740	putative protein wound-inducible protein wun1 protein - Solanum tuberosum, PIR:JQ0398;supported by full-length cDNA: Ceres:248967.		---	---	---
750	245650_at	At1g24735		1.66896	0.211587	1.68795		6.59779e-06	0.421917	2.06461e-06										At1g24735	F5A9.20 similar to S-adenosyl-L-methionine:trans-caffeoyl-Co enzyme A 3-0-methyltransferase gb AAA62426.1		---	0005829 // cytosol // traceable author statement	0008171 // O-methyltransferase activity // inferred from electronic annotation
17036	261936_at	At1g22600		1.68834	0.062235	1.67241		1.06308e-07	0.686818	1.26344e-07		endomembrane system	0	AT1G22600.1	F12K8.5|AT1G22600|F12K8_5	0	TAIR GO	68408.t02507 seed maturation protein PM27 -related similar to seed maturation protein PM27 GI:4836403 from [Glycine max]	68408.t02507 seed maturation protein PM27 -related similar to seed maturation protein PM27 GI:4836403 from [Glycine max]	At1g22600	seed maturation protein PM27, putative similar to seed maturation protein PM27 GI:4836403 from [Glycine max]		---	0012505 // endomembrane system // inferred from electronic annotation	---
2452	247352_at	At5g63650		1.50122	0.906164	1.6661		4.97959e-07	0.000365855	5.72093e-07		SNF1-related Protein Kinase (SnRK) ;protein serine/threonine kinase activity	0	AT5G63650.1	MBK5_13|AT5G63650|MBK5.13	SNF1-related Protein Kinase, subfamily 2 (ppc:4.2.4)	http://plantsp.sdsc.edu/plantsp/html/families.html;TAIR GO	68412.t07110 serine/threonine protein kinase, putative similar to serine/threonine-protein kinase ASK2[Arabidopsis thaliana], SWISS-PROT:P43292; contains protein kinase domain, Pfam:PF00069	68412.t07110 serine/threonine protein kinase, putative similar to serine/threonine-protein kinase ASK2[Arabidopsis thaliana], SWISS-PROT:P43292; contains protein kinase domain, Pfam:PF00069	At5g63650	serine/threonine-protein kinase ;supported by full-length cDNA: Ceres:39888.		0006468 // protein amino acid phosphorylation // inferred from electronic annotation /// 0006970 // response to osmotic stress // inferred from direct assay /// 0009651 // response to salt stress // inferred from direct assay	---	0000166 // nucleotide binding // inferred from electronic annotation /// 0004672 // protein kinase activity // inferred from electronic annotation /// 0004674 // protein serine/threonine kinase activity // inferred from electronic annotation /// 0005524 // ATP binding // inferred from electronic annotation /// 0016301 // kinase activity // inferred from direct assay /// 0016301 // kinase activity…
13047	257947_at	At3g21720		2.35977	1.0694	1.66106		5.19906e-08	8.10264e-06	4.34178e-08		isocitrate lyase activity;serine-isocitrate lyase pathway;glyoxylate cycle	0	AT3G21720.1	MSD21.4|AT3G21720	0	TAIR GO;TAIR AraCyc	68410.t02423 isocitrate lyase -related similar to GB:P25248 from [Brassica napus]	68410.t02423 isocitrate lyase -related similar to GB:P25248 from [Brassica napus]	At3g21720	putative isocitrate lyase similar to GB:P25248 from [Brassica napus]		0006097 // glyoxylate cycle // inferred from electronic annotation /// 0006099 // tricarboxylic acid cycle // inferred from electronic annotation /// 0008152 // metabolic process // --- /// 0008152 // metabolic process // inferred from electronic annotation /// 0019752 // carboxylic acid metabolic process // inferred from electronic annotation	0009514 // glyoxysome // inferred from electronic annotation	0003824 // catalytic activity // inferred from electronic annotation /// 0004451 // isocitrate lyase activity // --- /// 0004451 // isocitrate lyase activity // inferred from electronic annotation /// 0016829 // lyase activity // inferred from electronic annotation
17447	262347_at	At1g64110		3.27275	1.75436	1.65542		2.58277e-09	8.13896e-07	7.9487e-07		endomembrane system	0	AT1G64110.1	F22C12.12|F22C12_12|AT1G64110	0	TAIR GO	68408.t06550 expressed protein similar to hypothetical protein GB:AAF24564 GI:6692099 from [Arabidopsis thaliana]	68408.t06550 expressed protein similar to hypothetical protein GB:AAF24564 GI:6692099 from [Arabidopsis thaliana]	At1g64110	unknown protein similar to hypothetical protein GB:AAF24564 GI:6692099 from [Arabidopsis thaliana]; supported by cDNA: gi_15810166_gb_AY056097.1_		---	0005634 // nucleus // inferred from electronic annotation /// 0012505 // endomembrane system // inferred from electronic annotation /// 0016020 // membrane // inferred from electronic annotation	0000166 // nucleotide binding // inferred from electronic annotation /// 0005524 // ATP binding // inferred from electronic annotation /// 0016887 // ATPase activity // --- /// 0017111 // nucleoside-triphosphatase activity // inferred from electronic annotation
333	245233_at	At4g25580		2.02854	0.199441	1.64233		4.84448e-07	0.261852	6.06752e-06										At4g25580	putative protein similarity to low-temperature-induced protein 65, Arabidopsis thaliana, PIR2:S30153~contains EST gb:W43419, W4351200		---	---	---
10940	255840_at	At2g33520		2.08307	0.186244	1.63845		1.30628e-07	0.436243	3.09111e-07										At2g33520	unknown protein		---	---	---
14464	259364_at	At1g13260		0.498159	0.726632	1.62881		0.00148247	0.00061942	2.65855e-07		AP2/EREBP, APETALA2/Ethylene-responsive element binding protein family;transcription factor activity	0	RAV1;AT1G13260.1	T6J4.2|T6J4_2|AT1G13260	RAV1(RAV1),DNA-binding protein (RAV1)	MGH(blast),Ohio-AtTFDB,TAIR(Mendel);TAIR GO	68408.t01366 AP2 domain transcription factor, putative (RAV1) identical to RAV1 GI:3868857 from [Arabidopsis thaliana]	68408.t01366 AP2 domain transcription factor, putative (RAV1) identical to RAV1 GI:3868857 from [Arabidopsis thaliana]	At1g13260	DNA-binding protein RAV1 identical to RAV1 GI:3868857 from [Arabidopsis thaliana]; supported by cDNA: gi_3868856_dbj_AB013886.1_AB013886		0006355 // regulation of transcription, DNA-dependent // inferred from electronic annotation /// 0009741 // response to brassinosteroid stimulus // inferred from expression pattern /// 0009910 // negative regulation of flower development // inferred from mutant phenotype /// 0048366 // leaf development // inferred from mutant phenotype /// 0048527 // lateral root development // inferred from muta…	0005634 // nucleus // inferred from electronic annotation	0003677 // DNA binding // inferred from direct assay /// 0003677 // DNA binding // inferred from electronic annotation /// 0003700 // transcription factor activity // inferred from electronic annotation
14715	259615_at	At1g47980		1.74285	-0.0127913	1.62693		4.61149e-08	0.946014	9.05168e-08		endomembrane system	0	AT1G47980.1	T2J15_11|AT1G47980|T2J15.11	0	TAIR GO	68408.t04823 dessication-related protein -related similar to dessication-related protein GB:M62991 GI:167478 from [Craterostigma plantagineum]	68408.t04823 dessication-related protein -related similar to dessication-related protein GB:M62991 GI:167478 from [Craterostigma plantagineum]	At1g47980	dessication-related protein, putative similar to dessication-related protein GB:M62991 GI:167478 from [Craterostigma plantagineum];supported by full-length cDNA: Ceres:36945.		---	0012505 // endomembrane system // inferred from electronic annotation	---
2755	247655_at	At5g59820		0.241159	0.0707027	1.62439		0.0728218	0.670714	7.9487e-07		C2H2 zinc finger family;nucleus	0	X98674.1;AT5G59820.1	MMN10.11|MMN10_11|AT5G59820	zinc finger protein,zinc finger protein Zat12	MGH(blast),Ohio-AtTFDB,TAIR(Mendel);TAIR GO	68412.t06678 zinc finger protein Zat12	68412.t06678 zinc finger protein Zat12	At5g59820	zinc finger protein Zat12 ;supported by full-length cDNA: Ceres:40576.		0006979 // response to oxidative stress // inferred from expression pattern /// 0006979 // response to oxidative stress // inferred from mutant phenotype /// 0009408 // response to heat // inferred from expression pattern /// 0009408 // response to heat // inferred from mutant phenotype /// 0009409 // response to cold // inferred from expression pattern /// 0009416 // response to light stimulus /…	0005622 // intracellular // inferred from electronic annotation	0003676 // nucleic acid binding // inferred from electronic annotation /// 0003700 // transcription factor activity // inferred from sequence similarity /// 0008270 // zinc ion binding // inferred from electronic annotation /// 0046872 // metal ion binding // inferred from electronic annotation
5968	250868_at	At5g03860		2.58678	1.34843	1.61925		1.23556e-09	2.96594e-06	1.11623e-07		glyoxylate cycle	MALATE SYNTHASE	0	0	0	TAIR AraCyc	68412.t00330 malate synthase, putative strong similarity to glyoxysomal malate synthase from Brassica napus [SP|P13244]	68412.t00330 malate synthase, putative strong similarity to glyoxysomal malate synthase from Brassica napus [SP|P13244]	At5g03860	malate synthase -like protein malate synthase, glyoxysomal, rape, PIR:SYRPMA; supported by cDNA: gi_15293186_gb_AY051027.1_		0006097 // glyoxylate cycle // inferred from electronic annotation /// 0006099 // tricarboxylic acid cycle // inferred from electronic annotation	---	0004474 // malate synthase activity // inferred from electronic annotation
3528	248428_at	At5g51760		1.55819	0.114482	1.60554		1.88597e-06	0.426704	1.1773e-06		PP2C (Protein Phosphatase 2C) Phosphatases;chloroplast	0	AT5G51760.1	AT5G51760|MIO24.11|MIO24_11	putative protein phosphatase 2C	http://plantsp.sdsc.edu/plantsp/html/families.html;TAIR GO	68412.t05707 protein phosphatase 2C (PP2C), putative contains PF00481: Protein phosphatase 2C domain; similar to protein phosphatase 2C (GI:10432446) [Nicotiana tabacum]	68412.t05707 protein phosphatase 2C (PP2C), putative contains PF00481: Protein phosphatase 2C domain; similar to protein phosphatase 2C (GI:10432446) [Nicotiana tabacum]	At5g51760	protein phosphatase-2C; PP2C-like protein		0006470 // protein amino acid dephosphorylation // inferred from electronic annotation	0008287 // protein serine/threonine phosphatase complex // inferred from electronic annotation /// 0009507 // chloroplast // inferred from electronic annotation	0000287 // magnesium ion binding // inferred from electronic annotation /// 0003824 // catalytic activity // inferred from electronic annotation /// 0004721 // phosphoprotein phosphatase activity // inferred from electronic annotation /// 0004722 // protein serine/threonine phosphatase activity // inferred from electronic annotation /// 0015071 // protein phosphatase type 2C activity // --- /// 0…
10650	255550_at	At4g01970		1.69366	-0.0830712	1.59805		1.04757e-07	0.711993	7.33847e-06		Glycoside Hydrolase Family 36;Glycoside Hydrolase Gene Families	Glycoside Hydrolase Family 36	0	NP_192106.1 , CAB80690.1, AAD22659.1;NM_116428	putative raffinose synthase or seed imbibition protein	http://afmb.cnrs-mrs.fr/CAZY/acc.html	68411.t00237 glycosyl hydrolase family 36 similar to galactinol-raffinose galactosyltransferase GI:6634701 from [Vigna angularis]	68411.t00237 glycosyl hydrolase family 36 similar to galactinol-raffinose galactosyltransferase GI:6634701 from [Vigna angularis]	At4g01970	putative raffinose synthase or seed imbibition protein similar to cucumber raffinose synthase, GenBank accession number AF073744		---	0005739 // mitochondrion // inferred from electronic annotation	0004553 // hydrolase activity, hydrolyzing O-glycosyl compounds // --- /// 0047268 // galactinol-raffinose galactosyltransferase activity // inferred from sequence or structural similarity
5396	250296_at	At5g12020		0.466187	-0.0469462	1.5835		0.0104842	0.807813	4.04244e-07										At5g12020	heat shock protein 17.6-II ;supported by full-length cDNA: Ceres:2281.		0009408 // response to heat // RCA	---	---
3264	248164_at	At5g54490		0.152805	0.547196	1.56738		0.349885	0.0034575	1.81664e-06		EF-hand containing proteins:Group III;calcium ion binding activity	0	AT5G54490.1	NM_124829;F24B18_11|AT5G54490|F24B18.11	EF-hands number:1	TAIR GO	68412.t06039 calcium-binding protein, putative similar to EF-hand Ca2+-binding protein CCD1 [Triticum aestivum] GI:9255753; contains INTERPRO:IPR002048 calcium-binding EF-hand domain	68412.t06039 calcium-binding protein, putative similar to EF-hand Ca2+-binding protein CCD1 [Triticum aestivum] GI:9255753; contains INTERPRO:IPR002048 calcium-binding EF-hand domain	At5g54490	putative protein similar to unknown protein (pir||T05752);supported by full-length cDNA: Ceres:109272.		0006457 // protein folding // traceable author statement /// 0009733 // response to auxin stimulus // inferred from expression pattern	0005829 // cytosol // inferred from direct assay	0005509 // calcium ion binding // inferred from sequence or structural similarity /// 0005509 // calcium ion binding // inferred from electronic annotation /// 0005515 // protein binding // inferred from physical interaction
19569	264469_at	At1g67100		1.96051	-0.365828	1.5625		7.80087e-08	0.0241146	6.65663e-07		AS2,Lateral Organ Boundaries Gene Family- Class II;AS2 family;Lateral Organ Boundaries Gene Family- Class II;mitochondrion	0	ASL37;LBD40;AT1G67100.1	LBD40;AS2-like gene37;NM_105380;AT1G67100|F1O19.17	hypothetical protein	TAIR, MGH;TAIR GO	68408.t06891 lateral organ boundaries (LOB) domain family similar to lateral organ boundaries (LOB) domain-containing proteins from Arabidopsis thaliana	68408.t06891 lateral organ boundaries (LOB) domain family similar to lateral organ boundaries (LOB) domain-containing proteins from Arabidopsis thaliana	At1g67100	hypothetical protein similar to hypothetical protein GI:6553940 from [Arabidopsis thaliana]		---	0005739 // mitochondrion // inferred from electronic annotation	---
877	245777_at	At1g73540		-0.177734	0.41109	1.55438		0.413868	0.00843597	5.80183e-07		chloroplast	0	AT1G73540.1	AT1G73540|T9L24_30|T9L24.30	0	TAIR GO	68408.t07687 MutT/nudix family protein low similarity to SP|Q09790 Diadenosine 5',5'''-P1,P6-hexaphosphate hydrolase (EC 3.6.1.-) (Ap6A hydrolase) {Schizosaccharomyces pombe}; contains Pfam profile PF00293: NUDIX domain	68408.t07687 MutT/nudix family protein low similarity to SP|Q09790 Diadenosine 5',5'''-P1,P6-hexaphosphate hydrolase (EC 3.6.1.-) (Ap6A hydrolase) {Schizosaccharomyces pombe}; contains Pfam profile PF00293: NUDIX domain	At1g73540	unknown protein contains similarity to diphosphoinositol polyphosphate phosphohydrolase GI:3978224 from [Homo sapiens]		---	0009507 // chloroplast // inferred from electronic annotation	0000287 // magnesium ion binding // inferred from electronic annotation /// 0016787 // hydrolase activity // --- /// 0016787 // hydrolase activity // inferred from electronic annotation /// 0030145 // manganese ion binding // inferred from electronic annotation /// 0046872 // metal ion binding // inferred from electronic annotation
17744	262644_at	At1g62710		2.09948	-0.41144	1.54635		2.70084e-08	0.0399438	2.52176e-07		endomembrane system	0	AT1G62710.1	F23N19.7|AT1G62710|F23N19_7	0	TAIR GO	68408.t06391 beta-VPE nearly identical to beta-VPE GB:BAA09615 GI:1805364 [Arabidopsis thaliana]	68408.t06391 beta-VPE nearly identical to beta-VPE GB:BAA09615 GI:1805364 [Arabidopsis thaliana]	At1g62710	beta-VPE nearly identical to beta-VPE GB:BAA09615 GI:1805364 [Arabidopsis thaliana]; supported by cDNA: gi_14194096_gb_AF367254.1_AF367254		0006508 // proteolysis // inferred from electronic annotation /// 0006624 // vacuolar protein processing or maturation // inferred from sequence or structural similarity	0005773 // vacuole // inferred from electronic annotation /// 0012505 // endomembrane system // inferred from electronic annotation	0001509 // legumain activity // inferred from electronic annotation /// 0004197 // cysteine-type endopeptidase activity // inferred from electronic annotation /// 0008233 // peptidase activity // inferred from electronic annotation /// 0008234 // cysteine-type peptidase activity // inferred from electronic annotation /// 0016787 // hydrolase activity // inferred from electronic annotation
14243	259143_at	At3g10190		0.931384	0.137783	1.5433		0.000113361	0.3976	1.37308e-07		EF-hand containing proteins:Group IV;mitochondrion	0	AT3G10190.1	NM_111854;AT3G10190|F14P13.21	EF-hands number:4	TAIR GO	68410.t01075 calmodulin, putative similar to calmodulin NtCaM13 [Nicotiana tabacum] GI:14625425, calmodulin GB:AAA34015 [Glycine max]; contains INTERPRO:IPR002048 calcium-binding EF-hand domain	68410.t01075 calmodulin, putative similar to calmodulin NtCaM13 [Nicotiana tabacum] GI:14625425, calmodulin GB:AAA34015 [Glycine max]; contains INTERPRO:IPR002048 calcium-binding EF-hand domain	At3g10190	calmodulin-like protein similar to calmodulin GB:AAA34015 [Glycine max], Pfam HMM hit: EF hand		---	0005739 // mitochondrion // inferred from electronic annotation	0005509 // calcium ion binding // --- /// 0005509 // calcium ion binding // inferred from electronic annotation
4069	248969_at	At5g45310		1.53335	0.21559	1.54059		2.33844e-07	0.187573	8.50993e-07		endomembrane system	0	AT5G45310.1	K9E15.9|K9E15_9|AT5G45310	0	TAIR GO	68412.t04936 expressed protein	68412.t04936 expressed protein	At5g45310	unknown protein ; supported by cDNA: gi_14030678_gb_AF375430.1_AF375430		---	0012505 // endomembrane system // inferred from electronic annotation	---
8014	252914_at	At4g39130		1.65172	0.128994	1.53289		2.83245e-06	0.471569	4.01671e-07		response to stress	0	AT4G39130.1	T22F8.30|T22F8_30|AT4G39130	0	TAIR GO	68411.t04954 dehydrin protein family contains Pfam domain, PF00257: Dehydrin	68411.t04954 dehydrin protein family contains Pfam domain, PF00257: Dehydrin	At4g39130	putative protein dehydrin, Glycine max, AF004807;supported by full-length cDNA: Ceres:30671.		0006950 // response to stress // --- /// 0006950 // response to stress // inferred from electronic annotation /// 0009415 // response to water // --- /// 0009415 // response to water // inferred from electronic annotation	---	---
20560	265460_at	At2g46600		0.597757	0.391992	1.52496		0.000300288	0.0113298	7.85575e-08		EF-hand containing proteins:Group III;calcium ion binding activity	0	KIC;AT2G46600.1	F13A10.13|AT2G46600	EF-hands number:1	TAIR GO	68409.t05168 calcium-binding protein, putative similar to EF-hand Ca2+-binding protein CCD1 [Triticum aestivum] GI:9255753	68409.t05168 calcium-binding protein, putative similar to EF-hand Ca2+-binding protein CCD1 [Triticum aestivum] GI:9255753	At2g46600	putative caltractin ;supported by full-length cDNA: Ceres:7802.		---	---	0005509 // calcium ion binding // --- /// 0005509 // calcium ion binding // inferred from electronic annotation
4995	249895_at	At5g22500		1.26058	0.494801	1.52027		1.13816e-05	0.0230497	4.87263e-08		Acyl Lipid Metabolism	Alcohol-forming Fatty Acyl-Coenzyme A Reductase	0	0	male sterility 2-like protein	http://www.plantbiology.msu.edu/lipids/genesurvey/master_table.htm	68412.t02358 male sterility 2-related protein (emb|CAA68191.1)	68412.t02358 male sterility 2-related protein (emb|CAA68191.1)	At5g22500	male sterility 2-like protein (emb|CAA68191.1) ; supported by cDNA: gi_14334737_gb_AY035042.1_		0009556 // microsporogenesis // ---	---	0016627 // oxidoreductase activity, acting on the CH-CH group of donors // ---
3051	247951_at	At5g57240		1.05405	0.807242	1.51835		2.10187e-05	0.00160788	9.20491e-07		steroid metabolism	0	AT5G57240.1	MJB24.5|MJB24_5|AT5G57240	0	TAIR GO	68412.t06371 oxysterol-binding protein-related	68412.t06371 oxysterol-binding protein-related	At5g57240	oxysterol-binding protein-like		0008202 // steroid metabolic process // --- /// 0008202 // steroid metabolic process // inferred from electronic annotation	---	0008142 // oxysterol binding // ---
6767	251667_at	At3g57150		0.881402	2.25367	1.51325		1.75657e-05	8.60297e-08	2.72853e-07		NAC domain transcription factor family;RNA processing	0	AT3G57150.1	AT3G57150|F24I3.230	putative protein	Ohio-AtTFDB;TAIR GO	68410.t05779 pseudouridine synthase (NAP57) -related annotation temporarily based on supporting cDNA gi|8901185|gb|AF234984.2|AF234984	68410.t05779 pseudouridine synthase (NAP57) -related annotation temporarily based on supporting cDNA gi|8901185|gb|AF234984.2|AF234984	At3g57150	putative protein DYSKERIN (NUCLEOLAR PROTEIN NAP57) - Rattus norvegicus, EMBL:Z34922; supported by cDNA: gi_8901185_gb_AF234984.2_AF234984		0006364 // rRNA processing // inferred from electronic annotation /// 0006396 // RNA processing // inferred from electronic annotation	0005634 // nucleus // inferred from electronic annotation /// 0030529 // ribonucleoprotein complex // inferred from electronic annotation	0003723 // RNA binding // inferred from electronic annotation /// 0009982 // pseudouridine synthase activity // inferred from sequence or structural similarity /// 0016439 // tRNA-pseudouridine synthase activity // inferred from electronic annotation /// 0016853 // isomerase activity // inferred from electronic annotation
2978	247878_at	At5g57760		-0.0846874	1.19917	1.50002		0.670421	6.41079e-06	4.63423e-08										At5g57760	unknown protein		---	---	---
13956	258856_at	At3g02040		1.80129	0.150964	1.49232		1.49134e-07	0.298136	4.28344e-07		chloroplast	0	AT3G02040.1	F1C9.18|F1C9_18|AT3G02040	0	TAIR GO	68410.t00143 expressed protein	68410.t00143 expressed protein	At3g02040	hypothetical protein predicted by genefinder;supported by full-length cDNA: Ceres:40090.		0006071 // glycerol metabolic process // inferred from electronic annotation	0009507 // chloroplast // inferred from electronic annotation	0008889 // glycerophosphodiester phosphodiesterase activity // inferred from electronic annotation
22175	267075_at	At2g41070		1.65327	0.580709	1.48749		7.82925e-06	0.0245202	6.57523e-06		bZIP transcription factor family;ABA;nucleus	Negative Regulator	AC004261,AtbZIP12;AtbZIP12/EEL/DPBF4;AT2G41070.1	DPBF4;T3K9.16|T3K9_16|AT2G41070	putative bZIP transcription factor,bZIP family transcription factor;Competes with ABI5 for AtEm1 and AtEm6 control. The eel mutant has enhanced AtEm1 and AtEm6 mRNA levels.	MGH(blast),MGH(literature),Ohio-AtTFDB,TAIR(Mendel);Plant Cell 14, 1391-1403, 2002;TAIR GO	68409.t04525 bZIP family transcription factor contains a bZIP transcription factor basic domain signature (PDOC00036)	68409.t04525 bZIP family transcription factor contains a bZIP transcription factor basic domain signature (PDOC00036)	At2g41070	putative bZIP transcription factor contains a bZIP transcription factor basic domain signature (PDOC00036);supported by full-length cDNA: Ceres:114632.		0006355 // regulation of transcription, DNA-dependent // inferred from electronic annotation /// 0009738 // abscisic acid mediated signaling // traceable author statement	0005634 // nucleus // inferred from direct assay /// 0005634 // nucleus // inferred from electronic annotation	0003677 // DNA binding // inferred from direct assay /// 0003677 // DNA binding // inferred from electronic annotation /// 0003700 // transcription factor activity // inferred from electronic annotation /// 0043565 // sequence-specific DNA binding // inferred from electronic annotation /// 0046983 // protein dimerization activity // inferred from electronic annotation
7293	252193_at	At3g50060		0.0765037	0.61738	1.4804		0.70545	0.00192407	1.58142e-06		MYB domain transcription factor family;MYB;nucleus	MYB3R- and R2R3- type MYB- encoding genes	AtMYB77;AT3G50060.1	NM_114866;AT3G50060|F3A4.140	R2R3-MYB transcription factor;myb-related protein, 33.2K;R2R3-MYB transcription factor,myb DNA-binding protein (MYB77);R2R3-MYB transcription factor	MGH(blast),Ohio-AtTFDB,TAIR(Mendel);TAIR GO	68410.t04992 myb DNA-binding protein (MYB77)	68410.t04992 myb DNA-binding protein (MYB77)	At3g50060	R2R3-MYB transcription factor ; supported by cDNA: gi_15983427_gb_AF424588.1_AF424588		0006350 // transcription // inferred from electronic annotation /// 0006355 // regulation of transcription, DNA-dependent // inferred from sequence or structural similarity /// 0006355 // regulation of transcription, DNA-dependent // inferred from electronic annotation /// 0009651 // response to salt stress // inferred from expression pattern /// 0009723 // response to ethylene stimulus // inferr…	0005634 // nucleus // inferred from electronic annotation	0003677 // DNA binding // --- /// 0003677 // DNA binding // inferred from electronic annotation /// 0003700 // transcription factor activity // inferred from sequence or structural similarity
13502	258402_at	At3g15450		-0.0582569	0.502363	1.4754		0.83005	0.0223594	3.30199e-06		ATP binding activity	0	AT3G15450.1	AT3G15450|MJK13.11	0	TAIR GO	68410.t01713 expressed protein very similar to unknown protein GB:AAC39468 from [Arabidopsis thaliana]	68410.t01713 expressed protein very similar to unknown protein GB:AAC39468 from [Arabidopsis thaliana]	At3g15450	unknown protein very similar to unknown protein GB:AAC39468 from [Arabidopsis thaliana]; supported by cDNA: gi_14335087_gb_AY037223.1_		---	---	---
15959	260859_at	At1g43780		0.829602	0.630734	1.47375		0.000528568	0.000856911	1.89877e-07		serine carboxypeptidase activity	0	AT1G43780.1	F28H19.5|AT1G43780|F28H19_5	0	TAIR GO	68408.t04547 serine carboxypeptidase -related similar to serine carboxylase II-3 GB:CAA55478 GI:474392 from [Hordeum vulgare]	68408.t04547 serine carboxypeptidase -related similar to serine carboxylase II-3 GB:CAA55478 GI:474392 from [Hordeum vulgare]	At1g43780	serine carboxypeptidase II, putative similar to serine carboxylase II-3 GB:CAA55478 GI:474392 from [Hordeum vulgare]		0006508 // proteolysis // --- /// 0006508 // proteolysis // inferred from electronic annotation	0012505 // endomembrane system // inferred from electronic annotation	0004180 // carboxypeptidase activity // inferred from electronic annotation /// 0004185 // serine carboxypeptidase activity // --- /// 0004185 // serine carboxypeptidase activity // inferred from electronic annotation /// 0008233 // peptidase activity // inferred from electronic annotation /// 0016787 // hydrolase activity // inferred from electronic annotation
1925	246825_at	At5g26260		1.04325	1.21688	1.4655		4.83352e-06	9.38514e-06	1.85341e-07		endomembrane system	0	AT5G26260.1	T19G15.110|AT5G26260|T19G15_110	0	TAIR GO	68412.t02808 expressed protein various predicted proteins, Arabidopsis thaliana	68412.t02808 expressed protein various predicted proteins, Arabidopsis thaliana	At5g26260	putative protein various predicted proteins, Arabidopsis thaliana; supported by cDNA: gi_15293178_gb_AY051023.1_		---	0012505 // endomembrane system // inferred from electronic annotation	---
10593	255493_at	At4g02690		1.61545	-0.11488	1.46498		4.95695e-07	0.519185	1.55167e-06		Putative glutamate-/aspartate-binding peptide family;glutamate binding activity	0	AT4G02690.1	NM_116503;T10P11.23|T10P11_23|AT4G02690	putative glutamate-/aspartate-binding peptide	TAIR GO	68411.t00324 hypothetical protein low similarity to N-methyl-D-aspartate receptor-associated protein [Drosophila melanogaster] GI:567104, NMDA receptor glutamate-binding subunit [Rattus sp.] GI:8248741; contains Pfam profile PF01027: Uncharacterized protein family UPF0005	68411.t00324 hypothetical protein low similarity to N-methyl-D-aspartate receptor-associated protein [Drosophila melanogaster] GI:567104, NMDA receptor glutamate-binding subunit [Rattus sp.] GI:8248741; contains Pfam profile PF01027: Uncharacterized protein family UPF0005	At4g02690	putative glutamate-/aspartate-binding peptide similar to rat N-methyl-D-aspartate receptor glutamate-binding chain, GenBank accession number S19586		---	---	---
11812	256712_at	At2g34020		2.9746	0.672034	1.45736		4.33885e-10	0.00117055	2.41793e-06		EF-hand containing proteins:Group III;mitochondrion	0	AT2G34020.1	NM_128953;AT2G34020|T14G11.14|T14G11_14	EF-hands number:2	TAIR GO	68409.t03713 calcium-binding EF-hand family protein contains INTERPRO:IPR002048 calcium-binding EF-hand domain	68409.t03713 calcium-binding EF-hand family protein contains INTERPRO:IPR002048 calcium-binding EF-hand domain	At2g34020	unknown protein similar to T14G11.15		---	0005739 // mitochondrion // inferred from electronic annotation	0005509 // calcium ion binding // --- /// 0005509 // calcium ion binding // inferred from electronic annotation
4211	249111_at	At5g43770		1.9657	0.139529	1.45736		6.21703e-08	0.331546	1.08135e-06		chloroplast	0	AT5G43770.1	MQD19_12|AT5G43770|MQD19.12	0	TAIR GO	68412.t04755 proline-rich protein family contains proline-rich extensin domains, INTERPRO:IPR002965	68412.t04755 proline-rich protein family contains proline-rich extensin domains, INTERPRO:IPR002965	At5g43770	unknown protein		---	0009507 // chloroplast // inferred from electronic annotation	---
16992	261892_at	At1g80840		0.181094	0.616796	1.45692		0.215191	0.000376256	9.40277e-08		WRKY domain transcription factor family;WRKY Transcription Factor Superfamily;transcription factor activity	WRKY Transcription Factor; Group II-a	AtWRKY40;WRKY40	NM_106732;WRKY40|AT1G80840|ATWRKY40	WRKY family transcription factor;transcription factor, putative	MGH(blast),Ohio-AtTFDB,TAIR(Mendel);TAIR GO	68408.t08542 WRKY family transcription factor similar to WRKY transcription factor GB:BAA87058 GI:6472585 from [Nicotiana tabacum]	68408.t08542 WRKY family transcription factor similar to WRKY transcription factor GB:BAA87058 GI:6472585 from [Nicotiana tabacum]	At1g80840	transcription factor, putative similar to WRKY transcription factor GB:BAA87058 GI:6472585 from [Nicotiana tabacum];supported by full-length cDNA: Ceres:6437.		0006350 // transcription // inferred from electronic annotation /// 0006355 // regulation of transcription, DNA-dependent // inferred from electronic annotation /// 0009751 // response to salicylic acid stimulus // inferred from expression pattern /// 0031347 // regulation of defense response // inferred from mutant phenotype /// 0042742 // defense response to bacterium // inferred from expressio…	0005634 // nucleus // inferred from direct assay /// 0005634 // nucleus // inferred from electronic annotation	0003677 // DNA binding // inferred from electronic annotation /// 0003700 // transcription factor activity // inferred from direct assay /// 0003700 // transcription factor activity // inferred from sequence or structural similarity /// 0003700 // transcription factor activity // inferred from electronic annotation /// 0043565 // sequence-specific DNA binding // inferred from electronic annotation
20338	265238_s_at	At2g07696		0.11749	1.17617	1.45328		0.432805	0.000294159	4.76741e-07		structural constituent of ribosome	0	AT2G07696.1	AT2G07696|T18C6.8|T18C6_8	0	TAIR GO	68409.t00835 ribosomal protein S7 family	68409.t00835 ribosomal protein S7 family	At2g07696	hypothetical protein		0006412 // translation // --- /// 0006412 // translation // inferred from electronic annotation	0005622 // intracellular // inferred from electronic annotation /// 0005739 // mitochondrion // inferred from electronic annotation /// 0005840 // ribosome // --- /// 0005840 // ribosome // inferred from electronic annotation /// 0015935 // small ribosomal subunit // inferred from electronic annotation /// 0030529 // ribonucleoprotein complex // inferred from electronic annotation	0003723 // RNA binding // inferred from electronic annotation /// 0003735 // structural constituent of ribosome // --- /// 0003735 // structural constituent of ribosome // inferred from electronic annotation /// 0019843 // rRNA binding // inferred from electronic annotation
17169	262069_at	At1g80090		1.47655	0.199917	1.43442		1.61074e-06	0.156329	2.66752e-07										At1g80090	hypothetical protein similar to SNF4-kinase activating protein GI:7672780 from [Lycopersicon esculentum]		---	---	---
3176	248076_at	At5g55750		1.35669	-0.0601266	1.43163		1.06309e-06	0.786878	0.000317083										At5g55750	unknown protein		---	---	---
15768	260668_at	At1g19530		1.89757	-1.20754	1.42107		1.73442e-08	5.09218e-06	7.75056e-07										At1g19530	unknown protein ;supported by full-length cDNA: Ceres:39579.		---	---	---
5881	250781_at	At5g05410		1.77661	-0.080452	1.41861		3.42327e-07	0.698845	2.23966e-06		AP2/EREBP, APETALA2/Ethylene-responsive element binding protein family;transcription factor activity	0	DREB2A;AT5G05410.1	DREB2A;K18I23_22|AT5G05410|K18I23.22	DRE binding protein (DREB2A),ethylene responsive element binding factor 4 (AtER	MGH(literature),MGH(blast),Ohio-AtTFDB,TAIR(Mendel);TAIR GO	68412.t00532 DRE binding protein (DREB2A) identical to DREB2A GI:3738230 from [Arabidopsis thaliana] ; supported by cDNA:gi_3738229_dbj_AB007790.1_AB007790	68412.t00532 DRE binding protein (DREB2A) identical to DREB2A GI:3738230 from [Arabidopsis thaliana] ; supported by cDNA:gi_3738229_dbj_AB007790.1_AB007790	At5g05410	DREB2A (dbj|BAA33794.1) ; supported by cDNA: gi_3738229_dbj_AB007790.1_AB007790		0006350 // transcription // inferred from electronic annotation /// 0006355 // regulation of transcription, DNA-dependent // inferred from electronic annotation /// 0009408 // response to heat // inferred from mutant phenotype /// 0009414 // response to water deprivation // inferred from mutant phenotype /// 0010224 // response to UV-B // inferred from genetic interaction /// 0010286 // heat accl…	0005634 // nucleus // inferred from direct assay /// 0005634 // nucleus // inferred from electronic annotation	0003677 // DNA binding // inferred from electronic annotation /// 0003700 // transcription factor activity // inferred from direct assay /// 0003700 // transcription factor activity // inferred from electronic annotation /// 0016563 // transcriptional activator activity // traceable author statement
1171	246071_at	At5g20150		1.90312	-0.36852	1.41468		5.17116e-08	0.102958	1.19617e-07										At5g20150	ids4-like protein ids-4 protein - Hordeum vulgare, PIR:T05905;supported by full-length cDNA: Ceres:32843.		---	---	---
1682	246582_at	At1g31750		1.75544	0.0672932	1.41303		1.67114e-06	0.835501	5.17979e-05										At1g31750	hypothetical protein predicted by genemark.hmm; supported by full-length cDNA: Ceres: 144447.		0007186 // G-protein coupled receptor protein signaling pathway // inferred from electronic annotation	0016021 // integral to membrane // inferred from electronic annotation	0001584 // rhodopsin-like receptor activity // inferred from electronic annotation
5929	250829_at	At5g04720		1.40271	1.00688	1.40841		4.42989e-07	2.5948e-05	1.06574e-07		Pathogen Defense;apoptosis	CNL(CC-NBS-LRR)	AT5G04720.1	MUK11.4|AT5G04720	disease resistance protein (CC-NBS-LRR class), putative	Blake C. Meyers et al. The Plant Cell, Vol. 15, 809–834, April 2003; http://niblrrs.ucdavis.edu/data_links1.html;TAIR GO	68412.t00442 disease resistance protein (CC-NBS-LRR class), putative domain signature CC-NBS-LRR exists, suggestive of a disease resistance protein.	68412.t00442 disease resistance protein (CC-NBS-LRR class), putative domain signature CC-NBS-LRR exists, suggestive of a disease resistance protein.	At5g04720	disease resistance - like protein rpp8, Arabidopsis thaliana, EMBL:AF089711; supported by cDNA: gi_15292720_gb_AY050794.1_		0006915 // apoptosis // inferred from electronic annotation /// 0006952 // defense response // --- /// 0006952 // defense response // inferred from electronic annotation	---	0000166 // nucleotide binding // inferred from electronic annotation /// 0005515 // protein binding // inferred from electronic annotation /// 0005524 // ATP binding // inferred from electronic annotation /// 0016740 // transferase activity // inferred from electronic annotation /// 0017111 // nucleoside-triphosphatase activity // inferred from electronic annotation
10911	255811_at	At4g10250		1.13145	0.0785414	1.40645		5.88231e-05	0.654274	4.00906e-05		endomembrane system	0	AT4G10250.1	T9A4.7|AT4G10250	0	TAIR GO	68411.t01502 endomembrane-localized small heat shock protein identical to endomembrane-localized small heat shock protein GI:511795 from [Arabidopsis thaliana]	68411.t01502 endomembrane-localized small heat shock protein identical to endomembrane-localized small heat shock protein GI:511795 from [Arabidopsis thaliana]	At4g10250	heat shock protein 22.0 ; supported by cDNA: gi_511795_gb_U11501.1_ATU11501		0009408 // response to heat // RCA	0012505 // endomembrane system // inferred from electronic annotation	---
10164	255064_at	At4g08950		0.770633	-0.0395116	1.40589		2.64205e-05	0.899768	1.81678e-07		endomembrane system	0	AT4G08950.1	T3H13_3|AT4G08950|T3H13.3	0	TAIR GO	68411.t01314 phi-1 phosphate-induced protein -related	68411.t01314 phi-1 phosphate-induced protein -related	At4g08950	putative phi-1-like phosphate-induced protein ;supported by full-length cDNA: Ceres:3552.		---	0009505 // cellulose and pectin-containing cell wall // inferred from direct assay	---
14317	259217_at	At3g03620		1.75987	-0.00452856	1.39549		1.24714e-07	0.981519	2.41578e-07		MATE(Multi Antimicrobial Extrusion)	0	At3g03620	68173.m00267,T12J13_10	unknown protein	http://plantst.sdsc.edu/	68410.t00326 MATE efflux protein family similar to ripening regulated protein DDTFR18 [Lycopersicon esculentum] GI:12231296	68410.t00326 MATE efflux protein family similar to ripening regulated protein DDTFR18 [Lycopersicon esculentum] GI:12231296	At3g03620	unknown protein similar to F16N3.20 GB:AAD46034 [Arabidopsis thaliana], unknown protein GB:CAA66809 [Arabidopsis thaliana]		0006855 // multidrug transport // inferred from electronic annotation	0016020 // membrane // ---	0005215 // transporter activity // --- /// 0015297 // antiporter activity // ---
8255	253155_at	At4g35720		2.31987	-0.153623	1.39381		1.06308e-07	0.366387	4.49123e-06		mitochondrion	0	AT4G35720.1	F8D20.230|F8D20_230|AT4G35720	0	TAIR GO	68411.t04531 expressed protein predicted protein, Arabidopsis thaliana	68411.t04531 expressed protein predicted protein, Arabidopsis thaliana	At4g35720	putative protein predicted protein, Arabidopsis thaliana		---	0005739 // mitochondrion // inferred from electronic annotation	---
2174	247074_at	At5g66590		0.505049	0.629865	1.39374		0.000996937	0.00140275	3.91308e-07		endomembrane system	0	AT5G66590.1	K1F13.27|K1F13_27|AT5G66590	0	TAIR GO	68412.t07462 pathogenesis-related protein family contains similarity to SP|Q41495 STS14 protein precursor {Solanum tuberosum}; contains Pfam profile PF00188: SCP-like extracellular protein	68412.t07462 pathogenesis-related protein family contains similarity to SP|Q41495 STS14 protein precursor {Solanum tuberosum}; contains Pfam profile PF00188: SCP-like extracellular protein	At5g66590	putative protein contains similarity to pathogenesis-related protein;supported by full-length cDNA: Ceres:2152.		---	0005576 // extracellular region // --- /// 0005576 // extracellular region // inferred from electronic annotation	---
16014	260914_at	At1g02640		0.847028	0.471037	1.3838		6.6843e-05	0.0205878	6.00821e-06		Glycoside Hydrolase Family 3;endomembrane system	0	AT1G02640.1	NP_563659.1 , AAN28891.1, AAK56255.1, AAG10624.1;T14P4.8|T14P4_8|AT1G02640	0	http://afmb.cnrs-mrs.fr/CAZY/acc.html;TAIR GO	68408.t00191 glycosyl hydrolase family 3 similar to beta-xylosidase GB:Z84377 GI:2102655 from [Aspergillus niger]	68408.t00191 glycosyl hydrolase family 3 similar to beta-xylosidase GB:Z84377 GI:2102655 from [Aspergillus niger]	At1g02640	beta-xylosidase, putative similar to beta-xylosidase GB:Z84377 GI:2102655 from [Aspergillus niger]; supported by cDNA: gi_14194120_gb_AF367266.1_AF367266		0005975 // carbohydrate metabolic process // inferred from electronic annotation	0012505 // endomembrane system // inferred from electronic annotation	0004553 // hydrolase activity, hydrolyzing O-glycosyl compounds // inferred from electronic annotation
20822	265722_at	At2g40100		0.741148	0.278562	1.38377		0.000713306	0.221124	2.65855e-07		Chloroplast and Mitochondria gene families;chlorophyll binding activity	Chlorophyll a/b-binding protein family	AT2G40100.1	NM_129568;AT2G40100|F27I1.2|F27I1_2	putative chlorophyll a/b binding protein	TAIR GO	68409.t04399 light-harvesting chlorophyll a/b binding protein	68409.t04399 light-harvesting chlorophyll a/b binding protein	At2g40100	putative chlorophyll a/b binding protein ; supported by full-length cDNA: Ceres: 6454.		0009765 // photosynthesis, light harvesting // inferred from electronic annotation /// 0015979 // photosynthesis // inferred from electronic annotation /// 0018298 // protein-chromophore linkage // inferred from electronic annotation	0009507 // chloroplast // inferred from electronic annotation /// 0009522 // photosystem I // inferred from electronic annotation /// 0009523 // photosystem II // inferred from electronic annotation /// 0009535 // chloroplast thylakoid membrane // inferred from direct assay /// 0009579 // thylakoid // inferred from electronic annotation /// 0016020 // membrane // inferred from electronic annotati…	0000287 // magnesium ion binding // inferred from electronic annotation /// 0046872 // metal ion binding // inferred from electronic annotation
11927	256827_at	At3g18570		2.16161	-0.090025	1.38194		2.02715e-08	0.581905	2.49145e-07		Acyl Lipid Metabolism;Lipid Metabolism Gene Families	Oil-body Oleosin;Oleosin-like protein family	0	NM_112743	hypothetical protein	http://www.plantbiology.msu.edu/lipids/genesurvey/master_table.htm	68410.t02077 oleosin contains similarity to Pfam profile: PF01277 Oleosin	68410.t02077 oleosin contains similarity to Pfam profile: PF01277 Oleosin	At3g18570	hypothetical protein contains similarity to Pfam profile: PF01277 Oleosin		0019915 // sequestering of lipid // ---	0016020 // membrane // ---	---
3776	248676_at	At5g48850		0.615199	-0.156715	1.36872		0.000673652	0.235458	2.47764e-06										At5g48850	putative protein similar to unknown protein (gb|AAC72543.1)		---	---	0005488 // binding // inferred from electronic annotation
5373	250273_at	At5g13010		1.21773	1.92524	1.36856		1.84433e-06	7.05377e-07	1.54806e-06		RNA helicase activity	0	AT5G13010.1	AT5G13010|T24H18_180|T24H18.180	0	TAIR GO	68412.t01344 RNA helicase, putative similar to DEAH-box RNA helicase [Chlamydomonas reinhardtii] GI:12044832; contains Pfam profiles PF04408: Helicase associated domain (HA2), PF00271: Helicase conserved C-terminal domain	68412.t01344 RNA helicase, putative similar to DEAH-box RNA helicase [Chlamydomonas reinhardtii] GI:12044832; contains Pfam profiles PF04408: Helicase associated domain (HA2), PF00271: Helicase conserved C-terminal domain	At5g13010	pre-mRNA splicing factor ATP-dependent RNA helicase -like protein PRE-MRNA SPLICING FACTOR ATP-DEPENDENT RNA HELICASE PRP16, Homo sapiens, SWISSPROT:PR16_HUMAN		0009793 // embryonic development ending in seed dormancy // non-traceable author statement	---	0003676 // nucleic acid binding // inferred from electronic annotation /// 0003724 // RNA helicase activity // --- /// 0004386 // helicase activity // inferred from electronic annotation /// 0005524 // ATP binding // inferred from electronic annotation
22437	267337_at	At2g39980		1.54422	0.258806	1.36278		2.57745e-06	0.18834	1.2346e-06										At2g39980	putative anthocyanin 5-aromatic acyltransferase ; supported by cDNA: gi_13937225_gb_AF372968.1_AF372968		---	---	0008415 // acyltransferase activity // inferred from electronic annotation /// 0016740 // transferase activity // --- /// 0016740 // transferase activity // inferred from electronic annotation
14039	258939_at	At3g10020		1.0514	1.05809	1.3603		9.87412e-06	4.71852e-05	3.38388e-07										At3g10020	unknown protein predicted by genefinder, multiple est matches;supported by full-length cDNA: Ceres:7073.		---	---	---
2900	247800_at	At5g58570		0.304734	1.2852	1.35829		0.0347842	1.91278e-05	3.09111e-07										At5g58570	Expressed protein ; supported by full-length cDNA: Ceres: 17636.		0008654 // phospholipid biosynthetic process // RCA	0016020 // membrane // RCA	0004605 // phosphatidate cytidylyltransferase activity // RCA
16277	261177_at	At1g04770		0.275943	0.0221779	1.35645		0.0409151	0.906188	2.12206e-06		mitochondrion	0	AT1G04770.1	F13M7.24|F13M7_24|AT1G04770	0	TAIR GO	68408.t00417 male sterility MS5 family similar to male sterility MS5 [Arabidopsis thaliana] GI:3859112; contains Pfam profile PF00515 TPR Domain	68408.t00417 male sterility MS5 family similar to male sterility MS5 [Arabidopsis thaliana] GI:3859112; contains Pfam profile PF00515 TPR Domain	At1g04770	hypothetical protein predicted by genemark.hmm		---	0005739 // mitochondrion // inferred from electronic annotation /// 0016020 // membrane // inferred from electronic annotation	0005488 // binding // inferred from electronic annotation
152	245052_at	At2g26440		1.56326	-0.041855	1.34364		2.30435e-06	0.838001	1.02597e-06		Carbohydrate Esterase Family 8;Esterases;Carbohydrate Esterase Gene Families;endomembrane system	Pectin methyl esterases;Carbohydrate Esterase Family 8	AT2G26440.1	AAM67485.1 , AAL60045.1, AAC14493.1;NM_128201;AT2G26440|T9J22.11|T9J22_11	putative pectinesterase	http://afmb.cnrs-mrs.fr/CAZY/acc.html;http://cellwall.genomics.purdue.edu/families/index.html;TAIR GO	68409.t02846 pectinesterase family contains Pfam profile: PF01095 pectinesterase	68409.t02846 pectinesterase family contains Pfam profile: PF01095 pectinesterase	At2g26440	putative pectinesterase		0042545 // cell wall modification // inferred from electronic annotation	0005618 // cell wall // inferred from electronic annotation /// 0009505 // cellulose and pectin-containing cell wall // ---	0004857 // enzyme inhibitor activity // inferred from electronic annotation /// 0030599 // pectinesterase activity // --- /// 0030599 // pectinesterase activity // inferred from electronic annotation
22421	267321_at	At2g19320		1.19671	0.0748792	1.34316		2.21987e-06	0.616909	1.52294e-07										At2g19320	hypothetical protein predicted by genefinder		---	---	---
1626	246526_at	At5g15720		1.64783	0.328762	1.34254		5.6261e-08	0.0217601	5.19428e-07		endomembrane system	0	AT5G15720.1	F14F8.100|F14F8_100|AT5G15720	0	TAIR GO	68412.t01657 GDSL-motif lipase/hydrolase protein similar to family II lipase EXL3 (GI:15054386) and EXL2 (GI:15054384) [Arabidopsis thaliana]; contains Pfam profile PF00657: Lipase/Acylhydrolase with GDSL-like motif	68412.t01657 GDSL-motif lipase/hydrolase protein similar to family II lipase EXL3 (GI:15054386) and EXL2 (GI:15054384) [Arabidopsis thaliana]; contains Pfam profile PF00657: Lipase/Acylhydrolase with GDSL-like motif	At5g15720	putative protein RXF26 - Arabidopsis thaliana, EMBL:AB008020;supported by full-length cDNA: Ceres:118296.		0006629 // lipid metabolic process // inferred from electronic annotation	0012505 // endomembrane system // inferred from electronic annotation	0016298 // lipase activity // inferred from sequence or structural similarity /// 0016788 // hydrolase activity, acting on ester bonds // inferred from electronic annotation /// 0016789 // carboxylic ester hydrolase activity // RCA
5982	250882_at	At5g04000		1.53809	-0.290214	1.33457		5.23491e-06	0.0671645	4.62936e-06										At5g04000	putative protein ;supported by full-length cDNA: Ceres:257390.		---	---	---
7420	252320_at	At3g48580		1.24628	-0.0468949	1.32904		0.000193529	0.773754	3.30199e-06		Assembly, Architecture, and Growth;Glycoside Hydrolase Family 16;Glycoside Hydrolase Gene Families;endomembrane system	Growth modifying proteins;Glycoside Hydrolase Family 16	XTH11;AT3G48580.1	NP_566910.1 , CAB62347.1, AAM66971.1;T8P19.90;AT3G48580|T8P19.90	endoxyloglucan transferase-like protein	http://cellwall.genomics.purdue.edu/families/index.html;http://afmb.cnrs-mrs.fr/CAZY/acc.html;TAIR GO	68410.t04832 xyloglucan endotransglycosylase, putative similar to endoxyloglucan transferase EXGT-A4 GI:5139002 from [Arabidopsis thaliana]	68410.t04832 xyloglucan endotransglycosylase, putative similar to endoxyloglucan transferase EXGT-A4 GI:5139002 from [Arabidopsis thaliana]	At3g48580	endoxyloglucan transferase-like protein EXGT1 (endoxyloglucan transferase) - Pisum sativum, EMBL:AB015428;supported by full-length cDNA: Ceres:8872.		0005975 // carbohydrate metabolic process // inferred from electronic annotation /// 0006073 // glucan metabolic process // inferred from electronic annotation /// 0008152 // metabolic process // inferred from electronic annotation	0005618 // cell wall // inferred from electronic annotation /// 0012505 // endomembrane system // inferred from electronic annotation /// 0048046 // apoplast // inferred from electronic annotation	0004553 // hydrolase activity, hydrolyzing O-glycosyl compounds // inferred from electronic annotation /// 0016740 // transferase activity // inferred from electronic annotation /// 0016762 // xyloglucan:xyloglucosyl transferase activity // inferred from electronic annotation /// 0016787 // hydrolase activity // inferred from electronic annotation /// 0016798 // hydrolase activity, acting on glyc…
17957	262857_at	At1g14930		1.87835	-0.0564933	1.32669		3.10675e-07	0.773835	5.72312e-07										At1g14930	major latex homologue type2 identical to major latex homologue type2 GB:CAA63007 GI:1592683 [Arabidopsis thaliana]		0006952 // defense response // inferred from electronic annotation /// 0009607 // response to biotic stimulus // inferred from electronic annotation	---	---
6267	251167_at	At3g63360		0.010404	-0.0899239	1.32368		0.95903	0.701611	2.54179e-06		endomembrane system	0	AT3G63360.1	AT3G63360|MAA21.5	0	TAIR GO	68410.t06470 hypothetical protein proteinase inhibitor - Oryza sativa, PIR:T02667	68410.t06470 hypothetical protein proteinase inhibitor - Oryza sativa, PIR:T02667	At3g63360	putative protein proteinase inhibitor - Oryza sativa, PIR:T02667		0006952 // defense response // inferred from electronic annotation	0012505 // endomembrane system // inferred from electronic annotation	---
20327	265227_s_at	At2g07695		0.173757	1.61019	1.32093		0.186968	9.98714e-06	3.1416e-05		cytochrome c oxidase activity	0	AT2G07695.1	T18C6.1|T18C6_1|AT2G07695	0	TAIR GO	68409.t00834 hypothetical protein	68409.t00834 hypothetical protein	At2g07695	hypothetical protein		0006118 // electron transport // --- /// 0006118 // electron transport // inferred from electronic annotation	0016020 // membrane // --- /// 0016021 // integral to membrane // inferred from electronic annotation	0004129 // cytochrome-c oxidase activity // --- /// 0004129 // cytochrome-c oxidase activity // inferred from electronic annotation /// 0005507 // copper ion binding // --- /// 0005507 // copper ion binding // inferred from electronic annotation
3025	247925_at	At5g57560		1.08878	0.477599	1.32025		8.87872e-06	0.0184851	2.72713e-07		Assembly, Architecture, and Growth;Glycoside Hydrolase Family 16;BR; auxin; abiotic stress;Glycoside Hydrolase Gene Families;cell wall	Growth modifying proteins;Immediate early gene;Glycoside Hydrolase Family 16	XTH22;TCH4	BAB08791.1 , AAN60350.1, AAL38614.1, AAK96616.1, AAK56251.1, AAC05572.1, AAA92363.1;MUA2_13;NM_125137;xyloglucan endotransglycosylase|AT5G57560|Touch 4	Encodes a xyloglucan endotransglycosylase;TCH4 protein (gb|AAA92363.1);Touch 4	http://cellwall.genomics.purdue.edu/families/index.html;http://afmb.cnrs-mrs.fr/CAZY/acc.html;TAIR GO	68412.t06406 xyloglucan endotransglycosylase (TCH4) identical to xyloglucan endotransglycosylase TCH4 protein GI:886116	68412.t06406 xyloglucan endotransglycosylase (TCH4) identical to xyloglucan endotransglycosylase TCH4 protein GI:886116	At5g57560	TCH4 protein (gb|AAA92363.1) ; supported by cDNA: gi_14194112_gb_AF367262.1_AF367262		0005975 // carbohydrate metabolic process // inferred from electronic annotation /// 0006073 // glucan metabolic process // inferred from electronic annotation /// 0008152 // metabolic process // inferred from electronic annotation /// 0009409 // response to cold // inferred from expression pattern /// 0009664 // cellulose and pectin-containing cell wall organization and biogenesis // traceable a…	0005618 // cell wall // inferred from direct assay /// 0005618 // cell wall // inferred from electronic annotation /// 0048046 // apoplast // inferred from electronic annotation	0004553 // hydrolase activity, hydrolyzing O-glycosyl compounds // inferred from electronic annotation /// 0016740 // transferase activity // inferred from electronic annotation /// 0016762 // xyloglucan:xyloglucosyl transferase activity // inferred from electronic annotation /// 0016787 // hydrolase activity // inferred from electronic annotation /// 0016798 // hydrolase activity, acting on glyc…
9220	254120_at	At4g24570		0.406941	0.590481	1.31938		0.040543	0.0024123	1.01868e-06		MC(Mitochondrial Carrier);uncoupling protein activity	0	At4g24570;AT4G24570.1	68164.m02284,F22K18_230;F22K18_230|AT4G24570|F22K18.230	putative mitochondrial uncoupling protein	http://plantst.sdsc.edu/;TAIR GO	68411.t03163 mitochondrial carrier protein family contains Pfam profile: PF00153 mitochondrial carrier protein	68411.t03163 mitochondrial carrier protein family contains Pfam profile: PF00153 mitochondrial carrier protein	At4g24570	putative mitochondrial uncoupling protein mitochondrial uncoupling protein, Arabidopsis thaliana (thale cress), PATX:E1316826;supported by full-length cDNA: Ceres:119476.		0006810 // transport // --- /// 0006810 // transport // inferred from electronic annotation /// 0006839 // mitochondrial transport // ---	0005743 // mitochondrial inner membrane // --- /// 0005743 // mitochondrial inner membrane // inferred from electronic annotation /// 0016020 // membrane // inferred from electronic annotation /// 0016021 // integral to membrane // inferred from electronic annotation	0005488 // binding // --- /// 0005488 // binding // inferred from electronic annotation
19500	264400_at	At1g61800		2.31803	0.122527	1.31635		1.56081e-09	0.564313	1.90317e-06		pPT;DMT(The Drug/Metabolite Transporter);Antiporters;antiporter activity	Phosphate/triose-phosphate translocator family	AtGPT2;At1g61800;AT1G61800.1	68170.m04927,F8K4_1;NM_104862;T13M11_18|AT1G61800|T13M11.18	hypothetical protein;glucose-6-phosphate/phosphate-translocator precursor, putative	Silke Knappe et al. Plant Physiology, March 2003, Vol. 131, pp. 1178–1190;http://plantst.sdsc.edu/;TAIR GO	68408.t06290 glucose-6-phosphate/phosphate-translocator, putative similar to glucose-6-phosphate/phosphate-translocator precursor GI:2997591 from [Pisum sativum]	68408.t06290 glucose-6-phosphate/phosphate-translocator, putative similar to glucose-6-phosphate/phosphate-translocator precursor GI:2997591 from [Pisum sativum]	At1g61800	glucose-6-phosphate/phosphate-translocator precursor, putative similar to glucose-6-phosphate/phosphate-translocator precursor GI:2997591 from [Pisum sativum]; supported by cDNA: gi_14596172_gb_AY042874.1_		0006810 // transport // inferred from electronic annotation /// 0015712 // hexose phosphate transport // inferred from curator	0009507 // chloroplast // inferred from electronic annotation /// 0016020 // membrane // inferred from electronic annotation /// 0016021 // integral to membrane // inferred from electronic annotation	0005215 // transporter activity // inferred from electronic annotation /// 0015152 // glucose-6-phosphate transporter activity // RCA /// 0015297 // antiporter activity // inferred from sequence similarity
19446	264346_at	At1g12010		2.60009	-0.128823	1.31184		1.10903e-09	0.353751	1.1281e-06	Ethylene-ACO-like	0	0	0	0	0	0	0	0	At1g12010	putative amino-cyclopropane-carboxylic acid oxidase (ACC oxidase) Strong similarity to amino-cyclopropane-carboxylic acid oxidase gb|L27664 from Brassica napus. ESTs gb|Z48548 and gb|Z48549 come from this gene; supported by cDNA: gi_15450652_gb_AY052694.1_		---	---	0005506 // iron ion binding // inferred from electronic annotation /// 0009815 // 1-aminocyclopropane-1-carboxylate oxidase activity // inferred from sequence or structural similarity /// 0016491 // oxidoreductase activity // inferred from electronic annotation
11698	256598_at	At3g30180		0.854874	2.11325	1.3118		0.000247153	8.01599e-07	8.48743e-07	BR-CYP85A2	BR biosynthesis;endomembrane system	brassinosteroid biosynthesis	BR-6-oxidase 2, BR6ox2;AT3G30180.1	CYP85A2;T20F20.9|AT3G30180	cytochromoe P450; overlapping functions with BR6ox1; likely carrying out steps of BR biosynthesis downstream of DWF4	TAIR GO	68410.t03435 cytochrome p450, putative similar to cytochrome P450 homolog GB:U54770 GI:1421740 from [Lycopersicon esculentum]	68410.t03435 cytochrome p450, putative similar to cytochrome P450 homolog GB:U54770 GI:1421740 from [Lycopersicon esculentum]	At3g30180	cytochrome P450 homolog, putative similar to cytochrome P450 homolog GB:U54770 GI:1421740 from [Lycopersicon esculentum];supported by full-length cDNA: Ceres:11278.		0006118 // electron transport // inferred from electronic annotation /// 0016132 // brassinosteroid biosynthetic process // inferred from direct assay	0016020 // membrane // inferred from electronic annotation /// 0016021 // integral to membrane // inferred from electronic annotation	0004497 // monooxygenase activity // inferred from direct assay /// 0004497 // monooxygenase activity // inferred from electronic annotation /// 0005506 // iron ion binding // inferred from electronic annotation /// 0016491 // oxidoreductase activity // inferred from electronic annotation /// 0020037 // heme binding // inferred from electronic annotation /// 0046872 // metal ion binding // inferr…
19224	264124_at	At1g79360		0.740208	0.625702	1.31063		0.00161864	0.00403417	7.10343e-06		MFS(Major Facilitator);Organic Solute Cotransporters;carbohydrate transporter activity	Sugar transporter family	At1g79360;AT1G79360.1	68170.m06577,YUP8H12R_25;NM_106584;YUP8H12R.2|AT1G79360|YUP8H12R_2	hypothetical protein	http://plantst.sdsc.edu/;TAIR GO	68408.t08348 transporter - related low similarity to SP|O76082 Organic cation/carnitine transporter 2 (Solute carrier family 22, member 5) (High-affinity sodium-dependent carnitine cotransporter) {Homo sapiens}; contains Pfam profile PF00083: major facilitator superfamily protein	68408.t08348 transporter - related low similarity to SP|O76082 Organic cation/carnitine transporter 2 (Solute carrier family 22, member 5) (High-affinity sodium-dependent carnitine cotransporter) {Homo sapiens}; contains Pfam profile PF00083: major facilitator superfamily protein	At1g79360	hypothetical protein predicted by genemark.hmm		0006810 // transport // inferred from electronic annotation /// 0006811 // ion transport // inferred from electronic annotation	0016020 // membrane // --- /// 0016020 // membrane // inferred from electronic annotation /// 0016021 // integral to membrane // inferred from electronic annotation	0005215 // transporter activity // inferred from electronic annotation /// 0005351 // sugar porter activity // --- /// 0015075 // ion transporter activity // inferred from electronic annotation /// 0015144 // carbohydrate transporter activity // inferred from sequence or structural similarity /// 0015144 // carbohydrate transporter activity // ---
17944	262844_at	At1g14890		1.05026	0.17875	1.30615		6.35228e-06	0.216171	2.56031e-07		endomembrane system	0	AT1G14890.1	F10B6.30|AT1G14890|F10B6_30	0	TAIR GO	68408.t01574 pectinesterase family similar to pectinesterase GB:X85216 GI:732912 SP|Q43111 [Phaseolus vulgaris], SP|Q42534 from Arabidopsis thaliana; contains Pfam profile PF04043: Plant invertase/pectin methylesterase inhibitor	68408.t01574 pectinesterase family similar to pectinesterase GB:X85216 GI:732912 SP|Q43111 [Phaseolus vulgaris], SP|Q42534 from Arabidopsis thaliana; contains Pfam profile PF04043: Plant invertase/pectin methylesterase inhibitor	At1g14890	unknown protein similar to pectinesterase GB:X85216 GI:732912 [Phaseolus vulgaris];supported by full-length cDNA: Ceres:33355.		---	0012505 // endomembrane system // inferred from electronic annotation	0004857 // enzyme inhibitor activity // inferred from electronic annotation /// 0030599 // pectinesterase activity // inferred from electronic annotation /// 0046910 // pectinesterase inhibitor activity // ---
15956	260856_at	At1g21910		0.24637	0.380575	1.29678		0.126055	0.00900331	5.02663e-06		AP2/EREBP, APETALA2/Ethylene-responsive element binding protein family;transcription factor activity	0	AT1G21910.1	T26F17.14|AT1G21910|T26F17_14	DRE binding protein (DREB2A)	Ohio-AtTFDB,TAIR(Mendel);TAIR GO	68408.t02435 transcription factor TINY family similar to TINY GB:CAA64359 GI:1246403 from [Arabidopsis thaliana]	68408.t02435 transcription factor TINY family similar to TINY GB:CAA64359 GI:1246403 from [Arabidopsis thaliana]	At1g21910	TINY-like protein similar to TINY GB:CAA64359 GI:1246403 from [Arabidopsis thaliana];supported by full-length cDNA: Ceres:19721.		0006355 // regulation of transcription, DNA-dependent // --- /// 0006355 // regulation of transcription, DNA-dependent // inferred from electronic annotation	0005634 // nucleus // --- /// 0005634 // nucleus // inferred from electronic annotation	0003677 // DNA binding // --- /// 0003700 // transcription factor activity // inferred from sequence or structural similarity /// 0003700 // transcription factor activity // --- /// 0003700 // transcription factor activity // inferred from electronic annotation
21217	266117_at	At2g02170		0.726017	1.2656	1.28976		5.53009e-05	9.43036e-05	4.21749e-07										At2g02170	hypothetical protein ; supported by cDNA: gi_14326557_gb_AF385733.1_AF385733		---	---	0003677 // DNA binding // ---
19401	264301_at	At1g78780		1.25993	0.192418	1.28894		8.27099e-05	0.272984	6.86681e-06										At1g78780	hypothetical protein contains similarity to pathogen-related protein GI:499073 from [Hordeum vulgare];supported by full-length cDNA: Ceres:772.		---	---	---
5876	250776_at	At5g05320		0.907562	-0.0625683	1.27656		6.70573e-05	0.741324	2.54266e-06		Monooxygenase family;monooxygenase activity	0	AT5G05320.1	NM_120614;K18I23_12|AT5G05320|K18I23.12	monooxygenase	TAIR GO	68412.t00523 monooxygenase 2 (MO2), putative similar to GI:3426064	68412.t00523 monooxygenase 2 (MO2), putative similar to GI:3426064	At5g05320	monooxygenase ;supported by full-length cDNA: Ceres:120478.		0006118 // electron transport // inferred from electronic annotation /// 0008152 // metabolic process // inferred from electronic annotation	---	0004497 // monooxygenase activity // inferred from sequence or structural similarity /// 0004497 // monooxygenase activity // inferred from electronic annotation /// 0016491 // oxidoreductase activity // inferred from electronic annotation
11449	256349_at	At1g54890		-0.240196	1.6887	1.27164		0.0859077	4.45326e-06	2.47764e-06		endomembrane system	0	AT1G54890.1	F14C21_44|AT1G54890|F14C21.44	0	TAIR GO	68408.t05658 late embryogenesis protein -related similar to late embryogenesis abundant protein (EMB7) GI:1350542 from [Picea glauca]	68408.t05658 late embryogenesis protein -related similar to late embryogenesis abundant protein (EMB7) GI:1350542 from [Picea glauca]	At1g54890	late embryogenesis protein, putative similar to late embryogenesis abundant protein (EMB7) GI:1350542 from [Picea glauca]		---	0012505 // endomembrane system // inferred from electronic annotation	---
21374	266274_at	At2g29380		1.41107	-0.066004	1.26718		8.63923e-06	0.676401	1.11396e-06		PP2C (Protein Phosphatase 2C) Phosphatases;protein amino acid dephosphorylation	0	AT2G29380.1	F16P2.24|F16P2_24|AT2G29380	putative protein phosphatase 2C	http://plantsp.sdsc.edu/plantsp/html/families.html;TAIR GO	68409.t03189 protein phosphatase 2C (PP2C), putative contains PF00481: Protein phosphatase 2C domain; similar to protein phpsphatase 2C (PP2C) (GI:7768151) [Fagus sylvatica].	68409.t03189 protein phosphatase 2C (PP2C), putative contains PF00481: Protein phosphatase 2C domain; similar to protein phpsphatase 2C (PP2C) (GI:7768151) [Fagus sylvatica].	At2g29380	putative protein phosphatase 2C		0006470 // protein amino acid dephosphorylation // inferred from electronic annotation	0008287 // protein serine/threonine phosphatase complex // inferred from electronic annotation	0003824 // catalytic activity // inferred from electronic annotation /// 0004722 // protein serine/threonine phosphatase activity // inferred from electronic annotation /// 0015071 // protein phosphatase type 2C activity // --- /// 0015071 // protein phosphatase type 2C activity // inferred from electronic annotation
19081	263981_at	At2g42870		-0.197516	1.16328	1.26305		0.207802	1.39776e-05	4.68816e-06		chloroplast	0	AT2G42870.1	AT2G42870|F7D19_13|F7D19.13	0	TAIR GO	68409.t04724 expressed protein	68409.t04724 expressed protein	At2g42870	unknown protein ;supported by full-length cDNA: Ceres:102453.		---	0009507 // chloroplast // inferred from electronic annotation	---
2277	247177_at	At5g65300		0.552953	0.360923	1.26027		0.00222884	0.0199941	7.57561e-07		chloroplast	0	AT5G65300.1	MNA5.2|AT5G65300|MNA5_2	0	TAIR GO	68412.t07303 expressed protein	68412.t07303 expressed protein	At5g65300	unknown protein ; supported by cDNA: gi_13877834_gb_AF370180.1_AF370180		---	0009507 // chloroplast // inferred from electronic annotation	---
2123	247023_at	At5g67060		1.43505	0.608379	1.25565		6.0506e-06	0.00139626	1.93482e-06		bHLH,Basic Helix-Loop-Helix family;transcription factor activity	0	AtbHLH88,AtbHLH088;AT5G67060.1	K21H1.2|AT5G67060|K21H1_2	putative protein	MGH(literature),Ohio-AtTFDB,TAIR(Mendel);TAIR GO	68412.t07520 (bHLH088) putative bHLH transcription factor annotation temporarily based on supporting cDNA gi|20127096|gb|AF488618.1|	68412.t07520 (bHLH088) putative bHLH transcription factor annotation temporarily based on supporting cDNA gi|20127096|gb|AF488618.1|	At5g67060	putative protein similar to unknown protein (emb CAB62312.1)		0045449 // regulation of transcription // traceable author statement /// 0045449 // regulation of transcription // inferred from electronic annotation	0005634 // nucleus // inferred from electronic annotation	0003700 // transcription factor activity // inferred from sequence or structural similarity /// 0030528 // transcription regulator activity // inferred from electronic annotation
3548	248448_at	At5g51190		0.371372	0.358407	1.24836		0.0346317	0.0353694	7.55655e-07		AP2/EREBP, APETALA2/Ethylene-responsive element binding protein family;transcription factor activity	0	AB023044;AT5G51190.1	MWD22.13|MWD22_13|AT5G51190	putative protein	MGH(blast),Ohio-AtTFDB,TAIR(Mendel);TAIR GO	68412.t05643 AP2 domain transcription factor, putative contains similarity to ethylene responsive element binding factor	68412.t05643 AP2 domain transcription factor, putative contains similarity to ethylene responsive element binding factor	At5g51190	putative protein contains similarity to ethylene responsive element binding factor;supported by full-length cDNA: Ceres:2347.		0006355 // regulation of transcription, DNA-dependent // --- /// 0006355 // regulation of transcription, DNA-dependent // inferred from electronic annotation	0005634 // nucleus // --- /// 0005634 // nucleus // inferred from electronic annotation	0003677 // DNA binding // --- /// 0003700 // transcription factor activity // inferred from sequence or structural similarity /// 0003700 // transcription factor activity // --- /// 0003700 // transcription factor activity // inferred from electronic annotation
6473	251373_at	At3g60530		0.251018	0.552587	1.24811		0.0428252	0.000983877	2.97156e-07		C2C2(Zn) GATA transcription factor family;nucleus	0	GATA-4;AT3G60530.1	NP_191612;T8B10.190|AT3G60530	GATA zinc finger protein	MGH(literature),Ohio-AtTFDB,TAIR(Mendel);TAIR GO	68410.t06148 GATA zinc finger protein	68410.t06148 GATA zinc finger protein	At3g60530	GATA transcription factor 4 ; supported by cDNA: gi_14517394_gb_AY039532.1_		0006350 // transcription // inferred from electronic annotation /// 0006355 // regulation of transcription, DNA-dependent // inferred from electronic annotation	0005634 // nucleus // inferred from electronic annotation	0003677 // DNA binding // inferred from electronic annotation /// 0003700 // transcription factor activity // inferred from sequence or structural similarity /// 0003700 // transcription factor activity // --- /// 0003700 // transcription factor activity // inferred from electronic annotation /// 0008270 // zinc ion binding // inferred from electronic annotation /// 0043565 // sequence-specific D…
20744	265644_at	At2g27380		1.80381	-0.222112	1.24807		2.00554e-06	0.28346	2.92034e-06		endomembrane system	0	AT2G27380.1	AT2G27380|F12K2.4|F12K2_4	0	TAIR GO	68409.t02952 proline-rich protein family contains proline-rich extensin domains, INTERPRO:IPR002965	68409.t02952 proline-rich protein family contains proline-rich extensin domains, INTERPRO:IPR002965	At2g27380	hypothetical protein predicted by genefinder and genscan		0009827 // cellulose and pectin-containing cell wall modification // traceable author statement /// 0009845 // seed germination // traceable author statement	0012505 // endomembrane system // inferred from electronic annotation	0005199 // structural constituent of cell wall // traceable author statement /// 0005199 // structural constituent of cell wall // inferred from electronic annotation /// 0045735 // nutrient reservoir activity // inferred from electronic annotation
18592	263492_at	At2g42560		1.31532	0.0789522	1.24671		1.70938e-05	0.653873	1.25949e-05										At2g42560	putative seed maturation protein		0009793 // embryonic development ending in seed dormancy // ---	---	---
18077	262977_at	At1g75490		1.15754	0.551846	1.24635		6.9063e-06	0.00885012	1.24602e-05		AP2/EREBP, APETALA2/Ethylene-responsive element binding protein family;transcription factor activity	0	At1g75490.1	F1B16.21|AT1G75490	AP2-domain DNA-binding protein -like	Ohio-AtTFDB,TAIR(Mendel);TAIR GO	68408.t07921 DRE binding transcription factor, putative similar to DREB2A GB:BAA33794 GI:3738230 from [Arabidopsis thaliana] (Plant Cell 10 (8), 1391-1406 (1998))	68408.t07921 DRE binding transcription factor, putative similar to DREB2A GB:BAA33794 GI:3738230 from [Arabidopsis thaliana] (Plant Cell 10 (8), 1391-1406 (1998))	At1g75490	transcription factor, putative similar to DREB2A GB:BAA33794 GI:3738230 from [Arabidopsis thaliana] (Plant Cell 10 (8), 1391-1406 (1998))		0006350 // transcription // inferred from electronic annotation /// 0006355 // regulation of transcription, DNA-dependent // --- /// 0006355 // regulation of transcription, DNA-dependent // inferred from electronic annotation	0005634 // nucleus // --- /// 0005634 // nucleus // inferred from electronic annotation	0003677 // DNA binding // --- /// 0003677 // DNA binding // inferred from electronic annotation /// 0003700 // transcription factor activity // inferred from sequence or structural similarity /// 0003700 // transcription factor activity // --- /// 0003700 // transcription factor activity // inferred from electronic annotation
2025	246925_at	At5g25180		1.01343	-0.110211	1.23416		2.07099e-05	0.43027	1.20706e-05		Cytochrome P450;cytochrome P450 activity	CYP71B	CYP71B14	NM_122427;AT5G25180	cytochrome P450 71B1 - like protein	TAIR GO	68412.t02678 cytochrome P450 71B14 Identical to cytochrome P450 71B14 (SP:P58051) [Arabidopsis thaliana]; cytochrome P450 71B1, Thlaspi arvense, SWISSPROT:C7B1_THLAR; similar to cytochrome P450 CYP83D1p (GIi:2739002) [Glycine max]	68412.t02678 cytochrome P450 71B14 Identical to cytochrome P450 71B14 (SP:P58051) [Arabidopsis thaliana]; cytochrome P450 71B1, Thlaspi arvense, SWISSPROT:C7B1_THLAR; similar to cytochrome P450 CYP83D1p (GIi:2739002) [Glycine max]	At5g25180	cytochrome P450 71B1 - like protein cytochrome P450 71B1, Thlaspi arvense, SWISSPROT:C7B1_THLAR		0006118 // electron transport // inferred from electronic annotation	0012505 // endomembrane system // inferred from electronic annotation /// 0016020 // membrane // inferred from electronic annotation /// 0016021 // integral to membrane // inferred from electronic annotation	0004497 // monooxygenase activity // inferred from electronic annotation /// 0005506 // iron ion binding // inferred from electronic annotation /// 0016491 // oxidoreductase activity // inferred from electronic annotation /// 0019825 // oxygen binding // RCA /// 0020037 // heme binding // inferred from electronic annotation /// 0046872 // metal ion binding // inferred from electronic annotation
9976	254876_at	At4g11610		1.36587	0.06784	1.23372		5.44709e-06	0.711786	2.09715e-06		Lipid Metabolism Gene Families;transferase activity	Similar to phosphoribosylanthranilate transferase family	AT4G11610.1	NM_117230;T5C23.40|AT4G11610|T5C23_40	putative phosphoribosylanthranilate transferase	TAIR GO	68411.t01667 C2 domain-containing protein contains INTERPRO:IPR000008 C2 domain	68411.t01667 C2 domain-containing protein contains INTERPRO:IPR000008 C2 domain	At4g11610	putative phosphoribosylanthranilate transferase phosphoribosylanthranilate transferase, Pisum sativum, D86180		---	0005739 // mitochondrion // inferred from direct assay /// 0005829 // cytosol // inferred from direct assay	0004791 // thioredoxin-disulfide reductase activity // inferred from direct assay /// 0016740 // transferase activity // inferred from electronic annotation
14411	259311_at	At3g05060		0.711693	2.09267	1.2329		5.77575e-05	6.24906e-07	1.5993e-06		putative DNA-binding protein, SAR DNA-binding protein	0	0	0	SAR DNA-binding protein, putative strong similarity to SAR DNA-binding protein-1 [Pisum sativum] GI:3132696; contains Pfam profile PF01798: Putative snoRNA binding domain	TIGR name search	68410.t00489 SAR DNA-binding protein, putative strong similarity to SAR DNA-binding protein-1 [Pisum sativum] GI:3132696; contains Pfam profile PF01798: Putative snoRNA binding domain	68410.t00489 SAR DNA-binding protein, putative strong similarity to SAR DNA-binding protein-1 [Pisum sativum] GI:3132696; contains Pfam profile PF01798: Putative snoRNA binding domain	At3g05060	putative SAR DNA-binding protein-1 similar to GB:AAC16330 from [Pisum sativum]; supported by cDNA: gi_11878186_gb_AF302491.1_AF302491		---	0005634 // nucleus // inferred from electronic annotation	0003677 // DNA binding // --- /// 0003677 // DNA binding // inferred from electronic annotation
22314	267214_at	At2g43970		0.586914	1.766	1.23086		0.000988141	2.34469e-06	8.38379e-07		chloroplast	0	AT2G43970.1	F6E13.10|AT2G43970	0	TAIR GO	68409.t04866 VirF-interacting protein FIP1	68409.t04866 VirF-interacting protein FIP1	At2g43970	unknown protein ; supported by cDNA: gi_14194142_gb_AF367277.1_AF367277		0006396 // RNA processing // inferred from electronic annotation /// 0006405 // RNA export from nucleus // inferred from electronic annotation	0005634 // nucleus // inferred from electronic annotation /// 0005737 // cytoplasm // inferred from electronic annotation /// 0009507 // chloroplast // inferred from electronic annotation /// 0030529 // ribonucleoprotein complex // inferred from electronic annotation	0003676 // nucleic acid binding // --- /// 0003723 // RNA binding // inferred from electronic annotation
5762	250662_at	At5g07010		1.1447	0.0992182	1.22876		4.08197e-06	0.607123	2.97156e-07	JA-AtST2a	sulfotransferase activity	0	AT5G07010.1	MOJ9_18|AT5G07010|MOJ9.18	0	TAIR GO	68412.t00719 sulfotransferase family similar to steroid sulfotransferase 3 [Brassica napus] GI:3420008, steroid sulfotransferase 1 [Brassica napus] GI:3420004; contains Pfam profile PF00685: Sulfotransferase domain	68412.t00719 sulfotransferase family similar to steroid sulfotransferase 3 [Brassica napus] GI:3420008, steroid sulfotransferase 1 [Brassica napus] GI:3420004; contains Pfam profile PF00685: Sulfotransferase domain	At5g07010	steroid sulfotransferase-like protein ;supported by full-length cDNA: Ceres:124067.		---	---	0008146 // sulfotransferase activity // --- /// 0008146 // sulfotransferase activity // inferred from electronic annotation /// 0016740 // transferase activity // inferred from electronic annotation
22136	267036_at	At2g38465		1.23183	0.0356439	1.22821		1.98561e-06	0.839403	3.53688e-06										At2g38465	Expressed protein ; supported by full-length cDNA: Ceres: 123915.		---	---	---
9734	254634_at	At4g18650		1.52245	0.185534	1.22523		1.37739e-06	0.205392	3.93122e-06		putative transcription regulator;endomembrane system	0	OBF3.1;AT4G18650.1	AT4G18650|F28A21.60|F28A21_60	expressed protein transcription factor OBF3.1, Zea mays, PIR2:S33223	TIGR name search;TAIR GO	68411.t02485 expressed protein transcription factor OBF3.1, Zea mays, PIR2:S33223	68411.t02485 expressed protein transcription factor OBF3.1, Zea mays, PIR2:S33223	At4g18650	putative protein transcription factor OBF3.1, Zea mays, PIR2:S33223		---	0012505 // endomembrane system // inferred from electronic annotation	0005515 // protein binding // inferred from physical interaction
12297	257197_at	At3g23800		0.602705	0.409366	1.22365		0.000557155	0.0191152	2.30515e-06		selenium binding activity	0	AT3G23800.1	AT3G23800|MYM9.16	0	TAIR GO	68410.t02664 selenium binding protein -related similar to selenium binding protein 2 GB:Q63836 from [Mus musculus]	68410.t02664 selenium binding protein -related similar to selenium binding protein 2 GB:Q63836 from [Mus musculus]	At3g23800	selenium binding protein, putative similar to selenium binding protein 2 GB:Q63836 from [Mus musculus]		---	---	0008430 // selenium binding // --- /// 0008430 // selenium binding // inferred from electronic annotation
2369	247269_at	At5g64210		1.52009	0.0922166	1.22363		7.01694e-06	0.577956	8.93781e-05		Alternative oxidase family;alternative oxidase activity	0	AT5G64210.1	NM_125817;MSJ1.5|MSJ1_5|AT5G64210	alternative oxidase 2 (sp|O22049)	TAIR GO	68412.t07177 alternative oxidase 2, mitochondrial (AOX2) nearly identical to SP|O22049	68412.t07177 alternative oxidase 2, mitochondrial (AOX2) nearly identical to SP|O22049	At5g64210	alternative oxidase 2 (sp|O22049)		0006118 // electron transport // inferred from electronic annotation /// 0006810 // transport // inferred from electronic annotation /// 0007585 // respiratory gaseous exchange // inferred from electronic annotation /// 0010230 // alternative respiration // inferred from sequence or structural similarity	0005739 // mitochondrion // inferred from direct assay /// 0005739 // mitochondrion // inferred from electronic annotation /// 0005740 // mitochondrial envelope // inferred from electronic annotation /// 0005746 // mitochondrial respiratory chain // inferred from electronic annotation /// 0016020 // membrane // inferred from electronic annotation /// 0016021 // integral to membrane // inferred fr…	0005506 // iron ion binding // inferred from electronic annotation /// 0009916 // alternative oxidase activity // inferred from sequence or structural similarity /// 0016491 // oxidoreductase activity // inferred from electronic annotation /// 0046872 // metal ion binding // inferred from electronic annotation
15559	260459_at	At1g68240		1.04366	0.0151221	1.22056		0.000289259	0.947804	6.91475e-05		bHLH,Basic Helix-Loop-Helix family	0	AtbHLH109	0	hypothetical protein	Ohio-AtTFDB	68408.t07038 hypothetical protein	68408.t07038 hypothetical protein	At1g68240	hypothetical protein predicted by genscan+		0045449 // regulation of transcription // inferred from electronic annotation	0005634 // nucleus // inferred from electronic annotation	0003700 // transcription factor activity // inferred from sequence or structural similarity /// 0030528 // transcription regulator activity // inferred from electronic annotation
2518	247418_at	At5g63030		0.981462	0.569336	1.21717		1.4722e-05	0.00148551	3.95179e-07		glutaredoxin	0	AT5G63030.1	MJH22_9|AT5G63030|MJH22.9	0	TAIR GO	68412.t07035 glutaredoxin, putative similar to glutaredoxin [Ricinus communis] gi|1732424|emb|CAA89699	68412.t07035 glutaredoxin, putative similar to glutaredoxin [Ricinus communis] gi|1732424|emb|CAA89699	At5g63030	glutaredoxin-like protein ; supported by full-length cDNA: Ceres: 96557.		0006118 // electron transport // --- /// 0006118 // electron transport // inferred from electronic annotation /// 0006810 // transport // inferred from electronic annotation /// 0045454 // cell redox homeostasis // inferred from electronic annotation	---	0008794 // arsenate reductase (glutaredoxin) activity // --- /// 0009055 // electron carrier activity // inferred from electronic annotation /// 0015035 // protein disulfide oxidoreductase activity // inferred from electronic annotation /// 0030508 // thiol-disulfide exchange intermediate activity // ---
21932	266832_at	At2g30040		0.515292	-0.144414	1.21369		0.0115064	0.365906	3.08666e-06		Nitrate Metabolism;Unknown Function Protein Kinase ;MAPKKK;chloroplast	NO3resp-Prot-K;MEKK subfamily	MAPKKK14;AT2G30040.1	NM_128559;AT2G30040|F23F1.4|F23F1_4	Nitrate responsive;putative protein kinase (ppc:4.4.1);putative protein kinase	http://www.nyu.edu/fas/biology/n2010/;http://plantsp.sdsc.edu/plantsp/html/families.html;TAIR GO	68409.t03261 protein kinase family contains protein kinase domain, Pfam:PF00069	68409.t03261 protein kinase family contains protein kinase domain, Pfam:PF00069	At2g30040	putative protein kinase contains a protein kinase domain profile (PDOC00100)		0006468 // protein amino acid phosphorylation // inferred from electronic annotation	0009507 // chloroplast // inferred from electronic annotation	0000166 // nucleotide binding // inferred from electronic annotation /// 0004672 // protein kinase activity // inferred from electronic annotation /// 0004674 // protein serine/threonine kinase activity // inferred from electronic annotation /// 0005524 // ATP binding // inferred from electronic annotation /// 0016301 // kinase activity // inferred from electronic annotation /// 0016740 // transf…
15105	260005_at	At1g67920		0.477777	0.0992	1.21312		0.0235826	0.530336	1.69229e-06										At1g67920	unknown protein ;supported by full-length cDNA: Ceres:13102.		---	---	---
3150	248050_at	At5g56100		0.338496	0.685891	1.2099		0.025343	0.000469985	3.45912e-07										At5g56100	unknown protein		0019915 // sequestering of lipid // ---	0016020 // membrane // ---	---
376	245276_at	At4g16780		0.454002	1.51255	1.20659		0.00468424	8.22053e-07	7.18319e-07		HB,Homeobox transcription factor family;chloroplast	0	HAT4;AT4G16780.1	AT4G16780|FCAALL.101|DL4415W	68411.m02307 homeobox-leucine zipper protein HAT4 (HD-Zip protein 4) SP|Q05466|HAT4_ARATH Homeobox-leucine zipper protein HAT4 (HD-ZIP protein 4) (SP:Q05466) [Arabidopsis thaliana] (HD-ZIP homeotic protein Athb-2,homeobox-leucine zipper protein HAT4 (HD-Zip prote	MGH(blast),Ohio-AtTFDB,TAIR(Mendel);TAIR GO	68411.t02277 homeobox-leucine zipper protein HAT4 (HD-Zip protein 4) SP|Q05466|HAT4_ARATH Homeobox-leucine zipper protein HAT4 (HD-ZIP protein 4) (SP:Q05466) [Arabidopsis thaliana] (HD-ZIP homeotic protein Athb-2	68411.t02277 homeobox-leucine zipper protein HAT4 (HD-Zip protein 4) SP|Q05466|HAT4_ARATH Homeobox-leucine zipper protein HAT4 (HD-ZIP protein 4) (SP:Q05466) [Arabidopsis thaliana] (HD-ZIP homeotic protein Athb-2	At4g16780	DNA-binding homeotic protein Athb-2 ; supported by cDNA: gi_166751_gb_M90394.1_ATHHOMEOA		0006350 // transcription // inferred from electronic annotation /// 0006355 // regulation of transcription, DNA-dependent // inferred from electronic annotation /// 0007275 // multicellular organismal development // inferred from electronic annotation /// 0009585 // red, far-red light phototransduction // inferred from electronic annotation /// 0009735 // response to cytokinin stimulus // inferre…	0005634 // nucleus // inferred from electronic annotation	0003677 // DNA binding // inferred from electronic annotation /// 0003700 // transcription factor activity // inferred from electronic annotation /// 0016563 // transcriptional activator activity // inferred from electronic annotation /// 0043565 // sequence-specific DNA binding // inferred from electronic annotation
6845	251745_at	At3g55980		0.401437	0.208474	1.20201		0.0267459	0.197451	1.5993e-06		C3H zinc finger family;transcription factor activity	0	AT3G55980.1	AT3G55980|F27K19.160	0	TAIR(Mendel);TAIR GO	68410.t05646 expressed protein zinc finger transcription factor (PEI1), Arabidopsis thaliana, EMBL:AF050463	68410.t05646 expressed protein zinc finger transcription factor (PEI1), Arabidopsis thaliana, EMBL:AF050463	At3g55980	putative protein zinc finger transcription factor (PEI1), Arabidopsis thaliana, EMBL:AF050463; supported by cDNA: gi_15810486_gb_AY056282.1_		0045449 // regulation of transcription // traceable author statement	---	0003676 // nucleic acid binding // inferred from electronic annotation /// 0003700 // transcription factor activity // inferred from sequence or structural similarity /// 0008270 // zinc ion binding // inferred from electronic annotation
21713	266613_at	At2g14900		0.760223	-0.503552	1.20045		4.71347e-05	0.029295	8.28116e-07		endomembrane system	0	AT2G14900.1	AT2G14900|T26I20.6|T26I20_6	0	TAIR GO	68409.t01509 gibberellin-regulated proteins -related	68409.t01509 gibberellin-regulated proteins -related	At2g14900	similar to gibberellin-regulated proteins		0009739 // response to gibberellin stimulus // ---	0012505 // endomembrane system // inferred from electronic annotation	---
19047	263947_at	At2g35820		1.37437	0.128941	1.19838		6.82987e-07	0.451512	2.28375e-06										At2g35820	unknown protein ;supported by full-length cDNA: Ceres:22535.		---	---	---
10842	255742_at	At1g25560		0.385904	0.432068	1.19734		0.0321376	0.0702357	5.68428e-06		AP2/EREBP family,ABI3/VP1(Ohio-AtTFDB);chloroplast	0	AT1G25560.1	AT1G25560|F2J7.3|F2J7_3	DNA-binding protein RAV2, putative	TAIR(Mendel),Ohio-AtTFDB;TAIR GO	68408.t02821 AP2 domain transcription factor, putative similar to DNA-binding protein RAV2 GI:3868859 from [Arabidopsis thaliana]	68408.t02821 AP2 domain transcription factor, putative similar to DNA-binding protein RAV2 GI:3868859 from [Arabidopsis thaliana]	At1g25560	DNA-binding protein RAV2, putative similar to DNA-binding protein RAV2 GI:3868859 from [Arabidopsis thaliana]; supported by cDNA: gi_15810260_gb_AY056169.1_		0006355 // regulation of transcription, DNA-dependent // inferred from electronic annotation	0005634 // nucleus // inferred from electronic annotation /// 0009507 // chloroplast // inferred from electronic annotation	0003677 // DNA binding // inferred from electronic annotation /// 0003700 // transcription factor activity // inferred from sequence or structural similarity /// 0003700 // transcription factor activity // inferred from electronic annotation
423	245323_at	At4g16500		0.276202	0.745899	1.19351		0.0454297	0.000270434	1.24787e-06		endopeptidase inhibitor activity	0	AT4G16500.1	AT4G16500|FCAALL.171|DL4275C	0	TAIR GO	68411.t02243 cysteine proteinase inhibitor like protein	68411.t02243 cysteine proteinase inhibitor like protein	At4g16500	cysteine proteinase inhibitor like protein ; supported by full-length cDNA: Ceres: 31946.		0006952 // defense response // inferred from electronic annotation	0012505 // endomembrane system // inferred from electronic annotation	0004866 // endopeptidase inhibitor activity // inferred from electronic annotation /// 0004869 // cysteine protease inhibitor activity // inferred from electronic annotation /// 0030234 // enzyme regulator activity // ---
4577	249477_s_at	At5g38930		-0.0626857	-0.0349359	1.19083		0.734413	0.836663	1.73807e-05		endomembrane system	0	AT5G38930.1	AT5G38930|K15E6.110|K15E6_110	0	TAIR GO	68412.t04168 germin-like protein, putative similar to germin-like portein GLP9 [SP|Q9LEA7]; contains PS00725 Germin family signature	68412.t04168 germin-like protein, putative similar to germin-like portein GLP9 [SP|Q9LEA7]; contains PS00725 Germin family signature	At5g38930	germin - like protein probable germin type 2, Arabidopsis thaliana, PIR:H71408		---	0012505 // endomembrane system // inferred from electronic annotation /// 0048046 // apoplast // inferred from electronic annotation	0030145 // manganese ion binding // inferred from electronic annotation /// 0045735 // nutrient reservoir activity // inferred from electronic annotation /// 0046872 // metal ion binding // inferred from electronic annotation
21790	266690_at	At2g19900		1.47916	-0.110182	1.18703		2.80199e-06	0.578947	3.72112e-05		malic enzyme activity	0	AT2G19900.1	AT2G19900|F6F22.7|F6F22_7	0	TAIR GO	68409.t02095 malate oxidoreductase (malic enzyme)	68409.t02095 malate oxidoreductase (malic enzyme)	At2g19900	malate oxidoreductase (malic enzyme)		0006108 // malate metabolic process // --- /// 0006108 // malate metabolic process // inferred from electronic annotation	---	0004470 // malic enzyme activity // --- /// 0004470 // malic enzyme activity // inferred from electronic annotation /// 0004473 // malate dehydrogenase (oxaloacetate-decarboxylating) (NADP+) activity // inferred from direct assay /// 0016616 // oxidoreductase activity, acting on the CH-OH group of donors, NAD or NADP as acceptor // inferred from electronic annotation /// 0016652 // oxidoreductase…
4064	248964_at	At5g45340		0.916926	0.829228	1.18346		8.85773e-05	7.92434e-05	1.5171e-06	ABA-CYP707A3	Cytochrome P450;cytochrome P450 activity	CYP707A	CYP707A3	NM_123902;AT5G45340	cytochrome P450	TAIR GO	68412.t04939 cytochrome P450 family similar to SP|Q42569|C901_ARATH Cytochrome P450 90A1 (SP:Q42569) [Arabidopsis thaliana]; contains Pfam profile: PF00067: Cytochrome P450	68412.t04939 cytochrome P450 family similar to SP|Q42569|C901_ARATH Cytochrome P450 90A1 (SP:Q42569) [Arabidopsis thaliana]; contains Pfam profile: PF00067: Cytochrome P450	At5g45340	cytochrome P450		0006118 // electron transport // inferred from electronic annotation /// 0009414 // response to water deprivation // inferred from mutant phenotype /// 0009639 // response to red or far red light // inferred from expression pattern /// 0046345 // abscisic acid catabolic process // traceable author statement	0012505 // endomembrane system // inferred from electronic annotation /// 0016020 // membrane // inferred from electronic annotation /// 0016021 // integral to membrane // inferred from electronic annotation	0004497 // monooxygenase activity // inferred from electronic annotation /// 0005506 // iron ion binding // inferred from electronic annotation /// 0010295 // (+)-abscisic acid 8'-hydroxylase activity // inferred from direct assay /// 0016491 // oxidoreductase activity // inferred from electronic annotation /// 0019825 // oxygen binding // RCA /// 0020037 // heme binding // inferred from electron…
8154	253054_at	At4g37580		0.994988	-0.269745	1.17915		4.20335e-05	0.0854513	4.02971e-06		photomorphogenesis	0	HLS 1;HLS1	COP 3;COP3|CONSTITUTIVE PHOTOMORPHOGENIC 3|HOOKLESS 1|AT4G37580|UNS2	Hookless; N-Acetyltransferase;CONSTITUTIVE PHOTOMORPHOGENIC 3	Meinke et al. Plant Physiology, February 2003, Vol. 131, pp. 409–418;TAIR GO	68411.t04754 GCN5-related N-acetyltransferase (GNAT) family contains Pfam profile PF00583: acetyltransferase, GNAT family	68411.t04754 GCN5-related N-acetyltransferase (GNAT) family contains Pfam profile PF00583: acetyltransferase, GNAT family	At4g37580	probable N-acetyltransferase hookless 1		0008152 // metabolic process // inferred from electronic annotation /// 0009640 // photomorphogenesis // inferred from mutant phenotype /// 0009723 // response to ethylene stimulus // inferred from mutant phenotype /// 0009734 // auxin mediated signaling pathway // inferred from mutant phenotype /// 0009826 // unidimensional cell growth // inferred from mutant phenotype	---	0008080 // N-acetyltransferase activity // inferred from sequence or structural similarity /// 0008080 // N-acetyltransferase activity // inferred from electronic annotation /// 0016740 // transferase activity // inferred from electronic annotation
8422	253322_at	At4g33980		1.03479	0.387713	1.17707		3.99726e-05	0.0234978	1.60221e-06										At4g33980	putative protein ;supported by full-length cDNA: Ceres:8161.		---	---	---
12334	257234_at	At3g14880		1.26961	-0.128047	1.1754		3.73918e-06	0.522579	1.5171e-06		mitochondrion	0	AT3G14880.1	K15M2.2|AT3G14880	0	TAIR GO	68410.t01646 hypothetical protein	68410.t01646 hypothetical protein	At3g14880	hypothetical protein predicted by genemark.hmm		---	0005739 // mitochondrion // inferred from electronic annotation	0003677 // DNA binding // inferred from electronic annotation
5070	249970_at	At5g19100		1.9001	0.690728	1.17146		4.96519e-08	0.000247587	3.96342e-07		endomembrane system	0	AT5G19100.1	AT5G19100|T16G12.140|T16G12_140	0	TAIR GO	68412.t02035 dermal glyco protein precursor -related protein dermal glycoprotein precursor, extracellular, carrot, PIR:T14329	68412.t02035 dermal glyco protein precursor -related protein dermal glycoprotein precursor, extracellular, carrot, PIR:T14329	At5g19100	dermal glycoprotein precursor -like protein dermal glycoprotein precursor, extracellular, carrot, PIR:T14329		0006508 // proteolysis // inferred from electronic annotation	0012505 // endomembrane system // inferred from electronic annotation	0004194 // pepsin A activity // inferred from electronic annotation
21515	266415_at	At2g38530		1.46915	0.466397	1.16829		9.20162e-08	0.00295843	4.00988e-07		Acyl Lipid Metabolism;endomembrane system	Lipid Transfer Protein type 1	AT2G38530.1	AT2G38530|T6A23.27|T6A23_27	putative nonspecific lipid-transfer protein	http://www.plantbiology.msu.edu/lipids/genesurvey/master_table.htm;TAIR GO	68409.t04224 nonspecific lipid transfer protein 2 (LTP 2) identical to nonspecific lipid-transfer protein 2 from Arabidopsis thaliana [SP|Q9S7I3]; contains Pfam protease inhibitor/seed storage/LTP family domain PF00234	68409.t04224 nonspecific lipid transfer protein 2 (LTP 2) identical to nonspecific lipid-transfer protein 2 from Arabidopsis thaliana [SP|Q9S7I3]; contains Pfam protease inhibitor/seed storage/LTP family domain PF00234	At2g38530	putative nonspecific lipid-transfer protein ;supported by full-length cDNA: Ceres:18328.		0006649 // phospholipid transfer to membrane // non-traceable author statement /// 0006810 // transport // inferred from electronic annotation /// 0006869 // lipid transport // inferred from electronic annotation	0012505 // endomembrane system // inferred from electronic annotation	0008289 // lipid binding // inferred from electronic annotation
11731	256631_at	At3g28320		0.168902	1.13037	1.1632		0.232543	8.27549e-05	2.30515e-06										At3g28320	At14a-like protein similar to At14a protein GB:AAD26355 GI:4589123 [Arabidopsis thaliana]		---	---	---
12616	257516_at	At1g69040		0.452431	0.77335	1.15913		0.0189755	0.000933261	1.5171e-06		enzyme activity	0	AT1G69040.1	F4N2_2|AT1G69040|F4N2.2	0	TAIR GO	68408.t07137 uridylyltransferase-related low similarity to uridylyltransferase [Gluconacetobacter diazotrophicus] GI:17226253; contains Pfam profile PF01842: ACT domain	68408.t07137 uridylyltransferase-related low similarity to uridylyltransferase [Gluconacetobacter diazotrophicus] GI:17226253; contains Pfam profile PF01842: ACT domain	At1g69040	unknown protein		0006521 // regulation of amino acid metabolic process // inferred from sequence or structural similarity /// 0008152 // metabolic process // inferred from electronic annotation /// 0009735 // response to cytokinin stimulus // inferred from expression pattern /// 0009793 // embryonic development ending in seed dormancy // inferred from mutant phenotype	0005829 // cytosol // inferred from sequence or structural similarity /// 0005886 // plasma membrane // inferred from direct assay /// 0009986 // cell surface // inferred from direct assay /// 0030139 // endocytic vesicle // inferred from direct assay	0016597 // amino acid binding // inferred from electronic annotation /// 0019199 // transmembrane receptor protein kinase activity // inferred from sequence or structural similarity
5877	250777_at	At5g05440		0.557083	0.686723	1.15613		0.000948638	0.000420798	5.72093e-07										At5g05440	putative protein similar to unknown protein (pir||T02514);supported by full-length cDNA: Ceres:117347.		0006952 // defense response // inferred from electronic annotation /// 0009607 // response to biotic stimulus // inferred from electronic annotation	---	---
11258	256158_at	At1g13590		0.715414	0.491016	1.14993		0.000117534	0.00643268	4.16208e-05		cell differentiation	0	ATPSK1	PHYTOSULFOKINE 1 PRECURSOR|AT1G13590	PHYTOSULFOKINE 1 PRECURSOR	TAIR GO	68408.t01414 hypothetical protein contains similarity to NADPH-cytochrome P450 reductase GI:10442765 from [NADPH-cytochrome P450 reductase]	68408.t01414 hypothetical protein contains similarity to NADPH-cytochrome P450 reductase GI:10442765 from [NADPH-cytochrome P450 reductase]	At1g13590	hypothetical protein contains similarity to NADPH-cytochrome P450 reductase GI:10442765 from [NADPH-cytochrome P450 reductase]		0007275 // multicellular organismal development // inferred from electronic annotation /// 0008283 // cell proliferation // inferred from electronic annotation /// 0016049 // cell growth // inferred from sequence or structural similarity /// 0030154 // cell differentiation // inferred from electronic annotation	0005576 // extracellular region // inferred from electronic annotation /// 0031012 // extracellular matrix // inferred from sequence or structural similarity	0008083 // growth factor activity // inferred from electronic annotation
15348	260248_at	At1g74310		1.80959	-0.101258	1.14157		8.06452e-08	0.517717	2.46591e-06		intracellular	0	HOT*;AT1G74310.1	HSP 101;F1O17_2|AT1G74310|F1O17.2	Sensitive to Hot Temperatures; Heat Shock Protein 101	Meinke et al. Plant Physiology, February 2003, Vol. 131, pp. 409–418;TAIR GO	68408.t07775 heat shock protein 101 (HSP101) identical to heat shock protein 101 GI:6715468 GB:AAF26423 from [Arabidopsis thaliana]	68408.t07775 heat shock protein 101 (HSP101) identical to heat shock protein 101 GI:6715468 GB:AAF26423 from [Arabidopsis thaliana]	At1g74310	heat shock protein 101 (HSP101) identical to heat shock protein 101 GI:6715468 GB:AAF26423 from [Arabidopsis thaliana]		0006457 // protein folding // inferred from electronic annotation /// 0009408 // response to heat // inferred from expression pattern /// 0009408 // response to heat // inferred from mutant phenotype /// 0009644 // response to high light intensity // inferred from expression pattern /// 0019538 // protein metabolic process // inferred from electronic annotation /// 0042542 // response to hydrogen…	---	0000166 // nucleotide binding // inferred from electronic annotation /// 0005515 // protein binding // inferred from electronic annotation /// 0005524 // ATP binding // inferred from electronic annotation /// 0016887 // ATPase activity // RCA /// 0017111 // nucleoside-triphosphatase activity // inferred from electronic annotation
5023	249923_at	At5g19120		0.228421	0.244986	1.12973		0.110469	0.176773	2.36197e-06		endomembrane system	0	AT5G19120.1	AT5G19120|T24G5.20|T24G5_20	0	TAIR GO	68412.t02038 conglutin gamma - like protein conglutin gamma precursor, Lupinus angustifolius, PIR:S21426	68412.t02038 conglutin gamma - like protein conglutin gamma precursor, Lupinus angustifolius, PIR:S21426	At5g19120	conglutin gamma - like protein conglutin gamma precursor, Lupinus angustifolius, PIR:S21426; supported by cDNA: gi_15010797_gb_AY045700.1_		0006508 // proteolysis // inferred from electronic annotation	0012505 // endomembrane system // inferred from electronic annotation	0004194 // pepsin A activity // inferred from electronic annotation
11915	256815_at	At3g21380		1.85674	-0.1953	1.12934		6.61984e-07	0.284689	1.10928e-06										At3g21380	unknown protein contains Pfam profile: PF01419 jacalin-like lectin domain		---	---	---
7369	252269_at	At3g49580		0.315539	-0.0535751	1.12594		0.0403	0.763721	2.01858e-06										At3g49580	putative protein ;supported by full-length cDNA: Ceres:26235.		---	---	---
22450	267350_at	At2g40030		0.0349046	1.39619	1.12359		0.856836	7.40169e-05	1.17191e-06		putative DNA-binding protein;DNA binding activity	0	AT2G40030.1	T28M21_19|AT2G40030|T28M21.19	DNA binding activity	TAIR GO	68409.t04390 DNA-directed RNA polymerase II subunit -related	68409.t04390 DNA-directed RNA polymerase II subunit -related	At2g40030	putative DNA-directed RNA polymerase II subunit		0006306 // DNA methylation // inferred from mutant phenotype /// 0006350 // transcription // inferred from electronic annotation /// 0035194 // RNA-mediated posttranscriptional gene silencing // inferred from mutant phenotype	0000418 // DNA-directed RNA polymerase IV complex // inferred from physical interaction /// 0005634 // nucleus // inferred from direct assay /// 0005634 // nucleus // inferred from electronic annotation /// 0030880 // RNA polymerase complex // inferred from physical interaction	0003677 // DNA binding // inferred from electronic annotation /// 0003899 // DNA-directed RNA polymerase activity // inferred from sequence or structural similarity /// 0003899 // DNA-directed RNA polymerase activity // inferred from electronic annotation
5711	250611_at	At5g07200		1.31947	-0.0222679	1.12264		2.2721e-06	0.917152	0.000192216	GA-AtGA20ox3	GA	putative gibberellin 20 oxidase	0	AtGA20ox	GA-biosynthesis gene	68412.t00743 gibberellin 20-oxidase identical to GI:1109699	gibberellin 20-oxidase	gibberellin 20-oxidase	At5g07200	gibberellin 20-oxidase		0009686 // gibberellin biosynthetic process // traceable author statement /// 0009686 // gibberellin biosynthetic process // inferred from direct assay	---	0005506 // iron ion binding // inferred from electronic annotation /// 0016491 // oxidoreductase activity // inferred from electronic annotation /// 0045544 // gibberellin 20-oxidase activity // inferred from direct assay /// 0046872 // metal ion binding // inferred from electronic annotation
16094	260994_at	At1g12130		1.73511	0.160017	1.12072		1.55707e-06	0.249058	5.49179e-05		chloroplast	0	AT1G12130.1	AT1G12130|T28K15.13|T28K15_13	0	TAIR GO	68408.t01239 flavin-containing monooxygenase (FMO) family contains similarity to flavin-containing monooxygenase 2 (FMO2) from Homo sapiens [GI:1834493]; contains Pfam profile PF00743 Flavin-binding monooxygenase-like	68408.t01239 flavin-containing monooxygenase (FMO) family contains similarity to flavin-containing monooxygenase 2 (FMO2) from Homo sapiens [GI:1834493]; contains Pfam profile PF00743 Flavin-binding monooxygenase-like	At1g12130	hypothetical protein contains similarity to flavin-containing monooxygenase GB:AAB59631 GI:191259 from [Cavia porcellus]		0006118 // electron transport // --- /// 0006118 // electron transport // inferred from electronic annotation	0009507 // chloroplast // inferred from electronic annotation	0004497 // monooxygenase activity // --- /// 0004497 // monooxygenase activity // inferred from electronic annotation /// 0016491 // oxidoreductase activity // inferred from electronic annotation /// 0050660 // FAD binding // inferred from electronic annotation
3653	248553_at	At5g50170		1.08609	0.200539	1.12024		5.73987e-06	0.329524	1.61483e-05		mitochondrion	0	AT5G50170.1	AT5G50170|K6A12.3|K6A12_3	0	TAIR GO	68412.t05516 C2 domain/GRAM domain-containing protein low similarity to SP|P40748 Synaptotagmin III (SytIII) {Rattus norvegicus}; contains Pfam profiles PF00168: C2 domain, PF02893: GRAM domain	68412.t05516 C2 domain/GRAM domain-containing protein low similarity to SP|P40748 Synaptotagmin III (SytIII) {Rattus norvegicus}; contains Pfam profiles PF00168: C2 domain, PF02893: GRAM domain	At5g50170	putative protein strong similarity to unknown protein (gb|AAC72128.1); supported by cDNA: gi_15810202_gb_AY056116.1_		---	0005739 // mitochondrion // inferred from electronic annotation	---
20361	265261_at	At2g42990		1.00553	-0.0589573	1.11743		0.000128321	0.802733	4.4432e-05		enzyme activity	0	AT2G42990.1	F23E6.2|F23E6_2|AT2G42990	0	TAIR GO	68409.t04749 GDSL-motif lipase/hydrolase protein similar to family II lipase EXL3 (GI:15054386), EXL1 (GI:15054382), EXL2 (GI:15054384) [Arabidopsis thaliana]; contains Pfam profile PF00657: Lipase/Acylhydrolase with GDSL-like motif	68409.t04749 GDSL-motif lipase/hydrolase protein similar to family II lipase EXL3 (GI:15054386), EXL1 (GI:15054382), EXL2 (GI:15054384) [Arabidopsis thaliana]; contains Pfam profile PF00657: Lipase/Acylhydrolase with GDSL-like motif	At2g42990	putative APG isolog protein		0006629 // lipid metabolic process // inferred from electronic annotation	0012505 // endomembrane system // inferred from electronic annotation	0016787 // hydrolase activity // inferred from electronic annotation /// 0016788 // hydrolase activity, acting on ester bonds // inferred from electronic annotation /// 0016789 // carboxylic ester hydrolase activity // ---
11440	256340_at	At1g72070		1.57803	0.520562	1.11355		1.13576e-05	0.00239607	2.26606e-06		mitochondrion	0	AT1G72070.1	AT1G72070|F28P5.5|F28P5_5	0	TAIR GO	68408.t07523 DnaJ protein family similar to TCJ2 [Trypanosoma cruzi] GI:886414; contains Pfam profile: PF00226: DnaJ domain	68408.t07523 DnaJ protein family similar to TCJ2 [Trypanosoma cruzi] GI:886414; contains Pfam profile: PF00226: DnaJ domain	At1g72070	DnaJ protein, putative contains Pfam profile: PF00226: DnaJ domain;supported by full-length cDNA: Ceres:25569.		0006457 // protein folding // --- /// 0006457 // protein folding // inferred from electronic annotation	0005739 // mitochondrion // inferred from electronic annotation /// 0016021 // integral to membrane // inferred from electronic annotation	0031072 // heat shock protein binding // inferred from electronic annotation /// 0051082 // unfolded protein binding // inferred from electronic annotation
17756	262656_at	At1g14200		0.575797	-0.169373	1.1103		0.000335555	0.400302	7.75056e-07		C3H zinc finger family	0	0	0	unknown protein	Ohio-AtTFDB	68408.t01491 C3HC4-type zinc finger protein family contains Pfam profile: PF00097 zinc finger, C3HC4 type (RING finger)	68408.t01491 C3HC4-type zinc finger protein family contains Pfam profile: PF00097 zinc finger, C3HC4 type (RING finger)	At1g14200	unknown protein location of EST TAT5A03; 5' end, gb|Z26679		---	---	0005515 // protein binding // --- /// 0005515 // protein binding // inferred from electronic annotation /// 0008270 // zinc ion binding // --- /// 0008270 // zinc ion binding // inferred from electronic annotation /// 0046872 // metal ion binding // inferred from electronic annotation
17304	262204_at	At2g01100		1.0626	1.50356	1.10475		7.36443e-06	1.5866e-06	6.00821e-06										At2g01100	unknown protein ; supported by full-length cDNA: Ceres: 39741.		---	---	---
8225	253125_at	At4g36040		0.777279	0.11058	1.10333		4.73215e-05	0.505794	8.93665e-07		chloroplast	0	AT4G36040.1	T19K4.170|AT4G36040|T19K4_170	0	TAIR GO	68411.t04584 DnaJ protein family similar to SP|Q56237 Chaperone protein dnaJ [subsp. thermophilus] Thermus aquaticus; contains Pfam profile PF00226 DnaJ domain	68411.t04584 DnaJ protein family similar to SP|Q56237 Chaperone protein dnaJ [subsp. thermophilus] Thermus aquaticus; contains Pfam profile PF00226 DnaJ domain	At4g36040	DnaJ-like protein DnaJ-like protein, Phaseolus vulgaris, PATX:G1684851		0006457 // protein folding // --- /// 0006457 // protein folding // inferred from electronic annotation	0009507 // chloroplast // inferred from electronic annotation	0031072 // heat shock protein binding // inferred from electronic annotation
17150	262050_at	At1g80130		1.57959	-0.120939	1.10237		3.53533e-06	0.488035	7.75056e-07		chloroplast	0	AT1G80130.1	F18B13.21|F18B13_21|AT1G80130	0	TAIR GO	68408.t08450 expressed protein	68408.t08450 expressed protein	At1g80130	unknown protein ;supported by full-length cDNA: Ceres:35675.		---	0009507 // chloroplast // inferred from electronic annotation	0005488 // binding // inferred from electronic annotation
22386	267286_at	At2g23640		1.17704	-0.14632	1.09792		8.07475e-06	0.397614	1.16688e-05										At2g23640	putative seed maturation protein		---	0005783 // endoplasmic reticulum // --- /// 0005783 // endoplasmic reticulum // inferred from electronic annotation	---
17311	262211_at	At1g74930		-0.0758297	0.0742921	1.09768		0.593693	0.655315	0.0011452		AP2/EREBP, APETALA2/Ethylene-responsive element binding protein family;transcription factor activity	0	AC008263;AT1G74930.1	F25A4.10|AT1G74930|F25A4_10	AP2 domain containing protein, putative	MGH(blast),Ohio-AtTFDB,TAIR(Mendel);TAIR GO	68408.t07854 AP2 domain transcription factor, putative similar to AP2 domain containing protein RAP2.1 GI:2281627 from [Arabidopsis thaliana]	68408.t07854 AP2 domain transcription factor, putative similar to AP2 domain containing protein RAP2.1 GI:2281627 from [Arabidopsis thaliana]	At1g74930	AP2 domain containing protein, putative similar to AP2 domain containing protein RAP2.1 GI:2281627 from [Arabidopsis thaliana]		0006355 // regulation of transcription, DNA-dependent // --- /// 0006355 // regulation of transcription, DNA-dependent // inferred from electronic annotation	0005634 // nucleus // --- /// 0005634 // nucleus // inferred from electronic annotation	0003677 // DNA binding // --- /// 0003700 // transcription factor activity // inferred from sequence or structural similarity /// 0003700 // transcription factor activity // --- /// 0003700 // transcription factor activity // inferred from electronic annotation
5044	249944_at	At5g22290		1.39244	0.561908	1.09732		6.66349e-07	0.00241801	6.87598e-06		NAC domain transcription factor family (NAM);transcription factor activity	0	AT5G22290.1	AT5G22290|T6G21.9	NAM (no apical meristem)-like protein	Ohio-AtTFDB,TAIR(Mendel);TAIR GO	68412.t02332 No apical meristem (NAM) protein family contains Pfam PF02365: No apical meristem (NAM) domain	68412.t02332 No apical meristem (NAM) protein family contains Pfam PF02365: No apical meristem (NAM) domain	At5g22290	NAM (no apical meristem)-like protein ; supported by cDNA: gi_14326464_gb_AF385685.1_AF385685		0007275 // multicellular organismal development // --- /// 0045449 // regulation of transcription // inferred from electronic annotation	---	0003677 // DNA binding // inferred from electronic annotation /// 0003700 // transcription factor activity // inferred from sequence or structural similarity
3803	248703_at	At5g48430		1.3343	0.170116	1.09618		1.33042e-05	0.434598	0.000776771		endomembrane system	0	AT5G48430.1	MJE7.6|MJE7_6|AT5G48430	0	TAIR GO	68412.t05312 dermal glyco protein precursor, extracellular-related	68412.t05312 dermal glyco protein precursor, extracellular-related	At5g48430	dermal glycoprotein precursor, extracellular-like		0006508 // proteolysis // inferred from electronic annotation	0012505 // endomembrane system // inferred from electronic annotation	0004194 // pepsin A activity // inferred from electronic annotation
768	245668_at	At1g28330		1.07303	0.0462517	1.09195		2.90465e-06	0.780706	1.28387e-06										At1g28330	dormancy-associated protein, putative similar to dormancy-associated protein GI:2995990 from [Arabidopsis thaliana]; supported by cDNA: gi_14335095_gb_AY037227.1_		0006306 // DNA methylation // inferred from mutant phenotype /// 0006346 // methylation-dependent chromatin silencing // inferred from mutant phenotype	---	0003886 // DNA (cytosine-5-)-methyltransferase activity // inferred from mutant phenotype
14115	259015_at	At3g07350		0.384905	1.28669	1.09123		0.0331398	9.10858e-06	9.51327e-07										At3g07350	unknown protein similar to hypothetical protein GB:AAC17612 [Arabidopsis thaliana];supported by full-length cDNA: Ceres:251012.		---	---	---
10355	255255_at	At4g05070		0.196531	0.297919	1.08682		0.122866	0.0459996	1.83878e-06		chloroplast	0	AT4G05070.1	AT4G05070|C17L7.2	0	TAIR GO	68411.t00643 expressed protein	68411.t00643 expressed protein	At4g05070	coded for by A. thaliana cDNA T44741		---	0009507 // chloroplast // inferred from electronic annotation	---
8784	253684_at	At4g29690		1.41299	1.17237	1.07715		4.20074e-07	1.39776e-05	3.5694e-06		nucleotide pyrophosphatase activity	0	AT4G29690.1	AT4G29690|T16L4_200|T16L4.200	0	TAIR GO	68411.t03798 nucleotide pyrophosphatase - like protein	68411.t03798 nucleotide pyrophosphatase - like protein	At4g29690	nucleotide pyrophosphatase - like protein		0008152 // metabolic process // inferred from electronic annotation /// 0009117 // nucleotide metabolic process // --- /// 0009117 // nucleotide metabolic process // inferred from electronic annotation	0012505 // endomembrane system // inferred from electronic annotation	0004551 // nucleotide diphosphatase activity // inferred from electronic annotation /// 0016787 // hydrolase activity // --- /// 0016787 // hydrolase activity // inferred from electronic annotation
4700	249600_s_at	At5g38000		0.585061	-1.46578	1.07539		0.00106734	2.96594e-06	4.37997e-06										At5g38000	oxidoreductase-like protein zeta-crystallin homologue, putative NADPH oxidoreductase - Arabidopsis thaliana, EMBL:Z49768		0006979 // response to oxidative stress // inferred from expression pattern	---	0008270 // zinc ion binding // inferred from electronic annotation /// 0016491 // oxidoreductase activity // inferred from electronic annotation
9173	254073_at	At4g25500		0.504684	0.462055	1.07191		0.00158928	0.00742506	3.38274e-06		pre-mRNA splicing factor activity	0	ATRSP35	ARGININE/SERINE-RICH SPLICING FACTOR|AT4G25500|ATRSP40	0	TAIR GO	68411.t03298 arginine/serine-rich splicing factor RSp40 contains EST gb:T45156, H3766800	68411.t03298 arginine/serine-rich splicing factor RSp40 contains EST gb:T45156, H3766800	At4g25500	splicing factor At-SRp40 contains EST gb:T45156, H3766800; supported by cDNA: gi_1667581_gb_U76607.1_ATU76607		0000398 // nuclear mRNA splicing, via spliceosome // inferred from sequence or structural similarity /// 0008380 // RNA splicing // non-traceable author statement	0005634 // nucleus // inferred from electronic annotation /// 0005681 // spliceosome // inferred from sequence or structural similarity /// 0016607 // nuclear speck // inferred from direct assay	0000166 // nucleotide binding // inferred from electronic annotation /// 0003676 // nucleic acid binding // inferred from electronic annotation /// 0003723 // RNA binding // inferred from electronic annotation /// 0005515 // protein binding // inferred from physical interaction
11727	256627_at	At3g19970		0.981131	-0.0859369	1.06598		1.23765e-05	0.70463	6.1356e-06		mitochondrion	0	AT3G19970.1	AT3G19970|MZE19.2	0	TAIR GO	68410.t02229 expressed protein	68410.t02229 expressed protein	At3g19970	unknown protein ; supported by cDNA: gi_14532501_gb_AY039875.1_		---	0005739 // mitochondrion // inferred from electronic annotation	---
16293	261193_at	At1g32920		0.0144902	-0.219789	1.06469		0.942256	0.179661	9.78449e-06		endomembrane system	0	AT1G32920.1	AT1G32920|F9L11.25|F9L11_25	0	TAIR GO	68408.t03610 expressed protein	68408.t03610 expressed protein	At1g32920	unknown protein ; supported by cDNA: gi_15450636_gb_AY052686.1_		---	0012505 // endomembrane system // inferred from electronic annotation	---
10668	255568_at	At4g01250		0.750581	0.290094	1.05564		0.000318337	0.151402	2.93843e-06		WRKY domain transcription factor family;WRKY Transcription Factor Superfamily;transcription factor activity	WRKY Transcription Factor; Group II-e	AtWRKY22;WRKY22	NM_116355;AT4G01250|ATWRKY22|WRKY22	hypothetical protein A_IG002N01.6,WRKY family transcription factor;putative DNA-binding protein	MGH(blast),Ohio-AtTFDB,TAIR(Mendel);TAIR GO	68411.t00151 WRKY family transcription factor contains Pfam profile: PF03106 WRKY DNA -binding domain	68411.t00151 WRKY family transcription factor contains Pfam profile: PF03106 WRKY DNA -binding domain	At4g01250	putative DNA-binding protein ; supported by cDNA: gi_15028172_gb_AY045909.1_		0006350 // transcription // inferred from electronic annotation /// 0006355 // regulation of transcription, DNA-dependent // inferred from electronic annotation /// 0006952 // defense response // inferred from electronic annotation /// 0045449 // regulation of transcription // inferred from electronic annotation	0005634 // nucleus // inferred from electronic annotation	0003677 // DNA binding // inferred from electronic annotation /// 0003700 // transcription factor activity // inferred from sequence or structural similarity /// 0003700 // transcription factor activity // inferred from electronic annotation /// 0043565 // sequence-specific DNA binding // inferred from electronic annotation
1353	246253_at	At4g37260		0.501851	0.527404	1.05208		0.00149095	0.00682418	1.71229e-06		MYB domain transcription factor family;MYB;nucleus	MYB3R- and R2R3- type MYB- encoding genes	AtMYB73;AT4G37260.1	NM_119889;AP22.97|AT4G37260|AP22_97	myb-related protein,myb DNA-binding protein (AtMYB73);myb-related protein	MGH(blast),Ohio-AtTFDB,TAIR(Mendel);TAIR GO	68411.t04709 myb DNA-binding protein (AtMYB73) contains PFAM profile: Myb DNA binding domain PF00249	68411.t04709 myb DNA-binding protein (AtMYB73) contains PFAM profile: Myb DNA binding domain PF00249	At4g37260	myb-related protein		0006350 // transcription // inferred from electronic annotation /// 0006355 // regulation of transcription, DNA-dependent // inferred from electronic annotation /// 0009651 // response to salt stress // inferred from expression pattern /// 0009723 // response to ethylene stimulus // inferred from expression pattern /// 0009733 // response to auxin stimulus // inferred from expression pattern /// …	0005634 // nucleus // inferred from electronic annotation	0003677 // DNA binding // inferred from electronic annotation
18058	262958_at	At1g54410		1.4295	1.76781	1.05051		1.81475e-07	7.47653e-07	7.14108e-07										At1g54410	water stress-induced protein, putative similar to water stress-induced protein, GI:454880 from [Oryza sativa]; supported by full-length cDNA: Ceres: 108142.		0006950 // response to stress // --- /// 0006950 // response to stress // inferred from electronic annotation /// 0009415 // response to water // --- /// 0009415 // response to water // inferred from electronic annotation	---	---
16365	261265_at	At1g26800		0.470323	-0.282155	1.04908		0.00203642	0.087044	1.26726e-06		C3H zinc finger family	0	0	0	expressed protein	Ohio-AtTFDB	68408.t02908 C3HC4-type zinc finger protein family contains Pfam profile: PF00097 zinc finger, C3HC4 type (RING finger)	68408.t02908 C3HC4-type zinc finger protein family contains Pfam profile: PF00097 zinc finger, C3HC4 type (RING finger)	At1g26800	hypothetical protein predicted by genscan+;supported by full-length cDNA: Ceres:250127.		---	---	0005515 // protein binding // --- /// 0005515 // protein binding // inferred from electronic annotation /// 0008270 // zinc ion binding // --- /// 0008270 // zinc ion binding // inferred from electronic annotation /// 0046872 // metal ion binding // inferred from electronic annotation
8317	253217_at	At4g34970		0.639879	0.818092	1.04834		0.000274184	0.000291569	7.07782e-06		actin depolymerizing activity	0	AT4G34970.1	M4E13.30|M4E13_30|AT4G34970	0	TAIR GO	68411.t04435 actin depolymerizing factor - like protein actin depolymerizing factor1, Arabidopsis thaliana, PID:G1408471	68411.t04435 actin depolymerizing factor - like protein actin depolymerizing factor1, Arabidopsis thaliana, PID:G1408471	At4g34970	actin depolymerizing factor - like protein actin depolymerizing factor1, Arabidopsis thaliana, PID:G1408471		---	0005622 // intracellular // --- /// 0005622 // intracellular // inferred from electronic annotation	0003779 // actin binding // inferred from electronic annotation
655	245555_at	At4g15390		0.434291	-0.380653	1.04799		0.00449172	0.0186208	8.43797e-06										At4g15390	HSR201 like protein		---	---	0016740 // transferase activity // ---
3308	248208_at	At5g53980		1.11805	-0.880385	1.04525		3.09084e-06	0.000233768	2.09715e-06		HB,Homeobox transcription factor family;nucleus	0	AT5G53980.1	K19P17_15|AT5G53980|K19P17.15	68412.m06072 expressed protein,unknown protein	MGH(blast),Ohio-AtTFDB,TAIR(Mendel);TAIR GO	68412.t05975 expressed protein	68412.t05975 expressed protein	At5g53980	unknown protein		0006350 // transcription // inferred from electronic annotation /// 0006355 // regulation of transcription, DNA-dependent // --- /// 0006355 // regulation of transcription, DNA-dependent // inferred from electronic annotation /// 0045449 // regulation of transcription // inferred from electronic annotation	0005634 // nucleus // --- /// 0005634 // nucleus // inferred from electronic annotation	0003677 // DNA binding // inferred from electronic annotation /// 0003700 // transcription factor activity // inferred from sequence or structural similarity /// 0003700 // transcription factor activity // inferred from electronic annotation /// 0043565 // sequence-specific DNA binding // inferred from electronic annotation
13995	258895_at	At3g05600		0.278182	-0.360871	1.04151		0.0983977	0.0132158	4.47055e-05		Acyl Lipid Metabolism;epoxide hydrolase activity	Epoxide Hydrolase	AT3G05600.1	F18C1_13|AT3G05600|F18C1.13	putative epoxide hydrolase	http://www.plantbiology.msu.edu/lipids/genesurvey/master_table.htm;TAIR GO	68410.t00555 epoxide hydrolase, putative similar to epoxide hydrolase from [Glycine max] GI:2764806, [Arabidopsis thaliana] GI:1109600; contains Pfam profile PF00561: hydrolase, alpha/beta fold family	68410.t00555 epoxide hydrolase, putative similar to epoxide hydrolase from [Glycine max] GI:2764806, [Arabidopsis thaliana] GI:1109600; contains Pfam profile PF00561: hydrolase, alpha/beta fold family	At3g05600	putative epoxide hydrolase similar to epoxide hydrolase GB:BAA09852 from [Glycine max];supported by full-length cDNA: Ceres:1355.		0006725 // aromatic compound metabolic process // inferred from electronic annotation	---	0003824 // catalytic activity // inferred from electronic annotation /// 0004301 // epoxide hydrolase activity // --- /// 0016787 // hydrolase activity // inferred from electronic annotation
7075	251975_at	At3g53230		1.44089	0.473501	1.04134		2.13257e-07	0.0052221	9.63973e-07		AAA-type ATPases;nucleotide binding activity	0	CDC48b;AT3G53230.1	NM_115183;T4D2.160|AT3G53230	CDC48 - like protein	TAIR GO	68410.t05347 CDC48 - like protein transitional endoplasmic reticulum ATPase, Arabidopsis thaliana, PIR:S60112	68410.t05347 CDC48 - like protein transitional endoplasmic reticulum ATPase, Arabidopsis thaliana, PIR:S60112	At3g53230	CDC48 - like protein transitional endoplasmic reticulum ATPase, Arabidopsis thaliana, PIR:S60112		0006810 // transport // inferred from electronic annotation /// 0007049 // cell cycle // inferred from electronic annotation /// 0015031 // protein transport // inferred from electronic annotation /// 0051301 // cell division // inferred from electronic annotation	0005634 // nucleus // inferred from electronic annotation	0000166 // nucleotide binding // inferred from electronic annotation /// 0005524 // ATP binding // --- /// 0005524 // ATP binding // inferred from electronic annotation /// 0016787 // hydrolase activity // inferred from electronic annotation /// 0017111 // nucleoside-triphosphatase activity // inferred from electronic annotation
5314	250214_at	At5g13870		0.503859	1.30345	1.03965		0.00180086	9.38514e-06	2.42226e-06		Assembly, Architecture, and Growth;Glycoside Hydrolase Family 16;endomembrane system	Growth modifying proteins	XTH5;AT5G13870.1	NP_196891.1 , BAA81669.1, AAD45126.1;MAC12_33|AT5G13870|MAC12.33	0	http://cellwall.genomics.purdue.edu/families/index.html;http://afmb.cnrs-mrs.fr/CAZY/acc.html;TAIR GO	68412.t01460 xyloglucan endotransglycosylase (EXGT-A4) identical to endoxyloglucan transferase EXGT-A4 GI:5533315 from [Arabidopsis thaliana]	68412.t01460 xyloglucan endotransglycosylase (EXGT-A4) identical to endoxyloglucan transferase EXGT-A4 GI:5533315 from [Arabidopsis thaliana]	At5g13870	endoxyloglucan transferase (dbj|BAA81669.1) ; supported by cDNA: gi_5139001_dbj_AB026486.1_AB026486		0005975 // carbohydrate metabolic process // inferred from electronic annotation /// 0006073 // glucan metabolic process // inferred from electronic annotation /// 0008152 // metabolic process // inferred from electronic annotation	0005618 // cell wall // inferred from electronic annotation /// 0012505 // endomembrane system // inferred from electronic annotation /// 0048046 // apoplast // inferred from electronic annotation	0004553 // hydrolase activity, hydrolyzing O-glycosyl compounds // inferred from electronic annotation /// 0016740 // transferase activity // inferred from electronic annotation /// 0016762 // xyloglucan:xyloglucosyl transferase activity // inferred from electronic annotation /// 0016787 // hydrolase activity // inferred from electronic annotation /// 0016798 // hydrolase activity, acting on glyc…
9142	254042_at	At4g25810		0.824481	0.408031	1.03855		5.96906e-05	0.0475389	2.70474e-06		Assembly, Architecture, and Growth;Glycoside Hydrolase Family 16;Glycoside Hydrolase Gene Families;endomembrane system	Growth modifying proteins;Glycoside Hydrolase Family 16	XTH23;AT4G25810.1	NP_194311.1 , CAB79436.1, CAB39602.1, AAM13251.1, AAL32550.1, AAB18367.1;NM_118713;F14M19_90|AT4G25810|F14M19.90	xyloglucan endo-1,4-beta-D-glucanase (XTR-6)	http://cellwall.genomics.purdue.edu/families/index.html;http://afmb.cnrs-mrs.fr/CAZY/acc.html;TAIR GO	68411.t03334 xyloglucan endotransglycosylase (XTR-6) identical to xyloglucan endotransglycosylase-related protein GI:1244758 from [Arabidopsis thaliana]	68411.t03334 xyloglucan endotransglycosylase (XTR-6) identical to xyloglucan endotransglycosylase-related protein GI:1244758 from [Arabidopsis thaliana]	At4g25810	xyloglucan endo-1,4-beta-D-glucanase (XTR-6) ; supported by cDNA: gi_1244757_gb_U43488.1_ATU43488		0005975 // carbohydrate metabolic process // inferred from electronic annotation /// 0006073 // glucan metabolic process // inferred from electronic annotation /// 0008152 // metabolic process // inferred from electronic annotation	0005618 // cell wall // inferred from electronic annotation /// 0012505 // endomembrane system // inferred from electronic annotation /// 0048046 // apoplast // inferred from electronic annotation	0004553 // hydrolase activity, hydrolyzing O-glycosyl compounds // inferred from electronic annotation /// 0016740 // transferase activity // inferred from electronic annotation /// 0016762 // xyloglucan:xyloglucosyl transferase activity // inferred from electronic annotation /// 0016787 // hydrolase activity // inferred from electronic annotation /// 0016798 // hydrolase activity, acting on glyc…
11542	256442_at	At3g10930		0.0577336	0.0599998	1.03567		0.722409	0.734716	2.93843e-06		mitochondrion	0	AT3G10930.1	F9F8.25|AT3G10930	0	TAIR GO	68410.t01159 expressed protein	68410.t01159 expressed protein	At3g10930	hypothetical protein predicted by genefinder;supported by full-length cDNA: Ceres:12509.		---	0005739 // mitochondrion // inferred from electronic annotation	---
8261	253161_at	At4g35770		0.136953	0.663868	1.02667		0.426988	0.00122746	2.92034e-06		chloroplast	0	AT4G35770.1	AT4G35770|F4B14.3	0	TAIR GO	68411.t04539 senescence-associated protein sen1 identical to senescence-associated protein GI:1046270 from [Arabidopsis thaliana]	68411.t04539 senescence-associated protein sen1 identical to senescence-associated protein GI:1046270 from [Arabidopsis thaliana]	At4g35770	senescence-associated protein sen1 identical to senescence-associated protein GI:1046270 from [Arabidopsis thaliana] ;supported by full-length cDNA: Ceres:13699.		0006979 // response to oxidative stress // inferred from expression pattern /// 0007568 // aging // inferred from expression pattern /// 0007568 // aging // --- /// 0009611 // response to wounding // inferred from expression pattern /// 0009753 // response to jasmonic acid stimulus // inferred from expression pattern	0009507 // chloroplast // inferred from electronic annotation	---
6503	251403_at	At3g60300		0.898926	1.30497	1.02644		0.000171875	2.08628e-05	1.21835e-05										At3g60300	putative protein RING finger protein AO7, Mus musculus, EMBL:AF171060		0006464 // protein modification process // inferred from electronic annotation /// 0006512 // ubiquitin cycle // inferred from electronic annotation	---	0005515 // protein binding // inferred from electronic annotation /// 0008270 // zinc ion binding // inferred from electronic annotation /// 0019787 // small conjugating protein ligase activity // inferred from electronic annotation /// 0046872 // metal ion binding // inferred from electronic annotation
19071	263971_at	At2g42800		0.360963	0.133847	1.02408		0.0199841	0.434933	3.02168e-05		GPI-anchored protein;endomembrane system	Receptor like (Cf-2/Cf-5 like)	AT2G42800.1	F7D19_20|AT2G42800|F7D19.20	0	Georg H.H. Borner et al. Plant Physiology, June 2003, Vol. 132, pp. 568–577;TAIR GO	68409.t04717 leucine rich repeat protein family contains leucine rich-repeat domains Pfam:PF00560, INTERPRO:IPR001611; and grail	68409.t04717 leucine rich repeat protein family contains leucine rich-repeat domains Pfam:PF00560, INTERPRO:IPR001611; and grail	At2g42800	hypothetical protein predicted by genefinder and grail		---	0031225 // anchored to membrane // traceable author statement	0005515 // protein binding // non-traceable author statement /// 0005515 // protein binding // --- /// 0005515 // protein binding // inferred from electronic annotation
20199	265099_at	At1g03990		0.952999	-0.0759873	1.02192		2.22692e-05	0.711311	5.54977e-06		Acyl Lipid Metabolism;electron transport	Fatty Acid Alcohol Oxidase	AT1G03990.1	F21M11_7|AT1G03990|F21M11.7	unknown protein	http://www.plantbiology.msu.edu/lipids/genesurvey/master_table.htm;TAIR GO	68408.t00336 alcohol oxidase-related low similarity to long chain fatty alcohol oxidase from Candida cloacae [GI:6983581], Candida tropicalis [GI:6983594]; Location of EST 248L9T7, gb|AA713296	68408.t00336 alcohol oxidase-related low similarity to long chain fatty alcohol oxidase from Candida cloacae [GI:6983581], Candida tropicalis [GI:6983594]; Location of EST 248L9T7, gb|AA713296	At1g03990	unknown protein Location of EST 248L9T7, gb|AA713296		---	0005739 // mitochondrion // inferred from electronic annotation	0016491 // oxidoreductase activity // ---
21523	266423_at	At2g41340		1.27144	0.151145	1.02147		7.39461e-06	0.405858	2.37628e-05		putative DNA-binding protein;DNA binding activity	0	AT2G41340.1	F13H10.11|F13H10_11|AT2G41340	DNA binding activity	TAIR GO	68409.t04551 eukaryotic rpb5 RNA polymerase subunit family similar to SP|Q09191 DNA-directed RNA polymerases II 24 kDa polypeptide (EC 2.7.7.6) {Schizosaccharomyces pombe}; contains Pfam profiles PF03871: RNA polymerase Rpb5 N-terminal domain, PF01191: RNA polymerase Rpb5 C-terminal domain	68409.t04551 eukaryotic rpb5 RNA polymerase subunit family similar to SP|Q09191 DNA-directed RNA polymerases II 24 kDa polypeptide (EC 2.7.7.6) {Schizosaccharomyces pombe}; contains Pfam profiles PF03871: RNA polymerase Rpb5 N-terminal domain, PF01191: RNA polymerase Rpb5 C-terminal domain	At2g41340	putative DNA-directed RNA polymerase 23kD subunit		0006350 // transcription // --- /// 0006350 // transcription // inferred from electronic annotation	---	0003677 // DNA binding // --- /// 0003677 // DNA binding // inferred from electronic annotation /// 0003899 // DNA-directed RNA polymerase activity // --- /// 0003899 // DNA-directed RNA polymerase activity // inferred from electronic annotation
1350	246250_at	At4g36880		1.28655	0.595802	1.02006		1.24222e-06	0.00440411	7.07406e-06		endomembrane system	0	AT4G36880.1	AP22.67|AP22_67|AT4G36880	0	TAIR GO	68411.t04670 cysteine proteinase similar to cysteine proteinase COT44 precursor SP:P25251 from [Brassica napus] (Rape)	68411.t04670 cysteine proteinase similar to cysteine proteinase COT44 precursor SP:P25251 from [Brassica napus] (Rape)	At4g36880	cysteine proteinase similar to cysteine proteinase COT44 precursor SP:P25251 from [Brassica napus] (Rape)		0006508 // proteolysis // --- /// 0006508 // proteolysis // inferred from electronic annotation	0012505 // endomembrane system // inferred from electronic annotation	0004197 // cysteine-type endopeptidase activity // inferred from electronic annotation /// 0008233 // peptidase activity // inferred from electronic annotation /// 0008234 // cysteine-type peptidase activity // --- /// 0008234 // cysteine-type peptidase activity // inferred from electronic annotation /// 0016787 // hydrolase activity // inferred from electronic annotation
7663	252563_at	At3g45970		0.561328	0.844007	1.01987		0.00115301	0.000350402	9.77402e-06		Assembly, Architecture, and Growth;Expansins;molecular_function unknown	Growth modifying proteins;EXPANSIN-LIKE	EXPL1;AT-EXPL1	EXPL1;AT3G45970|F16L2_180|EXPL1	putative protein	http://cellwall.genomics.purdue.edu/families/index.html;TAIR GO	68410.t04535 expansin protein family (EXPL1) similar to cim1 induced allergen, Glycine max, EMBL:U03860; expansin-like gene, PMID:11641069, www.bio.psu.edu/expansins	68410.t04535 expansin protein family (EXPL1) similar to cim1 induced allergen, Glycine max, EMBL:U03860; expansin-like gene, PMID:11641069, www.bio.psu.edu/expansins	At3g45970	putative protein cim1 induced allergen, Glycine max, EMBL:U03860;supported by full-length cDNA: Ceres:27534.		0009826 // unidimensional cell growth // non-traceable author statement /// 0009828 // cellulose and pectin-containing cell wall loosening // non-traceable author statement /// 0019953 // sexual reproduction // inferred from electronic annotation	0005576 // extracellular region // inferred from electronic annotation /// 0009505 // cellulose and pectin-containing cell wall // inferred from direct assay /// 0016020 // membrane // inferred from electronic annotation /// 0016021 // integral to membrane // inferred from electronic annotation	---
1389	246289_at	At3g56880		0.555497	0.184467	1.01967		0.000822737	0.354274	5.4677e-06										At3g56880	putative protein predicted protein At2g41010 - Arabidopsis thaliana, EMBL:AC004261;supported by full-length cDNA: Ceres:39584.		---	---	---
21376	266276_at	At2g29330		0.241434	-0.981024	1.01943		0.0786791	1.66225e-05	7.25683e-06		SDRs (short-chain dehydrogenase/reductase family);Putative tropinone reductase family;transport	0	AT2G29330.1	NM_128487;F16P2.29|F16P2_29|AT2G29330	short-chain dehydrogenase/reductase family protein (tropinone reductase, putative) similar to tropinone reductase SP:P50165 from [Datura stramonium];putative tropinone reductase	MGH(blast);TAIR GO	68409.t03184 short-chain dehydrogenase/reductase family protein (tropinone reductase, putative) similar to tropinone reductase SP:P50165 from [Datura stramonium]	68409.t03184 short-chain dehydrogenase/reductase family protein (tropinone reductase, putative) similar to tropinone reductase SP:P50165 from [Datura stramonium]	At2g29330	putative tropinone reductase		0008152 // metabolic process // inferred from electronic annotation	---	0016491 // oxidoreductase activity // --- /// 0016491 // oxidoreductase activity // inferred from electronic annotation
623	245523_at	At4g15910		0.336788	0.693515	1.01283		0.0123599	0.000586753	4.49123e-06		chloroplast	0	AT4G15910.1	DL3995W|AT4G15910|FCAALL.235	0	TAIR GO	68411.t02170 drought-induced protein (Di21) nearly identical to GI:469112; contains PF03242 Late embryogenesis abundant protein domain	68411.t02170 drought-induced protein (Di21) nearly identical to GI:469112; contains PF03242 Late embryogenesis abundant protein domain	At4g15910	drought-induced protein like		0006950 // response to stress // inferred from electronic annotation /// 0009414 // response to water deprivation // inferred from expression pattern /// 0009737 // response to abscisic acid stimulus // inferred from genetic interaction /// 0009790 // embryonic development // RCA	0009507 // chloroplast // inferred from electronic annotation	---
12743	257643_at	At3g25730		0.565327	0.405673	1.01109		0.0139346	0.0726338	1.25543e-05		AP2/EREBP family,ABI3/VP1(Ohio-AtTFDB);chloroplast	0	AT3G25730.1	AT3G25730|K13N2.14	AP2 domain transcription factor RAV, putative	TAIR(Mendel),Ohio-AtTFDB;TAIR GO	68410.t02870 AP2 domain transcription factor, putative contains Pfam profile: PF00847 AP2 domain; similar to RAV1 (DNA-binding protein) GB:BAA34250 [Arabidopsis thaliana] (Nucleic Acids Res. 27 (2), 470-478 (1999))	68410.t02870 AP2 domain transcription factor, putative contains Pfam profile: PF00847 AP2 domain; similar to RAV1 (DNA-binding protein) GB:BAA34250 [Arabidopsis thaliana] (Nucleic Acids Res. 27 (2), 470-478 (1999))	At3g25730	AP2 domain transcription factor contains Pfam profile: PF00847 AP2 domain; similar to RAV1 (DNA-binding protein) GB:BAA34250 [Arabidopsis thaliana] (Nucleic Acids Res. 27 (2), 470-478 (1999));supported by full-length cDNA: Ceres:39877.		0006355 // regulation of transcription, DNA-dependent // inferred from electronic annotation	0005634 // nucleus // inferred from electronic annotation /// 0009507 // chloroplast // inferred from electronic annotation	0003677 // DNA binding // inferred from electronic annotation /// 0003700 // transcription factor activity // inferred from sequence or structural similarity /// 0003700 // transcription factor activity // inferred from electronic annotation
8820	253720_at	At4g29270		1.41217	-0.177844	1.01019		2.97704e-07	0.209093	1.92384e-06		acid phosphatase activity	0	AT4G29270.1	AT4G29270|F17A13.90|F17A13_90	0	TAIR GO	68411.t03756 acid phosphatase-related protein acid phosphatase-1 (EC 3.1.3.-) - Lycopersicon esculentum,PIR2:T06587	68411.t03756 acid phosphatase-related protein acid phosphatase-1 (EC 3.1.3.-) - Lycopersicon esculentum,PIR2:T06587	At4g29270	acid phosphatase-like protein acid phosphatase-1 (EC 3.1.3.-) - Lycopersicon esculentum,PIR2:T06587;supported by full-length cDNA: Ceres:108301.		---	0012505 // endomembrane system // inferred from electronic annotation	0003993 // acid phosphatase activity // --- /// 0003993 // acid phosphatase activity // inferred from electronic annotation
19463	264363_at	At1g03170		0.814854	-0.192268	1.00724		0.000151092	0.245291	0.000127184										At1g03170	hypothetical protein predicted by genefinder;supported by full-length cDNA: Ceres:36143.		---	---	---
10277	255177_at	At4g08040		-0.155338	2.36091	1.00661		0.342931	6.22632e-08	4.49123e-06										At4g08040	strong similarity to 1-aminocyclopropane-1-carboxylic acid synthases		0009058 // biosynthetic process // inferred from electronic annotation /// 0009693 // ethylene biosynthetic process // inferred from electronic annotation /// 0009835 // ripening // inferred from electronic annotation	---	0003824 // catalytic activity // inferred from electronic annotation /// 0016769 // transferase activity, transferring nitrogenous groups // inferred from electronic annotation /// 0016829 // lyase activity // inferred from electronic annotation /// 0016847 // 1-aminocyclopropane-1-carboxylate synthase activity // inferred from electronic annotation /// 0030170 // pyridoxal phosphate binding // i…
9639	254539_s_at	At4g19750		0.114519	0.168223	1.00606		0.603455	0.280049	2.63031e-05		Assembly, Architecture, and Growth;Glycoside Hydrolase Family 18;Glycoside Hydrolase Gene Families;metabolism	Growth modifying proteins;Glycoside Hydrolase Family 18	AT4G19750.1	NP_193710.1 , CAB78977.1, CAA19692.1;NM_118095;T16H5_110|AT4G19750|T16H5.110	chitinase - like protein	http://cellwall.genomics.purdue.edu/families/index.html;http://afmb.cnrs-mrs.fr/CAZY/acc.html;TAIR GO	68411.t02610 glycosyl hydrolase family 18 similar to chitinase, class V GI:899342 from [Nicotiana tabacum]	68411.t02610 glycosyl hydrolase family 18 similar to chitinase, class V GI:899342 from [Nicotiana tabacum]	At4g19750	chitinase - like protein chitinase / lysozyme PZ precursor, Nicotiana tabacum, PIR2:S51591		0005975 // carbohydrate metabolic process // inferred from electronic annotation /// 0006032 // chitin catabolic process // inferred from electronic annotation	---	0003824 // catalytic activity // inferred from electronic annotation /// 0004553 // hydrolase activity, hydrolyzing O-glycosyl compounds // --- /// 0004553 // hydrolase activity, hydrolyzing O-glycosyl compounds // inferred from electronic annotation /// 0004568 // chitinase activity // inferred from electronic annotation /// 0043169 // cation binding // inferred from electronic annotation
16672	261572_at	At1g01170		0.097065	0.516129	1.00563		0.507769	0.00203345	3.10158e-06		endomembrane system	0	AT1G01170.1	F6F3.32|AT1G01170	0	TAIR GO	68408.t00021 expressed protein	68408.t00021 expressed protein	At1g01170	unknown protein		0006950 // response to stress // ---	0012505 // endomembrane system // inferred from electronic annotation	---
10228	255128_at	At4g08310		0.654196	1.63827	1.00392		0.00250271	2.47663e-05	0.000124918										At4g08310	putative protein glutamic acid-rich protein precursor - Plasmodium falciparum, PIR2:A54514		---	---	---
7284	252184_at	At3g50660		0.262486	0.998221	0.998563		0.0731838	8.3518e-05	3.13468e-06	BR-DWARF4	BR biosynthesis;Cytochrome P450;cytochrome P450 activity;brassinosteroid biosynthesis	brassinosteroid biosynthesis; target gene;CYP90B;STEROID 22-ALPHA-HYDROXYLASE	Dwarf4, DWF4;DWF 4;CYP90B1;DWF4	T3A5_40;DWF4;CYP90B1|CLM|DWARF 4|STEROID 22-ALPHA-HYDROXYLASE|AT3G50660	steroid 22-alpha-hydroxylase; dwarf mutant;Dwarf; Cytochrome P450 Monooxygenase; 22 Alpha-Hydroxylase;22alpha-hydroxylase for 6-oxo-campestanol;DWARF 4	Meinke et al. Plant Physiology, February 2003, Vol. 131, pp. 409–418;TAIR GO;TAIR AraCyc	68410.t05055 steroid 22-alpha-hydroxylase (CYP90B1) (DWF4) identical to gi:2935342	68410.t05055 steroid 22-alpha-hydroxylase (CYP90B1) (DWF4) identical to gi:2935342	At3g50660	steroid 22-alpha-hydroxylase (DWF4) ; supported by cDNA: gi_15724347_gb_AF412114.1_AF412114		0006118 // electron transport // inferred from electronic annotation /// 0009741 // response to brassinosteroid stimulus // inferred from expression pattern /// 0009741 // response to brassinosteroid stimulus // inferred from mutant phenotype /// 0009826 // unidimensional cell growth // inferred from mutant phenotype /// 0016132 // brassinosteroid biosynthetic process // inferred from mutant phen…	0005783 // endoplasmic reticulum // inferred from direct assay /// 0016020 // membrane // inferred from electronic annotation /// 0016021 // integral to membrane // inferred from electronic annotation	0004497 // monooxygenase activity // inferred from electronic annotation /// 0005506 // iron ion binding // inferred from electronic annotation /// 0010012 // steroid 22-alpha hydroxylase activity // inferred from direct assay /// 0016491 // oxidoreductase activity // inferred from electronic annotation /// 0020037 // heme binding // inferred from electronic annotation /// 0046872 // metal ion bi…
9909	254809_at	At4g12410		0.779222	0.218594	0.996484		4.34528e-05	0.128466	0.000135489		SAUR;mitochondrion	0	SAUR35;AT4G12410.1	T1P17.3|AT4G12410	0	TAIR GO	68411.t01758 auxin-induced (indole-3-acetic acid induced) protein family similar to GP:546362 small auxin up RNA {Arabidopsis thaliana}; auxin-induced protein 10A -Glycine max,PID:g255579	68411.t01758 auxin-induced (indole-3-acetic acid induced) protein family similar to GP:546362 small auxin up RNA {Arabidopsis thaliana}; auxin-induced protein 10A -Glycine max,PID:g255579	At4g12410	putative protein auxin-induced protein 10A -Glycine max,PID:g255579		0009733 // response to auxin stimulus // ---	0005739 // mitochondrion // inferred from electronic annotation	---
2980	247880_at	At5g57780		-0.0823524	0.712357	0.995963		0.633641	0.000708511	1.4022e-05										At5g57780	putative protein similar to unknown protein (emb CAB79759.1)		---	---	---
18889	263789_at	At2g24560		1.28039	0.163286	0.995743		3.85139e-05	0.255425	5.98926e-06		endomembrane system	0	AT2G24560.1	AT2G24560|F25P17.14|F25P17_14	0	TAIR GO	68409.t02627 GDSL-motif lipase/hydrolase protein similar to family II lipase EXL3 GI:15054386 from [Arabidopsis thaliana]; contains Pfam profile PF00657: GDSL-like Lipase/Acylhydrolase	68409.t02627 GDSL-motif lipase/hydrolase protein similar to family II lipase EXL3 GI:15054386 from [Arabidopsis thaliana]; contains Pfam profile PF00657: GDSL-like Lipase/Acylhydrolase	At2g24560	putative GDSL-motif lipase/hydrolase similar to APG proteins; pFAM domain PF00657		0006629 // lipid metabolic process // inferred from electronic annotation	0012505 // endomembrane system // inferred from electronic annotation	0016787 // hydrolase activity // inferred from electronic annotation /// 0016788 // hydrolase activity, acting on ester bonds // inferred from electronic annotation /// 0016789 // carboxylic ester hydrolase activity // ---
17617	262517_at	At1g17180		-0.12934	1.05806	0.995073		0.463517	9.22915e-06	2.41793e-06										At1g17180	putative glutathione transferase Second of three repeated putative glutathione transferases. 72% identical to glutathione transferase [Arabidopsis thaliana] (gi|4006934). Location of ests 191A10T7 (gb|R90188) and 171N13T7 (gb|R65532)		0009407 // toxin catabolic process // traceable author statement	0005737 // cytoplasm // non-traceable author statement	0004364 // glutathione transferase activity // RCA /// 0016740 // transferase activity // inferred from electronic annotation
20775	265675_at	At2g32120		1.18821	-0.309037	0.99215		3.15308e-06	0.0383805	2.14579e-06										At2g32120	70kD heat shock protein ;supported by full-length cDNA: Ceres:98979.		0006457 // protein folding // traceable author statement /// 0009408 // response to heat // inferred from expression pattern /// 0009644 // response to high light intensity // inferred from expression pattern /// 0042542 // response to hydrogen peroxide // inferred from expression pattern	---	0000166 // nucleotide binding // inferred from electronic annotation /// 0005524 // ATP binding // inferred from electronic annotation
15035	259935_at	At1g71250		1.46956	-0.282483	0.990062		7.51542e-07	0.0610674	0.000151056		lipase activity	0	AT1G71250.1	AT1G71250|F3I17_10|F3I17.10	0	TAIR GO	68408.t07422 GDSL-motif lipase/hydrolase protein similar to family II lipases EXL3 GI:15054386, EXL1 GI:15054382, EXL2 GI:15054384 from [Arabidopsis thaliana]; contains Pfam profile: PF00657 lipase/acylhydrolase with GDSL-like motif	68408.t07422 GDSL-motif lipase/hydrolase protein similar to family II lipases EXL3 GI:15054386, EXL1 GI:15054382, EXL2 GI:15054384 from [Arabidopsis thaliana]; contains Pfam profile: PF00657 lipase/acylhydrolase with GDSL-like motif	At1g71250	putative GDSL-motif lipase/acylhydrolase contains Pfam profile: PF00657 lipase/acylhydrolase with GDSL-like motif		0006629 // lipid metabolic process // inferred from electronic annotation	0012505 // endomembrane system // inferred from electronic annotation	0016298 // lipase activity // inferred from electronic annotation /// 0016787 // hydrolase activity // inferred from electronic annotation /// 0016788 // hydrolase activity, acting on ester bonds // inferred from electronic annotation /// 0016789 // carboxylic ester hydrolase activity // ---
13357	258257_at	At3g26770		0.907535	-0.0956661	0.987696		9.2345e-06	0.581437	3.90425e-06		SDRs (short-chain dehydrogenase/reductase family);mitochondrion	0	AT3G26770.1	AT3G26770|MDJ14.1	short-chain dehydrogenase/reductase family protein similar to sex determination protein tasselseed 2 SP:P50160 from [Zea mays]	MGH(blast);TAIR GO	68410.t03001 short-chain dehydrogenase/reductase family protein similar to sex determination protein tasselseed 2 SP:P50160 from [Zea mays]	68410.t03001 short-chain dehydrogenase/reductase family protein similar to sex determination protein tasselseed 2 SP:P50160 from [Zea mays]	At3g26770	putative short chain alcohol dehydrogenase contains Pfam profile: PF00106 short chain dehydrogenase; similar to sex determination protein tasselseed 2 GB:P50160 [Zea mays]; supported by cDNA: gi_15529183_gb_AY052216.1_		0008152 // metabolic process // inferred from electronic annotation	0005739 // mitochondrion // inferred from electronic annotation	0016491 // oxidoreductase activity // --- /// 0016491 // oxidoreductase activity // inferred from electronic annotation
16986	261886_s_at	At1g80700		0.504591	1.60247	0.987624		0.00153488	4.94803e-07	1.04207e-05		mitochondrion	0	AT1G80700.1	F23A5.5|AT1G80700|F23A5_5	0	TAIR GO	68408.t08528 expressed protein	68408.t08528 expressed protein	At1g80700	hypothetical protein predicted by genscan+		---	0005739 // mitochondrion // inferred from electronic annotation	---
4088	248988_at	At5g45190		0.653284	1.85434	0.986865		0.000905988	1.36168e-06	0.000179049		nucleus	0	AT5G45190.1	AT5G45190|K18C1.7|K18C1_7	0	TAIR GO	68412.t04923 cyclin family similar to cyclin T1 [Equus caballus] GI:5052355; contains Pfam profile PF00134: Cyclin, N-terminal domain	68412.t04923 cyclin family similar to cyclin T1 [Equus caballus] GI:5052355; contains Pfam profile PF00134: Cyclin, N-terminal domain	At5g45190	putative protein contains similarity to cyclin		0000074 // regulation of progression through cell cycle // --- /// 0000074 // regulation of progression through cell cycle // inferred from electronic annotation /// 0000079 // regulation of cyclin-dependent protein kinase activity // inferred from electronic annotation /// 0007049 // cell cycle // inferred from electronic annotation /// 0045449 // regulation of transcription // inferred from ele…	---	0004693 // cyclin-dependent protein kinase activity // --- /// 0019901 // protein kinase binding // inferred from electronic annotation
15756	260656_at	At1g19380		0.338301	0.378123	0.986757		0.0772855	0.0265825	5.30217e-06										At1g19380	hypothetical protein predicted by genemark.hmm		---	---	---
21448	266348_at	At2g01450		0.810669	0.0868759	0.984844		2.54177e-05	0.562579	3.00271e-06		Mitogen Activated Protein Kinase (MAPK) ;MAP Kinase	0	MPK17	NM_126206	putative mitogen activated protein kinase 17 (ppc:4.5.1);putative MAP kinase	http://plantsp.sdsc.edu/plantsp/html/families.html	68409.t00053 mitogen-activated protein kinase (MAPK), putative (MPK17) mitogen-activated protein kinase (MAPK)(AtMPK17), PMID:12119167	68409.t00053 mitogen-activated protein kinase (MAPK), putative (MPK17) mitogen-activated protein kinase (MAPK)(AtMPK17), PMID:12119167	At2g01450	putative MAP kinase		0006468 // protein amino acid phosphorylation // inferred from electronic annotation /// 0007165 // signal transduction // inferred from curator	---	0000166 // nucleotide binding // inferred from electronic annotation /// 0004672 // protein kinase activity // inferred from electronic annotation /// 0004674 // protein serine/threonine kinase activity // inferred from electronic annotation /// 0004707 // MAP kinase activity // inferred from sequence or structural similarity /// 0004707 // MAP kinase activity // inferred from electronic annotati…
22169	267069_at	At2g41010		0.422911	-0.0289031	0.98433		0.0187395	0.869611	1.66231e-06										At2g41010	unknown protein		0009414 // response to water deprivation // inferred from expression pattern /// 0009651 // response to salt stress // inferred from mutant phenotype	0005634 // nucleus // inferred from direct assay	0005516 // calmodulin binding // inferred from direct assay
8968	253868_at	At4g27500		0.76267	1.2586	0.982347		4.62283e-05	3.88982e-06	3.30008e-06		protein binding activity	0	PPI1	AT4G27500|PROTON PUMP INTERACTOR 1	PROTON PUMP INTERACTOR 1	TAIR GO	68411.t03545 proton pump interactor supported by cDNA gi:15215673; non-consensus GA donor splice site at exon 6	68411.t03545 proton pump interactor supported by cDNA gi:15215673; non-consensus GA donor splice site at exon 6	At4g27500	proton pump interactor non-consensus GA donor splice site at exon 5		0010155 // regulation of proton transport // traceable author statement	---	0005515 // protein binding // inferred from physical interaction
12770	257670_at	At3g20340		0.823	-0.235238	0.981752		0.00156776	0.135805	7.55794e-05										At3g20340	unknown protein		---	---	---
13116	258016_at	At3g19350		0.0985499	0.0968576	0.981459		0.440655	0.646561	9.42861e-06										At3g19350	hypothetical protein similar to poly(A)-binding protein GB:AAB61594 from [Mesembryanthemum crystallinum]		---	---	---
15897	260797_at	At1g78390		1.3124	-0.117328	0.981025		4.51473e-06	0.559185	0.000176505	ABA-NCED9	abscisic acid biosynthesis	neoxanthin cleavage enzyme	0	0	0	TAIR AraCyc	68408.t08245 9-cis-epoxycarotenoid dioxygenase [neoxanthin cleavage enzyme](NC1)(NCED1), putative similar to 9-cis-epoxycarotenoid dioxygenase [Phaseolus vulgaris][GI:6715257]; similar to neoxanthin cleavage enzyme GI:9857290 from [Vigna unguiculata]	68408.t08245 9-cis-epoxycarotenoid dioxygenase [neoxanthin cleavage enzyme](NC1)(NCED1), putative similar to 9-cis-epoxycarotenoid dioxygenase [Phaseolus vulgaris][GI:6715257]; similar to neoxanthin cleavage enzyme GI:9857290 from [Vigna unguiculata]	At1g78390	neoxanthin cleavage enzyme, putative similar to neoxanthin cleavage enzyme GI:9857290 from [Vigna unguiculata]		0009688 // abscisic acid biosynthetic process // traceable author statement /// 0009688 // abscisic acid biosynthetic process // inferred from electronic annotation	0009507 // chloroplast // inferred from electronic annotation /// 0009570 // chloroplast stroma // inferred from direct assay	0016491 // oxidoreductase activity // inferred from electronic annotation /// 0016702 // oxidoreductase activity, acting on single donors with incorporation of molecular oxygen, incorporation of two atoms of oxygen // inferred from electronic annotation /// 0045549 // 9-cis-epoxycarotenoid dioxygenase activity // inferred from direct assay /// 0045549 // 9-cis-epoxycarotenoid dioxygenase activity…
2226	247126_at	At5g66080		0.842905	0.988569	0.977529		0.000119764	0.000102708	1.21752e-05		PP2C (Protein Phosphatase 2C) Phosphatases;protein phosphatase activity	0	AT5G66080.1	K2A18.16|AT5G66080|K2A18_16	putative protein phosphatase 2C	http://plantsp.sdsc.edu/plantsp/html/families.html;TAIR GO	68412.t07404 protein phosphatase 2C-related protein	68412.t07404 protein phosphatase 2C-related protein	At5g66080	protein phosphatase 2C-like protein		---	---	0003824 // catalytic activity // inferred from electronic annotation /// 0015071 // protein phosphatase type 2C activity // --- /// 0015071 // protein phosphatase type 2C activity // inferred from electronic annotation
3432	248332_at	At5g52640		1.65126	0.317685	0.97736		3.98592e-07	0.0690564	2.79458e-05		response to heat shock	0	AT5G52640.1	F6N7_13|AT5G52640|F6N7.13	0	TAIR GO	68412.t05811 heat shock protein 81-1 (HSP81-1/heat shock protein 83/HSP83) nearly identical to SP|P27323 Heat shock protein 81-1 (HSP81-1) (Heat shock protein 83) {Arabidopsis thaliana}; contains Pfam profiles PF02518: ATPase, histidine kinase-, DNA gyrase B-, and HSP90-like domain protein, PF00183: Hsp90 protein	68412.t05811 heat shock protein 81-1 (HSP81-1/heat shock protein 83/HSP83) nearly identical to SP|P27323 Heat shock protein 81-1 (HSP81-1) (Heat shock protein 83) {Arabidopsis thaliana}; contains Pfam profiles PF02518: ATPase, histidine kinase-, DNA gyrase B-, and HSP90-like domain protein, PF00183: Hsp90 protein	At5g52640	heat-shock protein ; supported by cDNA: gi_166769_gb_M62984.1_ATHHSP83		0006457 // protein folding // inferred from electronic annotation /// 0009408 // response to heat // inferred from expression pattern /// 0042742 // defense response to bacterium // inferred from mutant phenotype /// 0046685 // response to arsenic // inferred from expression pattern	---	0000166 // nucleotide binding // inferred from electronic annotation /// 0005524 // ATP binding // inferred from electronic annotation /// 0051082 // unfolded protein binding // inferred from electronic annotation
702	245602_at	At4g14270		0.320911	0.0278372	0.973868		0.0224798	0.917152	2.94517e-06										At4g14270	Expressed protein ;supported by cDNA: Ceres:30129; supported by cDNA: gi:15028002		---	---	---
3852	248752_at	At5g47600		-0.0459513	0.497947	0.972262		0.821636	0.00243489	1.69552e-06										At5g47600	unknown protein		---	0009507 // chloroplast // inferred from electronic annotation	---
18282	263182_at	At1g05575		-0.221488	-0.0835767	0.970972		0.131047	0.72447	2.61241e-06		endomembrane system	0	AT1G05575.1	AT1G05575	0	TAIR GO	68408.t00512 expressed protein	68408.t00512 expressed protein	At1g05575	Expressed protein ; supported by full-length cDNA: Ceres: 27081.		---	0012505 // endomembrane system // inferred from electronic annotation	---
3507	248407_at	At5g51500		-0.453674	0.969642	0.970574		0.0241252	0.000121596	2.22927e-05		Carbohydrate Esterase Family 8;Esterases;Carbohydrate Esterase Gene Families	Pectin methyl esterases;Carbohydrate Esterase Family 8	0	BAB08666.1 ;NM_124529	pectinesterase	http://afmb.cnrs-mrs.fr/CAZY/acc.html;http://cellwall.genomics.purdue.edu/families/index.html	68412.t05678 pectinesterase family contains Pfam profile: PF01095 pectinesterase	68412.t05678 pectinesterase family contains Pfam profile: PF01095 pectinesterase	At5g51500	pectinesterase		0042545 // cell wall modification // inferred from electronic annotation	0005618 // cell wall // inferred from electronic annotation /// 0009505 // cellulose and pectin-containing cell wall // ---	0004857 // enzyme inhibitor activity // inferred from electronic annotation /// 0030599 // pectinesterase activity // --- /// 0030599 // pectinesterase activity // inferred from electronic annotation
20721	265621_at	At2g27300		0.513834	0.190486	0.970477		0.00488971	0.190628	0.000218828		NAC domain transcription factor family (NAM);transcription factor activity	0	AT2G27300.1	AT2G27300|F12K2_12|F12K2.12	NAM (no apical meristem)-like protein	Ohio-AtTFDB,TAIR(Mendel);TAIR GO	68409.t02938 No apical meristem (NAM) protein family contains Pfam PF02365: No apical meristem (NAM) domain;	68409.t02938 No apical meristem (NAM) protein family contains Pfam PF02365: No apical meristem (NAM) domain;	At2g27300	NAM (no apical meristem)-like protein		0007275 // multicellular organismal development // --- /// 0045449 // regulation of transcription // inferred from electronic annotation	---	0003677 // DNA binding // inferred from electronic annotation /// 0003700 // transcription factor activity // inferred from sequence or structural similarity
6899	251799_at	At3g55520		0.399632	1.19706	0.97043		0.00969971	1.26923e-05	2.63031e-05										At3g55520	putative protein P59 PROTEIN (HSP BINDING IMMUNOPHILIN), rabit, SWISSPROT:FKB4_RABIT;supported by full-length cDNA: Ceres:13620.		0006457 // protein folding // inferred from electronic annotation	0009543 // chloroplast thylakoid lumen // ---	0003755 // peptidyl-prolyl cis-trans isomerase activity // --- /// 0003755 // peptidyl-prolyl cis-trans isomerase activity // inferred from electronic annotation /// 0005528 // FK506 binding // --- /// 0016853 // isomerase activity // inferred from electronic annotation
11733	256633_at	At3g28340		0.547969	-0.267949	0.968517		0.0151396	0.13541	7.55861e-05		Glycosyltransferase Family 8;endomembrane system	0	AT3G28340.1	NP_189474.1 , BAB02626.1;MZF16.17|AT3G28340	0	http://afmb.cnrs-mrs.fr/CAZY/acc.html;TAIR GO	68410.t03181 galactinol synthase, putative	68410.t03181 galactinol synthase, putative	At3g28340	unknown protein		0016051 // carbohydrate biosynthetic process // --- /// 0016051 // carbohydrate biosynthetic process // inferred from electronic annotation	0012505 // endomembrane system // inferred from electronic annotation	0016740 // transferase activity // inferred from electronic annotation /// 0016758 // transferase activity, transferring hexosyl groups // --- /// 0016758 // transferase activity, transferring hexosyl groups // inferred from electronic annotation /// 0047262 // polygalacturonate 4-alpha-galacturonosyltransferase activity // inferred from sequence or structural similarity
6553	251453_at	At3g60070		1.33371	-0.499451	0.967155		6.04775e-06	0.00958185	1.19802e-05										At3g60070	putative protein hypothetical protein At2g44280 - Arabidopsis thaliana, EMBL:AAC16078		---	0016020 // membrane // inferred from sequence or structural similarity	---
5041	249941_at	At5g22270		-0.521184	-0.00640642	0.963752		0.000768193	0.978041	4.12527e-06		chloroplast	0	AT5G22270.1	T6G21.5|AT5G22270	0	TAIR GO	68412.t02328 expressed protein similar to unknown protein (gb AAF02129.1)	68412.t02328 expressed protein similar to unknown protein (gb AAF02129.1)	At5g22270	putative protein similar to unknown protein (gb|AAF02129.1);supported by full-length cDNA: Ceres:35419.		---	0009507 // chloroplast // inferred from electronic annotation	---
9392	254292_at	At4g23030		0.657461	-0.342995	0.96359		0.000537744	0.033093	5.61964e-06		MATE(Multi Antimicrobial Extrusion)	0	At4g23030	68164.m02130,F7H19_220	putative protein	http://plantst.sdsc.edu/	68411.t02995 MATE efflux protein - related contains Pfam profile PF01554: Uncharacterized membrane protein family	68411.t02995 MATE efflux protein - related contains Pfam profile PF01554: Uncharacterized membrane protein family	At4g23030	putative protein		0006855 // multidrug transport // inferred from electronic annotation	0016020 // membrane // inferred from sequence or structural similarity /// 0016020 // membrane // inferred from electronic annotation	0005215 // transporter activity // --- /// 0015238 // drug transporter activity // inferred from electronic annotation /// 0015297 // antiporter activity // inferred from electronic annotation
4872	249772_at	At5g24130		1.0631	-0.0398079	0.962399		5.95656e-05	0.907241	9.83475e-05		mitochondrion	0	AT5G24130.1	MLE8.5|MLE8_5|AT5G24130	0	TAIR GO	68412.t02543 expressed protein	68412.t02543 expressed protein	At5g24130	unknown protein		---	0005739 // mitochondrion // inferred from electronic annotation	---
10026	254926_at	At4g11280		0.352531	0.0420685	0.961793		0.0119837	0.813711	1.64909e-06	Ethylene-AtACS6	ethylene biosynthesis from methionine	ACC SYNTHASE	0	0	0	TAIR AraCyc	68411.t01633 1-aminocyclopropane-1-carboxylate synthase 6 (ACC synthase 6) (ACS6) identical to GI:3746125	68411.t01633 1-aminocyclopropane-1-carboxylate synthase 6 (ACC synthase 6) (ACS6) identical to GI:3746125	At4g11280	ACC synthase (AtACS-6) ; supported by cDNA: gi_16226285_gb_AF428292.1_AF428292		0006952 // defense response // inferred from electronic annotation /// 0008631 // induction of apoptosis by oxidative stress // inferred from expression pattern /// 0009058 // biosynthetic process // inferred from electronic annotation /// 0009605 // response to external stimulus // inferred from expression pattern /// 0009611 // response to wounding // inferred from expression pattern /// 000961…	---	0003824 // catalytic activity // inferred from electronic annotation /// 0016769 // transferase activity, transferring nitrogenous groups // inferred from electronic annotation /// 0016829 // lyase activity // inferred from electronic annotation /// 0016847 // 1-aminocyclopropane-1-carboxylate synthase activity // inferred from sequence or structural similarity /// 0016847 // 1-aminocyclopropane-…
21322	266222_at	At2g28780		0.372039	-0.746729	0.961657		0.0609288	0.000215729	4.7463e-06		Nucleotide-sugar interconversion pathways;mitochondrion	AUD & SUD	SUD3;AT2G28780.1	AT2G28780|F8N16.7|F8N16_7	0	http://cellwall.genomics.purdue.edu/families/index.html;TAIR GO	68409.t03126 expressed protein and genefinder	68409.t03126 expressed protein and genefinder	At2g28780	hypothetical protein predicted by genscan and genefinder		---	0005739 // mitochondrion // inferred from electronic annotation	---
7462	252362_at	At3g48500		0.759025	0.844884	0.961218		0.00225678	0.00159021	0.000135433		EMB;chloroplast	Seed Pigment	PDE 312;PDE312	T29H11.270;PDE312|T29H11.270|AT3G48500	Unknown;Pigment Defective Embryo; Unknown	http://www.seedgenes.org:8081/new_gene_list.html;Meinke et al. Plant Physiology, February 2003, Vol. 131, pp. 409–418;TAIR GO	68410.t04823 expressed protein	68410.t04823 expressed protein	At3g48500	hypothetical protein		---	0009508 // plastid chromosome // inferred from direct assay	0003723 // RNA binding // inferred from electronic annotation
17101	262001_at	At1g33790		1.24975	0.747988	0.959631		4.40694e-07	0.000126553	4.07736e-06		EF-hand containing proteins:Group II;calcium ion binding activity	0	AT1G33790.1	NM_103098;F14M2_9|AT1G33790|F14M2.9	EF-hands number:1	TAIR GO	68408.t03721 jacalin lectin family similar to myrosinase binding protein homolog GI:2997767 from [Arabidopsis thaliana]; contains contains Pfam profile PF01419 jacalin-like lectin domain	68408.t03721 jacalin lectin family similar to myrosinase binding protein homolog GI:2997767 from [Arabidopsis thaliana]; contains contains Pfam profile PF01419 jacalin-like lectin domain	At1g33790	myrosinase binding protein, putative similar to myrosinase binding protein GB:BAA82151 GI:5360792 from [Arabidopsis thaliana]; supported by cDNA: gi_15809813_gb_AY054174.1_		---	---	---
6417	251317_at	At3g61490		1.4875	-0.0437153	0.958987		5.1739e-07	0.847804	3.98616e-06		Glycoside Hydrolase Family 28;Glycoside Hydrolase Gene Families;endomembrane system	Glycoside Hydrolase Family 28	AT3G61490.1	NP_191708.1 , CAB71079.1;NM_116014;F2A19.90|AT3G61490	putative protein	http://afmb.cnrs-mrs.fr/CAZY/acc.html;TAIR GO	68410.t06250 polygalacturonase, putative polygalacturonase - Zea mays, EMBL:ZMPGAL3	68410.t06250 polygalacturonase, putative polygalacturonase - Zea mays, EMBL:ZMPGAL3	At3g61490	putative protein polygalacturonase - Zea mays, EMBL:ZMPGAL3		0005975 // carbohydrate metabolic process // --- /// 0005975 // carbohydrate metabolic process // inferred from electronic annotation	0012505 // endomembrane system // inferred from electronic annotation	0004650 // polygalacturonase activity // --- /// 0004650 // polygalacturonase activity // inferred from electronic annotation
12018	256918_s_at	At3g18960		0.390848	0.952265	0.957672		0.0181231	3.79114e-05	3.23571e-06		B3 transcription factor family	0	0	0	transcriptional factor B3 family	MGH(TIGR name search)	68410.t02118 transcriptional factor B3 family contains Pfam profile PF02362: B3 DNA binding domain	68410.t02118 transcriptional factor B3 family contains Pfam profile PF02362: B3 DNA binding domain	At3g18960	hypothetical protein similar to hypothetical protein GB:AAC72857 from [Arabidopsis thaliana]		0006355 // regulation of transcription, DNA-dependent // --- /// 0006355 // regulation of transcription, DNA-dependent // inferred from electronic annotation	0005739 // mitochondrion // inferred from electronic annotation	0003677 // DNA binding // --- /// 0003677 // DNA binding // inferred from electronic annotation /// 0003700 // transcription factor activity // ---
1624	246524_at	At5g15860		1.37825	-0.0533823	0.955784		1.17294e-06	0.783554	3.8691e-06		Carbohydrate Esterase Family 10;Carbohydrate Esterase Gene Families;carboxylesterase activity	Carbohydrate Esterase Family 10	AT5G15860.1	NP_197090.1 , CAC01785.1, AAM14306.1, AAK76503.1;NM_121591;F14F8_240|AT5G15860|F14F8.240	Carboxylesterase-like protein	http://afmb.cnrs-mrs.fr/CAZY/acc.html;TAIR GO	68412.t01673 Carboxylesterase-related protein sterol esterase - Rattus norvegicus, EMBL:Z22803	68412.t01673 Carboxylesterase-related protein sterol esterase - Rattus norvegicus, EMBL:Z22803	At5g15860	Carboxylesterase-like protein sterol esterase - Rattus norvegicus, EMBL:Z22803		---	0016020 // membrane // inferred from direct assay	0004759 // serine esterase activity // inferred from electronic annotation /// 0010296 // prenylcysteine methylesterase activity // inferred from direct assay /// 0016787 // hydrolase activity // inferred from electronic annotation
5963	250863_at	At5g04750		1.0747	0.59419	0.955155		2.12713e-06	0.000727562	2.12657e-06		ATPase activity	0	AT5G04750.1	MUK11.3|AT5G04750	0	TAIR GO	68412.t00448 F1F0-ATPase inhibitor - like protein F1F0-ATPase inhibitor protein, OsIF1-1, Oryza sativa, EMBL:AB029059	68412.t00448 F1F0-ATPase inhibitor - like protein F1F0-ATPase inhibitor protein, OsIF1-1, Oryza sativa, EMBL:AB029059	At5g04750	F1F0-ATPase inhibitor - like protein F1F0-ATPase inhibitor protein, OsIF1-1, Oryza sativa, EMBL:AB029059; supported by full-length cDNA: Ceres: 98771.		---	0005739 // mitochondrion // inferred from electronic annotation	0042030 // ATPase inhibitor activity // ---
21225	266125_at	At2g45050		0.121597	1.02513	0.954601		0.364626	0.00017029	5.70413e-06		C2C2(Zn) GATA transcription factor family;nucleus	0	GATA-2;AT2G45050.1	NP_182031;T14P1.14|AT2G45050	GATA zinc finger protein	MGH(literature),Ohio-AtTFDB,TAIR(Mendel);TAIR GO	68409.t04989 GATA zinc finger protein	68409.t04989 GATA zinc finger protein	At2g45050	putative GATA-type zinc finger transcription factor		0006350 // transcription // inferred from electronic annotation /// 0006355 // regulation of transcription, DNA-dependent // inferred from electronic annotation	0005634 // nucleus // inferred from electronic annotation	0003677 // DNA binding // inferred from electronic annotation /// 0003700 // transcription factor activity // inferred from sequence or structural similarity /// 0003700 // transcription factor activity // --- /// 0003700 // transcription factor activity // inferred from electronic annotation /// 0008270 // zinc ion binding // inferred from electronic annotation /// 0043565 // sequence-specific D…
9744	254644_at	At4g18510		0.211436	0.0314713	0.953508		0.178629	0.88881	3.49722e-05		protein binding activity	0	CLE2	AT4G18510|CLAVATA3/ESR-RELATED	CLAVATA3/ESR-RELATED	TAIR GO	68411.t02470 CLE2, putative CLAVATA3/ESR-Related-2 (CLE2)	68411.t02470 CLE2, putative CLAVATA3/ESR-Related-2 (CLE2)	At4g18510	CLE2, putative CLAVATA3/ESR-Related-2 (CLE2)		0007165 // signal transduction // ---	0048046 // apoplast // ---	0005102 // receptor binding // --- /// 0005515 // protein binding // inferred from sequence or structural similarity
19798	264698_at	At1g70200		0.111013	1.90167	0.949132		0.771566	9.00819e-06	0.000135242		chloroplast	0	AT1G70200.1	AT1G70200|F20P5.8|F20P5_8	0	TAIR GO	68408.t07291 RRM-containing protein contains INTERPRO:IPR000504 RNA-binding region RNP-1 (RNA recognition motif) domain	68408.t07291 RRM-containing protein contains INTERPRO:IPR000504 RNA-binding region RNP-1 (RNA recognition motif) domain	At1g70200	unknown protein		---	0009507 // chloroplast // inferred from electronic annotation	0003676 // nucleic acid binding // --- /// 0003676 // nucleic acid binding // inferred from electronic annotation
12465	257365_x_at	At2g26020		0.96721	-0.219678	0.947319		0.001205	0.303445	1.59999e-05										At2g26020	putative antifungal protein		0006805 // xenobiotic metabolic process // inferred from electronic annotation /// 0006952 // defense response // --- /// 0006952 // defense response // inferred from electronic annotation /// 0050832 // defense response to fungus // inferred from electronic annotation	0005618 // cell wall // ---	---
17194	262094_at	At1g56110		0.352459	1.72307	0.94726		0.0463581	7.47653e-07	4.09728e-06		putative DNA-binding protein;DNA binding activity	0	AT1G56110.1	AT1G56110|T6H22_10|T6H22.10	DNA binding activity	TAIR GO	68408.t05812 nucleolar protein Nop56, putative similar to XNop56 protein [Xenopus laevis] GI:14799394; contains Pfam profile PF01798: Putative snoRNA binding domain	68408.t05812 nucleolar protein Nop56, putative similar to XNop56 protein [Xenopus laevis] GI:14799394; contains Pfam profile PF01798: Putative snoRNA binding domain	At1g56110	SAR DNA binding protein, putative similar to SAR DNA binding protein GB:BAA31260 GI:3288883 from [Oryza sativa];supported by full-length cDNA: Ceres:31447.		---	0005730 // nucleolus // inferred from direct assay	---
13233	258133_at	At3g24500		1.61252	0.356868	0.946892		3.21754e-08	0.0631085	1.30808e-05		putative transcription regulator;ethylene signaling;DNA binding activity	0	ethylene-responsive transcriptional coactivator, putative;AT3G24500.1	AT3G24500|MOB24.13	ethylene-responsive transcriptional coactivator -related similar to GB:AAD46402 from [Lycopersicon esculentum] (Plant J. 18 (6), 589-600 (1999))	TIGR name search;TAIR GO	68410.t02745 ethylene-responsive transcriptional coactivator -related similar to GB:AAD46402 from [Lycopersicon esculentum] (Plant J. 18 (6), 589-600 (1999))	68410.t02745 ethylene-responsive transcriptional coactivator -related similar to GB:AAD46402 from [Lycopersicon esculentum] (Plant J. 18 (6), 589-600 (1999))	At3g24500	ethylene-responsive transcriptional coactivator, putative similar to GB:AAD46402 from [Lycopersicon esculentum] (Plant J. 18 (6), 589-600 (1999));supported by full-length cDNA: Ceres:158734.		0006350 // transcription // RCA /// 0009408 // response to heat // inferred from expression pattern /// 0009414 // response to water deprivation // inferred from expression pattern /// 0009723 // response to ethylene stimulus // RCA /// 0009737 // response to abscisic acid stimulus // inferred from expression pattern /// 0009873 // ethylene mediated signaling pathway // traceable author statement…	0005730 // nucleolus // inferred from direct assay	0003677 // DNA binding // RCA /// 0003700 // transcription factor activity // traceable author statement /// 0003713 // transcription coactivator activity // inferred from genetic interaction /// 0043565 // sequence-specific DNA binding // inferred from electronic annotation
18331	263231_at	At1g05680		0.652855	0.441018	0.946391		0.000259462	0.0227764	1.88066e-05		Glycosyl transferases;Glycosyltransferase Family 1;Glycosyltransferase Gene Families;glycosyltransferase	GT family 1;Glycosyltransferase- Family 1	AT1G05680.1	NP_172059.1 , AAD30627.1;NM_100448;AT1G05680|F3F20_13|F3F20.13	putative indole-3-acetate beta-glucosyltransferase	http://cellwall.genomics.purdue.edu/families/index.html;http://afmb.cnrs-mrs.fr/CAZY/acc.html;TAIR GO	68408.t00525 glycosyltransferase family contains Pfam profile: PF00201 UDP-glucoronosyl and UDP-glucosyl transferase	68408.t00525 glycosyltransferase family contains Pfam profile: PF00201 UDP-glucoronosyl and UDP-glucosyl transferase	At1g05680	putative indole-3-acetate beta-glucosyltransferase similar to indole-3-acetate beta-glucosyltransferase GB:AAD32293		0008152 // metabolic process // inferred from electronic annotation	---	0008194 // UDP-glycosyltransferase activity // --- /// 0016740 // transferase activity // inferred from electronic annotation /// 0016757 // transferase activity, transferring glycosyl groups // inferred from sequence or structural similarity /// 0016757 // transferase activity, transferring glycosyl groups // inferred from electronic annotation /// 0016758 // transferase activity, transferring h…
10907	255807_at	At4g10270		-0.173344	-0.137003	0.946185		0.407381	0.505754	8.39595e-05		chloroplast	0	AT4G10270.1	T9A4.6|AT4G10270	0	TAIR GO	68411.t01508 probable wound-induced protein wound-induced protein, Lycopersicon esculentum, PIR2:S19773	68411.t01508 probable wound-induced protein wound-induced protein, Lycopersicon esculentum, PIR2:S19773	At4g10270	probable wound-induced protein wound-induced protein, Lycopersicon esculentum, PIR2:S19773;supported by full-length cDNA: Ceres:1831.		0009611 // response to wounding // ---	0009507 // chloroplast // inferred from electronic annotation	---
20148	265048_at	At1g52050		-0.351619	0.51577	0.945554		0.0133478	0.00349286	2.34793e-06		JA	0	0	0	jacalin lectin family	68408.t05312 jacalin lectin family similar to myrosinase-binding protein homolog [Arabidopsis thaliana] GI:2997767; contains Pfam profile PF01419 jacalin-like lectin domain	0	0	At1g52050	jasmonate inducible protein, putative similar to jasmonate inducible protein GI:9279642 from [Arabidopsis thaliana]		---	0012505 // endomembrane system // inferred from electronic annotation	---
12070	256970_at	At3g21090		1.39418	0.119478	0.944738		4.29686e-06	0.583016	7.19655e-06		ABC(ATP-Binding Cassette);ABC Superfamily;ABC transporters;ATP-binding cassette (ABC) transporter activity	WBC subfamily;Putative ABC transporter	WBC15;ATWBC15;ATWBC22;AT3G21090.1	At3g21090,68173.m02052,MSA6_13;NM_113003;MSA6.21|AT3G21090	WBC15 white-brown complex homolog;ABC transporter, putative	http://plantst.sdsc.edu/;TAIR GO	68410.t02358 ABC transporter family protein similar to ATP-binding cassette, sub-family G (WHITE), member 2 GB:NP_036050 from [Mus musculus]	68410.t02358 ABC transporter family protein similar to ATP-binding cassette, sub-family G (WHITE), member 2 GB:NP_036050 from [Mus musculus]	At3g21090	ABC transporter, putative similar to ATP-binding cassette, sub-family G (WHITE), member 2 GB:NP_036050 from [Mus musculus]		0006810 // transport // inferred from electronic annotation	0016020 // membrane // inferred from electronic annotation /// 0016021 // integral to membrane // inferred from electronic annotation	0000166 // nucleotide binding // inferred from electronic annotation /// 0005524 // ATP binding // inferred from electronic annotation /// 0016887 // ATPase activity // inferred from electronic annotation /// 0017111 // nucleoside-triphosphatase activity // inferred from electronic annotation /// 0042626 // ATPase activity, coupled to transmembrane movement of substances // inferred from sequence…
2640	247540_at	At5g61590		-0.061376	0.423303	0.93878		0.82358	0.00491635	5.94749e-06		AP2/EREBP, APETALA2/Ethylene-responsive element binding protein family;ethylene signaling;transcription factor activity	0	ethylene responsive element binding protein, putative;AT5G61590.1	K11J9.4|AT5G61590|K11J9_4	ethylene responsive element binding factor - like	Ohio-AtTFDB,TAIR(Mendel);TAIR GO	68412.t06876 ethylene responsive element binding factor, putative ethylene responsive element binding factor 5, Arabidopsis thaliana, SWISSPROT:ERF5_ARATH	68412.t06876 ethylene responsive element binding factor, putative ethylene responsive element binding factor 5, Arabidopsis thaliana, SWISSPROT:ERF5_ARATH	At5g61590	ethylene responsive element binding factor - like ethylene responsive element binding factor 5, Arabidopsis thaliana, SWISSPROT:ERF5_ARATH;supported by full-length cDNA: Ceres:19893.		0006355 // regulation of transcription, DNA-dependent // --- /// 0006355 // regulation of transcription, DNA-dependent // inferred from electronic annotation	0005634 // nucleus // --- /// 0005634 // nucleus // inferred from electronic annotation	0003677 // DNA binding // --- /// 0003700 // transcription factor activity // inferred from sequence or structural similarity /// 0003700 // transcription factor activity // --- /// 0003700 // transcription factor activity // traceable author statement /// 0003700 // transcription factor activity // inferred from electronic annotation
16032	260932_s_at	At1g02530		0.478726	0.198582	0.934475		0.0525744	0.223277	0.000276097		ABC(ATP-Binding Cassette);ABC Superfamily;ABC transporters;ATP-binding cassette (ABC) transporter activity	MDR subfamily;P-glycoprotein-2	MDR16;ATMDR16;AT1G02530.1	At1g02530,68170.m00167,T14P4_18;NM_100134;T14P4_14|AT1G02530|T14P4.14	MDR16 multidrug restistance transporter;hypothetical protein	http://plantst.sdsc.edu/;TAIR GO	68408.t00181 multidrug resistance P-glycoprotein, putative similar to multidrug-resistant protein CjMDR1 GI:14715462 from [Coptis japonica]	68408.t00181 multidrug resistance P-glycoprotein, putative similar to multidrug-resistant protein CjMDR1 GI:14715462 from [Coptis japonica]	At1g02530	hypothetical protein contains similarity to multidrug resistance protein 3 GB:P23174 from [Cricetulus griseus]		0006810 // transport // inferred from electronic annotation	0016020 // membrane // inferred from electronic annotation /// 0016021 // integral to membrane // inferred from electronic annotation	0000166 // nucleotide binding // inferred from electronic annotation /// 0005524 // ATP binding // inferred from electronic annotation /// 0016887 // ATPase activity // inferred from electronic annotation /// 0017111 // nucleoside-triphosphatase activity // inferred from electronic annotation /// 0042626 // ATPase activity, coupled to transmembrane movement of substances // inferred from sequence…
18990	263890_at	At2g37030		-2.05013	1.5838	0.934009		5.23922e-07	5.38189e-05	9.59336e-05		SAUR	0	SAUR46	68409.t04054 auxin-induced (indole-3-acetic acid induced) protein family similar to auxin-induced protein TGSAUR22 (GI:10185820) [Tulipa gesneriana]	putative auxin-induced protein	0	0	0	At2g37030	putative auxin-induced protein		0009733 // response to auxin stimulus // ---	---	---
11533	256433_at	At3g10980		0.629905	-0.363432	0.928684		0.00122281	0.0236137	7.77275e-05		aging	0	SAG20	AT3G10980	0	TAIR GO	68410.t01164 expressed protein	68410.t01164 expressed protein	At3g10980	unknown protein		---	---	---
16635	261535_at	At1g01725		0.0506193	0.186849	0.926913		0.736969	0.168939	1.36773e-05		endomembrane system	0	AT1G01725.1	AT1G01725	0	TAIR GO	68408.t00080 expressed protein	68408.t00080 expressed protein	At1g01725	Expressed protein ; supported by full-length cDNA: Ceres: 5811.		---	0012505 // endomembrane system // inferred from electronic annotation	---
8822	253722_at	At4g29190		1.03382	0.114368	0.926514		7.65583e-06	0.476714	6.47171e-06		C3H zinc finger family;transcription factor activity	0	AT4G29190.1	F17A13.10|AT4G29190|F17A13_10	0	TAIR(Mendel);TAIR GO	68411.t03748 expressed protein zinc finger transcription factor - Arabidopsis thaliana,PID:g2961542	68411.t03748 expressed protein zinc finger transcription factor - Arabidopsis thaliana,PID:g2961542	At4g29190	putative protein zinc finger transcription factor - Arabidopsis thaliana,PID:g2961542;supported by full-length cDNA: Ceres:16432.		0045449 // regulation of transcription // traceable author statement	---	0003676 // nucleic acid binding // inferred from electronic annotation /// 0003700 // transcription factor activity // inferred from sequence or structural similarity /// 0008270 // zinc ion binding // inferred from electronic annotation
22557	267457_at	At2g33790		-0.151724	1.24931	0.926324		0.375731	8.09792e-06	1.21835e-05		endomembrane system	0	AT2G33790.1	T1B8_9|AT2G33790|T1B8.9	0	TAIR GO	68409.t03695 proline-rich protein -related	68409.t03695 proline-rich protein -related	At2g33790	putative proline-rich protein		---	0012505 // endomembrane system // inferred from electronic annotation	---
5198	250098_at	At5g17350		-0.161311	0.153685	0.925181		0.392675	0.366958	0.000170125										At5g17350	putative protein ;supported by full-length cDNA: Ceres:1198.		---	---	---
15841	260741_at	At1g15045		0.548325	-0.322085	0.922215		0.0016799	0.0607216	5.13586e-05										At1g15045	hypothetical protein contains Pfam profile: PF00117 Glutamine amidotransferase class-I		0006541 // glutamine metabolic process // inferred from electronic annotation	---	0003824 // catalytic activity // inferred from electronic annotation /// 0016787 // hydrolase activity // inferred from electronic annotation
5096	249996_at	At5g18600		-1.85244	1.51899	0.921079		3.22804e-08	3.98616e-06	9.5297e-06		glutaredoxin	0	AT5G18600.1	T28N17.80|AT5G18600|T28N17_80	0	TAIR GO	68412.t01975 glutaredoxin protein family contains glutaredoxin domain, INTERPRO:IPR002109	68412.t01975 glutaredoxin protein family contains glutaredoxin domain, INTERPRO:IPR002109	At5g18600	glutaredoxin -like protein glutaredoxin, castor bean, PIR:S54825;supported by full-length cDNA: Ceres:92720.		0006118 // electron transport // --- /// 0006118 // electron transport // inferred from electronic annotation /// 0006810 // transport // inferred from electronic annotation /// 0045454 // cell redox homeostasis // inferred from electronic annotation	---	0008794 // arsenate reductase (glutaredoxin) activity // --- /// 0009055 // electron carrier activity // inferred from electronic annotation /// 0015035 // protein disulfide oxidoreductase activity // inferred from electronic annotation /// 0030508 // thiol-disulfide exchange intermediate activity // ---
21856	266756_at	At2g46950		1.23875	-0.0515072	0.918057		1.37597e-06	0.740011	4.46921e-06		Cytochrome P450;cytochrome P450 activity	CYP709B	CYP709B2	NM_130263;AT2G46950	putative cytochrome P450	TAIR GO	68409.t05213 cytochrome P450 family similar to cytochrome P450 72A1 (SP:Q05047) [Catharanthus roseus]; contains Pfam profile: PF00067: Cytochrome P450	68409.t05213 cytochrome P450 family similar to cytochrome P450 72A1 (SP:Q05047) [Catharanthus roseus]; contains Pfam profile: PF00067: Cytochrome P450	At2g46950	putative cytochrome P450		0006118 // electron transport // inferred from electronic annotation	0012505 // endomembrane system // inferred from electronic annotation /// 0016020 // membrane // inferred from electronic annotation	0004497 // monooxygenase activity // inferred from electronic annotation /// 0005506 // iron ion binding // inferred from electronic annotation /// 0016491 // oxidoreductase activity // inferred from electronic annotation /// 0019825 // oxygen binding // RCA /// 0020037 // heme binding // inferred from electronic annotation /// 0046872 // metal ion binding // inferred from electronic annotation
12923	257823_at	At3g25190		-0.00355707	0.564029	0.91708		0.989224	0.00358552	2.3339e-06		Nodulin-like protein family	0	0	NM_113425	integral membrane protein	68410.t02816 integral membrane protein -related contains Pfam profile: PF01988 integral membrane protein; similar to nodulin-21 GB:CAA34506 [Glycine max]	unknown protein	unknown protein	At3g25190	integral membrane protein, putative contains Pfam profile: PF01988 integral membrane protein; similar to nodulin-21 GB:CAA34506 [Glycine max]; supported by cDNA: gi_14030610_gb_AF375396.1_AF375396		---	---	---
18307	263207_at	At1g10550		0.805729	-0.1768	0.917061		0.000582818	0.333658	0.000159428		Assembly, Architecture, and Growth;Glycoside Hydrolase Family 16;Glycoside Hydrolase Gene Families;endomembrane system	Growth modifying proteins;Glycoside Hydrolase Family 16	XTH33;AT1G10550.1	NP_172525.1 , AAM63851.1, AAD39577.1;NM_100930;T10O24.17|T10O24_17|AT1G10550	putative endoxyloglucan transferase	http://cellwall.genomics.purdue.edu/families/index.html;http://afmb.cnrs-mrs.fr/CAZY/acc.html;TAIR GO	68408.t01053 xyloglucan endotransglycosylase, putative similar to endoxyloglucan transferase related protein EXGT-A3 GI:2154609 from [Arabidopsis thaliana]	68408.t01053 xyloglucan endotransglycosylase, putative similar to endoxyloglucan transferase related protein EXGT-A3 GI:2154609 from [Arabidopsis thaliana]	At1g10550	putative endoxyloglucan transferase similar to xyloglucan endotransglycosylase-related protein XTR4 (pir|IS71223);supported by full-length cDNA: Ceres:27813.		0005975 // carbohydrate metabolic process // inferred from electronic annotation /// 0006073 // glucan metabolic process // inferred from electronic annotation /// 0008152 // metabolic process // inferred from electronic annotation	0005618 // cell wall // inferred from electronic annotation /// 0048046 // apoplast // inferred from electronic annotation	0004553 // hydrolase activity, hydrolyzing O-glycosyl compounds // inferred from electronic annotation /// 0016740 // transferase activity // inferred from electronic annotation /// 0016762 // xyloglucan:xyloglucosyl transferase activity // inferred from electronic annotation /// 0016787 // hydrolase activity // inferred from electronic annotation /// 0016798 // hydrolase activity, acting on glyc…
21618	266518_at	At2g35170		0.587933	0.415319	0.916614		0.00619388	0.0152797	6.29109e-05										At2g35170	hypothetical protein predicted by genscan and genefinder; supported by cDNA: gi_16604413_gb_AY058105.1_		---	---	---
13686	258586_s_at	At3g04320		-1.09978	1.43935	0.915395		0.000100584	2.41178e-05	2.3712e-05		trypsin activity	0	AT3G04320.1	T6K12_6|AT3G04320|T6K12.6	0	TAIR GO	68410.t00408 trypsin inhibitor -related similar to trypsin inhibitor:ISOTYPE=a GB:737210; contains Pfam profile: PF00197 trypsin and protease inhibitors	68410.t00408 trypsin inhibitor -related similar to trypsin inhibitor:ISOTYPE=a GB:737210; contains Pfam profile: PF00197 trypsin and protease inhibitors	At3g04320	putative trypsin inhibitor similar to trypsin inhibitor:ISOTYPE=a GB:737210; contains Pfam profile: PF00197 trypsin and protease inhibitors		---	0012505 // endomembrane system // inferred from electronic annotation	0004866 // endopeptidase inhibitor activity // --- /// 0004866 // endopeptidase inhibitor activity // inferred from electronic annotation
15079	259979_at	At1g76600		-0.129005	-0.0713989	0.91522		0.476453	0.684579	1.1052e-05										At1g76600	unknown protein ;supported by full-length cDNA: Ceres:29624.		---	0005634 // nucleus // inferred from direct assay /// 0005730 // nucleolus // inferred from direct assay	---
8974	253874_at	At4g27450		0.687806	-0.303865	0.912543		0.000123533	0.0370694	1.63696e-05										At4g27450	putative protein stem-specific protein - Nicotiana tabacum,PID:g20037;supported by full-length cDNA: Ceres:35207.		---	---	---
15657	260557_at	At2g43610		0.0919981	0.577527	0.906105		0.50338	0.00353149	2.98886e-05		Carbohydrate-Binding Module Family 18;Glycoside Hydrolase Gene Families;endomembrane system	Glycoside Hydrolase Family 19	AT2G43610.1	AAM48043.1 , AAL62349.1, AAB64045.1, AAM48043.1 , AAL62349.1, AAB64045.1;NM_129923;AT2G43610|F18O19.28	putative endochitinase	http://afmb.cnrs-mrs.fr/CAZY/acc.html;TAIR GO	68409.t04827 glycosyl hydrolase family 19 (chitinase) similar to chitinase GI:17799 from [Brassica napus]	68409.t04827 glycosyl hydrolase family 19 (chitinase) similar to chitinase GI:17799 from [Brassica napus]	At2g43610	putative endochitinase		0006032 // chitin catabolic process // inferred from electronic annotation /// 0016998 // cell wall catabolic process // inferred from electronic annotation	0012505 // endomembrane system // inferred from electronic annotation	0004568 // chitinase activity // inferred from electronic annotation /// 0008061 // chitin binding // inferred from electronic annotation
8024	252924_at	At4g39070		0.92574	0.223374	0.90462		3.97811e-05	0.209118	0.000252895		C2C2(Zn) CO-like, Constans-like zinc finger family;intracellular	0	AT4G39070.1	AT4G39070|F19H22.170|F19H22_170	68411.m05034 CONSTANS B-box zinc finger family protein salt-tolerance protein - Arabidopsis thaliana, PID:e224078,CONSTANS B-box zinc finger family protein	MGH(blast),Ohio-AtTFDB,TAIR(Mendel);TAIR GO	68411.t04947 CONSTANS B-box zinc finger family protein salt-tolerance protein - Arabidopsis thaliana, PID:e224078	68411.t04947 CONSTANS B-box zinc finger family protein salt-tolerance protein - Arabidopsis thaliana, PID:e224078	At4g39070	putative zinc finger protein salt-tolerance protein - Arabidopsis thaliana, PID:e224078		0045449 // regulation of transcription // traceable author statement	0005622 // intracellular // inferred from electronic annotation	0003677 // DNA binding // inferred from electronic annotation /// 0003700 // transcription factor activity // inferred from sequence or structural similarity /// 0008270 // zinc ion binding // --- /// 0008270 // zinc ion binding // inferred from electronic annotation
8385	253285_at	At4g34250		1.3469	0.491504	0.903731		4.78759e-07	0.0047872	2.46194e-06		Acyl Lipid Metabolism;Strong similarity to beta-keto-Coa synthase family;endomembrane system	Ketoacyl-CoA Synthase	AT4G34250.1	NM_119589;F10M10_20|AT4G34250|F10M10.20	fatty acid elongase-like protein;fatty acid elongase - like protein	http://www.plantbiology.msu.edu/lipids/genesurvey/master_table.htm;TAIR GO	68411.t04354 fatty acid elongase 1 (FAE1), putative similar to fatty acid elongase 1 (Fae1), Arabidopsis thaliana, U29142 [GI:881615]	68411.t04354 fatty acid elongase 1 (FAE1), putative similar to fatty acid elongase 1 (Fae1), Arabidopsis thaliana, U29142 [GI:881615]	At4g34250	fatty acid elongase - like protein fatty acid elongase 1(Fae1), Arabidopsis thaliana, U29142		0000038 // very-long-chain fatty acid metabolic process // inferred from mutant phenotype /// 0030497 // fatty acid elongation // inferred from mutant phenotype	0012505 // endomembrane system // inferred from electronic annotation /// 0016020 // membrane // inferred from electronic annotation /// 0016021 // integral to membrane // inferred from electronic annotation	0008415 // acyltransferase activity // --- /// 0008415 // acyltransferase activity // inferred from electronic annotation /// 0016740 // transferase activity // inferred from electronic annotation
2380	247280_at	At5g64260		1.45239	0.149319	0.902911		1.82147e-06	0.370882	9.11731e-06		endomembrane system	0	AT5G64260.1	MSJ1_10|AT5G64260	0	TAIR GO	68412.t07182 phi-1-related protein	68412.t07182 phi-1-related protein	At5g64260	phi-1-like protein ;supported by full-length cDNA: Ceres:37357.		---	0009505 // cellulose and pectin-containing cell wall // inferred from direct assay	---
15072	259972_at	At1g76420		0.128757	0.42595	0.901608		0.338405	0.0102624	2.63113e-05		NAC domain transcription factor family;transcription factor activity	0	CUC3;AT1G76420.1	AT1G76420|F15M4.8	CUP-SHAPED COTYLEDON 3,unknown protein	MGH(literature),Ohio-AtTFDB,TAIR(Mendel);TAIR GO	68408.t08025 No apical meristem (NAM) protein family N-term similar to N-term of NAM GB:CAA63101 [Petunia x hybrida] (apical meristem formation), CUC2 GB:BAA19529 [Arabidopsis thaliana], GRAB2 protein GB:CAA09372 [Triticum sp.]	68408.t08025 No apical meristem (NAM) protein family N-term similar to N-term of NAM GB:CAA63101 [Petunia x hybrida] (apical meristem formation), CUC2 GB:BAA19529 [Arabidopsis thaliana], GRAB2 protein GB:CAA09372 [Triticum sp.]	At1g76420	unknown protein N-term similar to N-term of NAM GB:CAA63101 [Petunia x hybrida] (apical meristem formation), CUC2 GB:BAA19529 [Arabidopsis thaliana], GRAB2 protein GB:CAA09372 [Triticum sp.]		0010014 // meristem initiation // traceable author statement /// 0010199 // organ boundary specification between lateral organs and the meristem // inferred from genetic interaction /// 0045449 // regulation of transcription // inferred from electronic annotation	---	0003677 // DNA binding // inferred from electronic annotation /// 0003700 // transcription factor activity // inferred from sequence or structural similarity
4278	249178_at	At5g42890		1.05599	0.571304	0.899068		2.1239e-05	0.00170054	3.81334e-06		sterol carrier activity	0	AT5G42890.1	MBD2_8|AT5G42890|MBD2.8	0	TAIR GO	68412.t04644 expressed protein similar to unknown protein (pir||T28068)	68412.t04644 expressed protein similar to unknown protein (pir||T28068)	At5g42890	putative protein similar to unknown protein (pir||T28068); supported by full-length cDNA: Ceres: 39514.		0008152 // metabolic process // inferred from electronic annotation	---	0005498 // sterol carrier activity // --- /// 0005498 // sterol carrier activity // inferred from electronic annotation /// 0016491 // oxidoreductase activity // inferred from electronic annotation
18474	263374_at	At2g20560		1.70791	0.181749	0.897076		1.80352e-06	0.361817	5.34697e-05		chaperone activity	0	AT2G20560.1	T13C7.15|AT2G20560|T13C7_15	0	TAIR GO	68409.t02166 heat shock protein, putative SP|Q9UDY4 DnaJ homolog subfamily B member 4 (Heat shock 40 kDa protein 1 homolog) {Homo sapiens}; contains Pfam profile PF00226: DnaJ domain	68409.t02166 heat shock protein, putative SP|Q9UDY4 DnaJ homolog subfamily B member 4 (Heat shock 40 kDa protein 1 homolog) {Homo sapiens}; contains Pfam profile PF00226: DnaJ domain	At2g20560	putative heat shock protein ;supported by full-length cDNA: Ceres:25528.		0006457 // protein folding // --- /// 0006457 // protein folding // inferred from electronic annotation	---	0031072 // heat shock protein binding // inferred from electronic annotation /// 0051082 // unfolded protein binding // inferred from electronic annotation
2272	247172_at	At5g65550		1.09728	-0.0851387	0.894928		5.24198e-05	0.641538	1.44945e-05		Glycosyl transferases;Glycosyltransferase Family 1;glycosyltransferase	GT family 1	AT5G65550.1	NP_201358.1 , BAC43110.1, BAA98174.1;AT5G65550|K21L13.6|K21L13_6	0	http://cellwall.genomics.purdue.edu/families/index.html;http://afmb.cnrs-mrs.fr/CAZY/acc.html;TAIR GO	68412.t07336 UDP-glycosyltransferase family similar to flavonol 3-O-glucosyltransferase (anthocyanin rhamnosyl transferase) from Petunia hybrida [SP|Q43716]	68412.t07336 UDP-glycosyltransferase family similar to flavonol 3-O-glucosyltransferase (anthocyanin rhamnosyl transferase) from Petunia hybrida [SP|Q43716]	At5g65550	anthocyanidin-3-glucoside rhamnosyltransferase		0008152 // metabolic process // inferred from electronic annotation	0012505 // endomembrane system // inferred from electronic annotation	0016740 // transferase activity // inferred from electronic annotation /// 0016757 // transferase activity, transferring glycosyl groups // inferred from sequence or structural similarity /// 0016757 // transferase activity, transferring glycosyl groups // inferred from electronic annotation /// 0016758 // transferase activity, transferring hexosyl groups // inferred from electronic annotation
15235	260135_at	At1g66400		0.016955	-0.093491	0.894661		0.933891	0.520426	0.000123092		EF-hand containing proteins:Group IV;calcium ion binding activity	0	AT1G66400.1	NM_105311;T27F4.15|T27F4_15|AT1G66400	EF-hands number:4	TAIR GO	68408.t06809 calmodulin-related protein, putative similar to calmodulin-related protein 2, touch-induced from SP:P25070 [Arabidopsis thaliana]; contains Pfam profile: PF00036 EF hand (4 copies)	68408.t06809 calmodulin-related protein, putative similar to calmodulin-related protein 2, touch-induced from SP:P25070 [Arabidopsis thaliana]; contains Pfam profile: PF00036 EF hand (4 copies)	At1g66400	calmodulin-related protein similar to GB:P25070 from [Arabidopsis thaliana], contains Pfam profile: PF00036 EF hand (4 copies);supported by full-length cDNA: Ceres:95959.		0001539 // ciliary or flagellar motility // inferred from electronic annotation	0009288 // flagellin-based flagellum // inferred from electronic annotation	0005509 // calcium ion binding // --- /// 0005509 // calcium ion binding // inferred from electronic annotation
16177	261077_at	At1g07430		1.6771	-0.0679163	0.894138		1.54207e-07	0.767915	0.000235622		PP2C (Protein Phosphatase 2C) Phosphatases;protein amino acid dephosphorylation	0	AT1G07430.1	F22G5_22|AT1G07430|F22G5.22	putative protein phosphatase 2C	http://plantsp.sdsc.edu/plantsp/html/families.html;TAIR GO	68408.t00705 protein phosphatase 2C (PP2C), putative similar to GB:CAB90633 from [Fagus sylvatica]	68408.t00705 protein phosphatase 2C (PP2C), putative similar to GB:CAB90633 from [Fagus sylvatica]	At1g07430	protein phosphatase 2C, putative similar to GB:CAB90633 from [Fagus sylvatica];supported by full-length cDNA: Ceres:118185.		0006470 // protein amino acid dephosphorylation // inferred from electronic annotation	0008287 // protein serine/threonine phosphatase complex // inferred from electronic annotation	0003824 // catalytic activity // inferred from electronic annotation /// 0004722 // protein serine/threonine phosphatase activity // inferred from electronic annotation /// 0015071 // protein phosphatase type 2C activity // --- /// 0015071 // protein phosphatase type 2C activity // inferred from electronic annotation
16495	261395_at	At1g79700		-0.497495	0.71016	0.891125		0.0313275	0.0015214	4.4063e-05		AP2/EREBP, APETALA2/Ethylene-responsive element binding protein family;transcription factor activity	0	AC010793;AT1G79700.1	F20B17.12|F20B17_12|AT1G79700	F20B17.12()	MGH(blast),TAIR(Mendel);TAIR GO	68408.t08384 ovule development protein, putative similar to ovule development protein AINTEGUMENTA (GI:1209099) [Arabidopsis thaliana]	68408.t08384 ovule development protein, putative similar to ovule development protein AINTEGUMENTA (GI:1209099) [Arabidopsis thaliana]	At1g79700	unknown protein similar to putative AP2 domain transcription factor GI:2887500 from [Arabidopsis thaliana]		0006355 // regulation of transcription, DNA-dependent // --- /// 0006355 // regulation of transcription, DNA-dependent // inferred from electronic annotation /// 0009887 // organ morphogenesis // inferred from sequence or structural similarity	0005634 // nucleus // --- /// 0005634 // nucleus // inferred from electronic annotation	0003677 // DNA binding // inferred from sequence or structural similarity /// 0003700 // transcription factor activity // inferred from sequence or structural similarity /// 0003700 // transcription factor activity // inferred from electronic annotation
6970	251870_at	At3g54510		1.0878	0.176966	0.888145		4.11833e-06	0.388343	6.92503e-06		endomembrane system	0	AT3G54510.1	AT3G54510|T14E10.80	0	TAIR GO	68410.t05485 ERD4 protein-related low similarity to ERD4 protein (early-responsive to dehydration stress) [Arabidopsis thaliana] GI:15375406; contains Pfam profile PF02714: Domain of unknown function DUF221	68410.t05485 ERD4 protein-related low similarity to ERD4 protein (early-responsive to dehydration stress) [Arabidopsis thaliana] GI:15375406; contains Pfam profile PF02714: Domain of unknown function DUF221	At3g54510	putative protein Various predicted proteins, Arabidopsis thaliana		---	0012505 // endomembrane system // inferred from electronic annotation /// 0016020 // membrane // inferred from electronic annotation	---
11583	256483_at	At1g31410		0.187884	0.639853	0.882996		0.397668	0.00868247	0.000340206		chloroplast	0	AT1G31410.1	T8E3.6|AT1G31410|T8E3_6	0	TAIR GO	68408.t03425 expressed protein	68408.t03425 expressed protein	At1g31410	hypothetical protein		0006810 // transport // inferred from electronic annotation	0009507 // chloroplast // inferred from electronic annotation /// 0030288 // outer membrane-bounded periplasmic space // inferred from electronic annotation	0005215 // transporter activity // inferred from electronic annotation
1160	246060_at	At5g08420		0.644773	1.97238	0.882944		0.00142599	1.25765e-06	5.19007e-06										At5g08420	rev interacting protein mis3 - like rev interacting protein mis3, Schizosaccharomyces pombe, PIR:T39981;supported by full-length cDNA: Ceres:3036.		---	---	0003723 // RNA binding // inferred from electronic annotation
15260	260160_at	At1g79880		0.863741	0.761124	0.878969		3.50694e-05	0.000176676	9.34429e-05										At1g79880	putative RNA-binding protein contains Pfam profile: PF00076 RNA recognition motif. (aka RRM, RBD, or RNP domain); similar to putative protein GB:CAA18589 [Arabidopsis thaliana]		0006396 // RNA processing // inferred from electronic annotation /// 0006405 // RNA export from nucleus // inferred from electronic annotation	0005634 // nucleus // inferred from electronic annotation /// 0005737 // cytoplasm // inferred from electronic annotation /// 0030529 // ribonucleoprotein complex // inferred from electronic annotation	0000166 // nucleotide binding // inferred from electronic annotation /// 0003676 // nucleic acid binding // inferred from electronic annotation /// 0003723 // RNA binding // inferred from electronic annotation
19858	264758_at	At1g61340		0.70647	-0.0871414	0.876748		0.00173306	0.677	5.21213e-05		F-box (FBX);mitochondrion	C2	AT1G61340.1	T1F9.17|T1F9_17|AT1G61340	0	Jennifer M. Gagne et al. PNAS August 20, 2002 vol. 99 no. 17 11519–11524;TAIR GO	68408.t06238 F-box protein family contains Pfam PF00646: F-box domain; similar to late embryogenesis abundant protein GI:1350540 from [Picea glauca]	68408.t06238 F-box protein family contains Pfam PF00646: F-box domain; similar to late embryogenesis abundant protein GI:1350540 from [Picea glauca]	At1g61340	late embryogenesis abundant protein, putative similar to late embryogenesis abundant protein GI:1350540 from [Picea glauca]		---	0005739 // mitochondrion // inferred from electronic annotation	---
14526	259426_at	At1g01470		1.26626	-0.0844001	0.875253		1.88597e-06	0.60214	6.68413e-06										At1g01470	hypothetical protein contains similarity to 1-phosphatidylinositol-4-phosphate 5-kinase(AtPIP5K1) GI:3702691 from [Arabidopsis thaliana]		0009269 // response to desiccation // inferred from electronic annotation /// 0009611 // response to wounding // inferred from expression pattern /// 0009644 // response to high light intensity // inferred from expression pattern /// 0009793 // embryonic development ending in seed dormancy // RCA	---	---
1287	246187_at	At5g21020		0.611974	0.160136	0.871668		0.00192528	0.391795	0.00282792		mitochondrion	0	AT5G21020.1	AT5G21020|T10F18.50|T10F18_50	0	TAIR GO	68412.t02240 expressed protein	68412.t02240 expressed protein	At5g21020	putative protein		---	---	---
18939	263839_at	At2g36900		0.581892	0.232863	0.869381		0.0110345	0.0881941	0.000451921		Other SNAREs	Membrin Gene Family	MEMB11	NM_129246	putative cis-Golgi SNARE protein	68409.t04040 Golgi SNARE protein, putative	putative cis-Golgi SNARE protein	putative cis-Golgi SNARE protein	At2g36900	putative cis-Golgi SNARE protein ;supported by full-length cDNA: Ceres:2416.		0006810 // transport // inferred from electronic annotation /// 0006886 // intracellular protein transport // inferred from electronic annotation /// 0006944 // membrane fusion // RCA /// 0015031 // protein transport // inferred from electronic annotation /// 0016192 // vesicle-mediated transport // RCA	0000139 // Golgi membrane // RCA /// 0005789 // endoplasmic reticulum membrane // RCA /// 0016020 // membrane // inferred from electronic annotation /// 0016021 // integral to membrane // inferred from electronic annotation	0005485 // v-SNARE activity // RCA
11246	256146_at	At1g48760		0.314144	2.03505	0.86845		0.0589855	5.1447e-06	4.55949e-05										At1g48760	delta-adaptin, putative similar to delta-adaptin GI:2290770 from [Homo sapiens]; supported by cDNA: gi_15810216_gb_AY056123.1_		0006461 // protein complex assembly // inferred from electronic annotation /// 0006810 // transport // inferred from electronic annotation /// 0006886 // intracellular protein transport // inferred from electronic annotation /// 0015031 // protein transport // inferred from electronic annotation /// 0016192 // vesicle-mediated transport // inferred from electronic annotation	0005798 // Golgi-associated vesicle // inferred from electronic annotation	0005488 // binding // inferred from electronic annotation /// 0005515 // protein binding // inferred from electronic annotation /// 0030276 // clathrin binding // ---
2971	247871_at	At5g57530		-2.04118	1.56238	0.868028		3.15109e-06	1.34278e-06	7.62111e-06		Assembly, Architecture, and Growth;Glycoside Hydrolase Family 16;Glycoside Hydrolase Gene Families;endomembrane system	Growth modifying proteins;Glycoside Hydrolase Family 16	XTH12;AT5G57530.1	BAB08788.1 , AAM47333.1, AAL15256.1;NM_125134;AT5G57530|MUA2_10|MUA2.10	xyloglucan endotransglycosylase	http://cellwall.genomics.purdue.edu/families/index.html;http://afmb.cnrs-mrs.fr/CAZY/acc.html;TAIR GO	68412.t06403 xyloglucan endotransglycosylase, putative similar to xyloglucan endotransglycosylase XTR9 GI:4218963 from [Arabidopsis thaliana]	68412.t06403 xyloglucan endotransglycosylase, putative similar to xyloglucan endotransglycosylase XTR9 GI:4218963 from [Arabidopsis thaliana]	At5g57530	xyloglucan endotransglycosylase ; supported by cDNA: gi_16323042_gb_AY057625.1_		0005975 // carbohydrate metabolic process // inferred from electronic annotation /// 0006073 // glucan metabolic process // inferred from electronic annotation /// 0008152 // metabolic process // inferred from electronic annotation	0005618 // cell wall // inferred from direct assay /// 0005618 // cell wall // inferred from electronic annotation /// 0005737 // cytoplasm // inferred from direct assay /// 0048046 // apoplast // inferred from electronic annotation	0004553 // hydrolase activity, hydrolyzing O-glycosyl compounds // inferred from electronic annotation /// 0016740 // transferase activity // inferred from electronic annotation /// 0016762 // xyloglucan:xyloglucosyl transferase activity // inferred from electronic annotation /// 0016787 // hydrolase activity // inferred from electronic annotation /// 0016798 // hydrolase activity, acting on glyc…
19610	264510_at	At1g09530		0.779897	0.621149	0.866603		0.000982952	0.000772115	4.93028e-05		bHLH,Basic Helix-Loop-Helix family;nucleus	0	AtbHLH8,PIF3;POC 1;PIF3	PIF3,POC1,AtbHLH008;AT1G09530|PHYTOCHROME INTERACTING FACTOR 3	phytochrome interacting factor 3 (PIF3),putative phytochrome-associated protein 3;Photocurrent; bHLH Transcription Factor;PHYTOCHROME INTERACTING FACTOR 3	MGH(literature),Ohio-AtTFDB,TAIR(Mendel);Meinke et al. Plant Physiology, February 2003, Vol. 131, pp. 409–418;TAIR GO	68408.t00939 phytochrome interacting factor 3 (PIF3) identical to phytochrome interacting factor 3 (PIF3) GI:3929585 from [Arabidopsis thaliana]	68408.t00939 phytochrome interacting factor 3 (PIF3) identical to phytochrome interacting factor 3 (PIF3) GI:3929585 from [Arabidopsis thaliana]	At1g09530	putative phytochrome-associated protein 3 similar to GB:AAC99771; supported by cDNA: gi_3929585_gb_AF100166.1_AF100166		0006350 // transcription // inferred from electronic annotation /// 0006355 // regulation of transcription, DNA-dependent // inferred from electronic annotation /// 0007165 // signal transduction // traceable author statement /// 0009585 // red, far-red light phototransduction // inferred from electronic annotation /// 0009639 // response to red or far red light // inferred from mutant phenotype …	0005634 // nucleus // inferred from direct assay /// 0005634 // nucleus // inferred from electronic annotation	0003677 // DNA binding // inferred from electronic annotation /// 0003700 // transcription factor activity // inferred from sequence similarity /// 0005515 // protein binding // inferred from physical interaction /// 0030528 // transcription regulator activity // inferred from sequence or structural similarity /// 0030528 // transcription regulator activity // inferred from electronic annotation …
17649	262549_at	At1g31290		0.44222	0.0340585	0.866056		0.0655325	0.877264	0.00253722		Argonaute	0	AGO3	0	An AGO gene	ChromDB	68408.t03407 hypothetical protein contains Pfam profiles PF02170: PAZ domain, PF02171: Piwi domain	68408.t03407 hypothetical protein contains Pfam profiles PF02170: PAZ domain, PF02171: Piwi domain	At1g31290	hypothetical protein similar to hypothetical protein GB:AAF24586 GI:6692121 from [Arabidopsis thaliana]		---	---	---
16693	261593_at	At1g33170		1.02041	0.173389	0.865078		1.92832e-05	0.618084	5.5542e-06		mitochondrion	0	AT1G33170.1	T9L6.6|AT1G33170|T9L6_6	0	TAIR GO	68408.t03645 dehydration-induced protein family similar to early-responsive to dehydration stress ERD3 protein [Arabidopsis thaliana] GI:15320410; contains Pfam profile PF03141: Putative methyltransferase	68408.t03645 dehydration-induced protein family similar to early-responsive to dehydration stress ERD3 protein [Arabidopsis thaliana] GI:15320410; contains Pfam profile PF03141: Putative methyltransferase	At1g33170	unknown protein		---	0005739 // mitochondrion // inferred from electronic annotation	---
20216	265116_at	At1g62480		0.80475	0.498707	0.864594		8.72695e-05	0.00543809	1.86859e-05										At1g62480	unknown protein ; supported by full-length cDNA: Ceres: 29227.		---	---	---
11855	256755_at	At3g25600		0.138926	0.0200295	0.863909		0.315186	0.941977	6.88359e-05		EF-hand containing proteins:Group IV;calcium ion binding activity	0	AT3G25600.1	NM_113458;T5M7.6|AT3G25600	EF-hands number:4	TAIR GO	68410.t02853 calmodulin, putative similar to calmodulin GI:239841 from [Paramecium tetraurelia]	68410.t02853 calmodulin, putative similar to calmodulin GI:239841 from [Paramecium tetraurelia]	At3g25600	calmodulin, putative similar to GB:P07463 from [Paramecium tetraurelia] (Cell 62 (1), 165-174 (1990))		0001539 // ciliary or flagellar motility // inferred from electronic annotation	0009288 // flagellin-based flagellum // inferred from electronic annotation	0005509 // calcium ion binding // --- /// 0005509 // calcium ion binding // inferred from electronic annotation
20255	265155_at	At1g30990		-0.20951	1.00615	0.863677		0.217024	7.52644e-05	2.36653e-05										At1g30990	putative major latex protein type 1 similar to major latex protein (gnl|PID|e326866); similar to ESTs gb|W43264, gb|H36765, gb|R30617, gb|AA042095, and emb|Z27272		0006952 // defense response // inferred from electronic annotation /// 0009607 // response to biotic stimulus // inferred from electronic annotation	---	---
6805	251705_at	At3g56400		0.337507	-0.0832243	0.859528		0.116866	0.721818	0.00016613		WRKY domain transcription factor family;WRKY Transcription Factor Superfamily;transcription factor activity	WRKY Transcription Factor; Group III	AtWRKY70;WRKY70	NM_115498;AT3G56400|WRKY70|ATWRKY70	DNA-binding protein-like,WRKY family transcription factor;DNA-binding protein-like	MGH(blast),Ohio-AtTFDB,TAIR(Mendel);TAIR GO	68410.t05695 WRKY family transcription factor DNA-binding protein 4 WRKY4 - Nicotiana tabacum, EMBL:AF193771	68410.t05695 WRKY family transcription factor DNA-binding protein 4 WRKY4 - Nicotiana tabacum, EMBL:AF193771	At3g56400	DNA-binding protein-like DNA-binding protein 4 WRKY4 - Nicotiana tabacum, EMBL:AF193771;supported by full-length cDNA: Ceres:34847.		0006350 // transcription // inferred from electronic annotation /// 0006355 // regulation of transcription, DNA-dependent // inferred from electronic annotation /// 0009753 // response to jasmonic acid stimulus // inferred from mutant phenotype /// 0009862 // systemic acquired resistance, salicylic acid mediated signaling pathway // inferred from mutant phenotype /// 0009864 // induced systemic r…	0005634 // nucleus // inferred from electronic annotation	0003677 // DNA binding // inferred from electronic annotation /// 0003700 // transcription factor activity // inferred from sequence or structural similarity /// 0003700 // transcription factor activity // inferred from electronic annotation /// 0016564 // transcriptional repressor activity // inferred from mutant phenotype /// 0043565 // sequence-specific DNA binding // inferred from electronic …
3452	248352_at	At5g52300		1.79856	0.25438	0.857853		2.62447e-08	0.0698659	1.25878e-05		response to water deprivation	0	LTI65	AT5G52300	0	TAIR GO	68412.t05772 low-temperature-induced 65 kD protein (sp|Q04980)	68412.t05772 low-temperature-induced 65 kD protein (sp|Q04980)	At5g52300	low-temperature-induced 65 kD protein (sp|Q04980)		0009409 // response to cold // inferred from expression pattern /// 0009414 // response to water deprivation // inferred from expression pattern /// 0009651 // response to salt stress // inferred from expression pattern /// 0009737 // response to abscisic acid stimulus // inferred from expression pattern /// 0009738 // abscisic acid mediated signaling // inferred from expression pattern	---	---
16855	261755_at	At1g08170		0.85421	-0.0368492	0.856128		0.00110168	0.848267	0.000128892		Histone H2B;DNA binding activity	0	HTB8;AT1G08170.1	T6D22.26|AT1G08170	A predicted Histone H2B gene on chr 1.	ChromDB;TAIR GO	68408.t00793 histone H2B family similar to histone H2B from Chlamydomonas reinhardtii [SP|P54347, SP|P54346, SP|P50565], Volvox carteri [SP|P16867, SP|P16868]; contains Pfam profile PF00125 Core histone H2A/H2B/H3/H4	68408.t00793 histone H2B family similar to histone H2B from Chlamydomonas reinhardtii [SP|P54347, SP|P54346, SP|P50565], Volvox carteri [SP|P16867, SP|P16868]; contains Pfam profile PF00125 Core histone H2A/H2B/H3/H4	At1g08170	histone H2B, putative similar to GB:AAC15915 from (Chaetopterus variopedatus) (J. Mol. Evol. 46 (1), 64-73 (1998))		0006334 // nucleosome assembly // inferred from electronic annotation /// 0007001 // chromosome organization and biogenesis (sensu Eukaryota) // inferred from electronic annotation	0000786 // nucleosome // inferred from electronic annotation /// 0005634 // nucleus // inferred from electronic annotation /// 0005694 // chromosome // inferred from electronic annotation	0003677 // DNA binding // --- /// 0003677 // DNA binding // inferred from electronic annotation
4517	249417_at	At5g39670		0.564886	-0.332075	0.855742		0.0127669	0.0725502	0.000339442		EF-hand containing proteins:Group IV;calcium ion binding activity	0	AT5G39670.1	NM_123329;MIJ24_17|AT5G39670|MIJ24.17	EF-hands number:2	TAIR GO	68412.t04256 calcium-binding EF-hand family protein contains INTERPRO:IPR002048 calcium-binding EF-hand domain	68412.t04256 calcium-binding EF-hand family protein contains INTERPRO:IPR002048 calcium-binding EF-hand domain	At5g39670	calcium-binding protein - like cbp1 calcium-binding protein, Lotus japonicus, EMBL:LJA251808; supported by cDNA: gi_16648829_gb_AY058192.1_		---	---	0005509 // calcium ion binding // --- /// 0005509 // calcium ion binding // inferred from electronic annotation /// 0005515 // protein binding // inferred from physical interaction
8554	253454_at	At4g31875		0.0139972	-0.142989	0.855286		0.964001	0.478908	5.96254e-06										At4g31875	Expressed protein ; supported by cDNA: gi_16323062_gb_AY057635.1_		---	---	---
12296	257196_at	At3g23790		1.22588	0.658426	0.853748		0.000131798	0.000856911	7.79322e-05		Acyl Lipid Metabolism;Acyl-activating enzymes (AAE);chloroplast	Plastidial Long-Chain Acyl-CoA Synthetase;Clade I	AAE16;AT3G23790.1	AF503771;MYM9.14|AT3G23790	AMP-binding protein, putative	http://www.plantbiology.msu.edu/lipids/genesurvey/master_table.htm;Shockey et al. Plant Physiology, June 2003, Vol. 132, pp. 1065–1076;TAIR GO	68410.t02663 AMP-binding protein, putative similar to AMP-binding protein GB:CAA96521 from [Brassica napus] (Plant Mol. Biol. (1997) 33 (5), 911-922); contains Pfam AMP-binding enzyme domain PF00501	68410.t02663 AMP-binding protein, putative similar to AMP-binding protein GB:CAA96521 from [Brassica napus] (Plant Mol. Biol. (1997) 33 (5), 911-922); contains Pfam AMP-binding enzyme domain PF00501	At3g23790	AMP-binding protein, putative similar to AMP-binding protein GB:CAA96521 from [Brassica napus] (Plant Mol. Biol. (1997) 33 (5), 911-922)		0008152 // metabolic process // inferred from electronic annotation	0009507 // chloroplast // inferred from electronic annotation	0003824 // catalytic activity // inferred from electronic annotation /// 0016874 // ligase activity // inferred from electronic annotation
18255	263155_at	At1g54140		0.196616	0.47947	0.852469		0.123994	0.00815953	9.8601e-05		General Transcription;DNA binding activity	0	TAFII32;AT1G54140.1	F15I1.24|F15I1_24|AT1G54140	transcriptional activation factor TAFII32 -related similar to transcriptional activation factor TAFII32 GI:841307 from [Homo sapiens]	TIGR name search;TAIR GO	68408.t05579 transcriptional activation factor TAFII32 -related similar to transcriptional activation factor TAFII32 GI:841307 from [Homo sapiens]	68408.t05579 transcriptional activation factor TAFII32 -related similar to transcriptional activation factor TAFII32 GI:841307 from [Homo sapiens]	At1g54140	transcriptional activation factor TAFII32, putative similar to transcriptional activation factor TAFII32 GI:841307 from [Homo sapiens]; supported by full-length cDNA: Ceres: 39230.		0006352 // transcription initiation // inferred from electronic annotation	0005634 // nucleus // inferred from electronic annotation /// 0005669 // transcription factor TFIID complex // inferred from electronic annotation	0016986 // transcription initiation factor activity // RCA
3605	248505_at	At5g50360		1.24404	0.186014	0.85196		3.14998e-06	0.34268	0.000105321		mitochondrion	0	AT5G50360.1	AT5G50360|MXI22.7|MXI22_7	0	TAIR GO	68412.t05538 expressed protein similar to unknown protein (emb|CAB62340.1)	68412.t05538 expressed protein similar to unknown protein (emb|CAB62340.1)	At5g50360	putative protein similar to unknown protein (emb|CAB62340.1);supported by full-length cDNA: Ceres:103870.		---	0005739 // mitochondrion // inferred from electronic annotation	---
2087	246987_at	At5g67300		0.18927	0.234851	0.851216		0.16061	0.269262	9.58265e-06		MYB domain transcription factor family;MYB;nucleus	MYB3R- and R2R3- type MYB- encoding genes	AtMYB44;AT5G67300.1	NM_126130;AT5G67300	myb-related protein, 33.3K;myb-related protein, 33.3K,myb family transcription factor;myb-related protein, 33.3K (pir |S71284)	MGH(blast),Ohio-AtTFDB,TAIR(Mendel);TAIR GO	68412.t07548 myb family transcription factor contains PFAM profile: myb DNA binding domain PF00249	68412.t07548 myb family transcription factor contains PFAM profile: myb DNA binding domain PF00249	At5g67300	myb-related protein, 33.3K (pir |S71284) ;supported by full-length cDNA: Ceres:33763.		0006350 // transcription // inferred from electronic annotation /// 0006355 // regulation of transcription, DNA-dependent // inferred from electronic annotation /// 0009651 // response to salt stress // inferred from expression pattern /// 0009723 // response to ethylene stimulus // inferred from expression pattern /// 0009733 // response to auxin stimulus // inferred from expression pattern /// …	0005634 // nucleus // inferred from electronic annotation	0003677 // DNA binding // inferred from electronic annotation
15762	260662_at	At1g19540		0.947635	-0.0510722	0.851084		0.000174889	0.814054	7.06679e-05										At1g19540	2-hydroxyisoflavone reductase, putative similar to PIR:T08106 from [Betula pendula]		0006808 // regulation of nitrogen utilization // inferred from electronic annotation	---	0016564 // transcriptional repressor activity // inferred from electronic annotation
12790	257690_at	At3g12830		0.125506	0.0199829	0.850581		0.505889	0.910236	2.5561e-05		SAUR;mitochondrion	0	SAUR72;AT3G12830.1	AT3G12830|MBK21.19	0	TAIR GO	68410.t01398 auxin-induced (indole-3-acetic acid induced) protein family similar to auxin-induced protein (SP:P33082) [Glycine max]	68410.t01398 auxin-induced (indole-3-acetic acid induced) protein family similar to auxin-induced protein (SP:P33082) [Glycine max]	At3g12830	unknown protein contains similarity to auxin-induced protein GB:P33082 from [Glycine max]		0009733 // response to auxin stimulus // ---	0005739 // mitochondrion // inferred from electronic annotation	---
176	245076_at	At2g23170		0.0955193	1.08774	0.848536		0.532295	1.91278e-05	1.70109e-05	AUXIN-GH3-3	Acyl-activating enzymes (AAE);auxin inducible	Clade III	GH3 3	–	IAA adenylase	Shockey et al. Plant Physiology, June 2003, Vol. 132, pp. 1065–1076	68409.t02476 expressed protein	68409.t02476 expressed protein	At2g23170	unknown protein		0010252 // auxin homeostasis // traceable author statement	---	0010279 // indole-3-acetic acid amido synthetase // inferred from direct assay /// 0016874 // ligase activity // inferred from electronic annotation
14393	259293_at	At3g11580		1.20401	0.387208	0.84843		5.02083e-07	0.0111865	4.087e-05		ABI3/VP1-related B3-domain-containing transcription factor family;regulation of transcription, DNA-dependent	0	AT3G11580.1	AT3G11580|F24K9.25	0	TAIR(Mendel);TAIR GO	68410.t01242 DNA-binding protein, putative similar to DNA-binding proteins from [Arabidopsis thaliana] RAV1 GI:3868857 and RAV2 GI:3868859, AP2 domain containing protein RAP2.8 [Arabidopsis thaliana] GI:2281641; contains Pfam profile PF02362: B3 DNA binding domain	68410.t01242 DNA-binding protein, putative similar to DNA-binding proteins from [Arabidopsis thaliana] RAV1 GI:3868857 and RAV2 GI:3868859, AP2 domain containing protein RAP2.8 [Arabidopsis thaliana] GI:2281641; contains Pfam profile PF02362: B3 DNA binding domain	At3g11580	putative DNA binding protein similarity to RAV2 DNA binding protein GB:BAA34251 [Arabidopsis thaliana]		0006355 // regulation of transcription, DNA-dependent // inferred from electronic annotation	---	0003677 // DNA binding // inferred from electronic annotation /// 0003700 // transcription factor activity // inferred from sequence or structural similarity
6244	251144_at	At5g01210		0.489796	0.91135	0.847438		0.00157375	8.84513e-05	1.90522e-05		transferase activity	0	AT5G01210.1	F7J8.190|AT5G01210|F7J8_190	0	TAIR GO	68412.t00024 transferase family contains Pfam profile PF02458 transferase family	68412.t00024 transferase family contains Pfam profile PF02458 transferase family	At5g01210	anthranilate N-benzoyltransferase - like protein anthranilate N-benzoyltransferase, clove pink, PIR:T10717; supported by cDNA: gi_15912268_gb_AY056412.1_		---	---	0016740 // transferase activity // --- /// 0016740 // transferase activity // inferred from electronic annotation
3995	248895_at	At5g46330		0.439303	0.422581	0.847401		0.00686857	0.0278368	0.000282594		LRR XI & LRR XII ;Receptor kinase-like protein family;kinase activity	0	FLS 2;AT5G46330.1	NM_124003;AT5G46330|MPL12.13|MPL12_13	Flagellin Signaling; LRR Receptor Kinase; Flagellin Receptor;receptor protein kinase (PPC:1.12.4);receptor protein kinase - like protein	Meinke et al. Plant Physiology, February 2003, Vol. 131, pp. 409–418;http://plantsp.sdsc.edu/plantsp/html/families.html;TAIR GO	68412.t05060 leucine-rich repeat transmembrane protein kinase, putative	68412.t05060 leucine-rich repeat transmembrane protein kinase, putative	At5g46330	receptor protein kinase		0006468 // protein amino acid phosphorylation // --- /// 0006468 // protein amino acid phosphorylation // inferred from electronic annotation /// 0007169 // transmembrane receptor protein tyrosine kinase signaling pathway // --- /// 0016045 // detection of bacterium // inferred from mutant phenotype	0016020 // membrane // inferred from sequence or structural similarity /// 0016020 // membrane // inferred from electronic annotation /// 0016021 // integral to membrane // inferred from electronic annotation	0000166 // nucleotide binding // inferred from electronic annotation /// 0004672 // protein kinase activity // inferred from electronic annotation /// 0004674 // protein serine/threonine kinase activity // --- /// 0004674 // protein serine/threonine kinase activity // inferred from electronic annotation /// 0004675 // transmembrane receptor protein serine/threonine kinase activity // inferred fro…
18854	263754_at	At2g21510		0.290129	0.147694	0.845143		0.0385976	0.311747	2.6922e-05										At2g21510	putative DnaJ protein ;supported by full-length cDNA: Ceres:151802.		0006457 // protein folding // --- /// 0006457 // protein folding // inferred from electronic annotation	---	0031072 // heat shock protein binding // inferred from electronic annotation /// 0051082 // unfolded protein binding // inferred from electronic annotation
6245	251145_at	At3g63500		0.42302	1.28094	0.843723		0.0150332	1.04132e-05	0.00046496										At3g63500	putative protein predicted protein, Arabidopsis thaliana		---	---	---
11702	256602_at	At3g28310		0.395173	1.01474	0.841887		0.0356235	0.000614996	0.00268686		receptor activity	0	AT3G28310.1	MZF16.11|AT3G28310	0	TAIR GO	68410.t03177 hypothetical protein	68410.t03177 hypothetical protein	At3g28310	unknown protein		---	---	---
18615	263515_at	At2g21640		0.979935	0.355328	0.841419		0.000106403	0.0212405	0.000148918										At2g21640	unknown protein		0006979 // response to oxidative stress // inferred from direct assay	0005739 // mitochondrion // inferred from direct assay	---
16667	261567_at	At1g33055		0.266915	-0.071363	0.841174		0.114242	0.673569	8.02231e-05		endomembrane system	0	AT1G33055.1	AT1G33055	0	TAIR GO	68408.t03626 expressed protein	68408.t03626 expressed protein	At1g33055	Expressed protein ; supported by cDNA: gi_13877526_gb_AF370464.1_AF370464		---	0012505 // endomembrane system // inferred from electronic annotation	---
3701	248601_at	At5g49400		0.399915	1.04897	0.840008		0.00573342	5.11358e-05	2.90349e-05		nucleic acid binding activity	0	AT5G49400.1	K7J8.7|K7J8_7|AT5G49400	0	TAIR GO	68412.t05426 expressed protein contains similarity to unknown protein (dbj|BAA90946.1)	68412.t05426 expressed protein contains similarity to unknown protein (dbj|BAA90946.1)	At5g49400	putative protein contains similarity to unknown protein (dbj|BAA90946.1)		---	---	0003676 // nucleic acid binding // --- /// 0003676 // nucleic acid binding // inferred from electronic annotation /// 0008270 // zinc ion binding // inferred from electronic annotation
19041	263941_at	At2g35870		0.155072	-0.259068	0.839803		0.523711	0.199327	0.00148576										At2g35870	unknown protein		---	---	---
16602	261502_at	At1g14440		1.09914	1.22119	0.8398		1.55758e-05	2.31374e-05	1.09675e-05										At1g14440	hypothetical protein predicted by genemark.hmm		0045449 // regulation of transcription // inferred from electronic annotation	---	0003677 // DNA binding // inferred from sequence or structural similarity /// 0003677 // DNA binding // inferred from electronic annotation /// 0003700 // transcription factor activity // ---
5974	250874_at	At5g04010		0.862574	0.0762787	0.838903		6.49089e-05	0.671095	0.000825361		F-box (FBX)	C2	0	0	0	Jennifer M. Gagne et al. PNAS August 20, 2002 vol. 99 no. 17 11519–11524	68412.t00352 expressed protein	68412.t00352 expressed protein	At5g04010	putative protein		---	---	---
11239	256139_at	At1g48660		1.81735	0.715227	0.837729		7.96994e-06	0.00786642	0.00019261	AUXIN-GH3-18	Acyl-activating enzymes (AAE)	Clade III	GH3 19	–	Putative hormone adenylase	Shockey et al. Plant Physiology, June 2003, Vol. 132, pp. 1065–1076	68408.t04912 Nt-gh3 deduced protein -related similar to Nt-gh3 deduced protein GI:4887010 from [Nicotiana tabacum]	68408.t04912 Nt-gh3 deduced protein -related similar to Nt-gh3 deduced protein GI:4887010 from [Nicotiana tabacum]	At1g48660	Nt-gh3 deduced protein, putative similar to Nt-gh3 deduced protein GI:4887010 from [Nicotiana tabacum]		0009733 // response to auxin stimulus // ---	---	---
5984	250884_at	At5g03940		0.761992	1.62467	0.835932		0.000235262	1.4523e-06	6.23652e-06		chloroplast thylakoid protein import	0	FFC;SRP54CP	SIGNAL RECOGNITION PARTICLE 54 KDA SUBUNIT|AT5G03940|54CP	Yellow First Leaves; Chloroplast Signal Recognition Particle Subunit	Meinke et al. Plant Physiology, February 2003, Vol. 131, pp. 409–418;TAIR GO	68412.t00345 signal recognition particle 54CP protein precursor	68412.t00345 signal recognition particle 54CP protein precursor	At5g03940	signal recognition particle 54CP protein precursor ; supported by cDNA: gi_15293130_gb_AY050999.1_		0006605 // protein targeting // inferred from electronic annotation /// 0006614 // SRP-dependent cotranslational protein targeting to membrane // inferred from electronic annotation /// 0006617 // SRP-dependent cotranslational protein targeting to membrane, signal sequence recognition // RCA /// 0045038 // protein import into chloroplast thylakoid membrane // inferred from direct assay	0005786 // signal recognition particle, endoplasmic reticulum targeting // inferred from electronic annotation /// 0009507 // chloroplast // inferred from electronic annotation /// 0009570 // chloroplast stroma // inferred from direct assay /// 0016020 // membrane // inferred from electronic annotation /// 0030529 // ribonucleoprotein complex // inferred from electronic annotation	0000166 // nucleotide binding // inferred from electronic annotation /// 0003723 // RNA binding // inferred from electronic annotation /// 0003729 // mRNA binding // RCA /// 0005048 // signal sequence binding // inferred from direct assay /// 0005515 // protein binding // inferred from physical interaction /// 0005525 // GTP binding // inferred from electronic annotation /// 0008312 // 7S RNA bin…
3376	248276_at	At5g53550		0.571696	-0.124226	0.835845		0.00210216	0.392139	2.03943e-05		putative transcription regulator;transcription factor activity	0	AT5G53550.1	MNC6.9|AT5G53550|MNC6_9	transcription factor activity	TAIR GO	68412.t05924 EspB-related protein	68412.t05924 EspB-related protein	At5g53550	EspB-like protein		0006857 // oligopeptide transport // RCA /// 0009624 // response to nematode // inferred from expression pattern	---	0015198 // oligopeptide transporter activity // RCA
4164	249064_at	At5g44250		0.277363	0.544125	0.834703		0.207946	0.0296431	0.000989201										At5g44250	putative protein contains similarity to unknown protein (gb|AAD17413.1);supported by full-length cDNA: Ceres:27195.		---	---	---
12035	256935_at	At3g22570		-0.634361	1.24625	0.832074		0.00330977	8.51784e-05	0.000108103		Acyl Lipid Metabolism;endomembrane system	Lipid Transfer Protein type 5	AT3G22570.1	AT3G22570|F16J14.13	unknown protein	http://www.plantbiology.msu.edu/lipids/genesurvey/master_table.htm;TAIR GO	68410.t02528 protease inhibitor/seed storage/lipid transfer protein (LTP) family contains Pfam protease inhibitor/seed storage/LTP family domain PF00234	68410.t02528 protease inhibitor/seed storage/lipid transfer protein (LTP) family contains Pfam protease inhibitor/seed storage/LTP family domain PF00234	At3g22570	unknown protein ;supported by full-length cDNA: Ceres:111478.		0006869 // lipid transport // ---	0012505 // endomembrane system // inferred from electronic annotation	0008289 // lipid binding // ---
21589	266489_at	At2g35190		0.12665	0.67303	0.8305		0.553965	0.00237417	0.000259908		Other SNAREs;cell plate	NPSN Gene Family	NPSN11	NM_129072;ATNPSN11|AT2G35190|NOVEL PLANT SNARE 11	unknown protein;NOVEL PLANT SNARE 11	TAIR GO	68409.t03850 expressed protein	68409.t03850 expressed protein	At2g35190	unknown protein ; supported by cDNA: gi_16612242_gb_AF439822.1_AF439822		0000910 // cytokinesis // traceable author statement /// 0006810 // transport // inferred from electronic annotation /// 0007049 // cell cycle // inferred from electronic annotation /// 0015031 // protein transport // inferred from electronic annotation /// 0051301 // cell division // inferred from electronic annotation	0009504 // cell plate // inferred from direct assay /// 0016020 // membrane // inferred from electronic annotation /// 0016021 // integral to membrane // inferred from electronic annotation	0005484 // SNAP receptor activity // inferred from sequence or structural similarity /// 0008565 // protein transporter activity // RCA
14950	259850_at	At1g72240		-0.0456877	-0.0301306	0.830461		0.804231	0.873259	0.000239074										At1g72240	hypothetical protein predicted by genemark.hmm		---	---	---
8537	253437_at	At4g32460		1.37649	0.0903436	0.825021		3.10675e-07	0.629576	8.89201e-05		endomembrane system	0	AT4G32460.1	F8B4_160|F8B4.160|AT4G32460	0	TAIR GO	68411.t04138 expressed protein mRNAs from Ricinus communis and Medicago sativa, Z81012 and L36159	68411.t04138 expressed protein mRNAs from Ricinus communis and Medicago sativa, Z81012 and L36159	At4g32460	putative protein mRNAs from Ricinus communis and Medicago sativa, Z81012 and L36159;supported by full-length cDNA: Ceres:37529.		---	0012505 // endomembrane system // inferred from electronic annotation	---
5720	250620_at	At5g07190		1.04253	0.234086	0.824292		6.44656e-06	0.0826466	0.000109853		GPI-anchored protein;endomembrane system	Other	AT5G07190.1	T28J14_130|AT5G07190|T28J14.130	0	Georg H.H. Borner et al. Plant Physiology, June 2003, Vol. 132, pp. 568–577;TAIR GO	68412.t00742 embryo-specific protein 3 (ATS3)	68412.t00742 embryo-specific protein 3 (ATS3)	At5g07190	embryo-specific protein 3 (ATS3) ; supported by cDNA: gi_13877520_gb_AF370461.1_AF370461		0009793 // embryonic development ending in seed dormancy // traceable author statement	0031225 // anchored to membrane // traceable author statement	---
1312	246212_at	At4g36930		1.15971	-0.22184	0.822107		3.6186e-06	0.119135	2.54208e-05		bHLH,Basic Helix-Loop-Helix family;cellular_component unknown	0	AtbHLH24,SPT;SPT	SPATULA, SPATULA,AtbHLH024;SPATULA|AT4G36930	bHLH Transcription Factor,bHLH protein, SPATULA;Spatula; bHLH Transcription Factor;SPATULA	MGH(literature),Ohio-AtTFDB,TAIR(Mendel);Meinke et al. Plant Physiology, February 2003, Vol. 131, pp. 409–418;TAIR GO	68411.t04676 bHLH protein SPATULA (SPT) identical to SPATULA (SPT) GI:11245493 from [Arabidopsis thaliana]	68411.t04676 bHLH protein SPATULA (SPT) identical to SPATULA (SPT) GI:11245493 from [Arabidopsis thaliana]	At4g36930	putative protein ; supported by cDNA: gi_11245493_gb_AF319540.1_AF319540		0006350 // transcription // inferred from electronic annotation /// 0006355 // regulation of transcription, DNA-dependent // inferred from electronic annotation /// 0009409 // response to cold // inferred from mutant phenotype /// 0009908 // flower development // non-traceable author statement /// 0010114 // response to red light // inferred from mutant phenotype /// 0010187 // negative regulatio…	0005634 // nucleus // inferred from electronic annotation	0003677 // DNA binding // inferred from electronic annotation /// 0003700 // transcription factor activity // inferred from sequence similarity /// 0003700 // transcription factor activity // traceable author statement /// 0030528 // transcription regulator activity // inferred from electronic annotation
20023	264923_s_at	At1g60740		0.691982	-0.897747	0.821247		0.000127291	6.03376e-05	2.90937e-05										At1g60740	peroxiredoxin, putative similar to type 2 peroxiredoxin GI:4928472 from [Brassica rapa];supported by full-length cDNA: Ceres:10862.; supported by full-length cDNA: Ceres: 1810.		---	---	0004601 // peroxidase activity // inferred from electronic annotation /// 0016209 // antioxidant activity // --- /// 0016209 // antioxidant activity // inferred from electronic annotation /// 0016491 // oxidoreductase activity // inferred from electronic annotation /// 0051920 // peroxiredoxin activity // inferred from electronic annotation
17582	262482_at	At1g17020		1.80317	0.15471	0.820961		4.66945e-07	0.488035	0.000115909		cellular_component unknown	0	SRG1	ATSRG1|SENESCENCE-RELATED GENE 1|AT1G17020	SENESCENCE-RELATED GENE 1	TAIR GO	68408.t01825 oxidoreductase, 2OG-Fe(II) oxygenase family similar to flavonol synthase [Petunia x hybrida][GI:311658], leucoanthocyanidin dioxygenase [Malus domestica][SP|P51091]; contains PF03171 2OG-Fe(II) oxygenase superfamily domain	68408.t01825 oxidoreductase, 2OG-Fe(II) oxygenase family similar to flavonol synthase [Petunia x hybrida][GI:311658], leucoanthocyanidin dioxygenase [Malus domestica][SP|P51091]; contains PF03171 2OG-Fe(II) oxygenase superfamily domain	At1g17020	SRG1-like protein Strong homology to SRG1 protein, a new member of the Fe(II)/ascorbate oxidase superfamily, Similar to SRG1 protein [Arabidopsis thaliana] (gi|629561). Location of est F1A5T7 (gb|N96370); supported by cDNA: gi_15081818_gb_AY048302.1_		0009813 // flavonoid biosynthetic process // RCA	---	0005506 // iron ion binding // inferred from electronic annotation /// 0016491 // oxidoreductase activity // inferred from electronic annotation /// 0016682 // oxidoreductase activity, acting on diphenols and related substances as donors, oxygen as acceptor // inferred from sequence or structural similarity /// 0016706 // oxidoreductase activity, acting on paired donors, with incorporation or red…
6536	251436_at	At3g59900		0.450444	0.422846	0.819977		0.00196956	0.0128934	9.07008e-06										At3g59900	putative protein hypothetical protein At2g44080 - Arabidopsis thaliana, EMBL:AC004005		---	0005622 // intracellular // inferred from direct assay	---
19624	264524_at	At1g10070		0.644038	0.276777	0.819686		0.00135277	0.120078	0.00100694		mitochondrion	0	AT1G10070.1	T27I1.9|T27I1_9|AT1G10070	0	TAIR GO	68408.t01002 tat-binding protein -related Highly Similar to branched-chain amino acid aminotransferase; Location of EST gb|T44177 and gb|AA395381	68408.t01002 tat-binding protein -related Highly Similar to branched-chain amino acid aminotransferase; Location of EST gb|T44177 and gb|AA395381	At1g10070	tat-binding protein, putative Highly Similar to branched-chain amino acid aminotransferase; Location of EST gb|T44177 and gb|AA395381; supported by cDNA: gi_15293208_gb_AY051038.1_		0008152 // metabolic process // inferred from electronic annotation /// 0008652 // amino acid biosynthetic process // inferred from electronic annotation /// 0009081 // branched chain family amino acid metabolic process // inferred from electronic annotation /// 0009082 // branched chain family amino acid biosynthetic process // inferred from electronic annotation	0009507 // chloroplast // inferred from direct assay /// 0009507 // chloroplast // inferred from electronic annotation	0003824 // catalytic activity // --- /// 0003824 // catalytic activity // inferred from electronic annotation /// 0004084 // branched-chain-amino-acid transaminase activity // inferred from genetic interaction /// 0004084 // branched-chain-amino-acid transaminase activity // inferred from electronic annotation /// 0008483 // transaminase activity // inferred from electronic annotation /// 0016740…
10460	255360_at	At4g03960		0.691247	-0.334647	0.819572		0.00104738	0.110787	0.000169883		protein phosphatase activity	0	AT4G03960.1	AT4G03960|T24M8.4|T24M8_4	0	TAIR GO	68411.t00487 expressed protein	68411.t00487 expressed protein	At4g03960	putative protein ;supported by full-length cDNA: Ceres:26983.		0006470 // protein amino acid dephosphorylation // inferred from electronic annotation /// 0016311 // dephosphorylation // inferred from electronic annotation	---	0004721 // phosphoprotein phosphatase activity // --- /// 0016787 // hydrolase activity // inferred from electronic annotation /// 0016791 // phosphoric monoester hydrolase activity // inferred from electronic annotation
3053	247953_at	At5g57260		1.41884	0.159996	0.817863		1.68646e-05	0.473269	0.000130623		Cytochrome P450;cytochrome P450 activity	CYP71B	CYP71B10	NM_125108;AT5G57260	cytochrome P450	TAIR GO	68412.t06372 cytochrome P450 71B10 identical to cytochrome P450 71B10 (SP:Q9LVD2) [Arabidopsis thaliana]	68412.t06372 cytochrome P450 71B10 identical to cytochrome P450 71B10 (SP:Q9LVD2) [Arabidopsis thaliana]	At5g57260	cytochrome P450		0006118 // electron transport // inferred from electronic annotation	0012505 // endomembrane system // inferred from electronic annotation /// 0016020 // membrane // inferred from electronic annotation /// 0016021 // integral to membrane // inferred from electronic annotation	0004497 // monooxygenase activity // inferred from electronic annotation /// 0005506 // iron ion binding // inferred from electronic annotation /// 0016491 // oxidoreductase activity // inferred from electronic annotation /// 0019825 // oxygen binding // RCA /// 0020037 // heme binding // inferred from electronic annotation /// 0046872 // metal ion binding // inferred from electronic annotation
3107	248007_at	At5g56260		0.797232	0.112403	0.817735		4.73215e-05	0.429866	1.04207e-05										At5g56260	S-adenosylmethionine:2-demethylmenaquinone methyltransferase-like		---	---	---
20688	265588_at	At2g19970		-0.285662	0.499497	0.816626		0.0415836	0.00241233	5.40319e-05		mitochondrion	0	AT2G19970.1	AT2G19970|T2G17.23|T2G17_23	0	TAIR GO	68409.t02103 pathogenesis-related protein, putative similar to pathogenesis-related protein 1 {Arabidopsis thaliana} GI:166805; contains Pfam profile PF00188: SCP-like extracellular protein	68409.t02103 pathogenesis-related protein, putative similar to pathogenesis-related protein 1 {Arabidopsis thaliana} GI:166805; contains Pfam profile PF00188: SCP-like extracellular protein	At2g19970	putative pathogenesis-related protein		---	0005576 // extracellular region // --- /// 0005576 // extracellular region // inferred from electronic annotation	---
22489	267389_at	At2g44460		0.195252	-0.654943	0.816264		0.123643	0.00507929	6.09676e-05		glucosidase;Glycoside Hydrolase Family 1;Glycoside Hydrolase Gene Families;endomembrane system	Glycoside Hydrolase Family 1	AT2G44460.1	AAC16092 ;AAC16092.1 ;NM_130009;F4I1.27|AT2G44460	putative beta-glucosidase	http://www.biology.uiowa.edu/arabidopsis/glucosidase.htm;http://afmb.cnrs-mrs.fr/CAZY/acc.html;TAIR GO	68409.t04919 glycosyl hydrolase family 1	68409.t04919 glycosyl hydrolase family 1	At2g44460	putative beta-glucosidase		0005975 // carbohydrate metabolic process // inferred from electronic annotation	0012505 // endomembrane system // inferred from electronic annotation	0003824 // catalytic activity // inferred from electronic annotation /// 0004553 // hydrolase activity, hydrolyzing O-glycosyl compounds // --- /// 0004553 // hydrolase activity, hydrolyzing O-glycosyl compounds // inferred from electronic annotation /// 0043169 // cation binding // inferred from electronic annotation
3706	248606_at	At5g49450		0.261849	0.431571	0.814436		0.0776778	0.00431637	3.40249e-05		bZIP transcription factor family;chloroplast	0	AB023034,AtbZIP1;AT5G49450.1	AT5G49450|K7J8.13|K7J8_13	Data suggest that group S members probably do not function only in sucrose signaling.,bZIP family transcription factor	MGH(blast),MGH(literature),Ohio-AtTFDB,TAIR(Mendel);TAIR GO	68412.t05431 bZIP family transcription factor similar to bZIP transcription factor GI:1769891 from [Arabidopsis thaliana]	68412.t05431 bZIP family transcription factor similar to bZIP transcription factor GI:1769891 from [Arabidopsis thaliana]	At5g49450	putative protein contains similarity to bZIP transcription factor;supported by full-length cDNA: Ceres:43004.		0006355 // regulation of transcription, DNA-dependent // --- /// 0006355 // regulation of transcription, DNA-dependent // inferred from electronic annotation	0005634 // nucleus // inferred from electronic annotation /// 0009507 // chloroplast // inferred from electronic annotation	0003677 // DNA binding // --- /// 0003677 // DNA binding // inferred from electronic annotation /// 0003700 // transcription factor activity // inferred from sequence or structural similarity /// 0003700 // transcription factor activity // --- /// 0003700 // transcription factor activity // inferred from electronic annotation /// 0005515 // protein binding // inferred from physical interaction //…
11555	256455_at	At1g75190		0.935926	0.491856	0.812396		9.78608e-05	0.0238382	0.000160356		chloroplast	0	AT1G75190.1	F22H5_8|AT1G75190|F22H5.8	0	TAIR GO	68408.t07889 expressed protein	68408.t07889 expressed protein	At1g75190	unknown protein ;supported by full-length cDNA: Ceres:14433.		---	0009507 // chloroplast // inferred from electronic annotation	---
10695	255595_at	At4g01700		0.270809	1.16928	0.812389		0.0420444	5.07347e-05	1.60147e-05		Glycoside Hydrolase Family 19;Glycoside Hydrolase Gene Families;endomembrane system	Glycoside Hydrolase Family 19	AT4G01700.1	NP_192079.1 , CAB77740.1, AAO23634.1, AAC72865.1;NM_116400;T15B16.5|T15B16_5|AT4G01700	putative chitinase	http://afmb.cnrs-mrs.fr/CAZY/acc.html;TAIR GO	68411.t00200 glycosyl hydrolase family 19 (chitinase) similar to peanut type II chitinase GI:1237025 from [Arachis hypogaea]	68411.t00200 glycosyl hydrolase family 19 (chitinase) similar to peanut type II chitinase GI:1237025 from [Arachis hypogaea]	At4g01700	putative chitinase similar to peanut type II chitinase, GenBank accession number X82329, E.C. 3.2.1.14		0006032 // chitin catabolic process // inferred from electronic annotation /// 0016998 // cell wall catabolic process // inferred from electronic annotation /// 0051707 // response to other organism // inferred from electronic annotation	0012505 // endomembrane system // inferred from electronic annotation	0004568 // chitinase activity // --- /// 0004568 // chitinase activity // inferred from electronic annotation
16570	261470_at	At1g28370		0.262648	0.142854	0.810864		0.128741	0.370523	1.93084e-05		AP2/EREBP, APETALA2/Ethylene-responsive element binding protein family;ethylene signaling;transcription factor activity	0	atERF11;AT1G28370.1	GI:15207789;F3M18.20|F3M18_20|AT1G28370	ethylene-responsive element binding factor 11(AtER	Ohio-AtTFDB,TAIR(Mendel);TAIR GO	68408.t03104 ethylene responsive element binding factor 11, putative (EREBP11)(ERF11) Similar to ERF domain protein 11 (AtERF11) GI:15207789 from [Arabidopsis thaliana]	68408.t03104 ethylene responsive element binding factor 11, putative (EREBP11)(ERF11) Similar to ERF domain protein 11 (AtERF11) GI:15207789 from [Arabidopsis thaliana]	At1g28370	ethylene-responsive element binding factor, putative similar to ethylene-responsive element binding factor GI:8809573 from [Nicotiana sylvestris];supported by full-length cDNA: Ceres:27635.		0006350 // transcription // inferred from electronic annotation /// 0006355 // regulation of transcription, DNA-dependent // inferred from electronic annotation /// 0006952 // defense response // inferred from electronic annotation /// 0009873 // ethylene mediated signaling pathway // inferred from electronic annotation	0005634 // nucleus // inferred from electronic annotation	0003677 // DNA binding // inferred from electronic annotation /// 0003700 // transcription factor activity // inferred from electronic annotation
6139	251039_at	At5g02020		0.888956	0.40701	0.810831		0.000356811	0.0379296	8.22194e-05		chloroplast	0	AT5G02020.1	T7H20.70|AT5G02020|T7H20_70	0	TAIR GO	68412.t00110 expressed protein hypothetical protein T6H20.90 - Arabidopsis thaliana, EMBL:AL096859	68412.t00110 expressed protein hypothetical protein T6H20.90 - Arabidopsis thaliana, EMBL:AL096859	At5g02020	putative protein hypothetical protein T6H20.90 - Arabidopsis thaliana, EMBL:AL096859; supported by cDNA: gi_16648747_gb_AY058150.1_		---	0009507 // chloroplast // inferred from electronic annotation	---
14534	259434_at	At1g01490		0.718673	1.50472	0.810734		0.00015352	9.63644e-06	4.78888e-05										At1g01490	unknown protein		0030001 // metal ion transport // inferred from electronic annotation	---	0046872 // metal ion binding // --- /// 0046872 // metal ion binding // inferred from electronic annotation
3969	248869_at	At5g46840		1.23269	1.3765	0.81057		1.38639e-05	3.09056e-05	0.00307047										At5g46840	putative protein contains similarity to RNA-binding protein;supported by full-length cDNA: Ceres:265530.		---	---	0000166 // nucleotide binding // inferred from electronic annotation /// 0003676 // nucleic acid binding // --- /// 0003676 // nucleic acid binding // inferred from electronic annotation /// 0003723 // RNA binding // ---
1305	246205_at	At4g36970		0.293703	0.523407	0.810222		0.0341957	0.00424319	3.52902e-05		chloroplast	0	AT4G36970.1	AP22.30|AP22_30|AT4G36970	0	TAIR GO	68411.t04680 expressed protein	68411.t04680 expressed protein	At4g36970	hypothetical protein ; supported by cDNA: gi_15028060_gb_AY045887.1_		---	0009507 // chloroplast // inferred from electronic annotation	0003677 // DNA binding // ---
17057	261957_at	At1g64660		0.931712	-0.253946	0.807821		2.85817e-05	0.0744691	4.03152e-05		lyase activity	0	AT1G64660.1	F1N19.23|AT1G64660|F1N19_23	0	TAIR GO	68408.t06611 methionine/cystathionine gamma lyase -related similar to methionine gamma-lyase GB:CAA04124.1 GI:2330885 from [Trichomonas vaginalis]	68408.t06611 methionine/cystathionine gamma lyase -related similar to methionine gamma-lyase GB:CAA04124.1 GI:2330885 from [Trichomonas vaginalis]	At1g64660	methionine/cystathionine gamma lyase, putative similar to methionine gamma-lyase GB:CAA04124.1 GI:2330885 from [Trichomonas vaginalis]; supported by cDNA: gi_15450931_gb_AY054546.1_		0006520 // amino acid metabolic process // --- /// 0006520 // amino acid metabolic process // inferred from electronic annotation /// 0019458 // methionine catabolic process via 2-oxobutanoate // traceable author statement	0005829 // cytosol // inferred from direct assay	0003824 // catalytic activity // --- /// 0003824 // catalytic activity // inferred from electronic annotation /// 0018826 // methionine gamma-lyase activity // inferred from direct assay /// 0030170 // pyridoxal phosphate binding // inferred from electronic annotation
984	245884_at	At5g09300		0.762075	0.819859	0.8078		3.70077e-05	0.000763706	1.771e-05		Acyl Lipid Metabolism;alpha-ketoacid dehydrogenase activity	alpha-Ketoacid Decarboxylase E1 alpha subunit, branched chain alpha-ketoacid dehydrogenase complex	AT5G09300.1	T5E8.100|AT5G09300|T5E8_100	branched-chain alpha keto-acid dehydrogenase E1 alpha subunit-like protein	http://www.plantbiology.msu.edu/lipids/genesurvey/master_table.htm;TAIR GO	68412.t00969 branched-chain alpha keto-acid dehydrogenase E1 alpha subunit-related protein branched-chain alpha keto-acid dehydrogenase E1 alpha subunit - Arabidopsis thaliana, EMBL:AF077955	68412.t00969 branched-chain alpha keto-acid dehydrogenase E1 alpha subunit-related protein branched-chain alpha keto-acid dehydrogenase E1 alpha subunit - Arabidopsis thaliana, EMBL:AF077955	At5g09300	branched-chain alpha keto-acid dehydrogenase E1 alpha subunit-like protein branched-chain alpha keto-acid dehydrogenase E1 alpha subunit - Arabidopsis thaliana, EMBL:AF077955;supported by full-length cDNA: Ceres:3693.		0008152 // metabolic process // --- /// 0008152 // metabolic process // inferred from electronic annotation	0005739 // mitochondrion // inferred from direct assay	0003863 // 3-methyl-2-oxobutanoate dehydrogenase (2-methylpropanoyl-transferring) activity // --- /// 0016624 // oxidoreductase activity, acting on the aldehyde or oxo group of donors, disulfide as acceptor // inferred from electronic annotation
18676	263576_at	At2g17080		-0.29946	0.365938	0.807201		0.0259757	0.049278	0.000116567		chloroplast	0	AT2G17080.1	AT2G17080|F6P23.10|F6P23_10	0	TAIR GO	68409.t01760 hypothetical protein similar to hypothetical protein GB:AAB81671	68409.t01760 hypothetical protein similar to hypothetical protein GB:AAB81671	At2g17080	hypothetical protein similar to hypothetical protein GB:AAB81671		---	0009507 // chloroplast // inferred from electronic annotation	---
6150	251050_at	At5g02440		-0.0398232	0.1506	0.805958		0.820869	0.388011	0.000668895										At5g02440	putative protein		---	---	---
12230	257130_at	At3g20210		1.82907	-0.419575	0.805696		5.53582e-07	0.00877489	1.63169e-05		endopeptidase activity	0	AT3G20210.1	MAL21.27|AT3G20210	0	TAIR GO	68410.t02259 vacuolar processing enzyme/asparaginyl endopeptidase -related similar to vacuolar processing enzyme precursor (VPE) (proteinase B) GB:P49044 [Vicia sativa]	68410.t02259 vacuolar processing enzyme/asparaginyl endopeptidase -related similar to vacuolar processing enzyme precursor (VPE) (proteinase B) GB:P49044 [Vicia sativa]	At3g20210	vacuolar processing enzyme/asparaginyl endopeptidase, putative similar to vacuolar processing enzyme precursor (VPE) (proteinase B) GB:P49044 [Vicia sativa];supported by full-length cDNA: Ceres:100372.		0006508 // proteolysis // inferred from electronic annotation /// 0006624 // vacuolar protein processing or maturation // inferred from sequence or structural similarity /// 0010214 // seed coat development // inferred from mutant phenotype /// 0012501 // programmed cell death // inferred from mutant phenotype	0005615 // extracellular space // inferred from direct assay	0001509 // legumain activity // inferred from electronic annotation /// 0004197 // cysteine-type endopeptidase activity // inferred from electronic annotation /// 0016787 // hydrolase activity // inferred from electronic annotation /// 0030693 // caspase activity // inferred from direct assay
8876	253776_at	At4g28390		1.24366	-0.213902	0.804793		9.01164e-06	0.133107	2.78714e-05		MC(Mitochondrial Carrier);Antiporters;ATP/ADP antiporter activity	ADP, ATP carrier-like Protein family	At4g28390;AT4G28390.1	68164.m02664,F20O9_60;NM_118980;F20O9.60|AT4G28390|F20O9_60	ADP,ATP carrier-like protein	http://plantst.sdsc.edu/;TAIR GO	68411.t03646 mitochondrial ADP,ATP carrier protein, putative similar to mitochondrial ADP,ATP carrier protein SP:P12857 from [Zea mays]	68411.t03646 mitochondrial ADP,ATP carrier protein, putative similar to mitochondrial ADP,ATP carrier protein SP:P12857 from [Zea mays]	At4g28390	ADP,ATP carrier-like protein ADP,ATP carrier protein-rice, PIR2:S33630;supported by full-length cDNA: Ceres:42036.		0006810 // transport // inferred from electronic annotation /// 0006839 // mitochondrial transport // RCA /// 0015865 // purine nucleotide transport // inferred from direct assay	0005739 // mitochondrion // inferred from direct assay /// 0005743 // mitochondrial inner membrane // inferred from electronic annotation /// 0016020 // membrane // inferred from direct assay /// 0016020 // membrane // inferred from electronic annotation /// 0016021 // integral to membrane // inferred from electronic annotation	0005215 // transporter activity // inferred from electronic annotation /// 0005471 // ATP:ADP antiporter activity // inferred from direct assay /// 0005488 // binding // inferred from electronic annotation
21897	266797_at	At2g22840		0.833896	0.354322	0.804782		5.56833e-05	0.155626	3.92176e-05		General Transcription	0	GRL1	0	transcription activator (GRL1) annotation temporarily based on supporting cDNA gi|21539879|gb|AY102634.1|	TIGR name search	68409.t02434 transcription activator (GRL1) annotation temporarily based on supporting cDNA gi|21539879|gb|AY102634.1|	68409.t02434 transcription activator (GRL1) annotation temporarily based on supporting cDNA gi|21539879|gb|AY102634.1|	At2g22840	unknown protein		0048366 // leaf development // inferred from genetic interaction	0005634 // nucleus // inferred from sequence or structural similarity	0016563 // transcriptional activator activity // inferred from sequence or structural similarity
3594	248494_at	At5g50770		0.837143	0.24158	0.803527		0.000475616	0.0853777	0.000140884		SDRs (short-chain dehydrogenase/reductase family);endomembrane system	0	AT5G50770.1	MFB16_17|AT5G50770|MFB16.17	short-chain dehydrogenase/reductase family protein similar to sterol-binding dehydrogenase steroleosin GI:15824408 from [Sesamum indicum]	MGH(blast);TAIR GO	68412.t05589 short-chain dehydrogenase/reductase family protein similar to sterol-binding dehydrogenase steroleosin GI:15824408 from [Sesamum indicum]	68412.t05589 short-chain dehydrogenase/reductase family protein similar to sterol-binding dehydrogenase steroleosin GI:15824408 from [Sesamum indicum]	At5g50770	putative protein contains similarity to oxidoreductase		0008152 // metabolic process // inferred from electronic annotation	0012505 // endomembrane system // inferred from electronic annotation	0016491 // oxidoreductase activity // --- /// 0016491 // oxidoreductase activity // inferred from electronic annotation
19057	263957_at	At2g35880		0.44412	1.83762	0.803168		0.00667174	7.79219e-07	4.61483e-05										At2g35880	unknown protein ; supported by cDNA: gi_16209719_gb_AY057620.1_		---	---	---
21690	266590_at	At2g46240		0.543211	0.849426	0.8022		0.00355625	0.000558807	0.000203429		protein binding activity	0	AT2G46240.1	T3F17.11|AT2G46240	0	TAIR GO	68409.t05118 expressed protein and genefinder	68409.t05118 expressed protein and genefinder	At2g46240	hypothetical protein predicted by genscan and genefinder		0006915 // apoptosis // inferred from electronic annotation	---	0005515 // protein binding // inferred from electronic annotation
4565	249465_at	At5g39720		0.851573	0.196274	0.801052		4.95879e-05	0.301411	1.6825e-05										At5g39720	AIG2 - like protein AIG2, Arabidopsis thaliana, SWISSPROT:AIG2_ARATH		---	---	---
21144	266044_s_at	At2g07725		0.280363	0.511617	0.798885		0.0588248	0.0169879	7.48396e-06		structural constituent of ribosome	0	AT2G07725.1	AT2G07725	0	TAIR GO	68409.t00862 ribosomal protein L5p family	68409.t00862 ribosomal protein L5p family	At2g07725	hypothetical protein		0006412 // translation // --- /// 0006412 // translation // inferred from electronic annotation	0005622 // intracellular // inferred from electronic annotation /// 0005739 // mitochondrion // inferred from electronic annotation /// 0005840 // ribosome // --- /// 0005840 // ribosome // inferred from electronic annotation /// 0030529 // ribonucleoprotein complex // inferred from electronic annotation	0003735 // structural constituent of ribosome // --- /// 0003735 // structural constituent of ribosome // inferred from electronic annotation
3651	248551_at	At5g50200		0.532802	0.161018	0.792739		0.00235072	0.455009	2.33192e-05		endomembrane system	0	AT5G50200.1	K6A12_6|AT5G50200|K6A12.6	0	TAIR GO	68412.t05519 expressed protein similar to unknown protein (pir||T05562) isoform contains a non-consensus AT acceptor splice site at intron 1	68412.t05519 expressed protein similar to unknown protein (pir||T05562) isoform contains a non-consensus AT acceptor splice site at intron 1	At5g50200	putative protein similar to unknown protein (pir||T05562); supported by full-length cDNA: Ceres: 158397.		0009611 // response to wounding // inferred from expression pattern /// 0010167 // response to nitrate // inferred from expression pattern /// 0015706 // nitrate transport // inferred from mutant phenotype	0012505 // endomembrane system // inferred from electronic annotation	0015112 // nitrate transporter activity // inferred from mutant phenotype
17520	262420_at	At1g50300		0.254313	0.594355	0.791345		0.0735198	0.00963293	0.000115377										At1g50300	hypothetical protein contains similarity to RNA-binding glycine-rich protein GB:D16205 GI:436790 from [Nicotiana sylvestris]; supported by cDNA: gi_13605792_gb_AF367295.1_AF367295		---	0005622 // intracellular // inferred from electronic annotation	0000166 // nucleotide binding // inferred from electronic annotation /// 0003676 // nucleic acid binding // inferred from electronic annotation /// 0003723 // RNA binding // --- /// 0008270 // zinc ion binding // inferred from electronic annotation
13775	258675_at	At3g08770		-0.514623	0.228711	0.789509		0.00308795	0.137319	1.85906e-05		Acyl Lipid Metabolism;endomembrane system	Lipid Transfer Protein type 1	AT3G08770.1	AT3G08770|F17O14.24	putative nonspecific lipid-transfer protein	http://www.plantbiology.msu.edu/lipids/genesurvey/master_table.htm;TAIR GO	68410.t00897 lipid transfer protein 6 (ltp6) identical to GI:8571927	68410.t00897 lipid transfer protein 6 (ltp6) identical to GI:8571927	At3g08770	putative nonspecific lipid-transfer protein similar to nonspecific lipid-transfer protein GB:Q43019 [Prunus dulcis];supported by full-length cDNA: Ceres:26569.		0006810 // transport // inferred from electronic annotation /// 0006869 // lipid transport // inferred from electronic annotation	0012505 // endomembrane system // inferred from electronic annotation	0008289 // lipid binding // inferred from electronic annotation
13534	258434_at	At3g16770		1.39276	-0.175149	0.788466		5.23922e-07	0.187434	8.75081e-06		AP2/EREBP, APETALA2/Ethylene-responsive element binding protein family;ethylene signaling;nucleus	0	EBP;AtEBP1;AT3G16770.1	AF003096,AF003097, AF003098, AJ001911, AB008106;AT3G16770|MGL6.1	AP2 domain containing protein RAP2.3(),AP2 domain containing protein RAP2.4(),AP2 domain containing protein RAP2.5(),putative Ckc2(EBP),ethylene responsive element binding factor 4(AtERF-4),putative protein	MGH(blast),Ohio-AtTFDB,TAIR(Mendel);TAIR GO	68410.t01877 AP2 domain transcription factor RAP2.3 identical to GI:2281631 [Arabidopsis thaliana]	68410.t01877 AP2 domain transcription factor RAP2.3 identical to GI:2281631 [Arabidopsis thaliana]	At3g16770	AP2 domain containing protein RAP2.3 identical to GB:AAC49769 from [Arabidopsis thaliana];supported by full-length cDNA: Ceres:35981.		0006350 // transcription // inferred from electronic annotation /// 0006355 // regulation of transcription, DNA-dependent // inferred from electronic annotation	0005634 // nucleus // inferred from electronic annotation	0003677 // DNA binding // inferred from electronic annotation /// 0003700 // transcription factor activity // inferred from electronic annotation /// 0005515 // protein binding // inferred from physical interaction /// 0046870 // cadmium ion binding // inferred from electronic annotation
22065	266965_at	At2g39510		0.0402607	1.73657	0.78743		0.814688	1.49008e-06	6.22249e-05		DMT(The Drug/Metabolite Transporter);Nodulin-like protein family;endomembrane system	0	At2g39510;AT2G39510.1	15225480,NP_181483;NM_129509;AT2G39510|F12L6.17|F12L6_17	nodulin-like protein	http://plantst.sdsc.edu/;TAIR GO	68409.t04328 nodulin MtN21 family protein similar to MtN21 GI:2598575 (root nodule development) from [Medicago truncatula]	68409.t04328 nodulin MtN21 family protein similar to MtN21 GI:2598575 (root nodule development) from [Medicago truncatula]	At2g39510	nodulin-like protein		---	0016020 // membrane // --- /// 0016020 // membrane // inferred from electronic annotation	---
5209	250109_at	At5g15230		0.427866	0.243293	0.787328		0.00227029	0.0687912	9.99044e-06		GA;endomembrane system	0	GASA4;AT5G15230.1	F8M21.120|F8M21_120|AT5G15230	GA-inducible gene	TAIR GO	68412.t01608 GASA4	68412.t01608 GASA4	At5g15230	GASA4 ; supported by cDNA: gi_950098_gb_U15683.1_ATU15683		0009739 // response to gibberellin stimulus // inferred from mutant phenotype /// 0009740 // gibberellic acid mediated signaling // traceable author statement	0012505 // endomembrane system // inferred from electronic annotation	---
11618	256518_at	At1g66080		0.245393	-0.0568731	0.786398		0.209179	0.774886	0.000406495										At1g66080	hypothetical protein		---	---	---
21675	266575_at	At2g24060		0.321926	1.22256	0.783463		0.0987203	5.81429e-05	0.000128904		chloroplast	0	AT2G24060.1	T29E15_26|AT2G24060|T29E15.26	0	TAIR GO	68409.t02574 chloroplast initiation factor 3 -related	68409.t02574 chloroplast initiation factor 3 -related	At2g24060	putative chloroplast initiation factor 3 ;supported by full-length cDNA: Ceres:41558.		0006413 // translational initiation // --- /// 0006413 // translational initiation // inferred from electronic annotation	0009507 // chloroplast // inferred from electronic annotation	0003743 // translation initiation factor activity // --- /// 0003743 // translation initiation factor activity // inferred from electronic annotation
16257	261157_at	At1g34510		-1.01937	1.19076	0.783405		9.03888e-06	0.00016472	6.46288e-05		Class III peroxidase;endomembrane system	0	PER8;AT1G34510.1	AAF79260;F12K21_18|AT1G34510|F12K21.18	0	TAIR GO	68408.t03827 peroxidase, putative similar to peroxidase ATP13a GB:CAA67312 from [Arabidopsis thaliana]	68408.t03827 peroxidase, putative similar to peroxidase ATP13a GB:CAA67312 from [Arabidopsis thaliana]	At1g34510	peroxidase ATP13a, putative similar to GB:CAA67312 from [Arabidopsis thaliana]		0006979 // response to oxidative stress // inferred from electronic annotation /// 0042744 // hydrogen peroxide catabolic process // inferred from electronic annotation	0012505 // endomembrane system // inferred from electronic annotation	0004601 // peroxidase activity // --- /// 0004601 // peroxidase activity // inferred from electronic annotation /// 0005506 // iron ion binding // inferred from electronic annotation /// 0005509 // calcium ion binding // inferred from electronic annotation /// 0016491 // oxidoreductase activity // inferred from electronic annotation /// 0046872 // metal ion binding // inferred from electronic ann…
961	245861_at	At5g28300		0.657665	0.703246	0.782024		0.000379402	0.000902853	3.06338e-05		Trihelix, Triple-Helix transcription factor family;nucleus	0	AtGTL3;AT5G28300.1	AtGTL4;T8M17_70|AT5G28300|T8M17.70	GTL1 - like protein	Ohio-AtTFDB,TAIR(Mendel);TAIR GO	68412.t03065 GTL1 - like protein GTL1, Arabidopsis thaliana, EMBL:ATAJ3215	68412.t03065 GTL1 - like protein GTL1, Arabidopsis thaliana, EMBL:ATAJ3215	At5g28300	GTL1 - like protein GTL1, Arabidopsis thaliana, EMBL:ATAJ3215; supported by cDNA: gi_14423451_gb_AF386963.1_AF386963		0045449 // regulation of transcription // traceable author statement	0005634 // nucleus // inferred from electronic annotation /// 0009507 // chloroplast // inferred from electronic annotation	0003677 // DNA binding // inferred from electronic annotation /// 0003700 // transcription factor activity // inferred from sequence or structural similarity
2814	247714_at	At5g59340		0.605808	-0.46486	0.781578		0.00139479	0.00591855	2.97419e-05		HB,Homeobox transcription factor family;nucleus	0	AT5G59340.1	MNC17_25|AT5G59340|MNC17.25	0	TAIR(Mendel);TAIR GO	68412.t06620 wuschel protein - like wuschel protein, Arabidopsis thaliana, PIR:T00829	68412.t06620 wuschel protein - like wuschel protein, Arabidopsis thaliana, PIR:T00829	At5g59340	wuschel protein - like wuschel protein, Arabidopsis thaliana, PIR:T00829		0006350 // transcription // inferred from electronic annotation /// 0006355 // regulation of transcription, DNA-dependent // inferred from electronic annotation /// 0007275 // multicellular organismal development // inferred from electronic annotation	0005634 // nucleus // inferred from electronic annotation	0003677 // DNA binding // inferred from electronic annotation /// 0003700 // transcription factor activity // inferred from electronic annotation /// 0043565 // sequence-specific DNA binding // inferred from electronic annotation
6335	251235_at	At3g62860		0.654155	0.696207	0.779687		0.000566105	0.00133515	9.57481e-05										At3g62860	putative protein lysophospholipase homolog - Oryza sativa, PIR:T02661		0006725 // aromatic compound metabolic process // inferred from electronic annotation	---	0003824 // catalytic activity // ---
12014	256914_at	At3g23880		-0.156662	0.580505	0.779064		0.301959	0.00118279	3.45935e-05		F-box (FBX)	A3	0	0	0	Jennifer M. Gagne et al. PNAS August 20, 2002 vol. 99 no. 17 11519–11524	68410.t02673 F-box protein family contains F-box domain Pfam:PF00646	68410.t02673 F-box protein family contains F-box domain Pfam:PF00646	At3g23880	hypothetical protein		---	---	---
17627	262527_at	At1g17010		0.575002	0.178584	0.777885		0.00113595	0.204712	2.18311e-05										At1g17010	SRG1-like protein Strong homology to SRG1 protein, a new member of the Fe(II)/ascorbate oxidase superfamily, 73% identical to SRG1 [Arabidopsis thaliana] (gi|479047). Location of ests 147E17T7 (gb|T76176) and 136D2T7 (gb|T45959)		0009813 // flavonoid biosynthetic process // ---	---	0005506 // iron ion binding // inferred from electronic annotation /// 0016491 // oxidoreductase activity // inferred from electronic annotation /// 0016706 // oxidoreductase activity, acting on paired donors, with incorporation or reduction of molecular oxygen, 2-oxoglutarate as one donor, and incorporation of one atom each of oxygen into both donors // ---
16057	260957_at	At1g06080		-0.513586	-0.690058	0.777547		0.00673356	0.00146944	1.01948e-05		Acyl Lipid Metabolism;Lipid Metabolism Gene Families;endoplasmic reticulum	Acyl-CoA Desaturase-like;Delta 9 desaturase family	AT1G06080.1	NM_100489;T21E18_13|AT1G06080|T21E18.13	delta 9 desaturase	http://www.plantbiology.msu.edu/lipids/genesurvey/master_table.htm;TAIR GO	68408.t00567 delta 9 desaturase (ADS1) identical to delta 9 acyl-lipid desaturase (ADS1) GB:BAA25180 GI:2970034 from [Arabidopsis thaliana]	68408.t00567 delta 9 desaturase (ADS1) identical to delta 9 acyl-lipid desaturase (ADS1) GB:BAA25180 GI:2970034 from [Arabidopsis thaliana]	At1g06080	delta 9 desaturase identical to delta 9 desaturase GB:BAA25180 GI:2970034 from [Arabidopsis thaliana]; supported by full-length cDNA: Ceres: 100525.		0006629 // lipid metabolic process // inferred from electronic annotation /// 0006633 // fatty acid biosynthetic process // inferred from electronic annotation /// 0008610 // lipid biosynthetic process // inferred from electronic annotation	0005783 // endoplasmic reticulum // inferred from electronic annotation /// 0016020 // membrane // inferred from electronic annotation /// 0016021 // integral to membrane // inferred from electronic annotation	0004768 // stearoyl-CoA 9-desaturase activity // inferred from electronic annotation /// 0005506 // iron ion binding // inferred from electronic annotation /// 0016491 // oxidoreductase activity // inferred from electronic annotation /// 0016717 // oxidoreductase activity, acting on paired donors, with oxidation of a pair of donors resulting in the reduction of molecular oxygen to two molecules o…
1576	246476_at	At5g16730		0.753068	2.14933	0.776888		0.000838261	4.21216e-05	2.63031e-05		chloroplast	0	AT5G16730.1	F5E19_70|AT5G16730|F5E19.70	0	TAIR GO	68412.t01765 expressed protein predicted proteins - Arabidopsis thaliana and Oryza sativa	68412.t01765 expressed protein predicted proteins - Arabidopsis thaliana and Oryza sativa	At5g16730	putative protein predicted proteins - Arabidopsis thaliana and Oryza sativa		---	0009507 // chloroplast // inferred from electronic annotation	---
293	245193_at	At1g67810		1.57746	-0.0926162	0.776248		9.76169e-07	0.630041	4.21277e-05		chloroplast	0	AT1G67810.1	F12A21.6|F12A21_6|AT1G67810	0	TAIR GO	68408.t06991 F12A21.6 hypothetical protein	68408.t06991 F12A21.6 hypothetical protein	At1g67810	F12A21.6 hypothetical protein		---	0009507 // chloroplast // inferred from electronic annotation	---
9503	254403_at	At4g21323		0.699442	-0.0988436	0.775175		0.000136387	0.516191	7.06679e-05		endomembrane system	0	AT4G21323.1	AT4G21323	0	TAIR GO	68411.t02777 subtilisin-like serine protease contains similarity to subtilase; SP1 GI:9957714 from [Oryza sativa]	68411.t02777 subtilisin-like serine protease contains similarity to subtilase; SP1 GI:9957714 from [Oryza sativa]	At4g21323	subtilisin-like serine protease contains similarity to subtilase; SP1 GI:9957714 from [Oryza sativa]		0006508 // proteolysis // ---	0012505 // endomembrane system // inferred from electronic annotation	0004289 // subtilase activity // ---
7693	252593_at	At3g45590		0.127022	0.52915	0.773681		0.431725	0.0557013	9.31938e-05		tRNA-intron endonuclease activity	0	AT3G45590	AT3G45590|F9K21.170|F9K21_170	0	TAIR GO	68410.t04489 expressed protein tRNA intron endonuclease - Arabidopsis thaliana, EMBL:AB036339	68410.t04489 expressed protein tRNA intron endonuclease - Arabidopsis thaliana, EMBL:AB036339	At3g45590	putative protein tRNA intron endonuclease - Arabidopsis thaliana, EMBL:AB036339; supported by cDNA: gi_6635255_dbj_AB036339.1_AB036339		0006388 // tRNA splicing // inferred from electronic annotation /// 0006397 // mRNA processing // inferred from electronic annotation /// 0008033 // tRNA processing // inferred from electronic annotation	0000214 // tRNA-intron endonuclease complex // inferred from electronic annotation /// 0005634 // nucleus // inferred from electronic annotation	0000213 // tRNA-intron endonuclease activity // inferred from electronic annotation /// 0003677 // DNA binding // inferred from electronic annotation /// 0004518 // nuclease activity // inferred from electronic annotation /// 0004519 // endonuclease activity // inferred from electronic annotation /// 0016787 // hydrolase activity // inferred from electronic annotation
5535	250435_at	At5g10380		0.165842	0.131385	0.77353		0.361211	0.486713	0.0010238		C3H zinc finger family;mitochondrion	0	AT5G10380.1	AT5G10380|F12B17.270|F12B17_270	putative protein	Ohio-AtTFDB;TAIR GO	68412.t01085 C3HC4-type zinc finger protein family contains Pfam profile: PF00097 zinc finger, C3HC4 type (RING finger)	68412.t01085 C3HC4-type zinc finger protein family contains Pfam profile: PF00097 zinc finger, C3HC4 type (RING finger)	At5g10380	putative protein various predicted proteins, Arabidopsis thaliana		0006512 // ubiquitin cycle // inferred from electronic annotation	0005739 // mitochondrion // inferred from electronic annotation /// 0016020 // membrane // inferred from electronic annotation /// 0016021 // integral to membrane // inferred from electronic annotation	0005515 // protein binding // --- /// 0005515 // protein binding // inferred from electronic annotation /// 0008270 // zinc ion binding // --- /// 0008270 // zinc ion binding // inferred from electronic annotation /// 0046872 // metal ion binding // inferred from electronic annotation
14364	259264_at	At3g01260		0.100574	-0.0252838	0.771291		0.505041	0.892291	3.14912e-05		aldose 1-epimerase activity;non-phosphorylated glucose catabolism	ALDOSE 1-EPIMERASE	AT3G01260.1	T4P13_5|AT3G01260|T4P13.5	0	TAIR GO;TAIR AraCyc	68410.t00029 aldose 1-epimerase family similar to non-cell-autonomous protein pathway2, plasmodesmal receptor [Nicotiana tabacum] GI:15824567; contains Pfam profile PF01263: Aldose 1-epimerase	68410.t00029 aldose 1-epimerase family similar to non-cell-autonomous protein pathway2, plasmodesmal receptor [Nicotiana tabacum] GI:15824567; contains Pfam profile PF01263: Aldose 1-epimerase	At3g01260	putative aldose 1-epimerase shows similarity to aldose epimerases		0005975 // carbohydrate metabolic process // inferred from electronic annotation /// 0006012 // galactose metabolic process // ---	---	0004034 // aldose 1-epimerase activity // --- /// 0016853 // isomerase activity // inferred from electronic annotation
21193	266093_at	At2g37990		0.387783	1.21874	0.770334		0.0210136	9.38514e-06	2.61965e-05										At2g37990	unknown protein ;supported by full-length cDNA: Ceres:40538.		0042254 // ribosome biogenesis and assembly // inferred from electronic annotation	0005634 // nucleus // inferred from electronic annotation	---
16324	261224_at	At1g20160		0.731409	0.544252	0.76854		0.00230173	0.0122521	9.92297e-05		subtilases (subtilisin – like serine proteases) ;endomembrane system	0	AT1G20160.1	T20H2_6|AT1G20160|T20H2.6	subtilisin-like serine protease	http://www.uni-frankfurt.de/fb15/botanik/mcb/AFGN/altmann.htm;TAIR GO	68408.t02233 subtilisin-like serine protease similar to subtilisin-type protease precursor GI:14150446 from [Glycine max]	68408.t02233 subtilisin-like serine protease similar to subtilisin-type protease precursor GI:14150446 from [Glycine max]	At1g20160	subtilisin-like serine protease similar to subtilisin-type protease precursor GI:14150446 from [Glycine max];supported by full-length cDNA: Ceres:3907.		0006508 // proteolysis // --- /// 0006508 // proteolysis // inferred from electronic annotation /// 0043086 // negative regulation of enzyme activity // inferred from electronic annotation	0005739 // mitochondrion // inferred from electronic annotation /// 0012505 // endomembrane system // inferred from electronic annotation	0004289 // subtilase activity // --- /// 0004289 // subtilase activity // inferred from electronic annotation /// 0008233 // peptidase activity // inferred from electronic annotation /// 0042802 // identical protein binding // inferred from electronic annotation
2255	247155_at	At5g65750		0.960119	0.335308	0.765749		0.000616596	0.0636436	7.52817e-05		glutamate catabolism to succinate;TCA cycle, aerobic respiration;glutamate degradation III	2-oxoglutarate dehydrogenase complex;2-OXOGLUTARATE DEHYDROGENASE	AT5G65750.1	MPA24.10|AT5G65750|MPA24_10	0	TAIR GO;TAIR AraCyc	68412.t07360 2-oxoglutarate dehydrogenase, E1 component	68412.t07360 2-oxoglutarate dehydrogenase, E1 component	At5g65750	2-oxoglutarate dehydrogenase, E1 component		0006096 // glycolysis // inferred from electronic annotation /// 0008152 // metabolic process // inferred from electronic annotation	0005739 // mitochondrion // inferred from direct assay	0004591 // oxoglutarate dehydrogenase (succinyl-transferring) activity // --- /// 0004591 // oxoglutarate dehydrogenase (succinyl-transferring) activity // inferred from electronic annotation /// 0016491 // oxidoreductase activity // inferred from electronic annotation /// 0016624 // oxidoreductase activity, acting on the aldehyde or oxo group of donors, disulfide as acceptor // inferred from ele…
15098	259998_at	At1g68120		-0.0118673	0.139374	0.764494		0.972789	0.458226	0.000343295										At1g68120	hypothetical protein similar to unknown protein GB:AAD26977 [Arabidopsis thaliana]		---	---	---
19643	264543_at	At1g55780		0.975055	-0.0886612	0.76374		4.07598e-05	0.585256	1.1111e-05										At1g55780	hypothetical protein predicted by genemark.hmm		0030001 // metal ion transport // inferred from electronic annotation	---	0046872 // metal ion binding // ---
19924	264824_at	At1g03420		-0.196782	0.188761	0.763424		0.211177	0.354732	0.000104267										At1g03420	unknown protein similar to gb|T45484, emb|Z30724, and emb|Z30531		---	---	0005506 // iron ion binding // inferred from electronic annotation /// 0016491 // oxidoreductase activity // inferred from electronic annotation
5001	249901_at	At5g22650		0.138323	1.06963	0.763382		0.392675	1.42459e-05	2.31938e-05		Histone deacetylases (HD2 family);histone deacetylase activity	0	HDT2;AT5G22650.1	HDA4, AtHD2B;MDJ22.7|AT5G22650|MDJ22_7	Belongs to the plant specific HD2 type proteins; similar to Zea mays nucleolar histone deacetylase HD2-p39	ChromDB;TAIR GO	68412.t02377 histone deacetylase-related protein non-consensus AT donor splice site at exon 3, AC acceptor splice site at exon 4; isoform with consensus splice sites appears truncated due to a frameshift.	68412.t02377 histone deacetylase-related protein non-consensus AT donor splice site at exon 3, AC acceptor splice site at exon 4; isoform with consensus splice sites appears truncated due to a frameshift.	At5g22650	histone deacetylase-like protein non-consensus AT donor splice site at exon 3, AC acceptor splice site at exon 4		0006350 // transcription // inferred from electronic annotation /// 0006355 // regulation of transcription, DNA-dependent // inferred from electronic annotation /// 0007275 // multicellular organismal development // inferred from electronic annotation /// 0016481 // negative regulation of transcription // inferred from direct assay /// 0016568 // chromatin modification // inferred from electronic…	0005634 // nucleus // inferred from electronic annotation	0004407 // histone deacetylase activity // inferred from sequence or structural similarity /// 0016787 // hydrolase activity // inferred from electronic annotation
12715	257615_at	At3g26510		0.721794	0.148142	0.762541		0.000122312	0.276331	2.43583e-05										At3g26510	unknown protein		---	0009507 // chloroplast // inferred from electronic annotation	---
11538	256438_s_at	At3g11120		-0.488062	0.360581	0.762035		0.00621462	0.0228275	0.000334227		structural constituent of ribosome	0	AT3G11120.1	AT3G11120|F11B9.31	0	TAIR GO	68410.t01185 60S ribosomal protein L41 (RPL41E) identical to ribosomal protein L41 GB:AAA79268 [Pisum sativum]	68410.t01185 60S ribosomal protein L41 (RPL41E) identical to ribosomal protein L41 GB:AAA79268 [Pisum sativum]	At3g11120	ribosomal protein L41 identical to ribosomal protein L41 GB:AAA79268 [Pisum sativum]		0006412 // translation // --- /// 0006412 // translation // inferred from electronic annotation	0005840 // ribosome // --- /// 0005840 // ribosome // inferred from electronic annotation /// 0030529 // ribonucleoprotein complex // inferred from electronic annotation	0003735 // structural constituent of ribosome // --- /// 0003735 // structural constituent of ribosome // inferred from electronic annotation
2310	247210_at	At5g65020		0.761622	0.865906	0.761356		6.28097e-05	0.000147254	2.10423e-05		Annexin;calcium ion binding activity	0	At5g65020;AT5G65020.1	15238320,NP_201307;MXK3.27|MXK3_27|AT5G65020	annexin - like protein	http://plantst.sdsc.edu/;TAIR GO	68412.t07270 annexin	68412.t07270 annexin	At5g65020	annexin ;supported by full-length cDNA: Ceres:1728.		0015774 // polysaccharide transport // traceable author statement	0009986 // cell surface // non-traceable author statement	0005509 // calcium ion binding // inferred from electronic annotation /// 0005544 // calcium-dependent phospholipid binding // inferred from electronic annotation
17612	262512_at	At1g17145		0.887879	0.562608	0.761277		2.02305e-05	0.00224358	0.000281002										At1g17145	Expressed protein ; supported by full-length cDNA: Ceres: 6612.		---	---	0005515 // protein binding // inferred from electronic annotation /// 0008270 // zinc ion binding // inferred from electronic annotation /// 0046872 // metal ion binding // inferred from electronic annotation
3822	248722_at	At5g47810		0.93357	-0.134931	0.760506		1.13776e-05	0.375177	8.75854e-06		transferase activity	0	AT5G47810.1	AT5G47810|MCA23_13|MCA23.13	0	TAIR GO	68412.t05238 pyrophosphate-fructose-6-phosphate 1-phosphotransferase-related protein	68412.t05238 pyrophosphate-fructose-6-phosphate 1-phosphotransferase-related protein	At5g47810	pyrophosphate-fructose-6-phosphate 1-phosphotransferase-like protein ; supported by cDNA: gi_15982710_gb_AY056779.1_		0006096 // glycolysis // --- /// 0006096 // glycolysis // inferred from electronic annotation	0005945 // 6-phosphofructokinase complex // --- /// 0005945 // 6-phosphofructokinase complex // inferred from electronic annotation	0003872 // 6-phosphofructokinase activity // --- /// 0003872 // 6-phosphofructokinase activity // inferred from electronic annotation /// 0005515 // protein binding // inferred from physical interaction /// 0016740 // transferase activity // inferred from electronic annotation
2521	247421_at	At5g62800		0.413329	-0.0423513	0.758441		0.0114334	0.843557	0.000244212		nucleus	0	AT5G62800.1	MQB2_12|AT5G62800|MQB2.12	0	TAIR GO	68412.t07012 seven in absentia (sina) protein family similar to SIAH1 protein [Brassica napus var. napus] GI:7657876; contains Pfam profile PF03145: Seven in absentia protein family	68412.t07012 seven in absentia (sina) protein family similar to SIAH1 protein [Brassica napus var. napus] GI:7657876; contains Pfam profile PF03145: Seven in absentia protein family	At5g62800	SIAH1 - like protein SIAH1, Brassica napus, EMBL:BNA245479		0006511 // ubiquitin-dependent protein catabolic process // --- /// 0007275 // multicellular organismal development // ---	0005634 // nucleus // ---	---
5280	250180_at	At5g14450		0.724491	0.737067	0.756261		0.000324509	0.000504064	4.83739e-05		endomembrane system	0	AT5G14450.1	F18O22_240|AT5G14450|F18O22.240	0	TAIR GO	68412.t01522 GDSL-motif lipase/hydrolase protein similar to early nodulin ENOD8 [Medicago sativa] GI:304037, elicitor-induced glycoprotein iEP4 [Daucus carota] GI:1911765, pollen-expressed coil protein [Medicago sativa] GI:1110502; contains InterPro Entry IPR001087 Lipolytic enzyme, G-D-S-L family	68412.t01522 GDSL-motif lipase/hydrolase protein similar to early nodulin ENOD8 [Medicago sativa] GI:304037, elicitor-induced glycoprotein iEP4 [Daucus carota] GI:1911765, pollen-expressed coil protein [Medicago sativa] GI:1110502; contains InterPro Entry IPR001087 Lipolytic enzyme, G-D-S-L family	At5g14450	early nodule-specific protein - like early nodule-specific protein, Medicago truncatula, EMBL:AF064775		0006629 // lipid metabolic process // inferred from electronic annotation	0009505 // cellulose and pectin-containing cell wall // inferred from direct assay	0016788 // hydrolase activity, acting on ester bonds // inferred from electronic annotation /// 0016789 // carboxylic ester hydrolase activity // ---
[truncated: 3,927 more rows]
