# Supplementary material for: Darkness and gulliver2/phyB mutation decrease the abundance of phosphorylated BZR1 to activate brassinosteroid signaling in Arabidopsis
Source: Plant J. 2014 Feb 4;77(5):737–47. doi: 10.1111/tpj.12423 (PMC4282538; doi:10.1111/tpj.12423)
Supplement: Table S5 — Expression data for 624 genes, with P < 0.01 at all three comparisons of phyB-77 versus Ws-2, bri1-5 versus Ws-2 and phyB-77 bri1-5 versus Ws-2. [file tpj0077-0737-SD5.xlsx]

## Sheet: S Table 5
Table S5. Expression data for 624 genes with p<0.01 at all three comparisons of phyB-77 vs. Ws-2; bri1-5 vs. Ws-2; and phyB-77 bri1-5 vs. Ws-2.
SN	ID	AGI		FC in Log scale				adjusted p value
				gul2-1/Ws-2	bri1-5/Ws-2	double/Ws-2		gul2-1/Ws-2	bri1-5/Ws-2	double/Ws-2	Hormone	Family/Super Family	Subfamily	Gene Name	Synonym	Description	Sources	TIGR Description	MIPS Description	Transcript ID(Array Design)	Target Description		Gene Ontology Biological Process	Gene Ontology Cellular Component	Gene Ontology Molecular Function
13421	258321_at	At3g22840		4.51376	-0.524907	1.74954		4.01398e-11	0.00893766	4.00715e-08		chloroplast	0	AT3G22840	MWI23.21|MWI23_21|AT3G22840	0	TAIR GO	68410.t02554 early light-induced protein identical to early light-induced protein GB:AAB88391 from [Arabidopsis thaliana]	68410.t02554 early light-induced protein identical to early light-induced protein GB:AAB88391 from [Arabidopsis thaliana]	At3g22840	early light-induced protein identical to early light-induced protein GB:AAB88391 from [Arabidopsis thaliana];supported by full-length cDNA: Ceres:14490.		0009409 // response to cold // inferred from expression pattern	0009507 // chloroplast // inferred from electronic annotation /// 0016020 // membrane // inferred from electronic annotation	0016168 // chlorophyll binding // RCA
20311	265211_at	At2g36640		4.41894	0.792184	3.82468		2.63706e-10	0.00134763	1.29059e-08		cellular_component unknown	0	ATECP63	AT2G36640|EMBRYONIC CELL PROTEIN 63|LEA	EMBRYONIC CELL PROTEIN 63	TAIR GO	68409.t04012 late embryogenesis abundant (LEA) protein (ECP63) nearly identical to to LEA protein in group 3 [Arabidopsis thaliana] GI:1526424; contains Pfam profile PF02987: Late embryogenesis abundant protein	68409.t04012 late embryogenesis abundant (LEA) protein (ECP63) nearly identical to to LEA protein in group 3 [Arabidopsis thaliana] GI:1526424; contains Pfam profile PF02987: Late embryogenesis abundant protein	At2g36640	late embryogenesis abundant protein (AtECP63) ; supported by cDNA: gi_1526423_dbj_D64140.1_D64140		0009793 // embryonic development ending in seed dormancy // RCA	---	---
3297	248197_at	At5g54190		4.38653	0.441301	3.9541		1.67828e-10	0.00575466	4.549e-10		chloroplast;biosynthesis of chlorophyll	NADPH PROTOCHLOROPHYLLIDE OXIDOREDUCTASE	PORA	AT5G54190	0	TAIR GO;TAIR AraCyc	68412.t06006 protochlorophyllide reductase A (PCR A/POR A) identical to protochlorophyllide reductase A SP:Q42536 from [Arabidopsis thaliana]	68412.t06006 protochlorophyllide reductase A (PCR A/POR A) identical to protochlorophyllide reductase A SP:Q42536 from [Arabidopsis thaliana]	At5g54190	NADPH:protochlorophyllide oxidoreductase A (gb|AAC49043.1) ; supported by cDNA: gi_968974_gb_U29699.1_ATU29699		0008152 // metabolic process // inferred from electronic annotation /// 0015979 // photosynthesis // inferred from electronic annotation /// 0015995 // chlorophyll biosynthetic process // inferred from electronic annotation /// 0019685 // photosynthesis, dark reaction // inferred from electronic annotation	0009507 // chloroplast // non-traceable author statement /// 0009507 // chloroplast // inferred from electronic annotation	0016491 // oxidoreductase activity // inferred from electronic annotation /// 0016630 // protochlorophyllide reductase activity // non-traceable author statement /// 0016630 // protochlorophyllide reductase activity // inferred from electronic annotation
5451	250351_at	At5g12030		4.01961	-0.957565	4.33431		1.27651e-10	1.92938e-05	4.549e-10		cytosol	0	AT-HSP17.6A	AT5G12030	0	TAIR GO	68412.t01273 heat shock protein 17.6A identical to heat shock protein 17.6A GI:3256075 from [Arabidopsis thaliana]	68412.t01273 heat shock protein 17.6A identical to heat shock protein 17.6A GI:3256075 from [Arabidopsis thaliana]	At5g12030	heat shock protein 17.6A		0006457 // protein folding // inferred from direct assay /// 0006972 // hyperosmotic response // inferred from mutant phenotype /// 0009408 // response to heat // inferred from expression pattern /// 0009644 // response to high light intensity // inferred from expression pattern /// 0042542 // response to hydrogen peroxide // inferred from expression pattern	0005829 // cytosol // traceable author statement	0051082 // unfolded protein binding // inferred from direct assay
18853	263753_at	At2g21490		3.99721	0.743899	3.79535		7.22566e-10	0.000266281	1.24598e-09		response to stress	0	AT2G21490.1	F3K23_25|AT2G21490|F3K23.25	0	TAIR GO	68409.t02294 dehydrin protein family contains Pfam domain, PF00257: Dehydrin	68409.t02294 dehydrin protein family contains Pfam domain, PF00257: Dehydrin	At2g21490	putative dehydrin ;supported by full-length cDNA: Ceres:5256.		0006950 // response to stress // inferred from electronic annotation /// 0009415 // response to water // inferred from electronic annotation	---	---
13324	258224_at	At3g15670		3.97793	2.24644	4.31248		1.27651e-10	5.27724e-07	4.549e-10										At3g15670	LEA76 homologue type2 identical to LEA76 homologue type2 GB:X91912 [Arabidopsis thaliana]; similar to late embryogenesis abundant protein 76 (LEA76) GB:P13934 [Brassica napus]; supported by cDNA: gi_14532803_gb_AY040026.1_		0009793 // embryonic development ending in seed dormancy // ---	---	---
7119	252019_at	At3g53040		3.82289	0.540611	3.07354		2.63706e-10	0.0060529	1.56514e-09		ATP binding activity	0	AT3G53040.1	AT3G53040|F8J2.210	0	TAIR GO	68410.t05328 late embryogenesis abundant (LEA) protein, putative similar to LEA protein in group 3 [Arabidopsis thaliana] GI:1526424; contains Pfam profile PF02987: Late embryogenesis abundant protein	68410.t05328 late embryogenesis abundant (LEA) protein, putative similar to LEA protein in group 3 [Arabidopsis thaliana] GI:1526424; contains Pfam profile PF02987: Late embryogenesis abundant protein	At3g53040	late embryogenesis abundant protein - like late embryogenesis abundant protein, Arabidopsis thaliana, PIR:JC6171		0009793 // embryonic development ending in seed dormancy // ---	---	---
11438	256338_at	At1g72100		3.65687	0.429894	3.36897		1.27651e-10	0.0087233	1.56514e-09		endomembrane system	0	AT1G72100.1	F28P5_13|AT1G72100|F28P5.13	0	TAIR GO	68408.t07526 late embryogenesis abundant (LEA) domain-containing protein low similarity to embryogenic gene [Betula pendula] GI:4539485; contains Pfam profile PF02987: Late embryogenesis abundant protein	68408.t07526 late embryogenesis abundant (LEA) domain-containing protein low similarity to embryogenic gene [Betula pendula] GI:4539485; contains Pfam profile PF02987: Late embryogenesis abundant protein	At1g72100	hypothetical protein similar to seed maturation protein PM27 [Glycine max] GI:4836403		0009793 // embryonic development ending in seed dormancy // ---	0012505 // endomembrane system // inferred from electronic annotation	---
435	245335_at	At4g16160		3.65139	0.886035	3.83442		1.47026e-09	0.000129837	4.98049e-10										At4g16160	pore protein homolog ;supported by full-length cDNA: Ceres:5714.		0015031 // protein transport // inferred from electronic annotation	0005743 // mitochondrial inner membrane // inferred from electronic annotation /// 0005744 // mitochondrial inner membrane presequence translocase complex // RCA	0008565 // protein transporter activity // inferred from electronic annotation /// 0015450 // protein translocase activity // RCA
13447	258347_at	At3g17520		3.60152	1.1825	3.12884		3.61191e-10	8.78178e-05	7.76824e-10		endomembrane system	0	AT3G17520.1	MKP6.25|AT3G17520	0	TAIR GO	68410.t01963 late embryogenesis abundant (LEA) domain-containing protein low similarity to PIR|S04045|S04045 embryonic abundant protein D-29 [Gossypium hirsutum]; contains Pfam profile PF02987: Late embryogenesis abundant protein	68410.t01963 late embryogenesis abundant (LEA) domain-containing protein low similarity to PIR|S04045|S04045 embryonic abundant protein D-29 [Gossypium hirsutum]; contains Pfam profile PF02987: Late embryogenesis abundant protein	At3g17520	unknown protein identical to LEA-like protein GB:CAA10352 from [Arabidopsis thaliana]		0009793 // embryonic development ending in seed dormancy // ---	0012505 // endomembrane system // inferred from electronic annotation	---
2161	247061_at	At5g66780		3.55179	1.67939	3.53399		1.98516e-10	2.46229e-06	2.88957e-09		chloroplast	0	AT5G66780.1	AT5G66780|MUD21.2|MUD21_2	0	TAIR GO	68412.t07485 expressed protein similar to unknown protein (pir |T09249)	68412.t07485 expressed protein similar to unknown protein (pir |T09249)	At5g66780	putative protein similar to unknown protein (pir |T09249); supported by cDNA: gi_15081693_gb_AY048239.1_		---	0009507 // chloroplast // inferred from electronic annotation	---
21493	266393_at	At2g41260		3.46668	-0.809527	2.74023		1.59694e-10	0.000406209	1.07895e-09		endomembrane system	0	AT2G41260.1	F13H10_19|AT2G41260|F13H10.19	0	TAIR GO	68409.t04544 glycine-rich, late embryogenesis abundant M17 protein identical to late-embryogenesis abundant M17 protein GI:3342551 from [Arabidopsis thaliana]	68409.t04544 glycine-rich, late embryogenesis abundant M17 protein identical to late-embryogenesis abundant M17 protein GI:3342551 from [Arabidopsis thaliana]	At2g41260	late embryogenesis abundant M17 protein identical to GB:AF076979		0009790 // embryonic development // traceable author statement	0012505 // endomembrane system // inferred from electronic annotation	---
13427	258327_at	At3g22640		3.30334	-0.500505	2.85262		3.33034e-10	0.0014786	5.98016e-10		endomembrane system	0	AT3G22640.1	AT3G22640|MWI23.1	0	TAIR GO	68410.t02534 globulin (seed storage protein) family contains similarity to vicilin-like protein precursor [Juglans regia] GI:6580762, vicilin precursor [Theobroma cacao] PIR|S22477, vicilin precursor [Macadamia integrifolia] GI:5852872	68410.t02534 globulin (seed storage protein) family contains similarity to vicilin-like protein precursor [Juglans regia] GI:6580762, vicilin precursor [Theobroma cacao] PIR|S22477, vicilin precursor [Macadamia integrifolia] GI:5852872	At3g22640	unknown protein contains similarity to major storage protein GB:384341 from [Theobroma cacao]; supported by cDNA: gi_16604373_gb_AY058085.1_		---	0012505 // endomembrane system // inferred from electronic annotation	0045735 // nutrient reservoir activity // --- /// 0045735 // nutrient reservoir activity // inferred from electronic annotation
17447	262347_at	At1g64110		3.27275	1.75436	1.65542		2.58277e-09	8.13896e-07	7.9487e-07		endomembrane system	0	AT1G64110.1	F22C12.12|F22C12_12|AT1G64110	0	TAIR GO	68408.t06550 expressed protein similar to hypothetical protein GB:AAF24564 GI:6692099 from [Arabidopsis thaliana]	68408.t06550 expressed protein similar to hypothetical protein GB:AAF24564 GI:6692099 from [Arabidopsis thaliana]	At1g64110	unknown protein similar to hypothetical protein GB:AAF24564 GI:6692099 from [Arabidopsis thaliana]; supported by cDNA: gi_15810166_gb_AY056097.1_		---	0005634 // nucleus // inferred from electronic annotation /// 0012505 // endomembrane system // inferred from electronic annotation /// 0016020 // membrane // inferred from electronic annotation	0000166 // nucleotide binding // inferred from electronic annotation /// 0005524 // ATP binding // inferred from electronic annotation /// 0016887 // ATPase activity // --- /// 0017111 // nucleoside-triphosphatase activity // inferred from electronic annotation
17779	262679_at	At1g75830		3.26406	-0.663932	3.1089		2.92334e-10	0.000737753	6.728e-10										At1g75830	unknown protein ; supported by cDNA: gi_15529223_gb_AY052236.1_		0006805 // xenobiotic metabolic process // inferred from electronic annotation /// 0006952 // defense response // inferred from electronic annotation /// 0050832 // defense response to fungus // inferred from electronic annotation	---	---
4139	249039_at	At5g44310		3.26184	0.736216	2.63731		3.60566e-10	0.0013013	4.83435e-08		chloroplast	0	AT5G44310.1	K9L2.7|AT5G44310|K9L2_7	0	TAIR GO	68412.t04815 late embryogenesis abundant (LEA) domain-containing protein low similarity to 51 kDa seed maturation protein [Glycine max] GI:414977; contains Pfam profile PF02987: Late embryogenesis abundant protein	68412.t04815 late embryogenesis abundant (LEA) domain-containing protein low similarity to 51 kDa seed maturation protein [Glycine max] GI:414977; contains Pfam profile PF02987: Late embryogenesis abundant protein	At5g44310	late embryogenesis abundant protein-like		0009793 // embryonic development ending in seed dormancy // ---	0009507 // chloroplast // inferred from electronic annotation	---
9427	254327_at	At4g22490		3.2272	0.600508	2.64958		2.46174e-10	0.00106006	1.07895e-09		Acyl Lipid Metabolism;endomembrane system	Lipid Transfer Protein type 6	AT4G22490.1	F7K2.70|F7K2_70|AT4G22490	RCc3- like protein	http://www.plantbiology.msu.edu/lipids/genesurvey/master_table.htm;TAIR GO	68411.t02928 protease inhibitor/seed storage/lipid transfer protein (LTP) family contains Pfam protease inhibitor/seed storage/LTP family domain PF00234	68411.t02928 protease inhibitor/seed storage/lipid transfer protein (LTP) family contains Pfam protease inhibitor/seed storage/LTP family domain PF00234	At4g22490	RCc3- like protein RCc3 protein, Oryza sativa, PIR2:S53012;supported by full-length cDNA: Ceres:270276.		0006869 // lipid transport // --- /// 0006869 // lipid transport // inferred from electronic annotation	0012505 // endomembrane system // inferred from electronic annotation	0008289 // lipid binding // ---
17228	262128_at	At1g52690		3.21449	1.35257	2.17181		3.87992e-10	8.84513e-05	8.33887e-09										At1g52690	late embryogenesis-abundant protein, putative similar to late embryogenesis-abundant protein GI:17828 from [Brassica napus];supported by full-length cDNA: Ceres:35745.		0009793 // embryonic development ending in seed dormancy // ---	---	---
8995	253895_at	At4g27160		3.1715	-0.901945	2.16179		3.57932e-09	0.00037054	1.12649e-07		endomembrane system	0	AT4G27160.1	T24A18_110|AT4G27160|T24A18.110	0	TAIR GO	68411.t03501 2S seed storage protein 3 (2S albumin storage protein) (NWMU2-2S albumin 3) identical to SP|P15459	68411.t03501 2S seed storage protein 3 (2S albumin storage protein) (NWMU2-2S albumin 3) identical to SP|P15459	At4g27160	NWMU3 - 2S albumin 3 precursor		0006869 // lipid transport // ---	0012505 // endomembrane system // inferred from electronic annotation	0008289 // lipid binding // --- /// 0045735 // nutrient reservoir activity // --- /// 0045735 // nutrient reservoir activity // inferred from electronic annotation
2537	247437_at	At5g62490		3.16959	0.756745	3.34071		1.10903e-09	0.000307841	4.549e-10		endomembrane system	0	AT5G62490.1	K19B1_10|AT5G62490|K19B1.10	0	TAIR GO	68412.t06976 AtHVA22b-related protein	68412.t06976 AtHVA22b-related protein	At5g62490	AtHVA22b-like protein ; supported by cDNA: gi_4884933_gb_AF141660.1_AF141660		---	0012505 // endomembrane system // inferred from electronic annotation /// 0016020 // membrane // inferred from electronic annotation /// 0016021 // integral to membrane // inferred from electronic annotation	---
21644	266544_at	At2g35300		3.09837	0.649476	2.93202		2.9457e-10	0.00307985	1.22478e-09										At2g35300	similar to late embryogenesis abundant proteins identical to GB:X91917		0009790 // embryonic development // inferred from electronic annotation /// 0009793 // embryonic development ending in seed dormancy // ---	---	---
11005	255905_at	At1g17810		3.00172	-1.08691	2.54355		5.27246e-10	0.000106844	7.82502e-09		MIP(The Major Intrinsic Protein);Aquaporin Families;MIP family;water channel activity	Delta tonoplast integral protein family	TIP3;2;AT1G17810.1	At1g17810,68170.m01638,F2H15_3;NM_101644;F2H15_4|AT1G17810|F2H15.4	TIP3;2 tonoplast intrinsic protein beta;tonoplast intrinsic protein, putative	http://plantst.sdsc.edu/;TAIR GO	68408.t01951 major intrinsic protein (MIP) family contains Pfam profile: MIP PF00230	68408.t01951 major intrinsic protein (MIP) family contains Pfam profile: MIP PF00230	At1g17810	tonoplast intrinsic protein, putative similar to tonoplast intrinsic protein GI:21054 from [Phaseolus vulgaris]; supported by cDNA: gi_2605713_gb_AF026275.1_AF026275		0006810 // transport // inferred from electronic annotation	0005773 // vacuole // inferred from electronic annotation /// 0016020 // membrane // inferred from electronic annotation /// 0016021 // integral to membrane // inferred from electronic annotation	0005215 // transporter activity // inferred from electronic annotation /// 0015250 // water channel activity // inferred from sequence similarity
11812	256712_at	At2g34020		2.9746	0.672034	1.45736		4.33885e-10	0.00117055	2.41793e-06		EF-hand containing proteins:Group III;mitochondrion	0	AT2G34020.1	NM_128953;AT2G34020|T14G11.14|T14G11_14	EF-hands number:2	TAIR GO	68409.t03713 calcium-binding EF-hand family protein contains INTERPRO:IPR002048 calcium-binding EF-hand domain	68409.t03713 calcium-binding EF-hand family protein contains INTERPRO:IPR002048 calcium-binding EF-hand domain	At2g34020	unknown protein similar to T14G11.15		---	0005739 // mitochondrion // inferred from electronic annotation	0005509 // calcium ion binding // --- /// 0005509 // calcium ion binding // inferred from electronic annotation
1342	246242_at	At4g36600		2.94854	1.37145	2.98924		9.18414e-10	4.39787e-06	1.36822e-08										At4g36600	putative protein		0009793 // embryonic development ending in seed dormancy // ---	0005739 // mitochondrion // inferred from electronic annotation	---
18238	263138_at	At1g65090		2.90669	0.713922	2.86623		4.39197e-10	0.0022996	1.18413e-09										At1g65090	hypothetical protein predicted by genemark.hmm		---	---	---
11564	256464_at	At1g32560		2.88375	0.435865	3.02856		1.58475e-09	0.00439303	6.728e-10										At1g32560	late-embryogenesis abundant protein, putative similar to GI:4102692 from [Glycine max]		0006118 // electron transport // inferred from electronic annotation /// 0009790 // embryonic development // inferred from electronic annotation /// 0009793 // embryonic development ending in seed dormancy // ---	---	0005506 // iron ion binding // inferred from electronic annotation /// 0009055 // electron carrier activity // inferred from electronic annotation /// 0020037 // heme binding // inferred from electronic annotation
13598	258498_at	At3g02480		2.72327	1.21568	2.44789		9.51077e-10	3.37481e-06	1.6243e-09										At3g02480	unknown protein similar to pollen coat protein GB:CAA63531 from [Brassica oleracea]; supported by cDNA: gi_14335127_gb_AY037243.1_		---	---	---
5748	250648_at	At5g06760		2.67869	0.888167	2.12469		1.04655e-09	9.55195e-05	7.89706e-08										At5g06760	late embryogenesis abundant protein LEA like ; supported by cDNA: gi_15293004_gb_AY050936.1_		0009790 // embryonic development // inferred from electronic annotation /// 0009793 // embryonic development ending in seed dormancy // ---	---	---
17928	262828_at	At1g14950		2.66914	-0.77793	2.52293		4.87754e-10	0.000148957	3.80757e-08										At1g14950	major latex protein type1 identical to major latex protein type1 GB:CAA63026 GI:1107493 [Arabidopsis thaliana]		0006952 // defense response // inferred from electronic annotation /// 0009607 // response to biotic stimulus // inferred from electronic annotation	---	---
5968	250868_at	At5g03860		2.58678	1.34843	1.61925		1.23556e-09	2.96594e-06	1.11623e-07		glyoxylate cycle	MALATE SYNTHASE	0	0	0	TAIR AraCyc	68412.t00330 malate synthase, putative strong similarity to glyoxysomal malate synthase from Brassica napus [SP|P13244]	68412.t00330 malate synthase, putative strong similarity to glyoxysomal malate synthase from Brassica napus [SP|P13244]	At5g03860	malate synthase -like protein malate synthase, glyoxysomal, rape, PIR:SYRPMA; supported by cDNA: gi_15293186_gb_AY051027.1_		0006097 // glyoxylate cycle // inferred from electronic annotation /// 0006099 // tricarboxylic acid cycle // inferred from electronic annotation	---	0004474 // malate synthase activity // inferred from electronic annotation
6528	251428_at	At3g60140		2.57589	-0.583233	2.39601		2.52907e-06	0.00343331	1.18595e-06		glucosidase;Glycoside Hydrolase Family 1;Glycoside Hydrolase Gene Families;endomembrane system	Glycoside Hydrolase Family 1	DIN2	CAB75929 ;NP_191573.1 , CAB75929.1, AAM91436.1, AAK32907.1, AAG23719.1;NM_115877;AT3G60140|T2O9.120|T2O9_120|DARK INDUCIBLE 2	beta-glucosidase-like protein;DARK INDUCIBLE 2	http://www.biology.uiowa.edu/arabidopsis/glucosidase.htm;http://afmb.cnrs-mrs.fr/CAZY/acc.html;TAIR GO	68410.t06100 glycosyl hydrolase family 1, beta-glucosidase several beta-glucosidases - different species	68410.t06100 glycosyl hydrolase family 1, beta-glucosidase several beta-glucosidases - different species	At3g60140	beta-glucosidase-like protein several beta-glucosidases - different species; supported by cDNA: gi_10834547_gb_AF159376.1_AF159376		0005975 // carbohydrate metabolic process // inferred from electronic annotation /// 0007568 // aging // inferred from expression pattern	0012505 // endomembrane system // inferred from electronic annotation	0003824 // catalytic activity // inferred from electronic annotation /// 0004553 // hydrolase activity, hydrolyzing O-glycosyl compounds // inferred from electronic annotation /// 0043169 // cation binding // inferred from electronic annotation
22363	267263_at	At2g23110		2.46864	0.6813	2.58071		4.96519e-08	0.00180813	1.07895e-09										At2g23110	similar to late embryogenesis abundant proteins ; supported by cDNA: gi_14423503_gb_AF386989.1_AF386989		---	---	---
1373	246273_at	At4g36700		2.44065	1.36066	2.32414		9.43645e-09	1.67282e-05	5.8618e-07		Globulin-like protein family;storage protein	0	AT4G36700.1	NM_119834;AT4G36700|AP22_80|AP22.80	globulin-like protein	TAIR GO	68411.t04652 cupin domain-containing protein low similarity to preproMP27-MP32 from Cucurbita cv. Kurokawa Amakuri [GI:691752]; contains Pfam profile PF00190: Cupin	68411.t04652 cupin domain-containing protein low similarity to preproMP27-MP32 from Cucurbita cv. Kurokawa Amakuri [GI:691752]; contains Pfam profile PF00190: Cupin	At4g36700	globulin-like protein		---	0012505 // endomembrane system // inferred from electronic annotation	0045735 // nutrient reservoir activity // ---
13047	257947_at	At3g21720		2.35977	1.0694	1.66106		5.19906e-08	8.10264e-06	4.34178e-08		isocitrate lyase activity;serine-isocitrate lyase pathway;glyoxylate cycle	0	AT3G21720.1	MSD21.4|AT3G21720	0	TAIR GO;TAIR AraCyc	68410.t02423 isocitrate lyase -related similar to GB:P25248 from [Brassica napus]	68410.t02423 isocitrate lyase -related similar to GB:P25248 from [Brassica napus]	At3g21720	putative isocitrate lyase similar to GB:P25248 from [Brassica napus]		0006097 // glyoxylate cycle // inferred from electronic annotation /// 0006099 // tricarboxylic acid cycle // inferred from electronic annotation /// 0008152 // metabolic process // --- /// 0008152 // metabolic process // inferred from electronic annotation /// 0019752 // carboxylic acid metabolic process // inferred from electronic annotation	0009514 // glyoxysome // inferred from electronic annotation	0003824 // catalytic activity // inferred from electronic annotation /// 0004451 // isocitrate lyase activity // --- /// 0004451 // isocitrate lyase activity // inferred from electronic annotation /// 0016829 // lyase activity // inferred from electronic annotation
9540	254440_at	At4g21020		2.23047	0.428627	1.95479		2.97704e-07	0.00662374	1.08625e-07		mitochondrion	0	AT4G21020.1	AT4G21020|T13K14_180|T13K14.180	0	TAIR GO	68411.t02743 late embryogenesis abundant (LEA) domain-containing protein low similarity to SP|P23283 Desiccation-related protein {Craterostigma plantagineum}; contains Pfam profile PF02987: Late embryogenesis abundant protein	68411.t02743 late embryogenesis abundant (LEA) domain-containing protein low similarity to SP|P23283 Desiccation-related protein {Craterostigma plantagineum}; contains Pfam profile PF02987: Late embryogenesis abundant protein	At4g21020	putative protein desiccation-related protein, Craterostigma plantagineum, PIR2:C45509		0009793 // embryonic development ending in seed dormancy // ---	0005739 // mitochondrion // inferred from electronic annotation	---
11214	256114_at	At1g16850		2.18911	-0.448054	2.00285		9.72639e-09	0.00613314	6.06331e-09		endomembrane system	0	AT1G16850.1	F17F16.17|AT1G16850	0	TAIR GO	68408.t01795 expressed protein	68408.t01795 expressed protein	At1g16850	unknown protein ; supported by cDNA: gi_13358195_gb_AF325003.2_AF325003		---	0012505 // endomembrane system // inferred from electronic annotation	---
11914	256814_at	At3g21370		2.13146	-1.1739	2.00119		5.07959e-07	0.000248464	8.33997e-08		glucosidase;Glycoside Hydrolase Family 1;Glycoside Hydrolase Gene Families;endomembrane system	Glycoside Hydrolase Family 1	AT3G21370.1	BAB03050 ;NP_188774.1 , BAB03050.1, AAM20024.1, AAL36402.1, AAL24252.1;NM_113032;MHC9.5|AT3G21370	beta-glucosidase, putative	http://www.biology.uiowa.edu/arabidopsis/glucosidase.htm;http://afmb.cnrs-mrs.fr/CAZY/acc.html;TAIR GO	68410.t02388 glycosyl hydrolase family 1 similar to beta-glucosidase GB:AAB64244 from [Arabidopsis thaliana], (Plant Mol. Biol. 34 (1), 57-68 (1997))	68410.t02388 glycosyl hydrolase family 1 similar to beta-glucosidase GB:AAB64244 from [Arabidopsis thaliana], (Plant Mol. Biol. 34 (1), 57-68 (1997))	At3g21370	beta-glucosidase, putative similar to beta-glucosidase GB:AAB64244 from [Arabidopsis thaliana], (Plant Mol. Biol. 34 (1), 57-68 (1997))		0005975 // carbohydrate metabolic process // inferred from electronic annotation	0012505 // endomembrane system // inferred from electronic annotation	0003824 // catalytic activity // inferred from electronic annotation /// 0004553 // hydrolase activity, hydrolyzing O-glycosyl compounds // --- /// 0004553 // hydrolase activity, hydrolyzing O-glycosyl compounds // inferred from electronic annotation /// 0043169 // cation binding // inferred from electronic annotation
21603	266503_at	At2g47780		2.1268	0.42819	1.96964		4.46362e-08	0.00788706	1.83431e-08										At2g47780	unknown protein		---	---	---
7416	252316_at	At3g48700		2.12496	0.608903	0.653203		8.63613e-09	0.00230189	4.77504e-05		Carbohydrate Esterase Family 10;Carbohydrate Esterase Gene Families;enzyme activity	Carbohydrate Esterase Family 10	AT3G48700.1	NP_190439.1 , CAB62359.1;NM_114729;AT3G48700|T8P19.210	putative protein	http://afmb.cnrs-mrs.fr/CAZY/acc.html;TAIR GO	68410.t04845 expressed protein similar to PrMC3 [Pinus radiata] GI:5487873	68410.t04845 expressed protein similar to PrMC3 [Pinus radiata] GI:5487873	At3g48700	putative protein PrMC3 - Pinus radiata,PID:g4154352		0008152 // metabolic process // inferred from electronic annotation	---	0016787 // hydrolase activity // inferred from electronic annotation
17410	262310_at	At1g70840		2.10634	-0.454736	2.21308		2.66502e-07	0.00946633	2.52176e-07										At1g70840	unknown protein contains similarity to major latex protein homolog GI:3064039 from [Mesembryanthemum crystallinum]		0006952 // defense response // inferred from electronic annotation /// 0009607 // response to biotic stimulus // inferred from electronic annotation	---	---
21241	266141_at	At2g02120		2.00573	1.36077	2.36401		1.60474e-08	3.60325e-06	2.01746e-09		endomembrane system	0	AT2G02120.1	AT2G02120|F5O4_11|F5O4.11	0	TAIR GO	68409.t00126 plant defensin protein, putative (PDF2.1) plant defensin protein family member, personal communication, Bart Thomma (Bart.Thomma@agr.kuleuven.ac.be); contains a gamma-thionin family signature (PDOC00725)	68409.t00126 plant defensin protein, putative (PDF2.1) plant defensin protein family member, personal communication, Bart Thomma (Bart.Thomma@agr.kuleuven.ac.be); contains a gamma-thionin family signature (PDOC00725)	At2g02120	protease inhibitor II contains a gamma-thionin family signature (PDOC00725)		0006952 // defense response // inferred from electronic annotation	0012505 // endomembrane system // inferred from electronic annotation	0008233 // peptidase activity // inferred from electronic annotation /// 0030414 // protease inhibitor activity // RCA
5070	249970_at	At5g19100		1.9001	0.690728	1.17146		4.96519e-08	0.000247587	3.96342e-07		endomembrane system	0	AT5G19100.1	AT5G19100|T16G12.140|T16G12_140	0	TAIR GO	68412.t02035 dermal glyco protein precursor -related protein dermal glycoprotein precursor, extracellular, carrot, PIR:T14329	68412.t02035 dermal glyco protein precursor -related protein dermal glycoprotein precursor, extracellular, carrot, PIR:T14329	At5g19100	dermal glycoprotein precursor -like protein dermal glycoprotein precursor, extracellular, carrot, PIR:T14329		0006508 // proteolysis // inferred from electronic annotation	0012505 // endomembrane system // inferred from electronic annotation	0004194 // pepsin A activity // inferred from electronic annotation
15768	260668_at	At1g19530		1.89757	-1.20754	1.42107		1.73442e-08	5.09218e-06	7.75056e-07										At1g19530	unknown protein ;supported by full-length cDNA: Ceres:39579.		---	---	---
5154	250054_at	At5g17860		1.85019	-0.466822	0.451852		2.38084e-07	0.00378332	0.00702465		CaCA( Ca2+:Cation Antiporter);Antiporters;calcium:sodium antiporter activity	Potassium-dependent sodium-calcium exchanger like-family	CAX7;AT5G17860.1	At5g17860,68172.m01588,MVA3_210;NM_121792;MPI7.2|AT5G17860	CAX7 Ca2+ antiporter/cation exchanger;potassium-dependent sodium-calcium exchanger - like protein	http://plantst.sdsc.edu/;TAIR GO	68412.t01884 cation exchanger, putative (CAX7) contains similarity to SWISS-PROT:Q9HC58 NKX3_HUMAN Sodium/potassium/calcium exchanger 3 precursor {Homo sapiens}; Ca2+:Cation Antiporter (CaCA) Family member PMID:11500563	68412.t01884 cation exchanger, putative (CAX7) contains similarity to SWISS-PROT:Q9HC58 NKX3_HUMAN Sodium/potassium/calcium exchanger 3 precursor {Homo sapiens}; Ca2+:Cation Antiporter (CaCA) Family member PMID:11500563	At5g17860	potassium-dependent sodium-calcium exchanger - like protein potassium-dependent sodium-calcium exchanger (NCKX2), Rattus norvegicus, EMBL:AF021923		0006812 // cation transport // ---	0012505 // endomembrane system // inferred from electronic annotation /// 0016021 // integral to membrane // inferred from electronic annotation	0005432 // calcium:sodium antiporter activity // inferred from sequence or structural similarity /// 0015491 // cation:cation antiporter activity // non-traceable author statement /// 0015491 // cation:cation antiporter activity // ---
12230	257130_at	At3g20210		1.82907	-0.419575	0.805696		5.53582e-07	0.00877489	1.63169e-05		endopeptidase activity	0	AT3G20210.1	MAL21.27|AT3G20210	0	TAIR GO	68410.t02259 vacuolar processing enzyme/asparaginyl endopeptidase -related similar to vacuolar processing enzyme precursor (VPE) (proteinase B) GB:P49044 [Vicia sativa]	68410.t02259 vacuolar processing enzyme/asparaginyl endopeptidase -related similar to vacuolar processing enzyme precursor (VPE) (proteinase B) GB:P49044 [Vicia sativa]	At3g20210	vacuolar processing enzyme/asparaginyl endopeptidase, putative similar to vacuolar processing enzyme precursor (VPE) (proteinase B) GB:P49044 [Vicia sativa];supported by full-length cDNA: Ceres:100372.		0006508 // proteolysis // inferred from electronic annotation /// 0006624 // vacuolar protein processing or maturation // inferred from sequence or structural similarity /// 0010214 // seed coat development // inferred from mutant phenotype /// 0012501 // programmed cell death // inferred from mutant phenotype	0005615 // extracellular space // inferred from direct assay	0001509 // legumain activity // inferred from electronic annotation /// 0004197 // cysteine-type endopeptidase activity // inferred from electronic annotation /// 0016787 // hydrolase activity // inferred from electronic annotation /// 0030693 // caspase activity // inferred from direct assay
425	245325_at	At4g14130		1.8288	1.53698	2.29916		1.31185e-08	6.44592e-07	2.37777e-09		Assembly, Architecture, and Growth;Glycoside Hydrolase Family 16;Glycoside Hydrolase Gene Families;endomembrane system	Growth modifying proteins;Glycoside Hydrolase Family 16	XTH15;AT4G14130.1	NP_193149.1 , CAB78455.1, CAB10192.1, AAM64835.1, AAK76539.1, AAB18368.1;NM_117490;DL3105C|FCAALL.173|AT4G14130	xyloglucan endotransglycosylase-related protein XTR-7	http://cellwall.genomics.purdue.edu/families/index.html;http://afmb.cnrs-mrs.fr/CAZY/acc.html;TAIR GO	68411.t01955 xyloglucan endotransglycosylase (XTR7) almost identical to xyloglucan endotransglycosylase-related protein XTR7 GI:1244760 from [Arabidopsis thaliana], one amino acid difference	68411.t01955 xyloglucan endotransglycosylase (XTR7) almost identical to xyloglucan endotransglycosylase-related protein XTR7 GI:1244760 from [Arabidopsis thaliana], one amino acid difference	At4g14130	xyloglucan endotransglycosylase-related protein XTR-7 ;supported by full-length cDNA: Ceres:33554.		0005975 // carbohydrate metabolic process // inferred from electronic annotation /// 0006073 // glucan metabolic process // inferred from electronic annotation /// 0008152 // metabolic process // inferred from electronic annotation	0005618 // cell wall // inferred from electronic annotation /// 0012505 // endomembrane system // inferred from electronic annotation /// 0048046 // apoplast // inferred from electronic annotation	0004553 // hydrolase activity, hydrolyzing O-glycosyl compounds // inferred from electronic annotation /// 0016740 // transferase activity // inferred from electronic annotation /// 0016762 // xyloglucan:xyloglucosyl transferase activity // inferred from electronic annotation /// 0016787 // hydrolase activity // inferred from electronic annotation /// 0016798 // hydrolase activity, acting on glyc…
11239	256139_at	At1g48660		1.81735	0.715227	0.837729		7.96994e-06	0.00786642	0.00019261	AUXIN-GH3-18	Acyl-activating enzymes (AAE)	Clade III	GH3 19	–	Putative hormone adenylase	Shockey et al. Plant Physiology, June 2003, Vol. 132, pp. 1065–1076	68408.t04912 Nt-gh3 deduced protein -related similar to Nt-gh3 deduced protein GI:4887010 from [Nicotiana tabacum]	68408.t04912 Nt-gh3 deduced protein -related similar to Nt-gh3 deduced protein GI:4887010 from [Nicotiana tabacum]	At1g48660	Nt-gh3 deduced protein, putative similar to Nt-gh3 deduced protein GI:4887010 from [Nicotiana tabacum]		0009733 // response to auxin stimulus // ---	---	---
6209	251109_at	At5g01600		1.62401	-1.2265	0.394645		1.58769e-06	3.51899e-05	0.00116531		iron ion transport	0	AT5G01600	F7A7.120|AT5G01600|F7A7_120	0	TAIR GO	68412.t00068 ferritin 1 precursor	68412.t00068 ferritin 1 precursor	At5g01600	ferritin 1 precursor ;supported by full-length cDNA: Ceres:1100.		0006826 // iron ion transport // inferred from electronic annotation /// 0006879 // iron ion homeostasis // inferred from electronic annotation /// 0009409 // response to cold // inferred from expression pattern /// 0009617 // response to bacterium // inferred from expression pattern /// 0009617 // response to bacterium // inferred from mutant phenotype /// 0010039 // response to iron ion // infe…	0009507 // chloroplast // inferred from sequence or structural similarity /// 0009507 // chloroplast // inferred from electronic annotation	0004322 // ferroxidase activity // inferred from electronic annotation /// 0005488 // binding // inferred from electronic annotation /// 0005506 // iron ion binding // traceable author statement /// 0005506 // iron ion binding // inferred from electronic annotation /// 0008199 // ferric iron binding // inferred from electronic annotation /// 0016491 // oxidoreductase activity // inferred from ele…
11440	256340_at	At1g72070		1.57803	0.520562	1.11355		1.13576e-05	0.00239607	2.26606e-06		mitochondrion	0	AT1G72070.1	AT1G72070|F28P5.5|F28P5_5	0	TAIR GO	68408.t07523 DnaJ protein family similar to TCJ2 [Trypanosoma cruzi] GI:886414; contains Pfam profile: PF00226: DnaJ domain	68408.t07523 DnaJ protein family similar to TCJ2 [Trypanosoma cruzi] GI:886414; contains Pfam profile: PF00226: DnaJ domain	At1g72070	DnaJ protein, putative contains Pfam profile: PF00226: DnaJ domain;supported by full-length cDNA: Ceres:25569.		0006457 // protein folding // --- /// 0006457 // protein folding // inferred from electronic annotation	0005739 // mitochondrion // inferred from electronic annotation /// 0016021 // integral to membrane // inferred from electronic annotation	0031072 // heat shock protein binding // inferred from electronic annotation /// 0051082 // unfolded protein binding // inferred from electronic annotation
5386	250286_at	At5g13320		1.54423	-0.776747	0.71262		4.22977e-07	0.00040003	0.0015596	AUXIN-GH3-12	Acyl-activating enzymes (AAE)	Clade III	GH3 12	–	Putative hormone adenylase	Shockey et al. Plant Physiology, June 2003, Vol. 132, pp. 1065–1076	68412.t01380 auxin-responsive - like protein Nt-gh3 deduced protein, Nicotiana tabacum, EMBL:AF123503	68412.t01380 auxin-responsive - like protein Nt-gh3 deduced protein, Nicotiana tabacum, EMBL:AF123503	At5g13320	auxin-responsive - like protein Nt-gh3 deduced protein, Nicotiana tabacum, EMBL:AF123503		0006952 // defense response // inferred from mutant phenotype /// 0009733 // response to auxin stimulus // RCA /// 0016046 // detection of fungus // inferred from mutant phenotype	---	---
18598	263498_at	At2g42610		1.52989	-1.31344	0.396254		9.11836e-08	4.2175e-05	0.00319434										At2g42610	unknown protein ; supported by cDNA: gi_6691164_gb_AF218765.1_AF218765		---	---	---
2452	247352_at	At5g63650		1.50122	0.906164	1.6661		4.97959e-07	0.000365855	5.72093e-07		SNF1-related Protein Kinase (SnRK) ;protein serine/threonine kinase activity	0	AT5G63650.1	MBK5_13|AT5G63650|MBK5.13	SNF1-related Protein Kinase, subfamily 2 (ppc:4.2.4)	http://plantsp.sdsc.edu/plantsp/html/families.html;TAIR GO	68412.t07110 serine/threonine protein kinase, putative similar to serine/threonine-protein kinase ASK2[Arabidopsis thaliana], SWISS-PROT:P43292; contains protein kinase domain, Pfam:PF00069	68412.t07110 serine/threonine protein kinase, putative similar to serine/threonine-protein kinase ASK2[Arabidopsis thaliana], SWISS-PROT:P43292; contains protein kinase domain, Pfam:PF00069	At5g63650	serine/threonine-protein kinase ;supported by full-length cDNA: Ceres:39888.		0006468 // protein amino acid phosphorylation // inferred from electronic annotation /// 0006970 // response to osmotic stress // inferred from direct assay /// 0009651 // response to salt stress // inferred from direct assay	---	0000166 // nucleotide binding // inferred from electronic annotation /// 0004672 // protein kinase activity // inferred from electronic annotation /// 0004674 // protein serine/threonine kinase activity // inferred from electronic annotation /// 0005524 // ATP binding // inferred from electronic annotation /// 0016301 // kinase activity // inferred from direct assay /// 0016301 // kinase activity…
5880	250780_at	At5g05290		1.47048	0.682476	1.93946		3.70804e-06	0.00117367	6.68653e-08		Assembly, Architecture, and Growth;Expansins;molecular_function unknown	Growth modifying proteins;Alpha-Expansin Gene Family	EXP2;AT-EXP2	EXP2;AT5G05290|EXP2|EXPANSIN 2	expansin AT-EXP2 (gb|AAB38073.1);EXPANSIN 2	http://cellwall.genomics.purdue.edu/families/index.html;TAIR GO	68412.t00520 expansin, putative (EXP2) identical to expansin At-EXP2 [Arabidopsis thaliana] gi|1041708|gb|AAB38073; alpha-expansin gene family, PMID:11641069	68412.t00520 expansin, putative (EXP2) identical to expansin At-EXP2 [Arabidopsis thaliana] gi|1041708|gb|AAB38073; alpha-expansin gene family, PMID:11641069	At5g05290	expansin At-EXP2 (gb|AAB38073.1) ; supported by cDNA: gi_13357158_gb_U30481.3_ATU30481		0009664 // cellulose and pectin-containing cell wall organization and biogenesis // inferred from electronic annotation /// 0009826 // unidimensional cell growth // non-traceable author statement /// 0009826 // unidimensional cell growth // RCA /// 0009828 // cellulose and pectin-containing cell wall loosening // non-traceable author statement /// 0009828 // cellulose and pectin-containing cell w…	0005576 // extracellular region // inferred from electronic annotation /// 0012505 // endomembrane system // inferred from electronic annotation /// 0016020 // membrane // inferred from electronic annotation	---
21515	266415_at	At2g38530		1.46915	0.466397	1.16829		9.20162e-08	0.00295843	4.00988e-07		Acyl Lipid Metabolism;endomembrane system	Lipid Transfer Protein type 1	AT2G38530.1	AT2G38530|T6A23.27|T6A23_27	putative nonspecific lipid-transfer protein	http://www.plantbiology.msu.edu/lipids/genesurvey/master_table.htm;TAIR GO	68409.t04224 nonspecific lipid transfer protein 2 (LTP 2) identical to nonspecific lipid-transfer protein 2 from Arabidopsis thaliana [SP|Q9S7I3]; contains Pfam protease inhibitor/seed storage/LTP family domain PF00234	68409.t04224 nonspecific lipid transfer protein 2 (LTP 2) identical to nonspecific lipid-transfer protein 2 from Arabidopsis thaliana [SP|Q9S7I3]; contains Pfam protease inhibitor/seed storage/LTP family domain PF00234	At2g38530	putative nonspecific lipid-transfer protein ;supported by full-length cDNA: Ceres:18328.		0006649 // phospholipid transfer to membrane // non-traceable author statement /// 0006810 // transport // inferred from electronic annotation /// 0006869 // lipid transport // inferred from electronic annotation	0012505 // endomembrane system // inferred from electronic annotation	0008289 // lipid binding // inferred from electronic annotation
14517	259417_at	At1g02340		1.45289	0.991569	2.59325		1.00951e-06	1.48979e-05	3.97933e-09		bHLH,Basic Helix-Loop-Helix family;red, far-red light phototransduction	0	AtbHLH26,HFR1,AtbHLH026;HFR 1;HFR1	HFR1,LONG HYPOCOTYL IN FAR-RED1, HFR1;REP 1; RSF 1;AT1G02340|LONG HYPOCOTYL IN FAR-RED|HFR1	bHLH protein (HFR1),expressed protein;Long Hypocotyl in Far-Red Light; bHLH Transcription Factor;LONG HYPOCOTYL IN FAR-RED	MGH(literature),Ohio-AtTFDB,TAIR(Mendel);Meinke et al. Plant Physiology, February 2003, Vol. 131, pp. 409–418;TAIR GO	68408.t00158 bHLH protein (HFR1) identical to bHLH protein HFR1 from [Arabidopsis thaliana]	68408.t00158 bHLH protein (HFR1) identical to bHLH protein HFR1 from [Arabidopsis thaliana]	At1g02340	unknown protein contains similarity to phytochrome interacting factor 3 GI:3929586 from [Arabidopsis thaliana]; supported by cDNA: gi_11870114_gb_AF324245.1_AF324245		0006350 // transcription // inferred from electronic annotation /// 0006355 // regulation of transcription, DNA-dependent // inferred from electronic annotation /// 0007165 // signal transduction // traceable author statement /// 0009585 // red, far-red light phototransduction // traceable author statement /// 0009585 // red, far-red light phototransduction // inferred from electronic annotation …	0005634 // nucleus // inferred from direct assay /// 0005634 // nucleus // traceable author statement /// 0005634 // nucleus // inferred from electronic annotation	0003677 // DNA binding // inferred from electronic annotation /// 0003700 // transcription factor activity // inferred from sequence similarity /// 0005515 // protein binding // inferred from physical interaction /// 0030528 // transcription regulator activity // inferred from electronic annotation
15197	260097_at	At1g73220		1.44504	-1.41655	0.666626		1.34117e-07	1.06046e-05	0.000357536		MFS(Major Facilitator);Organic Solute Cotransporters;carbohydrate transporter activity	Sugar transporter family	At1g73220;AT1G73220.1	68170.m06019,T18K17_11;NM_105981;AT1G73220|T18K17.11|T18K17_11	putative transporter	http://plantst.sdsc.edu/;TAIR GO	68408.t07653 transporter -related similar to organic cation transporter 3 GB:AAD20978 [Mus musculus]; contains Pfam profile: PF00083 Sugar (and other) transporter	68408.t07653 transporter -related similar to organic cation transporter 3 GB:AAD20978 [Mus musculus]; contains Pfam profile: PF00083 Sugar (and other) transporter	At1g73220	putative transporter similar to organic cation transporter 3 GB:AAD20978 [Mus musculus]; contains Pfam profile: PF00083 Sugar (and other) transporter;supported by full-length cDNA: Ceres:39729.		0006810 // transport // inferred from electronic annotation	0016020 // membrane // inferred from sequence or structural similarity /// 0016020 // membrane // inferred from electronic annotation /// 0016021 // integral to membrane // inferred from electronic annotation	0005215 // transporter activity // --- /// 0005215 // transporter activity // inferred from electronic annotation /// 0015144 // carbohydrate transporter activity // inferred from sequence or structural similarity
7075	251975_at	At3g53230		1.44089	0.473501	1.04134		2.13257e-07	0.0052221	9.63973e-07		AAA-type ATPases;nucleotide binding activity	0	CDC48b;AT3G53230.1	NM_115183;T4D2.160|AT3G53230	CDC48 - like protein	TAIR GO	68410.t05347 CDC48 - like protein transitional endoplasmic reticulum ATPase, Arabidopsis thaliana, PIR:S60112	68410.t05347 CDC48 - like protein transitional endoplasmic reticulum ATPase, Arabidopsis thaliana, PIR:S60112	At3g53230	CDC48 - like protein transitional endoplasmic reticulum ATPase, Arabidopsis thaliana, PIR:S60112		0006810 // transport // inferred from electronic annotation /// 0007049 // cell cycle // inferred from electronic annotation /// 0015031 // protein transport // inferred from electronic annotation /// 0051301 // cell division // inferred from electronic annotation	0005634 // nucleus // inferred from electronic annotation	0000166 // nucleotide binding // inferred from electronic annotation /// 0005524 // ATP binding // --- /// 0005524 // ATP binding // inferred from electronic annotation /// 0016787 // hydrolase activity // inferred from electronic annotation /// 0017111 // nucleoside-triphosphatase activity // inferred from electronic annotation
2123	247023_at	At5g67060		1.43505	0.608379	1.25565		6.0506e-06	0.00139626	1.93482e-06		bHLH,Basic Helix-Loop-Helix family;transcription factor activity	0	AtbHLH88,AtbHLH088;AT5G67060.1	K21H1.2|AT5G67060|K21H1_2	putative protein	MGH(literature),Ohio-AtTFDB,TAIR(Mendel);TAIR GO	68412.t07520 (bHLH088) putative bHLH transcription factor annotation temporarily based on supporting cDNA gi|20127096|gb|AF488618.1|	68412.t07520 (bHLH088) putative bHLH transcription factor annotation temporarily based on supporting cDNA gi|20127096|gb|AF488618.1|	At5g67060	putative protein similar to unknown protein (emb CAB62312.1)		0045449 // regulation of transcription // traceable author statement /// 0045449 // regulation of transcription // inferred from electronic annotation	0005634 // nucleus // inferred from electronic annotation	0003700 // transcription factor activity // inferred from sequence or structural similarity /// 0030528 // transcription regulator activity // inferred from electronic annotation
18058	262958_at	At1g54410		1.4295	1.76781	1.05051		1.81475e-07	7.47653e-07	7.14108e-07										At1g54410	water stress-induced protein, putative similar to water stress-induced protein, GI:454880 from [Oryza sativa]; supported by full-length cDNA: Ceres: 108142.		0006950 // response to stress // --- /// 0006950 // response to stress // inferred from electronic annotation /// 0009415 // response to water // --- /// 0009415 // response to water // inferred from electronic annotation	---	---
8784	253684_at	At4g29690		1.41299	1.17237	1.07715		4.20074e-07	1.39776e-05	3.5694e-06		nucleotide pyrophosphatase activity	0	AT4G29690.1	AT4G29690|T16L4_200|T16L4.200	0	TAIR GO	68411.t03798 nucleotide pyrophosphatase - like protein	68411.t03798 nucleotide pyrophosphatase - like protein	At4g29690	nucleotide pyrophosphatase - like protein		0008152 // metabolic process // inferred from electronic annotation /// 0009117 // nucleotide metabolic process // --- /// 0009117 // nucleotide metabolic process // inferred from electronic annotation	0012505 // endomembrane system // inferred from electronic annotation	0004551 // nucleotide diphosphatase activity // inferred from electronic annotation /// 0016787 // hydrolase activity // --- /// 0016787 // hydrolase activity // inferred from electronic annotation
12066	256966_at	At3g13400		1.41201	0.544624	0.756128		3.43476e-07	0.00328665	1.86567e-05		OFeT(Oxidase-dependent Fe2+ Transporter);endomembrane system	0	At3g13400;AT3G13400.1	NP_187948,15231231;AT3G13400|MRP15.10	pollen specific protein	http://plantst.sdsc.edu/;TAIR GO	68410.t01472 pectinesterase (pectin methylesterase) family similar to pectinesterase [Lycopersicon esculentum][GI:1944575]; similar to pollen-specific BP10 protein [SP|Q00624][Brassica napus]; contains Pfam profile: PF00394 Multicopper oxidase	68410.t01472 pectinesterase (pectin methylesterase) family similar to pectinesterase [Lycopersicon esculentum][GI:1944575]; similar to pollen-specific BP10 protein [SP|Q00624][Brassica napus]; contains Pfam profile: PF00394 Multicopper oxidase	At3g13400	pollen specific protein, putative similar to GB:CAB59910 from [Arabidopsis thaliana], contains Pfam profiles: PF00394 Multicopper oxidase; supported by cDNA: gi_15912262_gb_AY056409.1_		0046274 // lignin catabolic process // inferred from electronic annotation	0012505 // endomembrane system // inferred from electronic annotation	0005507 // copper ion binding // inferred from electronic annotation /// 0016491 // oxidoreductase activity // inferred from electronic annotation
3336	248236_at	At5g53870		1.41125	-3.45979	-1.18995		6.75596e-06	7.86667e-08	4.64474e-07		GPI-anchored protein;Blue copper binding protein family;endomembrane system	Early nodulin like Phytocyanins	AT5G53870.1	NM_124766;AT5G53870|K19P17.3|K19P17_3	putative protein	Georg H.H. Borner et al. Plant Physiology, June 2003, Vol. 132, pp. 568–577;TAIR GO	68412.t05962 hypothetical protein contains similarity to phytocyanin/early nodulin-like protein	68412.t05962 hypothetical protein contains similarity to phytocyanin/early nodulin-like protein	At5g53870	putative protein contains similarity to phytocyanin/early nodulin-like protein		0006118 // electron transport // --- /// 0006118 // electron transport // inferred from electronic annotation	0016020 // membrane // inferred from electronic annotation /// 0031225 // anchored to membrane // traceable author statement	0005507 // copper ion binding // --- /// 0005507 // copper ion binding // inferred from electronic annotation /// 0009055 // electron carrier activity // inferred from electronic annotation
5929	250829_at	At5g04720		1.40271	1.00688	1.40841		4.42989e-07	2.5948e-05	1.06574e-07		Pathogen Defense;apoptosis	CNL(CC-NBS-LRR)	AT5G04720.1	MUK11.4|AT5G04720	disease resistance protein (CC-NBS-LRR class), putative	Blake C. Meyers et al. The Plant Cell, Vol. 15, 809–834, April 2003; http://niblrrs.ucdavis.edu/data_links1.html;TAIR GO	68412.t00442 disease resistance protein (CC-NBS-LRR class), putative domain signature CC-NBS-LRR exists, suggestive of a disease resistance protein.	68412.t00442 disease resistance protein (CC-NBS-LRR class), putative domain signature CC-NBS-LRR exists, suggestive of a disease resistance protein.	At5g04720	disease resistance - like protein rpp8, Arabidopsis thaliana, EMBL:AF089711; supported by cDNA: gi_15292720_gb_AY050794.1_		0006915 // apoptosis // inferred from electronic annotation /// 0006952 // defense response // --- /// 0006952 // defense response // inferred from electronic annotation	---	0000166 // nucleotide binding // inferred from electronic annotation /// 0005515 // protein binding // inferred from electronic annotation /// 0005524 // ATP binding // inferred from electronic annotation /// 0016740 // transferase activity // inferred from electronic annotation /// 0017111 // nucleoside-triphosphatase activity // inferred from electronic annotation
5044	249944_at	At5g22290		1.39244	0.561908	1.09732		6.66349e-07	0.00241801	6.87598e-06		NAC domain transcription factor family (NAM);transcription factor activity	0	AT5G22290.1	AT5G22290|T6G21.9	NAM (no apical meristem)-like protein	Ohio-AtTFDB,TAIR(Mendel);TAIR GO	68412.t02332 No apical meristem (NAM) protein family contains Pfam PF02365: No apical meristem (NAM) domain	68412.t02332 No apical meristem (NAM) protein family contains Pfam PF02365: No apical meristem (NAM) domain	At5g22290	NAM (no apical meristem)-like protein ; supported by cDNA: gi_14326464_gb_AF385685.1_AF385685		0007275 // multicellular organismal development // --- /// 0045449 // regulation of transcription // inferred from electronic annotation	---	0003677 // DNA binding // inferred from electronic annotation /// 0003700 // transcription factor activity // inferred from sequence or structural similarity
8324	253224_at	At4g34860		1.35834	0.434158	0.616056		1.68555e-06	0.00767385	0.000128897		sucrose catabolism, using beta-fructofuranosidase;sucrose degradation 1	INVERTASE	AT4G34860.1	F11I11_100|AT4G34860|F11I11.100	0	TAIR GO;TAIR AraCyc	68411.t04423 invertase - like protein mRNA, Lilium longiflorum, gb:D21823	68411.t04423 invertase - like protein mRNA, Lilium longiflorum, gb:D21823	At4g34860	invertase - like protein mRNA, Lilium longiflorum, gb:D21823; supported by cDNA: gi_15215775_gb_AY050417.1_		---	---	0004564 // beta-fructofuranosidase activity // ---
8385	253285_at	At4g34250		1.3469	0.491504	0.903731		4.78759e-07	0.0047872	2.46194e-06		Acyl Lipid Metabolism;Strong similarity to beta-keto-Coa synthase family;endomembrane system	Ketoacyl-CoA Synthase	AT4G34250.1	NM_119589;F10M10_20|AT4G34250|F10M10.20	fatty acid elongase-like protein;fatty acid elongase - like protein	http://www.plantbiology.msu.edu/lipids/genesurvey/master_table.htm;TAIR GO	68411.t04354 fatty acid elongase 1 (FAE1), putative similar to fatty acid elongase 1 (Fae1), Arabidopsis thaliana, U29142 [GI:881615]	68411.t04354 fatty acid elongase 1 (FAE1), putative similar to fatty acid elongase 1 (Fae1), Arabidopsis thaliana, U29142 [GI:881615]	At4g34250	fatty acid elongase - like protein fatty acid elongase 1(Fae1), Arabidopsis thaliana, U29142		0000038 // very-long-chain fatty acid metabolic process // inferred from mutant phenotype /// 0030497 // fatty acid elongation // inferred from mutant phenotype	0012505 // endomembrane system // inferred from electronic annotation /// 0016020 // membrane // inferred from electronic annotation /// 0016021 // integral to membrane // inferred from electronic annotation	0008415 // acyltransferase activity // --- /// 0008415 // acyltransferase activity // inferred from electronic annotation /// 0016740 // transferase activity // inferred from electronic annotation
6553	251453_at	At3g60070		1.33371	-0.499451	0.967155		6.04775e-06	0.00958185	1.19802e-05										At3g60070	putative protein hypothetical protein At2g44280 - Arabidopsis thaliana, EMBL:AAC16078		---	0016020 // membrane // inferred from sequence or structural similarity	---
21394	266294_at	At2g29500		1.31202	0.597677	2.03523		6.35228e-06	0.00094021	4.00715e-08		chloroplast	0	AT2G29500.1	F16P2_12|AT2G29500|F16P2.12	0	TAIR GO	68409.t03201 small heat shock protein -related	68409.t03201 small heat shock protein -related	At2g29500	putative small heat shock protein ;supported by full-length cDNA: Ceres:25828.		0006979 // response to oxidative stress // inferred from expression pattern /// 0009408 // response to heat // inferred from expression pattern /// 0009408 // response to heat // --- /// 0009644 // response to high light intensity // inferred from expression pattern /// 0042542 // response to hydrogen peroxide // inferred from expression pattern	0009507 // chloroplast // inferred from electronic annotation	---
1350	246250_at	At4g36880		1.28655	0.595802	1.02006		1.24222e-06	0.00440411	7.07406e-06		endomembrane system	0	AT4G36880.1	AP22.67|AP22_67|AT4G36880	0	TAIR GO	68411.t04670 cysteine proteinase similar to cysteine proteinase COT44 precursor SP:P25251 from [Brassica napus] (Rape)	68411.t04670 cysteine proteinase similar to cysteine proteinase COT44 precursor SP:P25251 from [Brassica napus] (Rape)	At4g36880	cysteine proteinase similar to cysteine proteinase COT44 precursor SP:P25251 from [Brassica napus] (Rape)		0006508 // proteolysis // --- /// 0006508 // proteolysis // inferred from electronic annotation	0012505 // endomembrane system // inferred from electronic annotation	0004197 // cysteine-type endopeptidase activity // inferred from electronic annotation /// 0008233 // peptidase activity // inferred from electronic annotation /// 0008234 // cysteine-type peptidase activity // --- /// 0008234 // cysteine-type peptidase activity // inferred from electronic annotation /// 0016787 // hydrolase activity // inferred from electronic annotation
17101	262001_at	At1g33790		1.24975	0.747988	0.959631		4.40694e-07	0.000126553	4.07736e-06		EF-hand containing proteins:Group II;calcium ion binding activity	0	AT1G33790.1	NM_103098;F14M2_9|AT1G33790|F14M2.9	EF-hands number:1	TAIR GO	68408.t03721 jacalin lectin family similar to myrosinase binding protein homolog GI:2997767 from [Arabidopsis thaliana]; contains contains Pfam profile PF01419 jacalin-like lectin domain	68408.t03721 jacalin lectin family similar to myrosinase binding protein homolog GI:2997767 from [Arabidopsis thaliana]; contains contains Pfam profile PF01419 jacalin-like lectin domain	At1g33790	myrosinase binding protein, putative similar to myrosinase binding protein GB:BAA82151 GI:5360792 from [Arabidopsis thaliana]; supported by cDNA: gi_15809813_gb_AY054174.1_		---	---	---
3969	248869_at	At5g46840		1.23269	1.3765	0.81057		1.38639e-05	3.09056e-05	0.00307047										At5g46840	putative protein contains similarity to RNA-binding protein;supported by full-length cDNA: Ceres:265530.		---	---	0000166 // nucleotide binding // inferred from electronic annotation /// 0003676 // nucleic acid binding // --- /// 0003676 // nucleic acid binding // inferred from electronic annotation /// 0003723 // RNA binding // ---
12296	257196_at	At3g23790		1.22588	0.658426	0.853748		0.000131798	0.000856911	7.79322e-05		Acyl Lipid Metabolism;Acyl-activating enzymes (AAE);chloroplast	Plastidial Long-Chain Acyl-CoA Synthetase;Clade I	AAE16;AT3G23790.1	AF503771;MYM9.14|AT3G23790	AMP-binding protein, putative	http://www.plantbiology.msu.edu/lipids/genesurvey/master_table.htm;Shockey et al. Plant Physiology, June 2003, Vol. 132, pp. 1065–1076;TAIR GO	68410.t02663 AMP-binding protein, putative similar to AMP-binding protein GB:CAA96521 from [Brassica napus] (Plant Mol. Biol. (1997) 33 (5), 911-922); contains Pfam AMP-binding enzyme domain PF00501	68410.t02663 AMP-binding protein, putative similar to AMP-binding protein GB:CAA96521 from [Brassica napus] (Plant Mol. Biol. (1997) 33 (5), 911-922); contains Pfam AMP-binding enzyme domain PF00501	At3g23790	AMP-binding protein, putative similar to AMP-binding protein GB:CAA96521 from [Brassica napus] (Plant Mol. Biol. (1997) 33 (5), 911-922)		0008152 // metabolic process // inferred from electronic annotation	0009507 // chloroplast // inferred from electronic annotation	0003824 // catalytic activity // inferred from electronic annotation /// 0016874 // ligase activity // inferred from electronic annotation
5373	250273_at	At5g13010		1.21773	1.92524	1.36856		1.84433e-06	7.05377e-07	1.54806e-06		RNA helicase activity	0	AT5G13010.1	AT5G13010|T24H18_180|T24H18.180	0	TAIR GO	68412.t01344 RNA helicase, putative similar to DEAH-box RNA helicase [Chlamydomonas reinhardtii] GI:12044832; contains Pfam profiles PF04408: Helicase associated domain (HA2), PF00271: Helicase conserved C-terminal domain	68412.t01344 RNA helicase, putative similar to DEAH-box RNA helicase [Chlamydomonas reinhardtii] GI:12044832; contains Pfam profiles PF04408: Helicase associated domain (HA2), PF00271: Helicase conserved C-terminal domain	At5g13010	pre-mRNA splicing factor ATP-dependent RNA helicase -like protein PRE-MRNA SPLICING FACTOR ATP-DEPENDENT RNA HELICASE PRP16, Homo sapiens, SWISSPROT:PR16_HUMAN		0009793 // embryonic development ending in seed dormancy // non-traceable author statement	---	0003676 // nucleic acid binding // inferred from electronic annotation /// 0003724 // RNA helicase activity // --- /// 0004386 // helicase activity // inferred from electronic annotation /// 0005524 // ATP binding // inferred from electronic annotation
15096	259996_at	At1g67910		1.21679	1.09957	2.13848		1.40237e-06	9.10041e-06	1.83431e-08		chloroplast	0	AT1G67910.1	AT1G67910|T23K23.24|T23K23_24	0	TAIR GO	68408.t07003 expressed protein	68408.t07003 expressed protein	At1g67910	hypothetical protein predicted by genefinder		---	0009507 // chloroplast // inferred from electronic annotation	---
789	245689_at	At5g04120		1.21208	0.524008	0.627568		0.000138137	0.00904463	0.000121101		phosphoglycerate mutase activity;serine-isocitrate lyase pathway;gluconeogenesis;glyceraldehyde 3-phosphate catabolism;glycolysis;aerobic glycerol catabolism	PHOSPHOGLYCERATE MUTASE	AT5G04120.1	F21E1.40|AT5G04120|F21E1_40	0	TAIR GO;TAIR AraCyc	68412.t00366 phosphoglycerate mutase - like protein	68412.t00366 phosphoglycerate mutase - like protein	At5g04120	phosphoglycerate mutase - like protein		0008152 // metabolic process // ---	---	0003824 // catalytic activity // ---
11776	256676_at	At3g52180		1.20799	0.546118	0.751261		5.00834e-06	0.00080779	1.54735e-05		Dual Specific Phosphatases (DSPs);chloroplast	0	AT3G52180.1	T25B15.2|AT3G52180	unknown protein;putative protein	http://plantsp.sdsc.edu/plantsp/html/families.html;TAIR GO	68410.t05225 expressed protein	68410.t05225 expressed protein	At3g52180	putative protein ;supported by full-length cDNA: Ceres:114734.		0005982 // starch metabolic process // inferred from mutant phenotype /// 0005982 // starch metabolic process // traceable author statement /// 0006470 // protein amino acid dephosphorylation // inferred from electronic annotation /// 0016311 // dephosphorylation // inferred from electronic annotation	0009507 // chloroplast // inferred from direct assay	0005515 // protein binding // inferred from physical interaction /// 0008138 // protein tyrosine/serine/threonine phosphatase activity // inferred from electronic annotation /// 0016791 // phosphoric monoester hydrolase activity // inferred from electronic annotation /// 0030247 // polysaccharide binding // inferred from direct assay
18077	262977_at	At1g75490		1.15754	0.551846	1.24635		6.9063e-06	0.00885012	1.24602e-05		AP2/EREBP, APETALA2/Ethylene-responsive element binding protein family;transcription factor activity	0	At1g75490.1	F1B16.21|AT1G75490	AP2-domain DNA-binding protein -like	Ohio-AtTFDB,TAIR(Mendel);TAIR GO	68408.t07921 DRE binding transcription factor, putative similar to DREB2A GB:BAA33794 GI:3738230 from [Arabidopsis thaliana] (Plant Cell 10 (8), 1391-1406 (1998))	68408.t07921 DRE binding transcription factor, putative similar to DREB2A GB:BAA33794 GI:3738230 from [Arabidopsis thaliana] (Plant Cell 10 (8), 1391-1406 (1998))	At1g75490	transcription factor, putative similar to DREB2A GB:BAA33794 GI:3738230 from [Arabidopsis thaliana] (Plant Cell 10 (8), 1391-1406 (1998))		0006350 // transcription // inferred from electronic annotation /// 0006355 // regulation of transcription, DNA-dependent // --- /// 0006355 // regulation of transcription, DNA-dependent // inferred from electronic annotation	0005634 // nucleus // --- /// 0005634 // nucleus // inferred from electronic annotation	0003677 // DNA binding // --- /// 0003677 // DNA binding // inferred from electronic annotation /// 0003700 // transcription factor activity // inferred from sequence or structural similarity /// 0003700 // transcription factor activity // --- /// 0003700 // transcription factor activity // inferred from electronic annotation
21878	266778_at	At2g29090		1.14612	0.545782	0.658575		3.01029e-05	0.00306195	6.836e-05	ABA-CYP707A2	Cytochrome P450;cytochrome P450 activity	CYP707A	CYP707A2	NM_128466;AT2G29090	putative cytochrome P450	TAIR GO	68409.t03159 cytochrome p450 family similar to Cytochrome P450 88A3 (SP:O23051) [Arabidopsis thaliana]; similar to taxane 13-alpha-hydroxylase (GI:17148242) [Taxus cuspidata].	68409.t03159 cytochrome p450 family similar to Cytochrome P450 88A3 (SP:O23051) [Arabidopsis thaliana]; similar to taxane 13-alpha-hydroxylase (GI:17148242) [Taxus cuspidata].	At2g29090	putative cytochrome P450		0006118 // electron transport // inferred from electronic annotation /// 0009639 // response to red or far red light // inferred from expression pattern /// 0009687 // abscisic acid metabolic process // inferred from mutant phenotype /// 0048838 // release of seed from dormancy // inferred from mutant phenotype	0012505 // endomembrane system // inferred from electronic annotation /// 0016020 // membrane // inferred from electronic annotation /// 0016021 // integral to membrane // inferred from electronic annotation	0004497 // monooxygenase activity // inferred from electronic annotation /// 0005506 // iron ion binding // inferred from electronic annotation /// 0010295 // (+)-abscisic acid 8'-hydroxylase activity // inferred from direct assay /// 0016491 // oxidoreductase activity // inferred from electronic annotation /// 0019825 // oxygen binding // RCA /// 0020037 // heme binding // inferred from electron…
3308	248208_at	At5g53980		1.11805	-0.880385	1.04525		3.09084e-06	0.000233768	2.09715e-06		HB,Homeobox transcription factor family;nucleus	0	AT5G53980.1	K19P17_15|AT5G53980|K19P17.15	68412.m06072 expressed protein,unknown protein	MGH(blast),Ohio-AtTFDB,TAIR(Mendel);TAIR GO	68412.t05975 expressed protein	68412.t05975 expressed protein	At5g53980	unknown protein		0006350 // transcription // inferred from electronic annotation /// 0006355 // regulation of transcription, DNA-dependent // --- /// 0006355 // regulation of transcription, DNA-dependent // inferred from electronic annotation /// 0045449 // regulation of transcription // inferred from electronic annotation	0005634 // nucleus // --- /// 0005634 // nucleus // inferred from electronic annotation	0003677 // DNA binding // inferred from electronic annotation /// 0003700 // transcription factor activity // inferred from sequence or structural similarity /// 0003700 // transcription factor activity // inferred from electronic annotation /// 0043565 // sequence-specific DNA binding // inferred from electronic annotation
16602	261502_at	At1g14440		1.09914	1.22119	0.8398		1.55758e-05	2.31374e-05	1.09675e-05										At1g14440	hypothetical protein predicted by genemark.hmm		0045449 // regulation of transcription // inferred from electronic annotation	---	0003677 // DNA binding // inferred from sequence or structural similarity /// 0003677 // DNA binding // inferred from electronic annotation /// 0003700 // transcription factor activity // ---
20345	265245_at	At2g43060		1.09055	-0.447976	0.711642		2.15926e-05	0.00800553	7.97311e-05										At2g43060	unknown protein		0045449 // regulation of transcription // inferred from electronic annotation	0005634 // nucleus // inferred from electronic annotation	0003700 // transcription factor activity // inferred from sequence or structural similarity /// 0030528 // transcription regulator activity // inferred from electronic annotation
11476	256376_s_at	At1g66690		1.08734	-1.74193	0.689312		7.43416e-06	7.79219e-07	4.28433e-05										At1g66690	unknown protein		---	---	0008757 // S-adenosylmethionine-dependent methyltransferase activity // ---
5963	250863_at	At5g04750		1.0747	0.59419	0.955155		2.12713e-06	0.000727562	2.12657e-06		ATPase activity	0	AT5G04750.1	MUK11.3|AT5G04750	0	TAIR GO	68412.t00448 F1F0-ATPase inhibitor - like protein F1F0-ATPase inhibitor protein, OsIF1-1, Oryza sativa, EMBL:AB029059	68412.t00448 F1F0-ATPase inhibitor - like protein F1F0-ATPase inhibitor protein, OsIF1-1, Oryza sativa, EMBL:AB029059	At5g04750	F1F0-ATPase inhibitor - like protein F1F0-ATPase inhibitor protein, OsIF1-1, Oryza sativa, EMBL:AB029059; supported by full-length cDNA: Ceres: 98771.		---	0005739 // mitochondrion // inferred from electronic annotation	0042030 // ATPase inhibitor activity // ---
10330	255230_at	At4g05390		1.06622	0.815552	0.750681		1.13776e-05	0.000645267	0.000257992		Nitrate Metabolism;chloroplast	NO3resp-FNR	AT4G05390.1	C6L9_70|C6L9.70|AT4G05390	Nitrate responsive	http://www.nyu.edu/fas/biology/n2010/;TAIR GO	68411.t00708 ferredoxin--NADP(+) reductase (adrenodoxin reductase), putative strong similarity to SP|P41345 Ferredoxin--NADP reductase, root isozyme, chloroplast precursor (EC 1.18.1.2) (FNR) {Oryza sativa}, ferredoxin-NADP reductase precursor [Zea mays] GI:500751	68411.t00708 ferredoxin--NADP(+) reductase (adrenodoxin reductase), putative strong similarity to SP|P41345 Ferredoxin--NADP reductase, root isozyme, chloroplast precursor (EC 1.18.1.2) (FNR) {Oryza sativa}, ferredoxin-NADP reductase precursor [Zea mays] GI:500751	At4g05390	ferredoxin--NADP+ reductase - like protein ferredoxin--NADP+ reductase, Pisum sativum, PIR:T06773;supported by full-length cDNA: Ceres:33486.		0006118 // electron transport // --- /// 0006118 // electron transport // inferred from electronic annotation	0009507 // chloroplast // inferred from electronic annotation /// 0042651 // thylakoid membrane // inferred from electronic annotation	0004324 // ferredoxin-NADP+ reductase activity // inferred from electronic annotation /// 0016491 // oxidoreductase activity // --- /// 0016491 // oxidoreductase activity // inferred from electronic annotation /// 0050660 // FAD binding // inferred from electronic annotation /// 0050661 // NADP binding // inferred from electronic annotation
17304	262204_at	At2g01100		1.0626	1.50356	1.10475		7.36443e-06	1.5866e-06	6.00821e-06										At2g01100	unknown protein ; supported by full-length cDNA: Ceres: 39741.		---	---	---
13258	258158_at	At3g17790		1.06098	-0.790916	0.596162		7.01694e-06	0.00242953	0.000245063		phosphoric monoester hydrolase activity	0	ATACP5	AT3G17790	0	TAIR GO	68410.t01992 calcineurin-like phosphoesterase family contains Pfam profile: PF00149 calcineurin-like phosphoesterase	68410.t01992 calcineurin-like phosphoesterase family contains Pfam profile: PF00149 calcineurin-like phosphoesterase	At3g17790	acid phosphatase type 5 identical to GB:CAB63938 from [Arabidopsis thaliana];supported by full-length cDNA: Ceres:113666.		0030643 // phosphate ion homeostasis // inferred from expression pattern /// 0042542 // response to hydrogen peroxide // inferred from expression pattern	0009986 // cell surface // inferred from sequence or structural similarity	0003993 // acid phosphatase activity // inferred from electronic annotation /// 0004722 // protein serine/threonine phosphatase activity // RCA /// 0005506 // iron ion binding // inferred from electronic annotation /// 0016787 // hydrolase activity // inferred from electronic annotation /// 0016791 // phosphoric monoester hydrolase activity // inferred from direct assay
4278	249178_at	At5g42890		1.05599	0.571304	0.899068		2.1239e-05	0.00170054	3.81334e-06		sterol carrier activity	0	AT5G42890.1	MBD2_8|AT5G42890|MBD2.8	0	TAIR GO	68412.t04644 expressed protein similar to unknown protein (pir||T28068)	68412.t04644 expressed protein similar to unknown protein (pir||T28068)	At5g42890	putative protein similar to unknown protein (pir||T28068); supported by full-length cDNA: Ceres: 39514.		0008152 // metabolic process // inferred from electronic annotation	---	0005498 // sterol carrier activity // --- /// 0005498 // sterol carrier activity // inferred from electronic annotation /// 0016491 // oxidoreductase activity // inferred from electronic annotation
3051	247951_at	At5g57240		1.05405	0.807242	1.51835		2.10187e-05	0.00160788	9.20491e-07		steroid metabolism	0	AT5G57240.1	MJB24.5|MJB24_5|AT5G57240	0	TAIR GO	68412.t06371 oxysterol-binding protein-related	68412.t06371 oxysterol-binding protein-related	At5g57240	oxysterol-binding protein-like		0008202 // steroid metabolic process // --- /// 0008202 // steroid metabolic process // inferred from electronic annotation	---	0008142 // oxysterol binding // ---
14039	258939_at	At3g10020		1.0514	1.05809	1.3603		9.87412e-06	4.71852e-05	3.38388e-07										At3g10020	unknown protein predicted by genefinder, multiple est matches;supported by full-length cDNA: Ceres:7073.		---	---	---
18425	263325_at	At2g04240		1.04966	-0.63136	0.568543		3.15008e-05	0.0016881	0.000202327		C3H zinc finger family;chloroplast	0	AT2G04240	T23O15.13|AT2G04240|T23O15_13	putative protein	Ohio-AtTFDB;TAIR GO	68409.t00363 C3HC4-type zinc finger protein family contains Pfam profile: PF00097 zinc finger, C3HC4 type (RING finger)	68409.t00363 C3HC4-type zinc finger protein family contains Pfam profile: PF00097 zinc finger, C3HC4 type (RING finger)	At2g04240	putative RING zinc finger protein ; supported by cDNA: gi_13265496_gb_AF324691.2_AF324691		0006970 // response to osmotic stress // inferred from expression pattern /// 0009651 // response to salt stress // inferred from expression pattern	0009507 // chloroplast // inferred from electronic annotation	0005515 // protein binding // inferred from physical interaction /// 0005515 // protein binding // inferred from electronic annotation /// 0008270 // zinc ion binding // inferred from electronic annotation /// 0046872 // metal ion binding // inferred from electronic annotation
1925	246825_at	At5g26260		1.04325	1.21688	1.4655		4.83352e-06	9.38514e-06	1.85341e-07		endomembrane system	0	AT5G26260.1	T19G15.110|AT5G26260|T19G15_110	0	TAIR GO	68412.t02808 expressed protein various predicted proteins, Arabidopsis thaliana	68412.t02808 expressed protein various predicted proteins, Arabidopsis thaliana	At5g26260	putative protein various predicted proteins, Arabidopsis thaliana; supported by cDNA: gi_15293178_gb_AY051023.1_		---	0012505 // endomembrane system // inferred from electronic annotation	---
19680	264580_at	At1g05340		1.03967	-0.973866	0.408152		1.64024e-05	6.24967e-05	0.00523566		chloroplast	0	AT1G05340.1	YUP8H12_4|YUP8H12.4|AT1G05340	0	TAIR GO	68408.t00478 expressed protein EST gb|ATTS0295 comes from this gene	68408.t00478 expressed protein EST gb|ATTS0295 comes from this gene	At1g05340	unknown protein EST gb|ATTS0295 comes from this gene;supported by full-length cDNA: Ceres:20380.		---	0009507 // chloroplast // inferred from electronic annotation	---
3305	248205_at	At5g54300		1.03849	0.610815	0.691691		2.45518e-05	0.00520353	0.00114946		endomembrane system	0	AT5G54300.1	MDK4.12|AT5G54300|MDK4_12	0	TAIR GO	68412.t06017 cotton fiber expressed protein 1-related protein	68412.t06017 cotton fiber expressed protein 1-related protein	At5g54300	cotton fiber expressed protein 1-like protein		---	0012505 // endomembrane system // inferred from electronic annotation	---
19311	264211_at	At1g22770		1.01803	-0.541772	-0.425024		6.86588e-06	0.00150801	0.000882332		circadian, phyB;flower development;nucleoplasm	input;a nuclear protein involved in PhyB signaling	GI	GIGANTEA(full_name), FB;FB;GIGANTEA|GI|AT1G22770	yes (mRNA);Circadian regulated expression ;Gigantea; Membrane Protein;GIGANTEA	Meinke et al. Plant Physiology, February 2003, Vol. 131, pp. 409–418;TAIR GO	68408.t02527 gigantea protein -related strong similarity to GB:CAB56039 from [Arabidopsis thaliana]	68408.t02527 gigantea protein -related strong similarity to GB:CAB56039 from [Arabidopsis thaliana]	At1g22770	putative gigantea protein strong similarity to GB:CAB56039 from [Arabidopsis thaliana]; supported by cDNA: gi_6002679_gb_AF105064.1_AF105064		0007275 // multicellular organismal development // inferred from electronic annotation /// 0009409 // response to cold // inferred from mutant phenotype /// 0009585 // red, far-red light phototransduction // inferred from electronic annotation /// 0009908 // flower development // traceable author statement /// 0009908 // flower development // inferred from electronic annotation /// 0010017 // red…	0005634 // nucleus // inferred from direct assay /// 0005634 // nucleus // inferred from electronic annotation /// 0005654 // nucleoplasm // inferred from direct assay	0005515 // protein binding // inferred from physical interaction
2686	247586_at	At5g60660		1.0097	-0.754183	0.505254		7.51808e-05	0.000169995	0.000822989		MIP(The Major Intrinsic Protein);Aquaporin Families;MIP family;water channel activity	Delta tonoplast integral protein family	PIP2;4;PIP2F	At5g60660,PIP2f,T04164,68172.m05376,mup24_70;NM_125459;AT5G60660|MUP24_9|PIP2;4|PIP2F|MUP24.9	PIP2;4 pm intrinsic protein 2f;mipC protein - like (aquaporin)	http://plantst.sdsc.edu/;TAIR GO	68412.t06774 major intrinsic protein (MIP) family similar to mipC protein GI:1657948 from [Mesembryanthemum crystallinum]	68412.t06774 major intrinsic protein (MIP) family similar to mipC protein GI:1657948 from [Mesembryanthemum crystallinum]	At5g60660	mipC protein - like (aquaporin) mipC protein, common ice plant, PIR:T12440;supported by full-length cDNA: Ceres:33231.		0006810 // transport // inferred from electronic annotation	0016020 // membrane // inferred from electronic annotation /// 0016021 // integral to membrane // inferred from electronic annotation	0005215 // transporter activity // inferred from electronic annotation /// 0015250 // water channel activity // inferred from sequence similarity
19007	263907_at	At2g36270		0.986462	0.505481	0.635431		3.19633e-05	0.00149743	0.00691412		bZIP transcription factor family;Sugar signaling;ABA;nucleus	bZIP transcription factor in ABA signalling;Transcription	ABI5,AtbZIP39;abi5;ABI5/AtbZIP39;ABI 5;AT2G36270.1	ABSCISIC ACID-INSENSITIVE5,ABI5;ABI5;F2H17.12|AT2G36270|F2H17_12	ABA-responsive element binding protein, putative,ABA-responsive element binding protein, putative;Glucose insensitive;ABA insensitive mutant;ABA Insensitive; Leucine Zipper Protein	MGH(literature),MGH(blast),Ohio-AtTFDB,TAIR(Mendel);ABA review Plant Cell, S15-S45, Supplement 2002;Meinke et al. Plant Physiology, February 2003, Vol. 131, pp. 409–418;TAIR GO	68409.t03971 ABA-responsive element binding protein, putative similar to ABA-responsive element binding protein 1 (AREB1) GI:9967417 from [Arabidopsis thaliana];contains a bZIP transcription factor basic domain signature (PDOC00036)	68409.t03971 ABA-responsive element binding protein, putative similar to ABA-responsive element binding protein 1 (AREB1) GI:9967417 from [Arabidopsis thaliana];contains a bZIP transcription factor basic domain signature (PDOC00036)	At2g36270	abscisic acid insensitive 5 (ABI5) contains a bZIP transcription factor basic domain signature (PDOC00036); supported by cDNA: gi_13346150_gb_AF334206.1_AF334206		0006355 // regulation of transcription, DNA-dependent // inferred from electronic annotation /// 0006950 // response to stress // traceable author statement /// 0009414 // response to water deprivation // inferred from expression pattern /// 0009651 // response to salt stress // inferred from expression pattern /// 0009737 // response to abscisic acid stimulus // inferred from expression pattern …	0005634 // nucleus // inferred from direct assay /// 0005634 // nucleus // inferred from electronic annotation	0003677 // DNA binding // inferred from electronic annotation /// 0003700 // transcription factor activity // inferred from electronic annotation /// 0016563 // transcriptional activator activity // inferred from direct assay /// 0043565 // sequence-specific DNA binding // inferred from electronic annotation /// 0046983 // protein dimerization activity // inferred from electronic annotation
2322	247222_at	At5g64840		0.98448	2.46084	0.588679		0.00107671	6.22632e-08	0.000488932		ABC(ATP-Binding Cassette);ABC Superfamily;transporter activity	GCN subfamily	GCN5;ATGCN5	At5g64840,68172.m05797,MXK3_6;NM_125882;AT5G64840	GCN5 general control non-represible protein;ABC transporter protein 1-like	http://plantst.sdsc.edu/;TAIR GO	68412.t07251 ABC transporter family protein	68412.t07251 ABC transporter family protein	At5g64840	ABC transporter protein 1-like ; supported by cDNA: gi_15912314_gb_AY056435.1_		0009624 // response to nematode // inferred from expression pattern	0009507 // chloroplast // inferred from electronic annotation /// 0016020 // membrane // inferred from electronic annotation	0000166 // nucleotide binding // inferred from electronic annotation /// 0005215 // transporter activity // inferred from sequence or structural similarity /// 0005524 // ATP binding // inferred from electronic annotation /// 0016887 // ATPase activity // inferred from electronic annotation /// 0017111 // nucleoside-triphosphatase activity // inferred from electronic annotation
2518	247418_at	At5g63030		0.981462	0.569336	1.21717		1.4722e-05	0.00148551	3.95179e-07		glutaredoxin	0	AT5G63030.1	MJH22_9|AT5G63030|MJH22.9	0	TAIR GO	68412.t07035 glutaredoxin, putative similar to glutaredoxin [Ricinus communis] gi|1732424|emb|CAA89699	68412.t07035 glutaredoxin, putative similar to glutaredoxin [Ricinus communis] gi|1732424|emb|CAA89699	At5g63030	glutaredoxin-like protein ; supported by full-length cDNA: Ceres: 96557.		0006118 // electron transport // --- /// 0006118 // electron transport // inferred from electronic annotation /// 0006810 // transport // inferred from electronic annotation /// 0045454 // cell redox homeostasis // inferred from electronic annotation	---	0008794 // arsenate reductase (glutaredoxin) activity // --- /// 0009055 // electron carrier activity // inferred from electronic annotation /// 0015035 // protein disulfide oxidoreductase activity // inferred from electronic annotation /// 0030508 // thiol-disulfide exchange intermediate activity // ---
1411	246311_at	At3g51880		0.947891	1.37851	0.659732		0.000239005	5.94721e-06	0.000410504		Nucleosome/chromatin assembly factor group D (HMG homologs), High Mobility Group (HMG);regulation of transcription, DNA-dependent	0	NFD1;AT3G51880.1	HMGA, HMGa;ATEM1.13|AT3G51880	Single HMG domain chromatin protein,high mobility group (HMG) protein alpha (HMGalpha)	ChromDB,TAIR(Mendel),TIGR Name Search,TIGR Name Search;TAIR GO	68410.t05191 high mobility group protein 2-related	68410.t05191 high mobility group protein 2-related	At3g51880	high mobility group protein 2-like ; supported by cDNA: gi_15912190_gb_AY056373.1_		0006333 // chromatin assembly or disassembly // traceable author statement /// 0006355 // regulation of transcription, DNA-dependent // inferred from electronic annotation	0000785 // chromatin // traceable author statement	0003677 // DNA binding // inferred from direct assay /// 0003677 // DNA binding // inferred from sequence or structural similarity /// 0003677 // DNA binding // inferred from electronic annotation /// 0003682 // chromatin binding // traceable author statement /// 0030527 // structural constituent of chromatin // traceable author statement
2448	247348_at	At5g63810		0.946364	0.639774	0.461452		2.51688e-05	0.00064503	0.00471586		b-galactocidase;Glycoside Hydrolase Family 35;Hydrolases;Glycoside Hydrolase Gene Families;lactose catabolism;galactose, galactoside and glucose catabolism;lactose degradation 4;lactose degradation 2;lactose degradation 3	Exo-acting glucanases;Glycoside Hydrolase Family 35;BETA-GALACTOSIDASE	AtBGAL10;AT5G63810.1	BAB11029;NP_201186.1 , CAB64746.1, BAB11029.1, AAM13117.1;NM_125776;AT5G63810|MGI19.1|MGI19_1	beta-galactosidase (emb|CAB64746.1)	http://www.biology.uiowa.edu/arabidopsis/galactosidase.htm;http://afmb.cnrs-mrs.fr/CAZY/acc.html;http://cellwall.genomics.purdue.edu/families/index.html;TAIR GO;TAIR AraCyc	68412.t07126 glycosyl hydrolase family 35 (beta-galactosidase) similar to beta-galactosidase GI:7939621 from [Lycopersicon esculentum]	68412.t07126 glycosyl hydrolase family 35 (beta-galactosidase) similar to beta-galactosidase GI:7939621 from [Lycopersicon esculentum]	At5g63810	beta-galactosidase (emb CAB64746.1)		0005975 // carbohydrate metabolic process // inferred from electronic annotation /// 0008152 // metabolic process // inferred from electronic annotation	0009341 // beta-galactosidase complex // inferred from electronic annotation /// 0012505 // endomembrane system // inferred from electronic annotation	0003824 // catalytic activity // inferred from electronic annotation /// 0004565 // beta-galactosidase activity // inferred from electronic annotation /// 0016787 // hydrolase activity // inferred from electronic annotation /// 0016798 // hydrolase activity, acting on glycosyl bonds // inferred from electronic annotation /// 0043169 // cation binding // inferred from electronic annotation
20684	265584_at	At2g20180		0.937912	0.830641	0.405009		3.31915e-05	0.00013393	0.00625589		bHLH,Basic Helix-Loop-Helix family;transcription factor activity	0	AtbHLH15,AtbHLH015;AT2G20180.1	T2G17_2|AT2G20180|T2G17.2	unknown protein	MGH(literature),Ohio-AtTFDB,TAIR(Mendel);TAIR GO	68409.t02125 (bHLH015) putative bHLH transcription factor annotation temporarily based on supporting cDNA gi|26051283|gb|AF488560.2|	68409.t02125 (bHLH015) putative bHLH transcription factor annotation temporarily based on supporting cDNA gi|26051283|gb|AF488560.2|	At2g20180	unknown protein		0009959 // negative gravitropism // inferred from mutant phenotype /// 0010187 // negative regulation of seed germination // inferred from genetic interaction /// 0010187 // negative regulation of seed germination // inferred from mutant phenotype /// 0045449 // regulation of transcription // inferred from electronic annotation	0005634 // nucleus // inferred from direct assay /// 0005634 // nucleus // inferred from electronic annotation	0003700 // transcription factor activity // inferred from sequence or structural similarity /// 0010313 // phytochrome binding // inferred from direct assay /// 0030528 // transcription regulator activity // inferred from electronic annotation
9414	254314_at	At4g22470		0.9377	-1.09337	-0.412044		6.36159e-05	6.84259e-05	0.00188106		Structural proteins;endomembrane system	Hydroxyproline-rich glycoproteins (HRGPs)	AT4G22470.1	F7K2.50|F7K2_50|AT4G22470	0	http://cellwall.genomics.purdue.edu/families/index.html;TAIR GO	68411.t02926 protease inhibitor/seed storage/lipid transfer protein (LTP) family similar to hydroxyproline-rich glycoprotein DZ-HRGP from Volvox carteri f. nagariensis GP|6523547; contains Pfam profile PF00234 Protease inhibitor/seed storage/LTP family	68411.t02926 protease inhibitor/seed storage/lipid transfer protein (LTP) family similar to hydroxyproline-rich glycoprotein DZ-HRGP from Volvox carteri f. nagariensis GP|6523547; contains Pfam profile PF00234 Protease inhibitor/seed storage/LTP family	At4g22470	extensin - like protein hybrid proline-rich protein, Zea mays, PIR2:JQ1663		0006869 // lipid transport // ---	0012505 // endomembrane system // inferred from electronic annotation	0008289 // lipid binding // ---
17700	262600_at	At1g15340		0.918686	1.42226	0.577132		1.50818e-05	8.44137e-06	0.000673734		Methyl binding domain proteins;DNA binding activity	0	MBD10;AT1G15340.1	F9L1.28|AT1G15340|F9L1_28	Protein containing a putative methyl-CpG-binding domain	ChromDB;TAIR GO	68408.t01622 expressed protein ESTs gb|H37032, gb|R6425, gb|Z34651, gb|N37268, gb|AA713172 and gb|Z34241 come from this gene	68408.t01622 expressed protein ESTs gb|H37032, gb|R6425, gb|Z34651, gb|N37268, gb|AA713172 and gb|Z34241 come from this gene	At1g15340	unknown protein ESTs gb|H37032, gb|R6425, gb|Z34651, gb|N37268, gb|AA713172 and gb|Z34241 come from this gene;supported by full-length cDNA: Ceres:16209.		---	---	0003677 // DNA binding // inferred from electronic annotation /// 0008327 // methyl-CpG binding // inferred from sequence or structural similarity
4064	248964_at	At5g45340		0.916926	0.829228	1.18346		8.85773e-05	7.92434e-05	1.5171e-06	ABA-CYP707A3	Cytochrome P450;cytochrome P450 activity	CYP707A	CYP707A3	NM_123902;AT5G45340	cytochrome P450	TAIR GO	68412.t04939 cytochrome P450 family similar to SP|Q42569|C901_ARATH Cytochrome P450 90A1 (SP:Q42569) [Arabidopsis thaliana]; contains Pfam profile: PF00067: Cytochrome P450	68412.t04939 cytochrome P450 family similar to SP|Q42569|C901_ARATH Cytochrome P450 90A1 (SP:Q42569) [Arabidopsis thaliana]; contains Pfam profile: PF00067: Cytochrome P450	At5g45340	cytochrome P450		0006118 // electron transport // inferred from electronic annotation /// 0009414 // response to water deprivation // inferred from mutant phenotype /// 0009639 // response to red or far red light // inferred from expression pattern /// 0046345 // abscisic acid catabolic process // traceable author statement	0012505 // endomembrane system // inferred from electronic annotation /// 0016020 // membrane // inferred from electronic annotation /// 0016021 // integral to membrane // inferred from electronic annotation	0004497 // monooxygenase activity // inferred from electronic annotation /// 0005506 // iron ion binding // inferred from electronic annotation /// 0010295 // (+)-abscisic acid 8'-hydroxylase activity // inferred from direct assay /// 0016491 // oxidoreductase activity // inferred from electronic annotation /// 0019825 // oxygen binding // RCA /// 0020037 // heme binding // inferred from electron…
6503	251403_at	At3g60300		0.898926	1.30497	1.02644		0.000171875	2.08628e-05	1.21835e-05										At3g60300	putative protein RING finger protein AO7, Mus musculus, EMBL:AF171060		0006464 // protein modification process // inferred from electronic annotation /// 0006512 // ubiquitin cycle // inferred from electronic annotation	---	0005515 // protein binding // inferred from electronic annotation /// 0008270 // zinc ion binding // inferred from electronic annotation /// 0019787 // small conjugating protein ligase activity // inferred from electronic annotation /// 0046872 // metal ion binding // inferred from electronic annotation
20923	265823_at	At2g35760		0.895567	-0.799959	0.652163		0.000372685	0.000177765	0.000101738										At2g35760	hypothetical protein predicted by genscan;supported by full-length cDNA: Ceres:9149.		---	---	---
7514	252414_at	At3g47420		0.89016	-0.764477	0.711542		6.4391e-05	0.00012189	1.63696e-05		MFS(Major Facilitator);Organic Solute Cotransporters;transporter activity	Glycerol-3-phosphate permease like protein family	At3g47420;AT3G47420.1	68173.m03813,T21L8_170;NM_114610;T21L8.170|AT3G47420	putative protein	http://plantst.sdsc.edu/;TAIR GO	68410.t04705 glycerol-3-phosphate transporter (glycerol 3-phosphate permease), putative similar to cAMP inducible 2 protein [Mus musculus] GI:4580997, glycerol-3-phosphate transporter (glycerol 3-phosphate permease) [Homo sapiens] GI:7543982; contains Pfam profile PF00083: major facilitator superfamily protein	68410.t04705 glycerol-3-phosphate transporter (glycerol 3-phosphate permease), putative similar to cAMP inducible 2 protein [Mus musculus] GI:4580997, glycerol-3-phosphate transporter (glycerol 3-phosphate permease) [Homo sapiens] GI:7543982; contains Pfam profile PF00083: major facilitator superfamily protein	At3g47420	putative protein sn-glycerol-3-phosphate permease - Haemophilus influenzae,PID:g3603157; supported by cDNA: gi_13430515_gb_AF360170.1_AF360170		0006810 // transport // inferred from electronic annotation /// 0008643 // carbohydrate transport // ---	0016020 // membrane // inferred from electronic annotation /// 0016021 // integral to membrane // inferred from electronic annotation	0005215 // transporter activity // inferred from electronic annotation /// 0005351 // sugar porter activity // ---
17612	262512_at	At1g17145		0.887879	0.562608	0.761277		2.02305e-05	0.00224358	0.000281002										At1g17145	Expressed protein ; supported by full-length cDNA: Ceres: 6612.		---	---	0005515 // protein binding // inferred from electronic annotation /// 0008270 // zinc ion binding // inferred from electronic annotation /// 0046872 // metal ion binding // inferred from electronic annotation
22183	267083_at	At2g41100		0.885505	-0.915135	0.710423		4.42226e-05	3.75305e-05	1.85906e-05		EF-hand containing proteins:Group IV;calcium ion binding activity	0	TCH-3;TCH3	NM_129675;TOUCH 3|AT2G41100	EF-hands number:6;TOUCH 3	TAIR GO	68409.t04528 calmodulin-related protein 3, touch-induced (TCH3) identical to calmodulin-related protein 3, touch-induced SP:P25071 from [Arabidopsis thaliana]	68409.t04528 calmodulin-related protein 3, touch-induced (TCH3) identical to calmodulin-related protein 3, touch-induced SP:P25071 from [Arabidopsis thaliana]	At2g41100	calmodulin-like protein identical to GB:D45848; supported by cDNA: gi_15983405_gb_AF424577.1_AF424577		0001539 // ciliary or flagellar motility // inferred from electronic annotation /// 0009266 // response to temperature stimulus // non-traceable author statement /// 0009612 // response to mechanical stimulus // inferred from expression pattern /// 0009646 // response to absence of light // inferred from expression pattern /// 0009652 // thigmotropism // inferred from expression pattern	0009288 // flagellin-based flagellum // inferred from electronic annotation	0005509 // calcium ion binding // inferred from direct assay /// 0005509 // calcium ion binding // inferred from electronic annotation /// 0005515 // protein binding // inferred from physical interaction
6767	251667_at	At3g57150		0.881402	2.25367	1.51325		1.75657e-05	8.60297e-08	2.72853e-07		NAC domain transcription factor family;RNA processing	0	AT3G57150.1	AT3G57150|F24I3.230	putative protein	Ohio-AtTFDB;TAIR GO	68410.t05779 pseudouridine synthase (NAP57) -related annotation temporarily based on supporting cDNA gi|8901185|gb|AF234984.2|AF234984	68410.t05779 pseudouridine synthase (NAP57) -related annotation temporarily based on supporting cDNA gi|8901185|gb|AF234984.2|AF234984	At3g57150	putative protein DYSKERIN (NUCLEOLAR PROTEIN NAP57) - Rattus norvegicus, EMBL:Z34922; supported by cDNA: gi_8901185_gb_AF234984.2_AF234984		0006364 // rRNA processing // inferred from electronic annotation /// 0006396 // RNA processing // inferred from electronic annotation	0005634 // nucleus // inferred from electronic annotation /// 0030529 // ribonucleoprotein complex // inferred from electronic annotation	0003723 // RNA binding // inferred from electronic annotation /// 0009982 // pseudouridine synthase activity // inferred from sequence or structural similarity /// 0016439 // tRNA-pseudouridine synthase activity // inferred from electronic annotation /// 0016853 // isomerase activity // inferred from electronic annotation
15651	260551_at	At2g43510		0.875282	-0.905448	-0.489491		1.21874e-05	2.4398e-05	0.00253099		endomembrane system	0	AT2G43510.1	AT2G43510|T1O24.25	0	TAIR GO	68409.t04812 trypsin inhibitor -related	68409.t04812 trypsin inhibitor -related	At2g43510	putative trypsin inhibitor ; supported by cDNA: gi_15292710_gb_AY050789.1_		0006952 // defense response // traceable author statement /// 0006952 // defense response // inferred from electronic annotation /// 0009405 // pathogenesis // inferred from electronic annotation /// 0050832 // defense response to fungus // inferred from mutant phenotype	0005576 // extracellular region // inferred from electronic annotation /// 0012505 // endomembrane system // inferred from electronic annotation	0004866 // endopeptidase inhibitor activity // inferred from electronic annotation /// 0004867 // serine-type endopeptidase inhibitor activity // inferred from electronic annotation /// 0008200 // ion channel inhibitor activity // inferred from electronic annotation /// 0030304 // trypsin inhibitor activity // traceable author statement
921	245821_at	At1g26270		0.871593	0.93437	0.704018		1.29379e-05	2.67558e-05	5.9293e-05		Acyl Lipid Metabolism	Phosphatidylinositol-4-Kinase g	0	0	unknown protein	http://www.plantbiology.msu.edu/lipids/genesurvey/master_table.htm	68408.t02852 phosphatidylinositol 3- and 4-kinase family similar to phosphatidylinositol 4-kinase type-II beta [Homo sapiens] GI:20159767; contains Pfam profile PF00454: Phosphatidylinositol 3- and 4-kinase	68408.t02852 phosphatidylinositol 3- and 4-kinase family similar to phosphatidylinositol 4-kinase type-II beta [Homo sapiens] GI:20159767; contains Pfam profile PF00454: Phosphatidylinositol 3- and 4-kinase	At1g26270	hypothetical protein similar to putative ubiquitin GI:4415931 from [Arabidopsis thaliana]; supported by cDNA: gi_14334681_gb_AY035014.1_		---	---	0004428 // inositol or phosphatidylinositol kinase activity // --- /// 0016773 // phosphotransferase activity, alcohol group as acceptor // inferred from electronic annotation
15260	260160_at	At1g79880		0.863741	0.761124	0.878969		3.50694e-05	0.000176676	9.34429e-05										At1g79880	putative RNA-binding protein contains Pfam profile: PF00076 RNA recognition motif. (aka RRM, RBD, or RNP domain); similar to putative protein GB:CAA18589 [Arabidopsis thaliana]		0006396 // RNA processing // inferred from electronic annotation /// 0006405 // RNA export from nucleus // inferred from electronic annotation	0005634 // nucleus // inferred from electronic annotation /// 0005737 // cytoplasm // inferred from electronic annotation /// 0030529 // ribonucleoprotein complex // inferred from electronic annotation	0000166 // nucleotide binding // inferred from electronic annotation /// 0003676 // nucleic acid binding // inferred from electronic annotation /// 0003723 // RNA binding // inferred from electronic annotation
4137	249037_at	At5g44130		0.863143	-2.222	-0.831979		3.59371e-05	7.86667e-08	1.1052e-05		GPI-anchored protein;Structural proteins;cell adhesion molecule activity	Fasciclin-like AGPs (FLAs);Fasciclin-like AGP group	AT5G44130.1	MLN1.5|AT5G44130|MLN1_5	0	Georg H.H. Borner et al. Plant Physiology, June 2003, Vol. 132, pp. 568–577;http://cellwall.genomics.purdue.edu/families/index.html;TAIR GO	68412.t04795 fasciclin-like arabinogalactan-protein, putative (FLA13) similar to gi_13377784_gb_AAK20861	68412.t04795 fasciclin-like arabinogalactan-protein, putative (FLA13) similar to gi_13377784_gb_AAK20861	At5g44130	putative protein contains similarity to surface protein; supported by cDNA: gi_16648846_gb_AY058201.1_		0007155 // cell adhesion // inferred from electronic annotation	0009505 // cellulose and pectin-containing cell wall // inferred from direct assay /// 0016020 // membrane // inferred from electronic annotation /// 0031225 // anchored to membrane // traceable author statement	0048503 // GPI anchor binding // inferred from electronic annotation
20176	265076_at	At1g55490		0.858652	0.89366	0.707695		1.57151e-05	4.60683e-05	2.38192e-05		chloroplast	0	AT1G55490.1	AT1G55490|T5A14.11|T5A14_11	0	TAIR GO	68408.t05731 RuBisCo subunit binding-protein beta subunit/60 kDa chaperonin beta subunit identical to SWISS-PROT:P21240- RuBisCO subunit binding-protein beta subunit, chloroplast precursor (60 kDa chaperonin beta subunit, CPN-60 beta) [Arabidopsis thaliana]	68408.t05731 RuBisCo subunit binding-protein beta subunit/60 kDa chaperonin beta subunit identical to SWISS-PROT:P21240- RuBisCO subunit binding-protein beta subunit, chloroplast precursor (60 kDa chaperonin beta subunit, CPN-60 beta) [Arabidopsis thaliana]	At1g55490	Rubisco subunit binding-protein beta subunit identical to chaperonin 60 beta precursor GB:JT0901 from [Arabidopsis thaliana]; supported by cDNA: gi_14423415_gb_AF386945.1_AF386945		0006457 // protein folding // traceable author statement /// 0006457 // protein folding // inferred from electronic annotation /// 0008219 // cell death // inferred from mutant phenotype /// 0009627 // systemic acquired resistance // inferred from mutant phenotype /// 0044267 // cellular protein metabolic process // inferred from electronic annotation /// 0051085 // chaperone cofactor-dependent p…	0009507 // chloroplast // non-traceable author statement /// 0009507 // chloroplast // inferred from electronic annotation	0000166 // nucleotide binding // inferred from electronic annotation /// 0005515 // protein binding // inferred from electronic annotation /// 0005524 // ATP binding // inferred from electronic annotation /// 0051082 // unfolded protein binding // inferred from electronic annotation
11698	256598_at	At3g30180		0.854874	2.11325	1.3118		0.000247153	8.01599e-07	8.48743e-07	BR-CYP85A2	BR biosynthesis;endomembrane system	brassinosteroid biosynthesis	BR-6-oxidase 2, BR6ox2;AT3G30180.1	CYP85A2;T20F20.9|AT3G30180	cytochromoe P450; overlapping functions with BR6ox1; likely carrying out steps of BR biosynthesis downstream of DWF4	TAIR GO	68410.t03435 cytochrome p450, putative similar to cytochrome P450 homolog GB:U54770 GI:1421740 from [Lycopersicon esculentum]	68410.t03435 cytochrome p450, putative similar to cytochrome P450 homolog GB:U54770 GI:1421740 from [Lycopersicon esculentum]	At3g30180	cytochrome P450 homolog, putative similar to cytochrome P450 homolog GB:U54770 GI:1421740 from [Lycopersicon esculentum];supported by full-length cDNA: Ceres:11278.		0006118 // electron transport // inferred from electronic annotation /// 0016132 // brassinosteroid biosynthetic process // inferred from direct assay	0016020 // membrane // inferred from electronic annotation /// 0016021 // integral to membrane // inferred from electronic annotation	0004497 // monooxygenase activity // inferred from direct assay /// 0004497 // monooxygenase activity // inferred from electronic annotation /// 0005506 // iron ion binding // inferred from electronic annotation /// 0016491 // oxidoreductase activity // inferred from electronic annotation /// 0020037 // heme binding // inferred from electronic annotation /// 0046872 // metal ion binding // inferr…
2431	247331_at	At5g63530		0.852157	0.780212	0.537271		0.000118827	0.00042541	0.00182901		transition metal ion binding activity	0	ATFP3	AT5G63530	0	TAIR GO	68412.t07094 copper chaperone (CCH)-related low similarity to copper homeostasis factor [GI:3168840]; nearly identical to farnesylated protein ATFP3 [GI:4097547]; contains Pfam profile PF00403: Heavy-metal-associated domain	68412.t07094 copper chaperone (CCH)-related low similarity to copper homeostasis factor [GI:3168840]; nearly identical to farnesylated protein ATFP3 [GI:4097547]; contains Pfam profile PF00403: Heavy-metal-associated domain	At5g63530	putative protein contains similarity to ATFP3; supported by cDNA: gi_13430829_gb_AF360327.1_AF360327		0030001 // metal ion transport // inferred from electronic annotation /// 0046916 // transition metal ion homeostasis // traceable author statement	---	0046872 // metal ion binding // inferred from electronic annotation /// 0046914 // transition metal ion binding // inferred from direct assay
22457	267357_at	At2g40000		0.847684	0.696261	1.88849		0.000176595	0.000528859	5.62016e-07										At2g40000	putative nematode-resistance protein ;supported by full-length cDNA: Ceres:35056.		---	---	---
2226	247126_at	At5g66080		0.842905	0.988569	0.977529		0.000119764	0.000102708	1.21752e-05		PP2C (Protein Phosphatase 2C) Phosphatases;protein phosphatase activity	0	AT5G66080.1	K2A18.16|AT5G66080|K2A18_16	putative protein phosphatase 2C	http://plantsp.sdsc.edu/plantsp/html/families.html;TAIR GO	68412.t07404 protein phosphatase 2C-related protein	68412.t07404 protein phosphatase 2C-related protein	At5g66080	protein phosphatase 2C-like protein		---	---	0003824 // catalytic activity // inferred from electronic annotation /// 0015071 // protein phosphatase type 2C activity // --- /// 0015071 // protein phosphatase type 2C activity // inferred from electronic annotation
21221	266121_at	At2g02160		0.833249	1.85656	0.727184		5.1835e-05	1.36168e-06	7.91275e-05		nucleic acid binding activity	0	AT2G02160.1	F5O4.7|F5O4_7|AT2G02160	0	TAIR GO	68409.t00130 expressed protein	68409.t00130 expressed protein	At2g02160	unknown protein ; supported by cDNA: gi_16604650_gb_AY059770.1_		---	---	0003676 // nucleic acid binding // --- /// 0003676 // nucleic acid binding // inferred from electronic annotation /// 0008270 // zinc ion binding // inferred from electronic annotation
20611	265511_at	At2g05540		0.832083	0.833029	0.630045		1.98718e-05	0.00023797	0.000141158		endomembrane system	0	AT2G05540.1	T20G20.11|T20G20_11|AT2G05540	0	TAIR GO	68409.t00520 glycine-rich protein	68409.t00520 glycine-rich protein	At2g05540	putative glycine-rich protein ; supported by cDNA: gi_15215617_gb_AY050337.1_		---	0012505 // endomembrane system // inferred from electronic annotation	---
15959	260859_at	At1g43780		0.829602	0.630734	1.47375		0.000528568	0.000856911	1.89877e-07		serine carboxypeptidase activity	0	AT1G43780.1	F28H19.5|AT1G43780|F28H19_5	0	TAIR GO	68408.t04547 serine carboxypeptidase -related similar to serine carboxylase II-3 GB:CAA55478 GI:474392 from [Hordeum vulgare]	68408.t04547 serine carboxypeptidase -related similar to serine carboxylase II-3 GB:CAA55478 GI:474392 from [Hordeum vulgare]	At1g43780	serine carboxypeptidase II, putative similar to serine carboxylase II-3 GB:CAA55478 GI:474392 from [Hordeum vulgare]		0006508 // proteolysis // --- /// 0006508 // proteolysis // inferred from electronic annotation	0012505 // endomembrane system // inferred from electronic annotation	0004180 // carboxypeptidase activity // inferred from electronic annotation /// 0004185 // serine carboxypeptidase activity // --- /// 0004185 // serine carboxypeptidase activity // inferred from electronic annotation /// 0008233 // peptidase activity // inferred from electronic annotation /// 0016787 // hydrolase activity // inferred from electronic annotation
6720	251620_at	At3g58060		0.82944	0.904579	0.500351		0.000199125	5.51121e-05	0.000620057		CDF(Cation Diffusion Facilitator);cation transport	0	AtMTPd1;AT3G58060.1	NP_191365,15230938,At3g58060,CDF12,MTPc3;T10K17.270|AT3G58060	MTPd1- putative transport protein	http://plantst.sdsc.edu/;TAIR GO	68410.t05880 cation efflux family protein/metal tolerance protein, putative (MTPc3) member of the cation diffusion facilitator (CDF) family, or cation efflux (CE) family, PMID:11500563	68410.t05880 cation efflux family protein/metal tolerance protein, putative (MTPc3) member of the cation diffusion facilitator (CDF) family, or cation efflux (CE) family, PMID:11500563	At3g58060	putative protein hypothetical protein F12L6.11 - Arabidopsis thaliana, PIR:T00555		0006810 // transport // inferred from electronic annotation /// 0006812 // cation transport // --- /// 0006812 // cation transport // inferred from electronic annotation	0005773 // vacuole // inferred from electronic annotation /// 0016020 // membrane // --- /// 0016020 // membrane // inferred from electronic annotation /// 0016021 // integral to membrane // inferred from electronic annotation	0008324 // cation transporter activity // --- /// 0008324 // cation transporter activity // inferred from electronic annotation /// 0015562 // efflux permease activity // --- /// 0046872 // metal ion binding // inferred from electronic annotation
6897	251797_at	At3g55560		0.829192	0.559044	0.411881		8.85773e-05	0.00660193	0.00176045		chloroplast	0	AT3G55560.1	AT3G55560|T22E16.220	0	TAIR GO	68410.t05601 expressed protein AT-hook protein 1 (AHP1), Arabidopsis thaliana, EMBL:ATAHP1	68410.t05601 expressed protein AT-hook protein 1 (AHP1), Arabidopsis thaliana, EMBL:ATAHP1	At3g55560	putative protein AT-hook protein 1 (AHP1), Arabidopsis thaliana, EMBL:ATAHP1;supported by full-length cDNA: Ceres:207314.		---	0009507 // chloroplast // inferred from electronic annotation	---
16658	261558_at	At1g01770		0.826213	0.452774	0.28123		0.000221603	0.00686367	0.00909282		nucleic acid binding activity	0	AT1G01770.1	AT1G01770|T1N6.18|T1N6_18	0	TAIR GO	68408.t00085 expressed protein	68408.t00085 expressed protein	At1g01770	unknown protein		---	---	0008270 // zinc ion binding // inferred from electronic annotation
21155	266055_at	At2g40650		0.818085	1.7897	0.710646		0.000279963	3.72519e-07	2.411e-05										At2g40650	hypothetical protein predicted by genscan;supported by full-length cDNA: Ceres:35168.		0006396 // RNA processing // ---	---	0005488 // binding // ---
14273	259173_at	At3g03640		0.817765	0.675639	0.435668		0.000115409	0.00219618	0.00538393		glucosidase;Glycoside Hydrolase Family 1;endomembrane system	0	AT3G03640.1	AAF03468 ;NP_187014.1 , AAF03468.1, AAC32194.1, AAC31962.1;T12J13.8|T12J13_8|AT3G03640	0	http://www.biology.uiowa.edu/arabidopsis/glucosidase.htm;http://afmb.cnrs-mrs.fr/CAZY/acc.html;TAIR GO	68410.t00328 glycosyl hydrolase family 1 identical to beta-glucosidase GB:AAC31962 [Arabidopsis thaliana]	68410.t00328 glycosyl hydrolase family 1 identical to beta-glucosidase GB:AAC31962 [Arabidopsis thaliana]	At3g03640	beta-glucosidase identical to beta-glucosidase GB:AAC31962 [Arabidopsis thaliana]; supported by cDNA: gi_3420934_gb_AF082157.1_AF082157		0005975 // carbohydrate metabolic process // inferred from electronic annotation	0012505 // endomembrane system // inferred from electronic annotation	0003824 // catalytic activity // inferred from electronic annotation /// 0004553 // hydrolase activity, hydrolyzing O-glycosyl compounds // inferred from electronic annotation /// 0043169 // cation binding // inferred from electronic annotation
16121	261021_at	At1g26380		0.81159	-1.28239	-0.427424		0.000274184	7.8931e-06	0.00613726		endomembrane system	0	AT1G26380.1	T1K7.24|AT1G26380|T1K7_24	0	TAIR GO	68408.t02865 FAD-linked oxidoreductase family similar to SP|P30986 reticuline oxidase precursor (Berberine-bridge-forming enzyme) (BBE) (Tetrahydroprotoberberine synthase) [Eschscholzia californica]; contains PF01565 FAD binding domain	68408.t02865 FAD-linked oxidoreductase family similar to SP|P30986 reticuline oxidase precursor (Berberine-bridge-forming enzyme) (BBE) (Tetrahydroprotoberberine synthase) [Eschscholzia californica]; contains PF01565 FAD binding domain	At1g26380	hypothetical protein similar to reticuline oxidase-like protein GB:CAB45850 GI:5262224 from [Arabidopsis thaliana]; supported by cDNA: gi_13430839_gb_AF360332.1_AF360332		0006118 // electron transport // inferred from electronic annotation	0012505 // endomembrane system // inferred from electronic annotation	0009055 // electron carrier activity // ---
17674	262574_at	At1g15230		0.807576	0.442751	0.59708		5.95601e-05	0.00648391	0.00129425		ATP binding activity	0	AT1G15230.1	F9L1.18|F9L1_18|AT1G15230	0	TAIR GO	68408.t01611 expressed protein ESTs gb|R30529, gb|Z48463, gb|Z48467, gb|AA597369 and gb|AA394772 come from this gene	68408.t01611 expressed protein ESTs gb|R30529, gb|Z48463, gb|Z48467, gb|AA597369 and gb|AA394772 come from this gene	At1g15230	unknown protein ESTs gb|R30529, gb|Z48463, gb|Z48467, gb|AA597369 and gb|AA394772 come from this gene; supported by cDNA: gi_16209679_gb_AY057603.1_		---	---	---
4165	249065_at	At5g44260		0.805311	1.03857	1.751		0.000107615	0.000100603	1.54953e-08		C3H zinc finger family;transcription factor activity	0	AT5G44260.1	K9L2_1|AT5G44260|K9L2.1	0	TAIR(Mendel);TAIR GO	68412.t04808 expressed protein similar to unknown protein (gb AAD10689.1)	68412.t04808 expressed protein similar to unknown protein (gb AAD10689.1)	At5g44260	putative protein similar to unknown protein (gb AAD10689.1); supported by cDNA: gi_14334449_gb_AY034916.1_		---	---	0003676 // nucleic acid binding // --- /// 0003676 // nucleic acid binding // inferred from electronic annotation /// 0003700 // transcription factor activity // inferred from sequence or structural similarity /// 0008270 // zinc ion binding // inferred from electronic annotation
20216	265116_at	At1g62480		0.80475	0.498707	0.864594		8.72695e-05	0.00543809	1.86859e-05										At1g62480	unknown protein ; supported by full-length cDNA: Ceres: 29227.		---	---	---
3934	248834_at	At5g47090		0.802741	1.02908	0.675678		0.00220532	5.10887e-05	0.00641509										At5g47090	unknown protein ;supported by full-length cDNA: Ceres:302.		0006350 // transcription // inferred from electronic annotation /// 0006355 // regulation of transcription, DNA-dependent // inferred from electronic annotation /// 0009809 // lignin biosynthetic process // inferred from electronic annotation	---	0003677 // DNA binding // inferred from electronic annotation
20087	264987_at	At1g27030		0.791078	-0.927923	-0.62391		0.000144099	5.38189e-05	0.000262584										At1g27030	unknown protein ; supported by cDNA: gi_14517457_gb_AY039564.1_		---	---	---
22618	267518_at	At2g30500		0.782784	1.11858	0.465725		0.000226413	4.57306e-05	0.00429527		mitochondrion	0	AT2G30500.1	T6B20_15|AT2G30500|T6B20.15	0	TAIR GO	68409.t03320 expressed protein	68409.t03320 expressed protein	At2g30500	unknown protein		---	0005739 // mitochondrion // inferred from electronic annotation	---
22160	267060_at	At2g32580		0.782471	0.958017	0.582823		5.93631e-05	7.40169e-05	0.00198366		endomembrane system	0	AT2G32580.1	T26B15.14|AT2G32580|T26B15_14	0	TAIR GO	68409.t03554 expressed protein	68409.t03554 expressed protein	At2g32580	unknown protein ; supported by full-length cDNA: Ceres: 16625.		---	0012505 // endomembrane system // inferred from electronic annotation	---
12452	257352_at	At2g34900		0.781098	0.886491	0.703084		0.000161485	0.000477754	0.000226263		Global transcription factor group E (BDF1-FSH-RING3 homologs)	0	GTE1	0	Homologous to yeast BDF & human RING3 bromodomain proteins, which have two bromo domains. GTE1 has a single bromo domain.	ChromDB	68409.t03819 RING3 protein -related	68409.t03819 RING3 protein -related	At2g34900	putative RING3 protein		0010030 // positive regulation of seed germination // inferred from mutant phenotype	0005634 // nucleus // inferred from direct assay	0003677 // DNA binding // RCA
19610	264510_at	At1g09530		0.779897	0.621149	0.866603		0.000982952	0.000772115	4.93028e-05		bHLH,Basic Helix-Loop-Helix family;nucleus	0	AtbHLH8,PIF3;POC 1;PIF3	PIF3,POC1,AtbHLH008;AT1G09530|PHYTOCHROME INTERACTING FACTOR 3	phytochrome interacting factor 3 (PIF3),putative phytochrome-associated protein 3;Photocurrent; bHLH Transcription Factor;PHYTOCHROME INTERACTING FACTOR 3	MGH(literature),Ohio-AtTFDB,TAIR(Mendel);Meinke et al. Plant Physiology, February 2003, Vol. 131, pp. 409–418;TAIR GO	68408.t00939 phytochrome interacting factor 3 (PIF3) identical to phytochrome interacting factor 3 (PIF3) GI:3929585 from [Arabidopsis thaliana]	68408.t00939 phytochrome interacting factor 3 (PIF3) identical to phytochrome interacting factor 3 (PIF3) GI:3929585 from [Arabidopsis thaliana]	At1g09530	putative phytochrome-associated protein 3 similar to GB:AAC99771; supported by cDNA: gi_3929585_gb_AF100166.1_AF100166		0006350 // transcription // inferred from electronic annotation /// 0006355 // regulation of transcription, DNA-dependent // inferred from electronic annotation /// 0007165 // signal transduction // traceable author statement /// 0009585 // red, far-red light phototransduction // inferred from electronic annotation /// 0009639 // response to red or far red light // inferred from mutant phenotype …	0005634 // nucleus // inferred from direct assay /// 0005634 // nucleus // inferred from electronic annotation	0003677 // DNA binding // inferred from electronic annotation /// 0003700 // transcription factor activity // inferred from sequence similarity /// 0005515 // protein binding // inferred from physical interaction /// 0030528 // transcription regulator activity // inferred from sequence or structural similarity /// 0030528 // transcription regulator activity // inferred from electronic annotation …
4593	249493_at	At5g39080		0.770209	0.440363	0.456432		3.19633e-05	0.00566568	0.00068129		acyltransferase activity	0	AT5G39080.1	MXF12_90|AT5G39080|MXF12.90	0	TAIR GO	68412.t04185 transferase family similar to anthocyanin 5-aromatic acyltransferase from Gentiana triflora GI:4185599, malonyl CoA:anthocyanin 5-O-glucoside-6'''-O-malonyltransferase from Perilla frutescens GI:17980232, Salvia splendens GI:17980234; contains Pfam profile PF02458 transferase family	68412.t04185 transferase family similar to anthocyanin 5-aromatic acyltransferase from Gentiana triflora GI:4185599, malonyl CoA:anthocyanin 5-O-glucoside-6'''-O-malonyltransferase from Perilla frutescens GI:17980232, Salvia splendens GI:17980234; contains Pfam profile PF02458 transferase family	At5g39080	acyltransferase -like protein Anthocyanin 5-aromatic acyltransferase, Gentiana triflora, EMBL:AB010708;supported by full-length cDNA: Ceres:37806.		---	---	0008415 // acyltransferase activity // inferred from electronic annotation /// 0016740 // transferase activity // --- /// 0016740 // transferase activity // inferred from electronic annotation
8968	253868_at	At4g27500		0.76267	1.2586	0.982347		4.62283e-05	3.88982e-06	3.30008e-06		protein binding activity	0	PPI1	AT4G27500|PROTON PUMP INTERACTOR 1	PROTON PUMP INTERACTOR 1	TAIR GO	68411.t03545 proton pump interactor supported by cDNA gi:15215673; non-consensus GA donor splice site at exon 6	68411.t03545 proton pump interactor supported by cDNA gi:15215673; non-consensus GA donor splice site at exon 6	At4g27500	proton pump interactor non-consensus GA donor splice site at exon 5		0010155 // regulation of proton transport // traceable author statement	---	0005515 // protein binding // inferred from physical interaction
984	245884_at	At5g09300		0.762075	0.819859	0.8078		3.70077e-05	0.000763706	1.771e-05		Acyl Lipid Metabolism;alpha-ketoacid dehydrogenase activity	alpha-Ketoacid Decarboxylase E1 alpha subunit, branched chain alpha-ketoacid dehydrogenase complex	AT5G09300.1	T5E8.100|AT5G09300|T5E8_100	branched-chain alpha keto-acid dehydrogenase E1 alpha subunit-like protein	http://www.plantbiology.msu.edu/lipids/genesurvey/master_table.htm;TAIR GO	68412.t00969 branched-chain alpha keto-acid dehydrogenase E1 alpha subunit-related protein branched-chain alpha keto-acid dehydrogenase E1 alpha subunit - Arabidopsis thaliana, EMBL:AF077955	68412.t00969 branched-chain alpha keto-acid dehydrogenase E1 alpha subunit-related protein branched-chain alpha keto-acid dehydrogenase E1 alpha subunit - Arabidopsis thaliana, EMBL:AF077955	At5g09300	branched-chain alpha keto-acid dehydrogenase E1 alpha subunit-like protein branched-chain alpha keto-acid dehydrogenase E1 alpha subunit - Arabidopsis thaliana, EMBL:AF077955;supported by full-length cDNA: Ceres:3693.		0008152 // metabolic process // --- /// 0008152 // metabolic process // inferred from electronic annotation	0005739 // mitochondrion // inferred from direct assay	0003863 // 3-methyl-2-oxobutanoate dehydrogenase (2-methylpropanoyl-transferring) activity // --- /// 0016624 // oxidoreductase activity, acting on the aldehyde or oxo group of donors, disulfide as acceptor // inferred from electronic annotation
5984	250884_at	At5g03940		0.761992	1.62467	0.835932		0.000235262	1.4523e-06	6.23652e-06		chloroplast thylakoid protein import	0	FFC;SRP54CP	SIGNAL RECOGNITION PARTICLE 54 KDA SUBUNIT|AT5G03940|54CP	Yellow First Leaves; Chloroplast Signal Recognition Particle Subunit	Meinke et al. Plant Physiology, February 2003, Vol. 131, pp. 409–418;TAIR GO	68412.t00345 signal recognition particle 54CP protein precursor	68412.t00345 signal recognition particle 54CP protein precursor	At5g03940	signal recognition particle 54CP protein precursor ; supported by cDNA: gi_15293130_gb_AY050999.1_		0006605 // protein targeting // inferred from electronic annotation /// 0006614 // SRP-dependent cotranslational protein targeting to membrane // inferred from electronic annotation /// 0006617 // SRP-dependent cotranslational protein targeting to membrane, signal sequence recognition // RCA /// 0045038 // protein import into chloroplast thylakoid membrane // inferred from direct assay	0005786 // signal recognition particle, endoplasmic reticulum targeting // inferred from electronic annotation /// 0009507 // chloroplast // inferred from electronic annotation /// 0009570 // chloroplast stroma // inferred from direct assay /// 0016020 // membrane // inferred from electronic annotation /// 0030529 // ribonucleoprotein complex // inferred from electronic annotation	0000166 // nucleotide binding // inferred from electronic annotation /// 0003723 // RNA binding // inferred from electronic annotation /// 0003729 // mRNA binding // RCA /// 0005048 // signal sequence binding // inferred from direct assay /// 0005515 // protein binding // inferred from physical interaction /// 0005525 // GTP binding // inferred from electronic annotation /// 0008312 // 7S RNA bin…
2310	247210_at	At5g65020		0.761622	0.865906	0.761356		6.28097e-05	0.000147254	2.10423e-05		Annexin;calcium ion binding activity	0	At5g65020;AT5G65020.1	15238320,NP_201307;MXK3.27|MXK3_27|AT5G65020	annexin - like protein	http://plantst.sdsc.edu/;TAIR GO	68412.t07270 annexin	68412.t07270 annexin	At5g65020	annexin ;supported by full-length cDNA: Ceres:1728.		0015774 // polysaccharide transport // traceable author statement	0009986 // cell surface // non-traceable author statement	0005509 // calcium ion binding // inferred from electronic annotation /// 0005544 // calcium-dependent phospholipid binding // inferred from electronic annotation
7462	252362_at	At3g48500		0.759025	0.844884	0.961218		0.00225678	0.00159021	0.000135433		EMB;chloroplast	Seed Pigment	PDE 312;PDE312	T29H11.270;PDE312|T29H11.270|AT3G48500	Unknown;Pigment Defective Embryo; Unknown	http://www.seedgenes.org:8081/new_gene_list.html;Meinke et al. Plant Physiology, February 2003, Vol. 131, pp. 409–418;TAIR GO	68410.t04823 expressed protein	68410.t04823 expressed protein	At3g48500	hypothetical protein		---	0009508 // plastid chromosome // inferred from direct assay	0003723 // RNA binding // inferred from electronic annotation
1576	246476_at	At5g16730		0.753068	2.14933	0.776888		0.000838261	4.21216e-05	2.63031e-05		chloroplast	0	AT5G16730.1	F5E19_70|AT5G16730|F5E19.70	0	TAIR GO	68412.t01765 expressed protein predicted proteins - Arabidopsis thaliana and Oryza sativa	68412.t01765 expressed protein predicted proteins - Arabidopsis thaliana and Oryza sativa	At5g16730	putative protein predicted proteins - Arabidopsis thaliana and Oryza sativa		---	0009507 // chloroplast // inferred from electronic annotation	---
18431	263331_at	At2g15270		0.750218	1.41805	0.602942		0.000157623	9.95496e-05	0.000240854										At2g15270	unknown protein ; supported by cDNA: gi_15027886_gb_AY045800.1_		---	---	---
19224	264124_at	At1g79360		0.740208	0.625702	1.31063		0.00161864	0.00403417	7.10343e-06		MFS(Major Facilitator);Organic Solute Cotransporters;carbohydrate transporter activity	Sugar transporter family	At1g79360;AT1G79360.1	68170.m06577,YUP8H12R_25;NM_106584;YUP8H12R.2|AT1G79360|YUP8H12R_2	hypothetical protein	http://plantst.sdsc.edu/;TAIR GO	68408.t08348 transporter - related low similarity to SP|O76082 Organic cation/carnitine transporter 2 (Solute carrier family 22, member 5) (High-affinity sodium-dependent carnitine cotransporter) {Homo sapiens}; contains Pfam profile PF00083: major facilitator superfamily protein	68408.t08348 transporter - related low similarity to SP|O76082 Organic cation/carnitine transporter 2 (Solute carrier family 22, member 5) (High-affinity sodium-dependent carnitine cotransporter) {Homo sapiens}; contains Pfam profile PF00083: major facilitator superfamily protein	At1g79360	hypothetical protein predicted by genemark.hmm		0006810 // transport // inferred from electronic annotation /// 0006811 // ion transport // inferred from electronic annotation	0016020 // membrane // --- /// 0016020 // membrane // inferred from electronic annotation /// 0016021 // integral to membrane // inferred from electronic annotation	0005215 // transporter activity // inferred from electronic annotation /// 0005351 // sugar porter activity // --- /// 0015075 // ion transporter activity // inferred from electronic annotation /// 0015144 // carbohydrate transporter activity // inferred from sequence or structural similarity /// 0015144 // carbohydrate transporter activity // ---
5602	250502_at	At5g09590		0.736768	0.96632	0.740059		9.40804e-05	0.000143076	0.000108613										At5g09590	heat shock protein 70 (Hsc70-5) ; supported by cDNA: gi_6746589_gb_AF217458.1_AF217458		0006457 // protein folding // inferred from electronic annotation /// 0009408 // response to heat // inferred from expression pattern /// 0009615 // response to virus // inferred from expression pattern	0005739 // mitochondrion // inferred from direct assay /// 0005759 // mitochondrial matrix // traceable author statement	0000166 // nucleotide binding // inferred from electronic annotation /// 0005524 // ATP binding // inferred from electronic annotation /// 0051082 // unfolded protein binding // inferred from electronic annotation
2941	247841_at	At5g58040		0.734048	1.03089	0.734428		0.000134759	1.06309e-05	0.00014362										At5g58040	putative protein predicted proteins, Drosophila melanogaster and Arabidopsis thaliana		---	---	0003723 // RNA binding // inferred from direct assay
19256	264156_at	At1g65280		0.729504	1.16979	0.529273		8.58997e-05	6.55273e-05	0.000293708		chloroplast	0	AT1G65280.1	AT1G65280|T8F5.5|T8F5_5	0	TAIR GO	68408.t06676 DnaJ domain-containing protein contains Pfam profile PF00226 DnaJ domain	68408.t06676 DnaJ domain-containing protein contains Pfam profile PF00226 DnaJ domain	At1g65280	unknown protein		0006457 // protein folding // ---	0009507 // chloroplast // inferred from electronic annotation	0031072 // heat shock protein binding // inferred from electronic annotation /// 0051082 // unfolded protein binding // inferred from electronic annotation
14290	259190_at	At3g01780		0.729207	1.82173	0.657753		0.000272558	6.04968e-07	0.000149835		EF-hand containing proteins:Group II;calcium ion binding activity	0	AT3G01780.1	NM_111044;AT3G01780|F28J7.11|F28J7_11	EF-hands number:1	TAIR GO	68410.t00101 expressed protein est hit,	68410.t00101 expressed protein est hit,	At3g01780	unknown protein est hit, predicted by genscan		---	0005634 // nucleus // inferred from direct assay /// 0005737 // cytoplasm // inferred from direct assay /// 0009524 // phragmoplast // inferred from direct assay	---
21217	266117_at	At2g02170		0.726017	1.2656	1.28976		5.53009e-05	9.43036e-05	4.21749e-07										At2g02170	hypothetical protein ; supported by cDNA: gi_14326557_gb_AF385733.1_AF385733		---	---	0003677 // DNA binding // ---
5280	250180_at	At5g14450		0.724491	0.737067	0.756261		0.000324509	0.000504064	4.83739e-05		endomembrane system	0	AT5G14450.1	F18O22_240|AT5G14450|F18O22.240	0	TAIR GO	68412.t01522 GDSL-motif lipase/hydrolase protein similar to early nodulin ENOD8 [Medicago sativa] GI:304037, elicitor-induced glycoprotein iEP4 [Daucus carota] GI:1911765, pollen-expressed coil protein [Medicago sativa] GI:1110502; contains InterPro Entry IPR001087 Lipolytic enzyme, G-D-S-L family	68412.t01522 GDSL-motif lipase/hydrolase protein similar to early nodulin ENOD8 [Medicago sativa] GI:304037, elicitor-induced glycoprotein iEP4 [Daucus carota] GI:1911765, pollen-expressed coil protein [Medicago sativa] GI:1110502; contains InterPro Entry IPR001087 Lipolytic enzyme, G-D-S-L family	At5g14450	early nodule-specific protein - like early nodule-specific protein, Medicago truncatula, EMBL:AF064775		0006629 // lipid metabolic process // inferred from electronic annotation	0009505 // cellulose and pectin-containing cell wall // inferred from direct assay	0016788 // hydrolase activity, acting on ester bonds // inferred from electronic annotation /// 0016789 // carboxylic ester hydrolase activity // ---
14534	259434_at	At1g01490		0.718673	1.50472	0.810734		0.00015352	9.63644e-06	4.78888e-05										At1g01490	unknown protein		0030001 // metal ion transport // inferred from electronic annotation	---	0046872 // metal ion binding // --- /// 0046872 // metal ion binding // inferred from electronic annotation
11258	256158_at	At1g13590		0.715414	0.491016	1.14993		0.000117534	0.00643268	4.16208e-05		cell differentiation	0	ATPSK1	PHYTOSULFOKINE 1 PRECURSOR|AT1G13590	PHYTOSULFOKINE 1 PRECURSOR	TAIR GO	68408.t01414 hypothetical protein contains similarity to NADPH-cytochrome P450 reductase GI:10442765 from [NADPH-cytochrome P450 reductase]	68408.t01414 hypothetical protein contains similarity to NADPH-cytochrome P450 reductase GI:10442765 from [NADPH-cytochrome P450 reductase]	At1g13590	hypothetical protein contains similarity to NADPH-cytochrome P450 reductase GI:10442765 from [NADPH-cytochrome P450 reductase]		0007275 // multicellular organismal development // inferred from electronic annotation /// 0008283 // cell proliferation // inferred from electronic annotation /// 0016049 // cell growth // inferred from sequence or structural similarity /// 0030154 // cell differentiation // inferred from electronic annotation	0005576 // extracellular region // inferred from electronic annotation /// 0031012 // extracellular matrix // inferred from sequence or structural similarity	0008083 // growth factor activity // inferred from electronic annotation
3191	248091_at	At5g55120		0.713583	-0.618096	-0.372477		8.03827e-05	0.00050302	0.00236369										At5g55120	putative protein strong similarity to unknown protein (pir||T04808)		0009753 // response to jasmonic acid stimulus // inferred from expression pattern /// 0010193 // response to ozone // inferred from expression pattern	---	---
5153	250053_at	At5g17850		0.71355	-0.681989	0.555631		9.55196e-05	0.00185987	0.000371896		CaCA( Ca2+:Cation Antiporter);Antiporters;calcium:sodium antiporter activity	Potassium-dependent sodium-calcium exchanger like-family	CAX8;AT5G17850.1	At5g17850,68172.m01587,MVA3_200;NM_121791;MVA3.200|AT5G17850|MVA3_200	CAX8 Ca2+ antiporter/cation exchanger;potassium-dependent sodium-calcium exchanger - like protein	http://plantst.sdsc.edu/;TAIR GO	68412.t01883 cation exchanger, putative (CAX8) similar to sodium/calcium exchanger protein [Mus musculus] gi|13925661|gb|AAK49407; Ca2+:Cation Antiporter (CaCA) Family member PMID:11500563	68412.t01883 cation exchanger, putative (CAX8) similar to sodium/calcium exchanger protein [Mus musculus] gi|13925661|gb|AAK49407; Ca2+:Cation Antiporter (CaCA) Family member PMID:11500563	At5g17850	potassium-dependent sodium-calcium exchanger - like protein cone sodium-calcium potassium exchanger (NCKX), Homo sapiens, EMBL:AF177987		0006812 // cation transport // ---	0012505 // endomembrane system // inferred from electronic annotation /// 0016021 // integral to membrane // inferred from electronic annotation	0005432 // calcium:sodium antiporter activity // inferred from sequence or structural similarity /// 0015491 // cation:cation antiporter activity // non-traceable author statement /// 0015491 // cation:cation antiporter activity // ---
14411	259311_at	At3g05060		0.711693	2.09267	1.2329		5.77575e-05	6.24906e-07	1.5993e-06		putative DNA-binding protein, SAR DNA-binding protein	0	0	0	SAR DNA-binding protein, putative strong similarity to SAR DNA-binding protein-1 [Pisum sativum] GI:3132696; contains Pfam profile PF01798: Putative snoRNA binding domain	TIGR name search	68410.t00489 SAR DNA-binding protein, putative strong similarity to SAR DNA-binding protein-1 [Pisum sativum] GI:3132696; contains Pfam profile PF01798: Putative snoRNA binding domain	68410.t00489 SAR DNA-binding protein, putative strong similarity to SAR DNA-binding protein-1 [Pisum sativum] GI:3132696; contains Pfam profile PF01798: Putative snoRNA binding domain	At3g05060	putative SAR DNA-binding protein-1 similar to GB:AAC16330 from [Pisum sativum]; supported by cDNA: gi_11878186_gb_AF302491.1_AF302491		---	0005634 // nucleus // inferred from electronic annotation	0003677 // DNA binding // --- /// 0003677 // DNA binding // inferred from electronic annotation
21734	266634_at	At2g35530		0.70908	1.03035	0.473149		0.000334911	0.00214812	0.00178393		bZIP transcription factor family;chloroplast	0	AC005314,AtbZIP16;AT2G35530.1	AT2G35530|T32F12.9|T32F12_9	putative G-box-binding bZIP transcription factor,putative G-box binding bZIP transcription factor	MGH(blast),MGH(literature),Ohio-AtTFDB,TAIR(Mendel);TAIR GO	68409.t03882 G-box binding bZIP transcription factor -related	68409.t03882 G-box binding bZIP transcription factor -related	At2g35530	putative G-box binding bZIP transcription factor		0006355 // regulation of transcription, DNA-dependent // inferred from electronic annotation	0005634 // nucleus // inferred from electronic annotation /// 0009507 // chloroplast // inferred from electronic annotation	0003677 // DNA binding // inferred from electronic annotation /// 0003700 // transcription factor activity // inferred from sequence or structural similarity /// 0003700 // transcription factor activity // inferred from electronic annotation /// 0043565 // sequence-specific DNA binding // inferred from electronic annotation /// 0046983 // protein dimerization activity // inferred from electronic …
13241	258141_at	At3g18035		0.708042	1.00189	0.641279		0.000709651	5.76218e-05	8.17533e-05		Histone H1;DNA binding activity	0	HON4;AT3G18035.1	MRC8.1|AT3G18035	A linker histone like protein	ChromDB;TAIR GO	68410.t02014 expressed protein contains Pfam profile: PF00538 linker histone H1 and H5 family	68410.t02014 expressed protein contains Pfam profile: PF00538 linker histone H1 and H5 family	At3g18035	hypothetical protein		0006334 // nucleosome assembly // inferred from electronic annotation /// 0006355 // regulation of transcription, DNA-dependent // inferred from electronic annotation /// 0007001 // chromosome organization and biogenesis (sensu Eukaryota) // inferred from electronic annotation	0000785 // chromatin // inferred from electronic annotation /// 0000786 // nucleosome // inferred from electronic annotation /// 0005634 // nucleus // inferred from electronic annotation	0003677 // DNA binding // inferred from electronic annotation
9626	254526_at	At4g19600		0.704918	1.42822	0.52691		0.000601852	1.26923e-05	0.00715163		nucleus	0	AT4G19600.1	F24J7.161|AT4G19600|F24J7_161	0	TAIR GO	68411.t02594 cyclin family similar to cyclin T2a [Homo sapiens] GI:2981198; contains Pfam profile PF00134: Cyclin, N-terminal domain	68411.t02594 cyclin family similar to cyclin T2a [Homo sapiens] GI:2981198; contains Pfam profile PF00134: Cyclin, N-terminal domain	At4g19600	putative protein cyclin C homolog 1, Schizosaccharomyces pombe, PATCHX:G2055413		0000074 // regulation of progression through cell cycle // --- /// 0000074 // regulation of progression through cell cycle // inferred from electronic annotation /// 0000079 // regulation of cyclin-dependent protein kinase activity // inferred from electronic annotation /// 0007049 // cell cycle // inferred from electronic annotation /// 0045449 // regulation of transcription // inferred from ele…	---	0004693 // cyclin-dependent protein kinase activity // --- /// 0019901 // protein kinase binding // inferred from electronic annotation
16015	260915_at	At1g02660		0.700943	0.647512	0.508764		0.000247153	0.00191582	0.00431796		Acyl Lipid Metabolism	Lipid Acylhydrolase-like	0	0	putative protein	http://www.plantbiology.msu.edu/lipids/genesurvey/master_table.htm	68408.t00193 lipase (class 3) family contains Pfam profile PF01764: Lipase	68408.t00193 lipase (class 3) family contains Pfam profile PF01764: Lipase	At1g02660	hypothetical protein similar to hypothetical protein GB:CAB83109 GI:7362739 from [Arabidopsis thaliana]; supported by cDNA: gi_15081706_gb_AY048246.1_		0006629 // lipid metabolic process // --- /// 0006629 // lipid metabolic process // inferred from electronic annotation	---	0004806 // triacylglycerol lipase activity // --- /// 0004806 // triacylglycerol lipase activity // inferred from electronic annotation
13645	258545_at	At3g07050		0.70067	1.48001	0.591776		0.00402668	5.1447e-06	0.000198599		GTPase activity	0	AT3G07050.1	AT3G07050|F17A9.21	0	TAIR GO	68410.t00743 GTPase -related contains Pfam profile: PF01926 GTPase of unknown function	68410.t00743 GTPase -related contains Pfam profile: PF01926 GTPase of unknown function	At3g07050	putative GTPase contains Pfam profile: PF01926 GTPase of unknown function		---	0005622 // intracellular // inferred from electronic annotation	0000166 // nucleotide binding // inferred from electronic annotation /// 0005525 // GTP binding // --- /// 0005525 // GTP binding // inferred from electronic annotation
19042	263942_at	At2g35860		0.697721	-1.14696	-0.636624		0.00040843	6.9511e-06	6.49151e-05		endomembrane system	0	AT2G35860.1	F11F19.23|F11F19_23|AT2G35860	0	TAIR GO	68409.t03929 expressed protein	68409.t03929 expressed protein	At2g35860	unknown protein		0007155 // cell adhesion // inferred from electronic annotation	0012505 // endomembrane system // inferred from electronic annotation	---
3055	247955_at	At5g56950		0.697403	1.43775	0.329795		0.00387081	5.94721e-06	0.00390184		Nucleosome/chromatin assembly factor group A (NAP1 homologs);DNA binding activity	0	NFA3;AT5G56950.1	MHM17.6|MHM17_6|AT5G56950	A member of a small protein family related to Nucleosome Assembly Protein 1 (NAP1) in mouse and yeast. NAP proteins are thought to act as histone chaperones	ChromDB;TAIR GO	68412.t06334 nucleosome assembly protein	68412.t06334 nucleosome assembly protein	At5g56950	nucleosome assembly protein		0006334 // nucleosome assembly // --- /// 0006334 // nucleosome assembly // inferred from electronic annotation	0005634 // nucleus // --- /// 0005634 // nucleus // inferred from electronic annotation	0003677 // DNA binding // ---
22361	267261_at	At2g23120		0.696818	0.709993	0.449838		6.65718e-05	0.000233768	0.000496548										At2g23120	unknown protein ;supported by full-length cDNA: Ceres:9284.		---	---	---
19809	264709_at	At1g09770		0.693312	1.27914	0.545997		0.000680204	2.2813e-05	0.000196069		MYB-related transcription factor family;MYB;nucleus	MYB3R- and R2R3- type MYB- encoding genes	AtCDC5;AT1G09770.1	NM_100849;AT1G09770|F21M12.15|F21M12_15	putative DNA-binding protein, Myb	TAIR(Mendel);TAIR GO	68408.t00965 myb family transcription factor contains Pfam profile: PF00249 myb-like DNA-binding domain	68408.t00965 myb family transcription factor contains Pfam profile: PF00249 myb-like DNA-binding domain	At1g09770	putative DNA-binding protein, Myb Identical to A. thaliana Myb-like protein (gb|D58424); supported by cDNA: gi_1747309_dbj_D58424.1_D58424		0006350 // transcription // inferred from electronic annotation /// 0006355 // regulation of transcription, DNA-dependent // inferred from electronic annotation /// 0045449 // regulation of transcription // inferred from electronic annotation /// 0045449 // regulation of transcription // traceable author statement	0005634 // nucleus // inferred from electronic annotation	0003677 // DNA binding // inferred from electronic annotation /// 0003700 // transcription factor activity // inferred from sequence similarity
19389	264289_at	At1g61890		0.693026	-1.08989	-0.586907		7.63356e-05	3.60487e-05	0.000420858		MATE(Multi Antimicrobial Extrusion)	0	At1g61890	68170.m04935,F8K4_9	hypothetical protein	http://plantst.sdsc.edu/	68408.t06300 MATE efflux protein family similar to ripening regulated protein DDTFR18 [Lycopersicon esculentum] GI:12231296; contains Pfam profile PF01554: Uncharacterized membrane protein family	68408.t06300 MATE efflux protein family similar to ripening regulated protein DDTFR18 [Lycopersicon esculentum] GI:12231296; contains Pfam profile PF01554: Uncharacterized membrane protein family	At1g61890	hypothetical protein similar to hypothetical protein GI:2894569 from [Arabidopsis thaliana]; supported by cDNA: gi_15028186_gb_AY045916.1_		0006855 // multidrug transport // inferred from electronic annotation	0016020 // membrane // --- /// 0016020 // membrane // inferred from electronic annotation	0005215 // transporter activity // --- /// 0015238 // drug transporter activity // inferred from electronic annotation /// 0015297 // antiporter activity // --- /// 0015297 // antiporter activity // inferred from electronic annotation
20023	264923_s_at	At1g60740		0.691982	-0.897747	0.821247		0.000127291	6.03376e-05	2.90937e-05										At1g60740	peroxiredoxin, putative similar to type 2 peroxiredoxin GI:4928472 from [Brassica rapa];supported by full-length cDNA: Ceres:10862.; supported by full-length cDNA: Ceres: 1810.		---	---	0004601 // peroxidase activity // inferred from electronic annotation /// 0016209 // antioxidant activity // --- /// 0016209 // antioxidant activity // inferred from electronic annotation /// 0016491 // oxidoreductase activity // inferred from electronic annotation /// 0051920 // peroxiredoxin activity // inferred from electronic annotation
5780	250680_at	At5g06570		0.685862	-0.636646	0.575		0.000176001	0.00526395	0.00066304		Carbohydrate Esterase Family 10;enzyme activity	0	AT5G06570.1	NP_196275.1 ;F15M7_10|AT5G06570|F15M7.10	0	http://afmb.cnrs-mrs.fr/CAZY/acc.html;TAIR GO	68412.t00672 expressed protein similar to PrMC3 [Pinus radiata] GI:5487873	68412.t00672 expressed protein similar to PrMC3 [Pinus radiata] GI:5487873	At5g06570	putative protein similar to unknown protein (gb|AAD04946.2)		0008152 // metabolic process // inferred from electronic annotation	---	0016787 // hydrolase activity // inferred from electronic annotation
14856	259756_at	At1g71080		0.661769	1.11652	0.473549		0.00113581	9.00539e-06	0.00153118										At1g71080	unknown protein ; supported by cDNA: gi_16974549_gb_AY060562.1_		---	---	---
11228	256128_at	At1g18140		0.658275	-0.701709	-0.759825		0.000403064	0.00755162	6.68393e-05		OFeT(Oxidase-dependent Fe2+ Transporter)	0	At1g18140	NP_173252,15220975	putative laccase	http://plantst.sdsc.edu/	68408.t01991 laccase (diphenol oxidase) family similar to high-pI laccase (LAC2-1) GI:1621460 from (Liriodendron tulipifera)	68408.t01991 laccase (diphenol oxidase) family similar to high-pI laccase (LAC2-1) GI:1621460 from (Liriodendron tulipifera)	At1g18140	laccase, putative similar to high-pI laccase (LAC2-1) GI:1621460 from (Liriodendron tulipifera)		0046274 // lignin catabolic process // inferred from electronic annotation	0012505 // endomembrane system // inferred from electronic annotation	0005507 // copper ion binding // inferred from electronic annotation /// 0008471 // laccase activity // inferred from electronic annotation /// 0016491 // oxidoreductase activity // inferred from electronic annotation /// 0046872 // metal ion binding // inferred from electronic annotation
1443	246343_at	At3g56720		0.657971	0.598516	0.493159		0.0015715	0.00152602	0.000208899										At3g56720	putative protein		---	---	---
961	245861_at	At5g28300		0.657665	0.703246	0.782024		0.000379402	0.000902853	3.06338e-05		Trihelix, Triple-Helix transcription factor family;nucleus	0	AtGTL3;AT5G28300.1	AtGTL4;T8M17_70|AT5G28300|T8M17.70	GTL1 - like protein	Ohio-AtTFDB,TAIR(Mendel);TAIR GO	68412.t03065 GTL1 - like protein GTL1, Arabidopsis thaliana, EMBL:ATAJ3215	68412.t03065 GTL1 - like protein GTL1, Arabidopsis thaliana, EMBL:ATAJ3215	At5g28300	GTL1 - like protein GTL1, Arabidopsis thaliana, EMBL:ATAJ3215; supported by cDNA: gi_14423451_gb_AF386963.1_AF386963		0045449 // regulation of transcription // traceable author statement	0005634 // nucleus // inferred from electronic annotation /// 0009507 // chloroplast // inferred from electronic annotation	0003677 // DNA binding // inferred from electronic annotation /// 0003700 // transcription factor activity // inferred from sequence or structural similarity
2024	246924_at	At5g25060		0.657543	1.23801	0.592479		0.0026145	1.26147e-05	0.00145029		nucleus	0	AT5G25060.1	AT5G25060|T11H3.70|T11H3_70	0	TAIR GO	68412.t02663 RRM-containing protein KIAA0332 - Homo sapiens, EMBL:AB002330	68412.t02663 RRM-containing protein KIAA0332 - Homo sapiens, EMBL:AB002330	At5g25060	putative protein KIAA0332 - Homo sapiens, EMBL:AB002330; supported by cDNA: gi_13430599_gb_AF360212.1_AF360212		0006396 // RNA processing // inferred from electronic annotation	---	0000166 // nucleotide binding // inferred from electronic annotation /// 0003676 // nucleic acid binding // inferred from electronic annotation /// 0003723 // RNA binding // --- /// 0003723 // RNA binding // inferred from electronic annotation
10228	255128_at	At4g08310		0.654196	1.63827	1.00392		0.00250271	2.47663e-05	0.000124918										At4g08310	putative protein glutamic acid-rich protein precursor - Plasmodium falciparum, PIR2:A54514		---	---	---
6335	251235_at	At3g62860		0.654155	0.696207	0.779687		0.000566105	0.00133515	9.57481e-05										At3g62860	putative protein lysophospholipase homolog - Oryza sativa, PIR:T02661		0006725 // aromatic compound metabolic process // inferred from electronic annotation	---	0003824 // catalytic activity // ---
4088	248988_at	At5g45190		0.653284	1.85434	0.986865		0.000905988	1.36168e-06	0.000179049		nucleus	0	AT5G45190.1	AT5G45190|K18C1.7|K18C1_7	0	TAIR GO	68412.t04923 cyclin family similar to cyclin T1 [Equus caballus] GI:5052355; contains Pfam profile PF00134: Cyclin, N-terminal domain	68412.t04923 cyclin family similar to cyclin T1 [Equus caballus] GI:5052355; contains Pfam profile PF00134: Cyclin, N-terminal domain	At5g45190	putative protein contains similarity to cyclin		0000074 // regulation of progression through cell cycle // --- /// 0000074 // regulation of progression through cell cycle // inferred from electronic annotation /// 0000079 // regulation of cyclin-dependent protein kinase activity // inferred from electronic annotation /// 0007049 // cell cycle // inferred from electronic annotation /// 0045449 // regulation of transcription // inferred from ele…	---	0004693 // cyclin-dependent protein kinase activity // --- /// 0019901 // protein kinase binding // inferred from electronic annotation
11335	256235_at	At3g12490		0.652462	0.425391	0.606922		0.000247421	0.00696736	0.000133828		cysteine protease inhibitor activity	0	AT3G12490.1	T2E22.19|AT3G12490	0	TAIR GO	68410.t01357 cysteine proteinase inhibitor -related similar to cysteine proteinase inhibitor (BCPI-2) GB:U51119 [Brassica rapa]	68410.t01357 cysteine proteinase inhibitor -related similar to cysteine proteinase inhibitor (BCPI-2) GB:U51119 [Brassica rapa]	At3g12490	cysteine proteinase inhibitor, putative similar to cysteine proteinase inhibitor (BCPI-2) GB:U51119 [Brassica rapa]; supported by full-length cDNA: Ceres: 20055.		0006952 // defense response // inferred from electronic annotation	0012505 // endomembrane system // inferred from electronic annotation	0004866 // endopeptidase inhibitor activity // inferred from electronic annotation /// 0004869 // cysteine protease inhibitor activity // --- /// 0004869 // cysteine protease inhibitor activity // inferred from electronic annotation
5909	250809_at	At5g05140		0.646967	1.12787	0.482833		0.00060593	6.13344e-06	0.000946962		putative transcription regulator;transcription	0	AT5G05140.1	AT5G05140|MUG13.28	transcription	TAIR GO	68412.t00499 expressed protein contains similarity to unknown protein (gb|AAF19567.1)	68412.t00499 expressed protein contains similarity to unknown protein (gb|AAF19567.1)	At5g05140	putative protein contains similarity to unknown protein (gb AAF19567.1)		0006350 // transcription // inferred from electronic annotation /// 0006952 // defense response // inferred from electronic annotation	0005739 // mitochondrion // inferred from electronic annotation	---
21048	265948_at	At2g19590		0.646115	0.454642	0.589973		0.00361471	0.00579736	0.00589802	Ethylene-ACO1	0	0	0	0	0	0	0	0	At2g19590	1-aminocyclopropane-1-carboxylate oxidase ; supported by cDNA: gi_13877864_gb_AF370195.1_AF370195		0009693 // ethylene biosynthetic process // non-traceable author statement	---	0005506 // iron ion binding // inferred from electronic annotation /// 0009815 // 1-aminocyclopropane-1-carboxylate oxidase activity // inferred from sequence or structural similarity /// 0016491 // oxidoreductase activity // inferred from electronic annotation
1160	246060_at	At5g08420		0.644773	1.97238	0.882944		0.00142599	1.25765e-06	5.19007e-06										At5g08420	rev interacting protein mis3 - like rev interacting protein mis3, Schizosaccharomyces pombe, PIR:T39981;supported by full-length cDNA: Ceres:3036.		---	---	0003723 // RNA binding // inferred from electronic annotation
20349	265249_at	At2g01940		0.643882	0.413161	0.448986		0.00109212	0.0078182	0.000639559		C2H2 zinc finger family;chloroplast	0	AT2G01940.1	AT2G01940|F14H20.1|F14H20_1	0	TAIR(Mendel);TAIR GO	68409.t00107 C2H2-type zinc finger protein -related likely a nucleic acid binding protein	68409.t00107 C2H2-type zinc finger protein -related likely a nucleic acid binding protein	At2g01940	putative C2H2-type zinc finger protein likely a nucleic acid binding protein		0009958 // positive gravitropism // inferred from mutant phenotype /// 0009959 // negative gravitropism // inferred from mutant phenotype /// 0045449 // regulation of transcription // traceable author statement	0005622 // intracellular // inferred from electronic annotation /// 0005634 // nucleus // inferred from direct assay	0003676 // nucleic acid binding // --- /// 0003676 // nucleic acid binding // inferred from electronic annotation /// 0003700 // transcription factor activity // inferred from sequence or structural similarity /// 0008270 // zinc ion binding // --- /// 0008270 // zinc ion binding // inferred from electronic annotation /// 0046872 // metal ion binding // inferred from electronic annotation
8317	253217_at	At4g34970		0.639879	0.818092	1.04834		0.000274184	0.000291569	7.07782e-06		actin depolymerizing activity	0	AT4G34970.1	M4E13.30|M4E13_30|AT4G34970	0	TAIR GO	68411.t04435 actin depolymerizing factor - like protein actin depolymerizing factor1, Arabidopsis thaliana, PID:G1408471	68411.t04435 actin depolymerizing factor - like protein actin depolymerizing factor1, Arabidopsis thaliana, PID:G1408471	At4g34970	actin depolymerizing factor - like protein actin depolymerizing factor1, Arabidopsis thaliana, PID:G1408471		---	0005622 // intracellular // --- /// 0005622 // intracellular // inferred from electronic annotation	0003779 // actin binding // inferred from electronic annotation
6347	251247_at	At3g62140		0.638335	1.01647	0.442816		0.000149758	2.13416e-05	0.0019721										At3g62140	hypothetical protein		---	---	---
13364	258264_at	At3g15790		0.636606	1.0392	0.495084		0.000113802	5.9651e-05	0.000451215		Methyl binding domain proteins;DNA binding activity	0	MBD11;AT3G15790.1	MSJ11.19|AT3G15790	Protein containing a putative methyl-CpG-binding domain	ChromDB;TAIR GO	68410.t01750 expressed protein	68410.t01750 expressed protein	At3g15790	unknown protein		---	---	0003677 // DNA binding // inferred from electronic annotation /// 0008327 // methyl-CpG binding // inferred from sequence or structural similarity
16427	261327_at	At1g44830		0.630828	0.660398	1.9903		0.00135277	0.00424319	4.54446e-09		AP2/EREBP, APETALA2/Ethylene-responsive element binding protein family;transcription factor activity	0	AC020576;AT1G44830.1	T12C22.10|AT1G44830|T12C22_10	AP2-containing DNA-binding protein	MGH(blast),Ohio-AtTFDB,TAIR(Mendel);TAIR GO	68408.t04630 AP2 domain transcription factor TINY, putative contains AP2 domain; similar to TINY (GP:1246403) [Arabidopsis thaliana]	68408.t04630 AP2 domain transcription factor TINY, putative contains AP2 domain; similar to TINY (GP:1246403) [Arabidopsis thaliana]	At1g44830	transcription factor, putative contains AP2 domain		0006355 // regulation of transcription, DNA-dependent // --- /// 0006355 // regulation of transcription, DNA-dependent // inferred from electronic annotation	0005634 // nucleus // --- /// 0005634 // nucleus // inferred from electronic annotation	0003677 // DNA binding // --- /// 0003700 // transcription factor activity // inferred from sequence or structural similarity /// 0003700 // transcription factor activity // --- /// 0003700 // transcription factor activity // inferred from electronic annotation
13711	258611_at	At3g02860		0.629948	0.827464	0.408576		0.00293436	0.000275376	0.00522549		nucleus	0	AT3G02860.1	AT3G02860|F13E7.20|F13E7_20	0	TAIR GO	68410.t00241 expressed protein	68410.t00241 expressed protein	At3g02860	unknown protein ;supported by full-length cDNA: Ceres:2355.		---	0005622 // intracellular // inferred from electronic annotation	0003676 // nucleic acid binding // inferred from electronic annotation /// 0008270 // zinc ion binding // inferred from electronic annotation
11904	256804_at	At3g20920		0.629302	0.565217	0.577013		0.000221465	0.00173905	0.000141835		NSCC1(Non-selective Cation Channel-1);chloroplast	0	At3g20920;AT3G20920.1	68173.m02033,MFD22_3;AT3G20920|MFD22.3	hypothetical protein	http://plantst.sdsc.edu/;TAIR GO	68410.t02337 expressed protein	68410.t02337 expressed protein	At3g20920	hypothetical protein predicted by genemark.hmm;supported by full-length cDNA: Ceres:41717.		0015031 // protein transport // inferred from electronic annotation	0016020 // membrane // inferred from sequence or structural similarity /// 0016021 // integral to membrane // inferred from electronic annotation	0008565 // protein transporter activity // inferred from electronic annotation
1931	246831_at	At5g26340		0.629198	-0.873211	-0.475923		0.000341574	8.4308e-05	0.000624272		SUGAR TRANSPORTERS;MFS(Major Facilitator);Organic Solute Cotransporters;carbohydrate transporter activity	MONOSACCHARIDE-H+ SYMPORTERS;Putative sugar transporter family	STP13;AT5G26340.1	At5g26340,68172.m02354,F9D12_17;NM_122535;F9D12.17|AT5G26340|F9D12_17	STP13 monosaccharide transporter;hexose transporter - like protein	http://plantst.sdsc.edu/;TAIR GO	68412.t02819 hexose transporter, putative strong similarity to hexose transporter, Lycopersicon esculentum, GI:5734440; contains Pfam profile PF00083: major facilitator superfamily protein	68412.t02819 hexose transporter, putative strong similarity to hexose transporter, Lycopersicon esculentum, GI:5734440; contains Pfam profile PF00083: major facilitator superfamily protein	At5g26340	hexose transporter - like protein hexose transporter HT2, Lycopersicon esculentum, EMBL:LES132224; supported by cDNA: gi_15010579_gb_AY045591.1_		0006810 // transport // inferred from electronic annotation /// 0008643 // carbohydrate transport // inferred from electronic annotation	0016020 // membrane // inferred from electronic annotation /// 0016021 // integral to membrane // inferred from electronic annotation	0005215 // transporter activity // inferred from electronic annotation /// 0005351 // sugar porter activity // inferred from electronic annotation /// 0015293 // symporter activity // inferred from electronic annotation
14204	259104_at	At3g02170		0.623151	1.29381	0.623148		0.00034871	5.86918e-05	0.000188256										At3g02170	unknown protein ;supported by full-length cDNA: Ceres:22225.		---	---	---
7396	252296_at	At3g48970		0.622962	-0.991784	0.375758		0.000411437	4.90677e-05	0.00788127										At3g48970	putative protein GMFP7 isoprenylated protein, Glycine max., gb:AAD09515;supported by full-length cDNA: Ceres:250092.		0006825 // copper ion transport // --- /// 0030001 // metal ion transport // inferred from electronic annotation	---	0005507 // copper ion binding // --- /// 0046872 // metal ion binding // inferred from electronic annotation
5177	250077_at	At5g16680		0.622801	0.934483	0.530243		0.00182459	3.93339e-05	0.00116158		chloroplast	0	AT5G16680.1	MTG13.4|MTG13_4|AT5G16680	0	TAIR GO	68412.t01757 expressed protein	68412.t01757 expressed protein	At5g16680	putative protein		0006355 // regulation of transcription, DNA-dependent // ---	0005739 // mitochondrion // inferred from electronic annotation	0003677 // DNA binding // --- /// 0005515 // protein binding // inferred from electronic annotation /// 0008270 // zinc ion binding // inferred from electronic annotation
1245	246145_at	At5g19880		0.613552	-0.580325	0.501828		0.000508728	0.00138068	0.00373426		Class III peroxidase;endomembrane system	0	PER58;AT5G19880.1	BAC42706;F28I16.30|F28I16_30|AT5G19880	0	TAIR GO	68412.t02122 peroxidase, putative similar to peroxidase [Lycopersicon esculentum] gi|296910|emb|CAA50597	68412.t02122 peroxidase, putative similar to peroxidase [Lycopersicon esculentum] gi|296910|emb|CAA50597	At5g19880	peroxidase peroxidase, Lycopersicon esculentum, PIR:S32768;supported by full-length cDNA: Ceres:100990.		0006979 // response to oxidative stress // inferred from electronic annotation /// 0009615 // response to virus // --- /// 0009723 // response to ethylene stimulus // --- /// 0042744 // hydrogen peroxide catabolic process // inferred from electronic annotation	0012505 // endomembrane system // inferred from electronic annotation	0004601 // peroxidase activity // --- /// 0004601 // peroxidase activity // inferred from electronic annotation /// 0005506 // iron ion binding // inferred from electronic annotation /// 0005509 // calcium ion binding // inferred from electronic annotation /// 0016491 // oxidoreductase activity // inferred from electronic annotation /// 0046872 // metal ion binding // inferred from electronic ann…
4926	249826_at	At5g23310		0.612624	0.436967	0.634889		0.000563032	0.00892289	0.000332584										At5g23310	iron superoxide dismutase 3 (gb|AAC24834.1) ;supported by full-length cDNA: Ceres:26637.		0006801 // superoxide metabolic process // inferred from electronic annotation /// 0019430 // removal of superoxide radicals // inferred from curator	0009507 // chloroplast // inferred from direct assay	0004784 // superoxide dismutase activity // inferred from electronic annotation /// 0008382 // iron superoxide dismutase activity // inferred from direct assay /// 0016491 // oxidoreductase activity // inferred from electronic annotation /// 0046872 // metal ion binding // inferred from electronic annotation
19617	264517_at	At1g10120		0.60701	0.719099	0.655902		0.000493844	0.00384113	0.000737779		bHLH,Basic Helix-Loop-Helix family;transcription factor activity	0	AtbHLH74,AtbHLH074;AT1G10120.1	AT1G10120|T27I1.15|T27I1_15	hypothetical protein	MGH(literature),Ohio-AtTFDB,TAIR(Mendel);TAIR GO	68408.t01007 expressed protein	68408.t01007 expressed protein	At1g10120	hypothetical protein predicted by genscan		0045449 // regulation of transcription // traceable author statement /// 0045449 // regulation of transcription // inferred from electronic annotation	0005634 // nucleus // inferred from electronic annotation	0003677 // DNA binding // --- /// 0003700 // transcription factor activity // inferred from sequence or structural similarity /// 0003700 // transcription factor activity // --- /// 0030528 // transcription regulator activity // inferred from electronic annotation
7707	252607_at	At3g44990		0.605814	-0.817993	-0.623333		0.000560134	0.00100028	0.000206661		Assembly, Architecture, and Growth;Glycoside Hydrolase Family 16;Glycoside Hydrolase Gene Families;chloroplast	Growth modifying proteins;Glycoside Hydrolase Family 16	XTH31;AT3G44990.1	NP_190085.1 , CAB89314.1, CAA63553.1, AAP13434.1, AAM97119.1, AAL07012.1;NM_114368;F14D17.60|AT3G44990	xyloglucan endo-transglycosylase	http://cellwall.genomics.purdue.edu/families/index.html;http://afmb.cnrs-mrs.fr/CAZY/acc.html;TAIR GO	68410.t04418 xyloglucan endotransglycosylase, putative	68410.t04418 xyloglucan endotransglycosylase, putative	At3g44990	xyloglucan endo-transglycosylase ; supported by cDNA: gi_15810248_gb_AY056163.1_		0005975 // carbohydrate metabolic process // inferred from electronic annotation /// 0006073 // glucan metabolic process // inferred from electronic annotation /// 0008152 // metabolic process // inferred from electronic annotation /// 0042546 // cell wall biogenesis // traceable author statement	0005618 // cell wall // inferred from electronic annotation /// 0009507 // chloroplast // inferred from electronic annotation /// 0048046 // apoplast // inferred from electronic annotation	0004553 // hydrolase activity, hydrolyzing O-glycosyl compounds // inferred from electronic annotation /// 0016740 // transferase activity // inferred from electronic annotation /// 0016762 // xyloglucan:xyloglucosyl transferase activity // inferred from sequence or structural similarity /// 0016762 // xyloglucan:xyloglucosyl transferase activity // inferred from electronic annotation /// 0016787…
2814	247714_at	At5g59340		0.605808	-0.46486	0.781578		0.00139479	0.00591855	2.97419e-05		HB,Homeobox transcription factor family;nucleus	0	AT5G59340.1	MNC17_25|AT5G59340|MNC17.25	0	TAIR(Mendel);TAIR GO	68412.t06620 wuschel protein - like wuschel protein, Arabidopsis thaliana, PIR:T00829	68412.t06620 wuschel protein - like wuschel protein, Arabidopsis thaliana, PIR:T00829	At5g59340	wuschel protein - like wuschel protein, Arabidopsis thaliana, PIR:T00829		0006350 // transcription // inferred from electronic annotation /// 0006355 // regulation of transcription, DNA-dependent // inferred from electronic annotation /// 0007275 // multicellular organismal development // inferred from electronic annotation	0005634 // nucleus // inferred from electronic annotation	0003677 // DNA binding // inferred from electronic annotation /// 0003700 // transcription factor activity // inferred from electronic annotation /// 0043565 // sequence-specific DNA binding // inferred from electronic annotation
9004	253904_at	At4g27140		0.604838	-0.863937	-0.707553		0.00328196	0.000163948	0.00358039		endomembrane system	0	AT4G27140.1	AT4G27140|T24A18.90|T24A18_90	0	TAIR GO	68411.t03499 2S seed storage protein 1 (2S albumin storage protein) (NWMU1 - 2S albumin 1) identical to SP|P15457	68411.t03499 2S seed storage protein 1 (2S albumin storage protein) (NWMU1 - 2S albumin 1) identical to SP|P15457	At4g27140	NWMU1 - 2S albumin 1 precursor ; supported by cDNA: gi_13899092_gb_AF370541.1_AF370541		0006869 // lipid transport // ---	0012505 // endomembrane system // inferred from electronic annotation	0008289 // lipid binding // --- /// 0045735 // nutrient reservoir activity // --- /// 0045735 // nutrient reservoir activity // inferred from electronic annotation
7032	251932_at	At3g54010		0.604367	1.11068	0.368564		0.000314902	2.47663e-05	0.00317068		EMB;embryonic development	Embryo Defective	PAS 1;PAS1	F5K20.310;AT3G54010|PASTICCINO 1	Immunophilin-like FK506 Binding Protein;Pasticcino; Immunophilin-like FK506 Binding Protein;PASTICCINO 1	http://www.seedgenes.org:8081/new_gene_list.html;Meinke et al. Plant Physiology, February 2003, Vol. 131, pp. 409–418;TAIR GO	68410.t05431 peptidylprolyl isomerase (pasticcino 1)	68410.t05431 peptidylprolyl isomerase (pasticcino 1)	At3g54010	pasticcino 1 ; supported by cDNA: gi_15810452_gb_AY056265.1_		0006457 // protein folding // inferred from electronic annotation /// 0009734 // auxin mediated signaling pathway // inferred from electronic annotation /// 0009735 // response to cytokinin stimulus // inferred from mutant phenotype /// 0009736 // cytokinin mediated signaling // inferred from electronic annotation /// 0009790 // embryonic development // inferred from mutant phenotype /// 0009826 …	0005634 // nucleus // inferred from sequence or structural similarity /// 0016020 // membrane // inferred from electronic annotation /// 0016021 // integral to membrane // inferred from electronic annotation	0003755 // peptidyl-prolyl cis-trans isomerase activity // inferred from electronic annotation /// 0005488 // binding // inferred from electronic annotation /// 0005528 // FK506 binding // RCA /// 0016853 // isomerase activity // inferred from electronic annotation
15722	260622_at	At1g07980		0.603829	0.493698	0.48619		0.000586417	0.00395111	0.000317971		CCAAT box binding factor family, HAP5;chloroplast	0	AT1G07980.1	AT1G07980|T6D22.7|T6D22_7	expressed protein	Ohio-AtTFDB,TAIR(Mendel);TAIR GO	68408.t00765 expressed protein	68408.t00765 expressed protein	At1g07980	hypothetical protein predicted by genemark.hmm;supported by full-length cDNA: Ceres:28026.		0045449 // regulation of transcription // traceable author statement	0005622 // intracellular // inferred from electronic annotation /// 0005634 // nucleus // inferred from electronic annotation /// 0009507 // chloroplast // inferred from electronic annotation	0003700 // transcription factor activity // inferred from sequence or structural similarity /// 0043565 // sequence-specific DNA binding // inferred from electronic annotation
20391	265291_at	At2g22720		0.602375	1.08475	0.632699		0.00280747	1.24528e-05	7.00701e-05		chloroplast	0	AT2G22720.1	T9I22.16|AT2G22720|T9I22_16	0	TAIR GO	68409.t02416 expressed protein	68409.t02416 expressed protein	At2g22720	unknown protein predicted by genscan; supported by cDNA: gi_16323050_gb_AY057629.1_		---	0009507 // chloroplast // inferred from electronic annotation	---
18785	263685_at	At1g26830		0.60234	1.6178	0.495696		0.00405506	2.77313e-06	0.00400741										At1g26830	unknown protein similar to cell differentiation protein GB:AAC36682 from (Homo sapiens)		0007049 // cell cycle // inferred from electronic annotation /// 0009639 // response to red or far red light // inferred from mutant phenotype /// 0009793 // embryonic development ending in seed dormancy // inferred from genetic interaction /// 0009911 // positive regulation of flower development // inferred from mutant phenotype /// 0009960 // endosperm development // inferred from genetic inter…	---	0005515 // protein binding // inferred from physical interaction
19792	264692_at	At1g70000		0.600988	-0.781971	-0.500757		0.00111203	0.000168367	0.000707573		MYB-related transcription factor family;nucleus	0	AT1G70000.1	F20P5.26|F20P5_26|AT1G70000	0	TAIR(Mendel);TAIR GO	68408.t07272 DNA binding protein MybSt1 -related similar to DNA binding protein MybSt1 GI:7705206 from [Solanum tuberosum]	68408.t07272 DNA binding protein MybSt1 -related similar to DNA binding protein MybSt1 GI:7705206 from [Solanum tuberosum]	At1g70000	DNA binding protein MybSt1, putative similar to DNA binding protein MybSt1 GI:7705206 from [Solanum tuberosum]		0009651 // response to salt stress // inferred from expression pattern /// 0009723 // response to ethylene stimulus // inferred from expression pattern /// 0009733 // response to auxin stimulus // inferred from expression pattern /// 0009737 // response to abscisic acid stimulus // inferred from expression pattern /// 0009739 // response to gibberellin stimulus // inferred from expression pattern…	0005634 // nucleus // inferred from electronic annotation	0003676 // nucleic acid binding // --- /// 0003676 // nucleic acid binding // inferred from electronic annotation /// 0003677 // DNA binding // inferred from electronic annotation /// 0003700 // transcription factor activity // inferred from sequence or structural similarity /// 0008270 // zinc ion binding // inferred from electronic annotation
2294	247194_at	At5g65480		0.600839	-0.765023	-0.345021		0.00142102	0.000387409	0.00297439		chloroplast	0	AT5G65480.1	AT5G65480|MNA5.18	0	TAIR GO	68412.t07322 expressed protein similar to unknown protein (pir||T05633)	68412.t07322 expressed protein similar to unknown protein (pir||T05633)	At5g65480	putative protein similar to unknown protein (pir |T05633); supported by cDNA: gi_16604319_gb_AY058058.1_		---	0009507 // chloroplast // inferred from electronic annotation	---
11783	256683_at	At3g52220		0.599997	1.24375	0.504551		0.000852431	3.37481e-06	0.000260546										At3g52220	unknown protein ; supported by cDNA: gi_13899104_gb_AF370547.1_AF370547		---	---	---
14981	259881_at	At1g76820		0.598059	0.883653	0.674426		0.000891211	0.000986086	0.000270518		translation initiation factor activity	0	AT1G76820.1	AT1G76820|F28O16.19|F28O16_19	0	TAIR GO	68408.t08075 expressed protein	68408.t08075 expressed protein	At1g76820	Expressed protein ; supported by cDNA: gi_14190522_gb_AF380661.1_AF380661		0006413 // translational initiation // inferred from electronic annotation	0005622 // intracellular // inferred from electronic annotation	0003743 // translation initiation factor activity // inferred from electronic annotation /// 0003924 // GTPase activity // inferred from electronic annotation /// 0005525 // GTP binding // inferred from electronic annotation
3593	248493_at	At5g51100		0.59722	0.749478	0.612178		0.000253647	0.000347609	0.000134102		chloroplast	0	AT5G51100.1	MWD22.4|AT5G51100|MWD22_4	0	TAIR GO	68412.t05632 iron superoxide dismutase, putative similar to Fe-superoxide dismutase precursor [Medicago sativa] gi|16974682|gb|AAL32441	68412.t05632 iron superoxide dismutase, putative similar to Fe-superoxide dismutase precursor [Medicago sativa] gi|16974682|gb|AAL32441	At5g51100	putative protein contains similarity to iron-containing superoxide dismutase;supported by full-length cDNA: Ceres:126592.		0006801 // superoxide metabolic process // inferred from electronic annotation /// 0009411 // response to UV // inferred from expression pattern	0009507 // chloroplast // inferred from electronic annotation	0004784 // superoxide dismutase activity // inferred from electronic annotation /// 0008382 // iron superoxide dismutase activity // inferred from sequence or structural similarity /// 0016491 // oxidoreductase activity // inferred from electronic annotation /// 0046872 // metal ion binding // inferred from electronic annotation
10620	255520_at	At4g02230		0.597013	0.761983	0.492113		0.000569073	0.000434777	0.000324301		60S ribosomal L19 proteins;structural constituent of ribosome	0	RibosomalL19.b;AT4G02230.1	NM_116456;T2H3_3|AT4G02230|T2H3.3	0	TAIR GO	68411.t00272 60S ribosomal protein L19 (RPL19C) similar to L19 from several species	68411.t00272 60S ribosomal protein L19 (RPL19C) similar to L19 from several species	At4g02230	putative ribosomal protein L19 similar to L19 from several species; supported by cDNA: gi_14423511_gb_AF386993.1_AF386993		0006412 // translation // --- /// 0006412 // translation // inferred from electronic annotation /// 0042254 // ribosome biogenesis and assembly // ---	0005622 // intracellular // inferred from electronic annotation /// 0005840 // ribosome // --- /// 0005840 // ribosome // inferred from electronic annotation /// 0030529 // ribonucleoprotein complex // inferred from electronic annotation	0003735 // structural constituent of ribosome // --- /// 0003735 // structural constituent of ribosome // inferred from electronic annotation
9914	254814_at	At4g12340		0.596863	0.78649	0.515681		0.000432364	0.000317335	0.000198646										At4g12340	hypothetical protein ; supported by cDNA: gi_16648694_gb_AY058123.1_		---	---	---
22314	267214_at	At2g43970		0.586914	1.766	1.23086		0.000988141	2.34469e-06	8.38379e-07		chloroplast	0	AT2G43970.1	F6E13.10|AT2G43970	0	TAIR GO	68409.t04866 VirF-interacting protein FIP1	68409.t04866 VirF-interacting protein FIP1	At2g43970	unknown protein ; supported by cDNA: gi_14194142_gb_AF367277.1_AF367277		0006396 // RNA processing // inferred from electronic annotation /// 0006405 // RNA export from nucleus // inferred from electronic annotation	0005634 // nucleus // inferred from electronic annotation /// 0005737 // cytoplasm // inferred from electronic annotation /// 0009507 // chloroplast // inferred from electronic annotation /// 0030529 // ribonucleoprotein complex // inferred from electronic annotation	0003676 // nucleic acid binding // --- /// 0003723 // RNA binding // inferred from electronic annotation
3307	248207_at	At5g53970		0.586638	-0.543963	-0.514904		0.00152245	0.00203348	0.00091069		tyrosine degradation 1;phenylalanine biosynthesis, Bacillus subtilis	TYROSINE AMINOTRANSFERASE	0	0	0	TAIR AraCyc	68412.t05974 aminotransferase, putative similar to nicotianamine aminotransferase from Hordeum vulgare [GI:6498122, GI:6469087]; contains Pfam profile PF00155 aminotransferase, classes I and II	68412.t05974 aminotransferase, putative similar to nicotianamine aminotransferase from Hordeum vulgare [GI:6498122, GI:6469087]; contains Pfam profile PF00155 aminotransferase, classes I and II	At5g53970	tyrosine aminotransferase		0006519 // amino acid and derivative metabolic process // inferred from electronic annotation /// 0009058 // biosynthetic process // --- /// 0009058 // biosynthetic process // inferred from electronic annotation /// 0010189 // vitamin E biosynthetic process // inferred from expression pattern	---	0003824 // catalytic activity // inferred from electronic annotation /// 0004838 // tyrosine transaminase activity // traceable author statement /// 0008483 // transaminase activity // --- /// 0008483 // transaminase activity // inferred from electronic annotation /// 0016740 // transferase activity // inferred from electronic annotation /// 0016769 // transferase activity, transferring nitrogeno…
1328	246228_at	At4g36430		0.58626	-0.938735	-0.531898		0.00318944	4.32025e-05	0.000560387		Class III peroxidase;endomembrane system	0	PER49;AT4G36430.1	CAB16848;AP22_54|AT4G36430|AP22.54	0	TAIR GO	68411.t04624 peroxidase, putative identical to peroxidase [Arabidopsis thaliana] gi|6822093|emb|CAB71009	68411.t04624 peroxidase, putative identical to peroxidase [Arabidopsis thaliana] gi|6822093|emb|CAB71009	At4g36430	peroxidase like protein		0006979 // response to oxidative stress // inferred from electronic annotation /// 0042744 // hydrogen peroxide catabolic process // inferred from electronic annotation /// 0051707 // response to other organism // inferred from expression pattern	0012505 // endomembrane system // inferred from electronic annotation	0004601 // peroxidase activity // --- /// 0004601 // peroxidase activity // inferred from electronic annotation /// 0005506 // iron ion binding // inferred from electronic annotation /// 0005509 // calcium ion binding // inferred from electronic annotation /// 0016491 // oxidoreductase activity // inferred from electronic annotation /// 0046872 // metal ion binding // inferred from electronic ann…
11401	256301_at	At1g69510		0.585156	0.880632	0.638198		0.00257018	4.21216e-05	0.000135489										At1g69510	unknown protein ;supported by full-length cDNA: Ceres:10857.		---	---	---
4700	249600_s_at	At5g38000		0.585061	-1.46578	1.07539		0.00106734	2.96594e-06	4.37997e-06										At5g38000	oxidoreductase-like protein zeta-crystallin homologue, putative NADPH oxidoreductase - Arabidopsis thaliana, EMBL:Z49768		0006979 // response to oxidative stress // inferred from expression pattern	---	0008270 // zinc ion binding // inferred from electronic annotation /// 0016491 // oxidoreductase activity // inferred from electronic annotation
12107	257007_at	At3g14205		0.584176	1.90045	0.421437		0.00180856	1.98167e-07	0.00306491		Acyl Lipid Metabolism;SAC Domain-Containing Protein Gene Family	Sac domain-containing Phosphoinositide 5-Phosphatase	AtSAC2	0	unknown protein	http://www.plantbiology.msu.edu/lipids/genesurvey/master_table.htm;Ruiqin Zhong et al. Plant Physiology, June 2003, Vol. 132, pp. 544–555	68410.t01570 expressed protein	68410.t01570 expressed protein	At3g14205	Expressed protein ; supported by cDNA: gi_15215805_gb_AY050432.1_		---	---	0004439 // phosphoinositide 5-phosphatase activity // ---
16681	261581_at	At1g01140		0.580812	0.850231	0.507435		0.00142349	0.000238888	0.00212101		SNF1-related Protein Kinase (SnRK) ;AtCIPKs;protein serine/threonine kinase activity	0	AtCIPK9;AT1G01140.1	NM_099996;AT1G01140|F6F3.28	SNF1-related Protein Kinase, subfamily 3 (ppc:4.2.4);serine/threonine kinase, putative	http://plantsp.sdsc.edu/plantsp/html/families.html;TAIR GO	68408.t00015 CBL-interacting protein kinase 9 identical to CBL-interacting protein kinase 9 [Arabidopsis thaliana] gi|13249117|gb|AAK16684	68408.t00015 CBL-interacting protein kinase 9 identical to CBL-interacting protein kinase 9 [Arabidopsis thaliana] gi|13249117|gb|AAK16684	At1g01140	serine/threonine kinase, putative similar to serine/threonine kinase GB:CAA73067.1 GI:2632252 from [Sorghum bicolor]; supported by cDNA: gi_14423523_gb_AF386999.1_AF386999		0006468 // protein amino acid phosphorylation // inferred from electronic annotation /// 0007165 // signal transduction // inferred from electronic annotation	0005739 // mitochondrion // inferred from electronic annotation	0000166 // nucleotide binding // inferred from electronic annotation /// 0004672 // protein kinase activity // inferred from electronic annotation /// 0004674 // protein serine/threonine kinase activity // inferred from electronic annotation /// 0005524 // ATP binding // inferred from electronic annotation /// 0016301 // kinase activity // inferred from electronic annotation /// 0016740 // transf…
9294	254194_at	At4g23980		0.576118	1.00742	0.380997		0.00215032	5.9651e-05	0.00545131	AUXIN-ARF9	ARF, Auxin Response Factor family;auxin;intracellular	transcription repressor	ARF9;AT4G23980.1	AT4G23980|T32A16.150|T32A16_150	auxin response factor 9,auxin response transcription factor (ARF9)	MGH(blast),Ohio-AtTFDB,TAIR(Mendel);TAIR GO	68411.t03100 auxin response transcription factor (ARF9) identical to auxin response factor 9 GI:4580575 from [Arabidopsis thaliana]	68411.t03100 auxin response transcription factor (ARF9) identical to auxin response factor 9 GI:4580575 from [Arabidopsis thaliana]	At4g23980	auxin response factor 9 (ARF9) ; supported by cDNA: gi_4580574_gb_AF082176.1_AF082176		0006350 // transcription // inferred from electronic annotation /// 0006355 // regulation of transcription, DNA-dependent // inferred from electronic annotation /// 0009725 // response to hormone stimulus // inferred from electronic annotation /// 0009734 // auxin mediated signaling pathway // inferred from electronic annotation /// 0045449 // regulation of transcription // inferred from electron…	0005634 // nucleus // inferred from electronic annotation	0003677 // DNA binding // inferred from electronic annotation /// 0003700 // transcription factor activity // inferred from sequence similarity /// 0046983 // protein dimerization activity // inferred from electronic annotation
5703	250603_at	At5g07820		0.570969	0.846588	0.644004		0.00184899	0.00215146	0.000395704										At5g07820	putative protein mature parasite-infected erythrocyte surface antigen, Plasmodium falciparum, EMBL:AF056936		---	---	---
14977	259877_at	At1g76710		0.569645	1.33512	0.392759		0.00388173	7.50463e-06	0.00286557		SET-domain transcriptional regulator family	0	SDG26	SET26, ASHH1	Homology Subgroup II; Orthology Group 3 - A putative histone methyltransferase related to the Drosophila trithorax e ASH1 and the yeast gene SET2.	ChromDB	68408.t08064 SET-domain transcriptional regulator family low similarity to huntingtin interacting protein 1 [Homo sapiens] GI:12697196; contains Pfam profile PF00856: SET domain	68408.t08064 SET-domain transcriptional regulator family low similarity to huntingtin interacting protein 1 [Homo sapiens] GI:12697196; contains Pfam profile PF00856: SET domain	At1g76710	unknown protein C-terminal portion similar to KIAA1090 protein GB:BAA83042 [Homo sapiens]		0016568 // chromatin modification // inferred from electronic annotation	0005634 // nucleus // inferred from electronic annotation	0008168 // methyltransferase activity // inferred from electronic annotation /// 0016740 // transferase activity // inferred from electronic annotation /// 0018024 // histone-lysine N-methyltransferase activity // inferred from electronic annotation
4408	249308_at	At5g41350		0.567801	0.596608	0.560623		0.004794	0.00508927	0.000361821		C3H zinc finger family;mitochondrion	0	AT5G41350.1	AT5G41350|MYC6.6|MYC6_6	expressed protein	Ohio-AtTFDB;TAIR GO	68412.t04461 C3HC4-type zinc finger protein family contains Pfam profile: PF00097 zinc finger, C3HC4 type (RING finger)	68412.t04461 C3HC4-type zinc finger protein family contains Pfam profile: PF00097 zinc finger, C3HC4 type (RING finger)	At5g41350	unknown protein ; supported by cDNA: gi_15081800_gb_AY048293.1_		---	0005739 // mitochondrion // inferred from direct assay	0005515 // protein binding // --- /// 0005515 // protein binding // inferred from electronic annotation /// 0008270 // zinc ion binding // --- /// 0008270 // zinc ion binding // inferred from electronic annotation /// 0046872 // metal ion binding // inferred from electronic annotation
6172	251072_at	At5g01740		0.567593	1.83431	1.68877		0.00527732	2.13709e-06	1.85341e-07										At5g01740	putative protein wound-inducible protein wun1 protein - Solanum tuberosum, PIR:JQ0398;supported by full-length cDNA: Ceres:248967.		---	---	---
19107	264007_at	At2g21140		0.562091	-2.42746	-0.904803		0.000548037	3.33853e-08	1.75138e-05		cell wall	0	ATPRP2	AT2G21140	0	TAIR GO	68409.t02252 proline-rich protein family identical to proline-rich protein 2 [Arabidopsis thaliana] gi|7620011|gb|AAF64549	68409.t02252 proline-rich protein family identical to proline-rich protein 2 [Arabidopsis thaliana] gi|7620011|gb|AAF64549	At2g21140	putative proline-rich protein		0009664 // cellulose and pectin-containing cell wall organization and biogenesis // inferred from sequence or structural similarity	0005618 // cell wall // inferred from sequence or structural similarity	---
7663	252563_at	At3g45970		0.561328	0.844007	1.01987		0.00115301	0.000350402	9.77402e-06		Assembly, Architecture, and Growth;Expansins;molecular_function unknown	Growth modifying proteins;EXPANSIN-LIKE	EXPL1;AT-EXPL1	EXPL1;AT3G45970|F16L2_180|EXPL1	putative protein	http://cellwall.genomics.purdue.edu/families/index.html;TAIR GO	68410.t04535 expansin protein family (EXPL1) similar to cim1 induced allergen, Glycine max, EMBL:U03860; expansin-like gene, PMID:11641069, www.bio.psu.edu/expansins	68410.t04535 expansin protein family (EXPL1) similar to cim1 induced allergen, Glycine max, EMBL:U03860; expansin-like gene, PMID:11641069, www.bio.psu.edu/expansins	At3g45970	putative protein cim1 induced allergen, Glycine max, EMBL:U03860;supported by full-length cDNA: Ceres:27534.		0009826 // unidimensional cell growth // non-traceable author statement /// 0009828 // cellulose and pectin-containing cell wall loosening // non-traceable author statement /// 0019953 // sexual reproduction // inferred from electronic annotation	0005576 // extracellular region // inferred from electronic annotation /// 0009505 // cellulose and pectin-containing cell wall // inferred from direct assay /// 0016020 // membrane // inferred from electronic annotation /// 0016021 // integral to membrane // inferred from electronic annotation	---
20328	265228_s_at	At2g07698		0.560229	2.60279	2.09123		0.00257397	1.893e-07	1.07474e-08		endomembrane system	0	AT2G07698.1	T18C6.2|T18C6_2|AT2G07698	0	TAIR GO	68409.t00837 expressed protein	68409.t00837 expressed protein	At2g07698	hypothetical protein		0006754 // ATP biosynthetic process // inferred from electronic annotation /// 0015986 // ATP synthesis coupled proton transport // inferred from electronic annotation	0005739 // mitochondrion // inferred from direct assay /// 0016469 // proton-transporting two-sector ATPase complex // inferred from electronic annotation	0005524 // ATP binding // inferred from electronic annotation /// 0016820 // hydrolase activity, acting on acid anhydrides, catalyzing transmembrane movement of substances // inferred from electronic annotation /// 0046933 // hydrogen ion transporting ATP synthase activity, rotational mechanism // --- /// 0046933 // hydrogen ion transporting ATP synthase activity, rotational mechanism // inferred…
7231	252131_at	At3g50930		0.55834	0.828408	0.729204		0.00459643	0.000100033	0.000627438		endomembrane system	0	AT3G50930.1	F18B3.210|AT3G50930	0	TAIR GO	68410.t05087 AAA-type ATPase family contains Pfam profile: ATPase family PF00004	68410.t05087 AAA-type ATPase family contains Pfam profile: ATPase family PF00004	At3g50930	BCS1 protein-like protein Homo sapiens h-bcs1 (BCS1) mRNA, nuclear gene encoding mitochondrial protein which is involved in the expression of functional mitochondrial ubiquinol-cytochrome c reductase complex probably via the control of expression of Rieske iron-sulphur protein, PI		---	0005739 // mitochondrion // inferred from direct assay /// 0016020 // membrane // inferred from electronic annotation	0000166 // nucleotide binding // inferred from electronic annotation /// 0005524 // ATP binding // --- /// 0005524 // ATP binding // inferred from electronic annotation /// 0016887 // ATPase activity // --- /// 0017111 // nucleoside-triphosphatase activity // inferred from electronic annotation
5877	250777_at	At5g05440		0.557083	0.686723	1.15613		0.000948638	0.000420798	5.72093e-07										At5g05440	putative protein similar to unknown protein (pir||T02514);supported by full-length cDNA: Ceres:117347.		0006952 // defense response // inferred from electronic annotation /// 0009607 // response to biotic stimulus // inferred from electronic annotation	---	---
9431	254331_s_at	At4g22710		0.556768	-1.57599	-0.857151		0.00321948	6.13344e-06	0.000125853		Cytochrome P450;cytochrome P450 activity	CYP706A	CYP706A2	NM_118397;AT4G22710	cytochrome P450 - like protein	TAIR GO	68411.t02956 cytochrome P450 family contains Pfam profile: PF00067 cytochrome p450	68411.t02956 cytochrome P450 family contains Pfam profile: PF00067 cytochrome p450	At4g22710	cytochrome P450 - like protein flavonoid 3',5'-hydroxylase Hf1, Petunia x hybrida, PIR2:S38985		0006118 // electron transport // inferred from electronic annotation	0009507 // chloroplast // inferred from electronic annotation /// 0012505 // endomembrane system // inferred from electronic annotation /// 0016020 // membrane // inferred from electronic annotation	0004497 // monooxygenase activity // inferred from electronic annotation /// 0005506 // iron ion binding // inferred from electronic annotation /// 0016491 // oxidoreductase activity // inferred from electronic annotation /// 0019825 // oxygen binding // RCA /// 0020037 // heme binding // inferred from electronic annotation /// 0046872 // metal ion binding // inferred from electronic annotation
18726	263626_at	At2g04880		0.55582	1.43605	0.597509		0.00257507	6.64945e-06	0.00153996		WRKY domain transcription factor family;WRKY Transcription Factor Superfamily;transcription factor activity	WRKY Transcription Factor; Group I;WRKY Transcription Factor; Group II-d	ZAP1;AtWRKY1;AtWRKY7	AtWRKY1,AtWRKY7;ZAP1;NM_126520;ZAP1|AT2G04880|WRKY1|ATWRKY1	ZAP1,WRKY family transcription factor (ZAP1);transcription factor ZAP1	MGH(blast),Ohio-AtTFDB,TAIR(Mendel);TAIR GO	68409.t00447 WRKY family transcription factor (ZAP1) identical to ZAP1 GI:1064883 from [Arabidopsis thaliana]; contains Pfam profile: PF03106 WRKY DNA -binding domain	68409.t00447 WRKY family transcription factor (ZAP1) identical to ZAP1 GI:1064883 from [Arabidopsis thaliana]; contains Pfam profile: PF03106 WRKY DNA -binding domain	At2g04880	transcription factor ZAP1 identical to GP:1064883:X92976		0006350 // transcription // inferred from electronic annotation /// 0006355 // regulation of transcription, DNA-dependent // inferred from electronic annotation /// 0009863 // salicylic acid mediated signaling pathway // inferred from expression pattern /// 0045449 // regulation of transcription // inferred from electronic annotation /// 0045941 // positive regulation of transcription // inferred…	0005634 // nucleus // inferred from electronic annotation	0003677 // DNA binding // inferred from electronic annotation /// 0003700 // transcription factor activity // inferred from direct assay /// 0003700 // transcription factor activity // inferred from sequence or structural similarity /// 0003700 // transcription factor activity // inferred from electronic annotation /// 0008270 // zinc ion binding // inferred from direct assay /// 0008270 // zinc …
16923	261823_at	At1g11400		0.550722	1.06693	0.492486		0.00140759	1.5134e-05	0.00241061										At1g11400	hypothetical protein predicted by genemark.hmm;supported by full-length cDNA: Ceres:108306.		---	---	---
2911	247811_at	At5g58430		0.549082	0.761303	0.510245		0.00231862	0.000322644	0.000223062		exocyst	0	AT5G58430.1	AT5G58430|MQJ2.2|MQJ2_2	0	TAIR GO	68412.t06511 leucine zipper-containing protein leucine zipper-containing protein, Lycopersicon esculentum, PIR:S21495	68412.t06511 leucine zipper-containing protein leucine zipper-containing protein, Lycopersicon esculentum, PIR:S21495	At5g58430	leucine zipper-containing protein leucine zipper-containing protein, Lycopersicon esculentum, PIR:S21495		0006887 // exocytosis // inferred from electronic annotation /// 0006904 // vesicle docking during exocytosis // ---	0000145 // exocyst // --- /// 0000145 // exocyst // inferred from electronic annotation	0005515 // protein binding // ---
5338	250238_at	At5g13570		0.547899	1.26323	0.513446		0.00222055	6.91019e-05	0.000541907		chloroplast	0	AT5G13570.1	AT5G13570|T6I14.5	0	TAIR GO	68412.t01413 MutT/nudix family protein similar to mRNA-decapping enzyme [Homo sapiens] GI:23268269; contains Pfam profile PF00293: NUDIX domain	68412.t01413 MutT/nudix family protein similar to mRNA-decapping enzyme [Homo sapiens] GI:23268269; contains Pfam profile PF00293: NUDIX domain	At5g13570	unknown protein		0031087 // deadenylation-independent decapping // inferred from direct assay	0000932 // cytoplasmic mRNA processing body // inferred from direct assay	0016787 // hydrolase activity // --- /// 0016787 // hydrolase activity // inferred from electronic annotation
1662	246562_at	At5g15580		0.54717	1.25164	0.549923		0.00334946	1.15171e-05	0.00206595										At5g15580	putative protein unknown protein F14P3.18 - Arabidopsis thaliana, EMBL:AC009755		---	0005634 // nucleus // inferred from direct assay /// 0005829 // cytosol // inferred from direct assay	---
14049	258949_at	At3g01370		0.544543	1.04854	0.42427		0.00137874	0.000211961	0.00192497		chloroplast	0	AT3G01370.1	T13O15.1|AT3G01370|T13O15_1	0	TAIR GO	68410.t00049 expressed protein	68410.t00049 expressed protein	At3g01370	unknown protein		---	0009507 // chloroplast // inferred from electronic annotation	---
21690	266590_at	At2g46240		0.543211	0.849426	0.8022		0.00355625	0.000558807	0.000203429		protein binding activity	0	AT2G46240.1	T3F17.11|AT2G46240	0	TAIR GO	68409.t05118 expressed protein and genefinder	68409.t05118 expressed protein and genefinder	At2g46240	hypothetical protein predicted by genscan and genefinder		0006915 // apoptosis // inferred from electronic annotation	---	0005515 // protein binding // inferred from electronic annotation
9015	253915_at	At4g27280		0.53564	0.9766	2.52595		0.00540341	0.000300807	1.58054e-08		EF-hand containing proteins:Group III;chloroplast	0	AT4G27280.1	NM_118862;M4I22.90|M4I22_90|AT4G27280	EF-hands number:1	TAIR GO	68411.t03513 calcium-binding EF-hand family protein similar to EF-hand Ca2+-binding protein CCD1 [Triticum aestivum] GI:9255753; contains INTERPRO:IPR002048 calcium-binding EF-hand domain	68411.t03513 calcium-binding EF-hand family protein similar to EF-hand Ca2+-binding protein CCD1 [Triticum aestivum] GI:9255753; contains INTERPRO:IPR002048 calcium-binding EF-hand domain	At4g27280	putative protein centrin, Marsilea vestita;supported by full-length cDNA: Ceres:13072.		---	0009507 // chloroplast // inferred from electronic annotation	0005509 // calcium ion binding // --- /// 0005509 // calcium ion binding // inferred from electronic annotation
11374	256274_at	At3g12080		0.533692	0.600527	0.568749		0.00490871	0.00818942	0.000810881		EMB;chloroplast	Embryo Defective	EMB 2738;EMB2738	T21B14.10;EMB2738|AT3G12080|T21B14.10	Putative GTPase	http://www.seedgenes.org:8081/new_gene_list.html;TAIR GO	68410.t01312 GTPase -related contains Pfam profile: PF01926 GTPase of unknown function	68410.t01312 GTPase -related contains Pfam profile: PF01926 GTPase of unknown function	At3g12080	GTPase, putative contains Pfam profile: PF01926 GTPase of unknown function		0009793 // embryonic development ending in seed dormancy // non-traceable author statement	0005622 // intracellular // inferred from electronic annotation /// 0009507 // chloroplast // inferred from electronic annotation	0005525 // GTP binding // --- /// 0005525 // GTP binding // inferred from electronic annotation
6909	251809_at	At3g55600		0.533461	0.619324	0.616055		0.00200195	0.00276037	0.00293004		mitochondrion	0	AT3G55600.1	F1I16.10|AT3G55600	0	TAIR GO	68410.t05607 expressed protein predicted proteins, Arabidopsis thaliana	68410.t05607 expressed protein predicted proteins, Arabidopsis thaliana	At3g55600	putative protein predicted proteins, Arabidopsis thaliana		---	0005739 // mitochondrion // inferred from electronic annotation	---
7524	252424_at	At3g47610		0.532456	1.15441	0.744501		0.00104587	0.000114859	0.000228133										At3g47610	putative protein activating signal cointegrator 1 - Homo sapiens, EMBL:AF168418; supported by full-length cDNA: Ceres:13265.		0045449 // regulation of transcription // inferred from electronic annotation	0005634 // nucleus // inferred from electronic annotation	0008270 // zinc ion binding // inferred from electronic annotation /// 0030528 // transcription regulator activity // inferred from electronic annotation
5069	249969_at	At5g19090		0.531305	0.455819	0.714541		0.00430171	0.0066518	0.000108103		heavy metal binding activity	0	AT5G19090.1	AT5G19090|T16G12.130|T16G12_130	0	TAIR GO	68412.t02033 heavy-metal-associated domain-containing protein contains Pfam heavy-metal-associated domain PF00403; glycine-rich protein GRP22, rape, PIR:S31415; isoform contains a non-consensus TG-acceptor splice site at intron 3	68412.t02033 heavy-metal-associated domain-containing protein contains Pfam heavy-metal-associated domain PF00403; glycine-rich protein GRP22, rape, PIR:S31415; isoform contains a non-consensus TG-acceptor splice site at intron 3	At5g19090	putative protein glycine-rich protein GRP22, rape, PIR:S31415		0030001 // metal ion transport // inferred from electronic annotation	---	0046872 // metal ion binding // inferred from electronic annotation
4994	249894_at	At5g22580		0.530312	0.767325	2.40825		0.00116156	0.000303023	7.92176e-09										At5g22580	unknown protein ; supported by cDNA: gi_14190416_gb_AF378886.1_AF378886		---	---	---
1321	246221_at	At4g37120		0.528979	0.788881	0.357283		0.00253111	0.000168367	0.00328205										At4g37120	step II splicing factor - like protein ; supported by cDNA: gi_15912280_gb_AY056418.1_		0008284 // positive regulation of cell proliferation // inferred from genetic interaction /// 0008380 // RNA splicing // traceable author statement	---	0003676 // nucleic acid binding // inferred from electronic annotation /// 0003727 // single-stranded RNA binding // traceable author statement /// 0008270 // zinc ion binding // inferred from electronic annotation
3493	248393_at	At5g52060		0.525315	0.493105	-0.358962		0.00100917	0.0059871	0.00280255		protein binding activity	0	AT5G52060.1	MSG15.15|AT5G52060|MSG15_15	0	TAIR GO	68412.t05744 BAG domain containing protein contains Pfam:PF02179 BAG domain	68412.t05744 BAG domain containing protein contains Pfam:PF02179 BAG domain	At5g52060	putative protein contains similarity to unknown protein (emb|CAB87278.1)		0006464 // protein modification process // inferred from electronic annotation /// 0006915 // apoptosis // --- /// 0006915 // apoptosis // inferred from electronic annotation /// 0042981 // regulation of apoptosis // ---	0005739 // mitochondrion // inferred from direct assay	0005515 // protein binding // inferred from direct assay /// 0005515 // protein binding // --- /// 0005515 // protein binding // inferred from electronic annotation
13081	257981_at	At3g20770		0.523542	0.923096	0.337838		0.00110162	7.63817e-05	0.00328205		EIN3 transcription factor family;ethylene signaling;Sugar signaling;nucleus	Transcriptional factor;Transcription factor in ethylene signalling	EIN3;ein3;EIN 3	ETHYLENE-INSENSITIVE3;EIN3;ETHYLENE-INSENSITIVE3|AT3G20770	ethylene-insensitive 3 (EIN3),ethylene-insensitive 3 (EIN3);preexisting transcriptional factor;Glucose oversensitive, ethylene insensitive;Ethylene Insensitive; DNA Binding Protein;ETHYLENE-INSENSITIVE3	MGH(literature),MGH(blast),Ohio-AtTFDB,TAIR(Mendel);Meinke et al. Plant Physiology, February 2003, Vol. 131, pp. 409–418;TAIR GO	68410.t02321 ethylene-insensitive 3 (EIN3) identical to GB:AAC49749 from [Arabidopsis thaliana]	68410.t02321 ethylene-insensitive 3 (EIN3) identical to GB:AAC49749 from [Arabidopsis thaliana]	At3g20770	ethylene-insensitive 3 (EIN3) identical to GB:AAC49749 from [Arabidopsis thaliana]		0006350 // transcription // inferred from electronic annotation /// 0006355 // regulation of transcription, DNA-dependent // inferred from electronic annotation /// 0009873 // ethylene mediated signaling pathway // inferred from mutant phenotype /// 0009873 // ethylene mediated signaling pathway // inferred from electronic annotation /// 0009873 // ethylene mediated signaling pathway // traceable…	0005634 // nucleus // inferred from direct assay /// 0005634 // nucleus // inferred from electronic annotation /// 0005634 // nucleus // traceable author statement	0003677 // DNA binding // inferred from electronic annotation /// 0003700 // transcription factor activity // inferred from direct assay /// 0003700 // transcription factor activity // traceable author statement /// 0005515 // protein binding // inferred from physical interaction /// 0030528 // transcription regulator activity // inferred from electronic annotation
20119	265019_at	At1g24560		0.521722	0.549038	0.26889		0.00100133	0.00398413	0.00927598										At1g24560	putative myosin heavy chain similar to ESTs emb|Z35215 and emb|Z35018		---	---	---
14633	259533_at	At1g12530		0.520087	0.741714	0.629653		0.0013369	0.000535309	0.00414042										At1g12530	hypothetical protein		---	---	---
6300	251200_at	At3g63010		0.518486	-0.665897	-0.422905		0.00734854	0.000706014	0.0042591		Carbohydrate Esterase Family 10;Carbohydrate Esterase Gene Families;enzyme activity	Carbohydrate Esterase Family 10	AT3G63010.1	NP_191860.1 , CAB87746.1;NM_116166;AT3G63010|T20O10.110	putative protein	http://afmb.cnrs-mrs.fr/CAZY/acc.html;TAIR GO	68410.t06424 expressed protein similar to PrMC3 [Pinus radiata] GI:5487873	68410.t06424 expressed protein similar to PrMC3 [Pinus radiata] GI:5487873	At3g63010	putative protein PrMC3, Pinus radiata, EMBL:AF110333		0008152 // metabolic process // inferred from electronic annotation /// 0009740 // gibberellic acid mediated signaling // inferred from electronic annotation /// 0009939 // positive regulation of gibberellic acid mediated signaling // inferred from genetic interaction /// 0010325 // raffinose family oligosaccharide biosynthesic process // inferred from genetic interaction /// 0048444 // floral or…	0005634 // nucleus // inferred from electronic annotation	0004872 // receptor activity // inferred from electronic annotation /// 0016787 // hydrolase activity // inferred from electronic annotation
22380	267280_at	At2g19450		0.515455	-0.500487	0.312967		0.00134785	0.00144352	0.00794168		Acyl Lipid Metabolism;EMB;Lipid Metabolism Gene Families;diacylglycerol O-acyltransferase activity;triglyceride biosynthesis	Acyl-CoA : Diacylglycerol Acyltransferase;Embryo Defective;Diacylglycerol O-acyltransferase;DIACYLGLYCEROL O-ACYLTRANSFERASE	TAG1	F27F23.24;RDS 1;NM_127503;AT2G19450|TRIACYLGLYCEROL BIOSYNTHESIS DEFECT 1|AS11|DIACYLGLYCEROL ACYLTRANSFERASE|ABX45	diacylglycerol O-acyltransferase;Diacylglycerol Transferase (DGAT);Triacylglycerol Biosynthesis ; Diacylglycerol Acyltransferase (DGAT);hypothetical protein;TRIACYLGLYCEROL BIOSYNTHESIS DEFECT 1	http://www.plantbiology.msu.edu/lipids/genesurvey/master_table.htm;http://www.seedgenes.org:8081/new_gene_list.html;Meinke et al. Plant Physiology, February 2003, Vol. 131, pp. 409–418;TAIR GO;TAIR AraCyc	68409.t02047 diacylglycerol O-acyltransferase (acyl CoA:diacylglycerol acyltransferase) (DGAT) identical to gi:5050913, gi:6625553	68409.t02047 diacylglycerol O-acyltransferase (acyl CoA:diacylglycerol acyltransferase) (DGAT) identical to gi:5050913, gi:6625553	At2g19450	diacylglycerol O-acyltransferase ; supported by cDNA: gi_15450799_gb_AY054480.1_		0005975 // carbohydrate metabolic process // inferred from mutant phenotype /// 0006313 // transposition, DNA-mediated // traceable author statement /// 0007568 // aging // inferred from expression pattern /// 0009409 // response to cold // inferred from mutant phenotype /// 0009651 // response to salt stress // inferred from mutant phenotype /// 0009737 // response to abscisic acid stimulus // i…	0005634 // nucleus // inferred from sequence or structural similarity /// 0009941 // chloroplast envelope // inferred from direct assay /// 0016020 // membrane // traceable author statement	0003677 // DNA binding // inferred from direct assay /// 0004144 // diacylglycerol O-acyltransferase activity // inferred from direct assay /// 0004144 // diacylglycerol O-acyltransferase activity // inferred from sequence or structural similarity /// 0004144 // diacylglycerol O-acyltransferase activity // inferred from electronic annotation /// 0004803 // transposase activity // inferred from se…
15827	260727_at	At1g48100		0.513321	-1.43676	-1.18042		0.00106962	2.72261e-06	5.4009e-06		Glycoside Hydrolase Family 28;mitochondrion	0	AT1G48100.1	AAK95305.1 , AAF79535.1;NP_175244.1 , AAM20001.1, AAK92733.1;AT1G48100|F21D18_18|F21D18.18	0	http://afmb.cnrs-mrs.fr/CAZY/acc.html;TAIR GO	68408.t04844 polygalacturonase, putative similar to GB:AAD46483 from [Glycine max] (Mol. Plant Microbe Interact. 12 (6), 490-498 (1999))	68408.t04844 polygalacturonase, putative similar to GB:AAD46483 from [Glycine max] (Mol. Plant Microbe Interact. 12 (6), 490-498 (1999))	At1g48100	polygalacturonase PG1, putative similar to GB:AAD46483 from [Glycine max] (Mol. Plant Microbe Interact. 12 (6), 490-498 (1999)); supported by cDNA: gi_15292728_gb_AY050798.1_		0005975 // carbohydrate metabolic process // --- /// 0005975 // carbohydrate metabolic process // inferred from electronic annotation /// 0008152 // metabolic process // inferred from electronic annotation	0005739 // mitochondrion // inferred from electronic annotation	0004650 // polygalacturonase activity // --- /// 0004650 // polygalacturonase activity // inferred from electronic annotation /// 0016787 // hydrolase activity // inferred from electronic annotation /// 0016798 // hydrolase activity, acting on glycosyl bonds // inferred from electronic annotation
13467	258367_at	At3g14370		0.513307	-0.992271	-0.331719		0.000983552	5.9651e-05	0.00460172		IRE/NPH/Phosphoinositide dependent/Ribosomal Protein S6 ;protein kinase activity	0	AT3G14370.1	AT3G14370|MLN21.22	putative protein kinase (ppc:4.2.6)	http://plantsp.sdsc.edu/plantsp/html/families.html;TAIR GO	68410.t01589 protein kinase family contains protein kinase domain, Pfam:PF00069	68410.t01589 protein kinase family contains protein kinase domain, Pfam:PF00069	At3g14370	putative protein kinase similar to protein kinase homolog GB:AAC78477 from [Arabidopsis thaliana];supported by full-length cDNA: Ceres:96699.		0006468 // protein amino acid phosphorylation // inferred from electronic annotation /// 0009630 // gravitropism // inferred from mutant phenotype /// 0009926 // auxin polar transport // inferred from mutant phenotype /// 0048364 // root development // inferred from genetic interaction	---	0000166 // nucleotide binding // inferred from electronic annotation /// 0004672 // protein kinase activity // inferred from electronic annotation /// 0004674 // protein serine/threonine kinase activity // inferred from sequence or structural similarity /// 0004674 // protein serine/threonine kinase activity // inferred from electronic annotation /// 0005515 // protein binding // inferred from ph…
19346	264246_at	At1g60140		0.51121	0.52319	0.354332		0.00745616	0.00251394	0.00293244		Glycosyltransferase Family 20;Glycosyltransferase Gene Families;Trehalose Biosynthesis Gene Families;glycosyltransferase;trehalose biosynthesis;trehalose anabolism	Glycosyltransferase- Family 20;Class II AtTPS;TREHALOSE-6-PHOSPHATE SYNTHASE	AtTPS10;AT1G60140.1	NP_176221.1 , AAO15312.1, AAC24048.1;T13D8.4;AT1G60140|T13D8.4|T13D8_4	trehalose-6-phosphate synthase, putative	http://afmb.cnrs-mrs.fr/CAZY/acc.html;TAIR GO;TAIR AraCyc	68408.t06113 trehalose phosphatase family contains Pfam profile: PF02358 trehalose-phosphatase	68408.t06113 trehalose phosphatase family contains Pfam profile: PF02358 trehalose-phosphatase	At1g60140	trehalose-6-phosphate synthase, putative similar to trehalose-6-phosphate synthase GI:297792 from [Kluyveromyces lactis]		0005992 // trehalose biosynthetic process // inferred from electronic annotation /// 0008152 // metabolic process // inferred from electronic annotation	---	0003824 // catalytic activity // inferred from electronic annotation /// 0004805 // trehalose-phosphatase activity // RCA /// 0016757 // transferase activity, transferring glycosyl groups // inferred from sequence similarity
4638	249538_at	At5g38840		0.508159	0.994164	0.421645		0.00114401	2.06476e-05	0.00225643		chloroplast	0	AT5G38840.1	K15E6_5|AT5G38840|K15E6.5	0	TAIR GO	68412.t04158 kanadaptin-related related to adaptor protein kanadaptin [Homo sapiens] gi|13562130|gb|AAK29177	68412.t04158 kanadaptin-related related to adaptor protein kanadaptin [Homo sapiens] gi|13562130|gb|AAK29177	At5g38840	kanadaptin - like protein unnamed ORF, Homo sapiens, EMBL:AK001486		---	0009507 // chloroplast // inferred from electronic annotation	---
9596	254496_at	At4g20070		0.50527	-0.498001	-0.941978		0.000666325	0.00530771	2.33249e-06		chloroplast	0	AT4G20070.1	F18F4.170|AT4G20070|F18F4_170	0	TAIR GO	68411.t02642 hydantoin utilization protein-related contains similarity to hydantoin utilization protein C [Pseudomonas sp.] SWISS-PROT:Q01264	68411.t02642 hydantoin utilization protein-related contains similarity to hydantoin utilization protein C [Pseudomonas sp.] SWISS-PROT:Q01264	At4g20070	hyuC-like protein 5-substituted hydantoins to the corresponding L-amino acids, Pseudomonas sp.,PIR2:D42594		0006508 // proteolysis // --- /// 0006508 // proteolysis // inferred from electronic annotation /// 0008152 // metabolic process // inferred from electronic annotation /// 0010136 // ureide catabolic process // inferred from mutant phenotype	0009507 // chloroplast // inferred from electronic annotation	0008237 // metallopeptidase activity // --- /// 0008237 // metallopeptidase activity // inferred from electronic annotation /// 0016787 // hydrolase activity // inferred from electronic annotation /// 0016813 // hydrolase activity, acting on carbon-nitrogen (but not peptide) bonds, in linear amidines // inferred from electronic annotation /// 0046983 // protein dimerization activity // inferred f…
5474	250374_at	At5g11530		0.505119	0.81173	0.603574		0.0010125	0.000126363	0.000111771		Orphan family (EMF1);negative regulation of flower development	0	EMF1;EMF 1	EMBRYONIC FLOWER 1|AT5G11530	EMBRYONIC FLOWER 1. Involved in regulating reproductive development;Embryonic Flower; Putative Transcription Factor;EMBRYONIC FLOWER 1	MGH(literature);Meinke et al. Plant Physiology, February 2003, Vol. 131, pp. 409–418;TAIR GO	68412.t01217 expressed protein	68412.t01217 expressed protein	At5g11530	putative protein		0009910 // negative regulation of flower development // inferred from mutant phenotype /// 0010022 // meristem determinacy // inferred from mutant phenotype /// 0048367 // shoot development // inferred from genetic interaction /// 0048367 // shoot development // inferred from mutant phenotype	---	0030528 // transcription regulator activity // inferred from sequence or structural similarity
2174	247074_at	At5g66590		0.505049	0.629865	1.39374		0.000996937	0.00140275	3.91308e-07		endomembrane system	0	AT5G66590.1	K1F13.27|K1F13_27|AT5G66590	0	TAIR GO	68412.t07462 pathogenesis-related protein family contains similarity to SP|Q41495 STS14 protein precursor {Solanum tuberosum}; contains Pfam profile PF00188: SCP-like extracellular protein	68412.t07462 pathogenesis-related protein family contains similarity to SP|Q41495 STS14 protein precursor {Solanum tuberosum}; contains Pfam profile PF00188: SCP-like extracellular protein	At5g66590	putative protein contains similarity to pathogenesis-related protein;supported by full-length cDNA: Ceres:2152.		---	0005576 // extracellular region // --- /// 0005576 // extracellular region // inferred from electronic annotation	---
9173	254073_at	At4g25500		0.504684	0.462055	1.07191		0.00158928	0.00742506	3.38274e-06		pre-mRNA splicing factor activity	0	ATRSP35	ARGININE/SERINE-RICH SPLICING FACTOR|AT4G25500|ATRSP40	0	TAIR GO	68411.t03298 arginine/serine-rich splicing factor RSp40 contains EST gb:T45156, H3766800	68411.t03298 arginine/serine-rich splicing factor RSp40 contains EST gb:T45156, H3766800	At4g25500	splicing factor At-SRp40 contains EST gb:T45156, H3766800; supported by cDNA: gi_1667581_gb_U76607.1_ATU76607		0000398 // nuclear mRNA splicing, via spliceosome // inferred from sequence or structural similarity /// 0008380 // RNA splicing // non-traceable author statement	0005634 // nucleus // inferred from electronic annotation /// 0005681 // spliceosome // inferred from sequence or structural similarity /// 0016607 // nuclear speck // inferred from direct assay	0000166 // nucleotide binding // inferred from electronic annotation /// 0003676 // nucleic acid binding // inferred from electronic annotation /// 0003723 // RNA binding // inferred from electronic annotation /// 0005515 // protein binding // inferred from physical interaction
16986	261886_s_at	At1g80700		0.504591	1.60247	0.987624		0.00153488	4.94803e-07	1.04207e-05		mitochondrion	0	AT1G80700.1	F23A5.5|AT1G80700|F23A5_5	0	TAIR GO	68408.t08528 expressed protein	68408.t08528 expressed protein	At1g80700	hypothetical protein predicted by genscan+		---	0005739 // mitochondrion // inferred from electronic annotation	---
5314	250214_at	At5g13870		0.503859	1.30345	1.03965		0.00180086	9.38514e-06	2.42226e-06		Assembly, Architecture, and Growth;Glycoside Hydrolase Family 16;endomembrane system	Growth modifying proteins	XTH5;AT5G13870.1	NP_196891.1 , BAA81669.1, AAD45126.1;MAC12_33|AT5G13870|MAC12.33	0	http://cellwall.genomics.purdue.edu/families/index.html;http://afmb.cnrs-mrs.fr/CAZY/acc.html;TAIR GO	68412.t01460 xyloglucan endotransglycosylase (EXGT-A4) identical to endoxyloglucan transferase EXGT-A4 GI:5533315 from [Arabidopsis thaliana]	68412.t01460 xyloglucan endotransglycosylase (EXGT-A4) identical to endoxyloglucan transferase EXGT-A4 GI:5533315 from [Arabidopsis thaliana]	At5g13870	endoxyloglucan transferase (dbj|BAA81669.1) ; supported by cDNA: gi_5139001_dbj_AB026486.1_AB026486		0005975 // carbohydrate metabolic process // inferred from electronic annotation /// 0006073 // glucan metabolic process // inferred from electronic annotation /// 0008152 // metabolic process // inferred from electronic annotation	0005618 // cell wall // inferred from electronic annotation /// 0012505 // endomembrane system // inferred from electronic annotation /// 0048046 // apoplast // inferred from electronic annotation	0004553 // hydrolase activity, hydrolyzing O-glycosyl compounds // inferred from electronic annotation /// 0016740 // transferase activity // inferred from electronic annotation /// 0016762 // xyloglucan:xyloglucosyl transferase activity // inferred from electronic annotation /// 0016787 // hydrolase activity // inferred from electronic annotation /// 0016798 // hydrolase activity, acting on glyc…
1353	246253_at	At4g37260		0.501851	0.527404	1.05208		0.00149095	0.00682418	1.71229e-06		MYB domain transcription factor family;MYB;nucleus	MYB3R- and R2R3- type MYB- encoding genes	AtMYB73;AT4G37260.1	NM_119889;AP22.97|AT4G37260|AP22_97	myb-related protein,myb DNA-binding protein (AtMYB73);myb-related protein	MGH(blast),Ohio-AtTFDB,TAIR(Mendel);TAIR GO	68411.t04709 myb DNA-binding protein (AtMYB73) contains PFAM profile: Myb DNA binding domain PF00249	68411.t04709 myb DNA-binding protein (AtMYB73) contains PFAM profile: Myb DNA binding domain PF00249	At4g37260	myb-related protein		0006350 // transcription // inferred from electronic annotation /// 0006355 // regulation of transcription, DNA-dependent // inferred from electronic annotation /// 0009651 // response to salt stress // inferred from expression pattern /// 0009723 // response to ethylene stimulus // inferred from expression pattern /// 0009733 // response to auxin stimulus // inferred from expression pattern /// …	0005634 // nucleus // inferred from electronic annotation	0003677 // DNA binding // inferred from electronic annotation
8703	253603_at	At4g30935		0.501223	0.728126	0.375804		0.00255597	0.00039838	0.00435636		WRKY domain transcription factor family;transcription factor activity	0	AT4G30935.1	AT4G30935	0	TAIR(Mendel);TAIR GO	68411.t03943 WRKY family transcription factor contains Pfam profile: PF03106 WRKY DNA -binding domain	68411.t03943 WRKY family transcription factor contains Pfam profile: PF03106 WRKY DNA -binding domain	At4g30935	putative protein SP8 binding protein, Cucumis sativus, PIR2:JC6203		0006350 // transcription // inferred from electronic annotation /// 0006355 // regulation of transcription, DNA-dependent // inferred from electronic annotation /// 0045449 // regulation of transcription // inferred from electronic annotation	0005634 // nucleus // inferred from electronic annotation	0003677 // DNA binding // inferred from electronic annotation /// 0003700 // transcription factor activity // inferred from sequence or structural similarity /// 0003700 // transcription factor activity // inferred from electronic annotation /// 0043565 // sequence-specific DNA binding // inferred from electronic annotation
14464	259364_at	At1g13260		0.498159	0.726632	1.62881		0.00148247	0.00061942	2.65855e-07		AP2/EREBP, APETALA2/Ethylene-responsive element binding protein family;transcription factor activity	0	RAV1;AT1G13260.1	T6J4.2|T6J4_2|AT1G13260	RAV1(RAV1),DNA-binding protein (RAV1)	MGH(blast),Ohio-AtTFDB,TAIR(Mendel);TAIR GO	68408.t01366 AP2 domain transcription factor, putative (RAV1) identical to RAV1 GI:3868857 from [Arabidopsis thaliana]	68408.t01366 AP2 domain transcription factor, putative (RAV1) identical to RAV1 GI:3868857 from [Arabidopsis thaliana]	At1g13260	DNA-binding protein RAV1 identical to RAV1 GI:3868857 from [Arabidopsis thaliana]; supported by cDNA: gi_3868856_dbj_AB013886.1_AB013886		0006355 // regulation of transcription, DNA-dependent // inferred from electronic annotation /// 0009741 // response to brassinosteroid stimulus // inferred from expression pattern /// 0009910 // negative regulation of flower development // inferred from mutant phenotype /// 0048366 // leaf development // inferred from mutant phenotype /// 0048527 // lateral root development // inferred from muta…	0005634 // nucleus // inferred from electronic annotation	0003677 // DNA binding // inferred from direct assay /// 0003677 // DNA binding // inferred from electronic annotation /// 0003700 // transcription factor activity // inferred from electronic annotation
15082	259982_at	At1g76410		0.494385	-1.48659	0.412476		0.00112431	2.31597e-06	0.00173838										At1g76410	putative RING zinc finger protein contains Pfam profile: PF00097 Zinc finger, C3HC4 type (RING finger); supported by full-length cDNA: Ceres: 27464.		0006512 // ubiquitin cycle // inferred from electronic annotation	0016020 // membrane // inferred from electronic annotation /// 0016021 // integral to membrane // inferred from electronic annotation	0005515 // protein binding // --- /// 0005515 // protein binding // inferred from electronic annotation /// 0008270 // zinc ion binding // --- /// 0008270 // zinc ion binding // inferred from electronic annotation /// 0046872 // metal ion binding // inferred from electronic annotation
18543	263443_at	At2g28630		0.492772	-0.749161	-0.517289		0.00507558	0.000673316	0.000714588		Acyl Lipid Metabolism;endomembrane system	Ketoacyl-CoA Synthase	AT2G28630.1	AT2G28630|T8O18.8|T8O18_8	putative fatty acid elongase	http://www.plantbiology.msu.edu/lipids/genesurvey/master_table.htm;TAIR GO	68409.t03109 beta-ketoacyl-CoA synthase family	68409.t03109 beta-ketoacyl-CoA synthase family	At2g28630	putative fatty acid elongase ;supported by full-length cDNA: Ceres:115769.		---	0012505 // endomembrane system // inferred from electronic annotation	0008415 // acyltransferase activity // --- /// 0008415 // acyltransferase activity // inferred from electronic annotation /// 0016740 // transferase activity // inferred from electronic annotation
6244	251144_at	At5g01210		0.489796	0.91135	0.847438		0.00157375	8.84513e-05	1.90522e-05		transferase activity	0	AT5G01210.1	F7J8.190|AT5G01210|F7J8_190	0	TAIR GO	68412.t00024 transferase family contains Pfam profile PF02458 transferase family	68412.t00024 transferase family contains Pfam profile PF02458 transferase family	At5g01210	anthranilate N-benzoyltransferase - like protein anthranilate N-benzoyltransferase, clove pink, PIR:T10717; supported by cDNA: gi_15912268_gb_AY056412.1_		---	---	0016740 // transferase activity // --- /// 0016740 // transferase activity // inferred from electronic annotation
7134	252034_at	At3g52040		0.489235	0.466796	0.430461		0.00243272	0.00366009	0.00144826		mitochondrion	0	AT3G52040.1	AT3G52040|F4F15.150	0	TAIR GO	68410.t05208 expressed protein	68410.t05208 expressed protein	At3g52040	putative protein ;supported by full-length cDNA: Ceres:97866.		---	0005739 // mitochondrion // inferred from electronic annotation	---
9056	253956_at	At4g26700		0.488028	0.486033	0.460136		0.00195251	0.00392782	0.00127743		EF-hand containing proteins:Group II;calcium ion binding activity	0	ATFIM1;AT4G26700.1	NM_118804;F10M23.40|AT4G26700|F10M23_40	EF-hands number:1	TAIR GO	68411.t03454 fimbrin-related protein (ATFIM1)	68411.t03454 fimbrin-related protein (ATFIM1)	At4g26700	fimbrin-like protein (ATFIM1) ; supported by cDNA: gi_2905892_gb_U66424.1_ATU66424		---	0005856 // cytoskeleton // inferred from electronic annotation	0003779 // actin binding // inferred from electronic annotation /// 0005509 // calcium ion binding // inferred from electronic annotation
17149	262049_at	At1g80180		0.487986	0.673438	0.46501		0.00313305	0.00267586	0.00411306		mitochondrion	0	AT1G80180.1	AT1G80180|F18B13.26|F18B13_26	0	TAIR GO	68408.t08455 expressed protein	68408.t08455 expressed protein	At1g80180	unknown protein ;supported by full-length cDNA: Ceres:35811.		---	0005739 // mitochondrion // inferred from electronic annotation	---
9185	254085_at	At4g24960		0.481709	-0.634913	-0.601267		0.00235679	0.00105666	0.000161592										At4g24960	abscisic acid-induced - like protein abscisic acid-induced protein HVA22, Hordeumvulgare, PIR2:A48892;supported by full-length cDNA: Ceres:28535.		0009409 // response to cold // inferred from expression pattern /// 0009414 // response to water deprivation // inferred from expression pattern /// 0009737 // response to abscisic acid stimulus // inferred from expression pattern /// 0042538 // hyperosmotic salinity response // inferred from expression pattern	0016020 // membrane // inferred from electronic annotation /// 0016021 // integral to membrane // inferred from electronic annotation	---
16138	261038_at	At1g17490		0.479734	0.509198	0.420415		0.00319072	0.00219612	0.00139116										At1g17490	unknown protein ; supported by full-length cDNA: Ceres: 13391.		---	---	---
11358	256258_at	At3g12480		0.479693	1.03428	0.617227		0.00257507	0.00037054	0.000237979		CCAAT box binding factor family, HAP5;transcription factor activity	0	AT3G12480.1	AT3G12480|T2E22.20	unknown protein	Ohio-AtTFDB,TAIR(Mendel);TAIR GO	68410.t01356 transcription factor Hap5a, putative	68410.t01356 transcription factor Hap5a, putative	At3g12480	unknown protein		0006355 // regulation of transcription, DNA-dependent // ---	0005622 // intracellular // inferred from electronic annotation /// 0005634 // nucleus // --- /// 0005634 // nucleus // inferred from electronic annotation	0003677 // DNA binding // --- /// 0003700 // transcription factor activity // inferred from sequence or structural similarity /// 0043565 // sequence-specific DNA binding // inferred from electronic annotation
17219	262119_s_at	At1g02930		0.478654	-1.44767	-0.615566		0.00122868	2.54734e-06	0.000199534										At1g02930	glutathione S-transferase, putative similar to glutathione S-transferase GI:860955 from [Hyoscyamus muticus]; supported by cDNA: gi_15215607_gb_AY050332.1_		0006950 // response to stress // inferred from expression pattern /// 0006979 // response to oxidative stress // inferred from expression pattern /// 0009407 // toxin catabolic process // traceable author statement /// 0009414 // response to water deprivation // inferred from expression pattern	0005634 // nucleus // inferred from direct assay /// 0005737 // cytoplasm // non-traceable author statement /// 0005739 // mitochondrion // inferred from direct assay	0004364 // glutathione transferase activity // inferred from sequence or structural similarity /// 0004364 // glutathione transferase activity // inferred from electronic annotation /// 0016740 // transferase activity // inferred from electronic annotation
21922	266822_at	At2g44860		0.473674	1.0827	0.512912		0.00257728	9.41784e-06	0.000429898		structural constituent of ribosome	0	AT2G44860.1	AT2G44860|T13E15.13	0	TAIR GO	68409.t04969 60S ribosomal protein L24, putative	68409.t04969 60S ribosomal protein L24, putative	At2g44860	60S ribosomal protein L30 ;supported by full-length cDNA: Ceres:34564.		0006412 // translation // --- /// 0006412 // translation // inferred from electronic annotation /// 0042254 // ribosome biogenesis and assembly // ---	0005622 // intracellular // inferred from electronic annotation /// 0005634 // nucleus // inferred from electronic annotation /// 0005840 // ribosome // --- /// 0005840 // ribosome // inferred from electronic annotation	0003735 // structural constituent of ribosome // --- /// 0003735 // structural constituent of ribosome // inferred from electronic annotation
17416	262316_at	At2g48120		0.473015	0.622556	0.53032		0.0035664	0.00159021	0.00905696		EMB;chloroplast	Seed Pigment	PAC	F11L15.2;PALE CRESS|AT2G48120	Unknown;Pale Cress; Unknown;PALE CRESS	http://www.seedgenes.org:8081/new_gene_list.html;Meinke et al. Plant Physiology, February 2003, Vol. 131, pp. 409–418;TAIR GO	68409.t05350 pale cress protein identical to GB:CAA65334	68409.t05350 pale cress protein identical to GB:CAA65334	At2g48120	pale cress protein identical to GB:CAA65334;supported by full-length cDNA: Ceres:28047.		0009658 // chloroplast organization and biogenesis // inferred from mutant phenotype /// 0009965 // leaf morphogenesis // inferred from mutant phenotype /// 0010239 // chloroplast mRNA processing // inferred from mutant phenotype /// 0016117 // carotenoid biosynthetic process // inferred from mutant phenotype	0009501 // amyloplast // inferred from direct assay /// 0009507 // chloroplast // inferred from direct assay /// 0009509 // chromoplast // inferred from direct assay /// 0009513 // etioplast // inferred from direct assay /// 0009537 // proplastid // inferred from direct assay	---
3328	248228_at	At5g53800		0.472219	0.607789	0.322012		0.0053358	0.00335342	0.00412524										At5g53800	unknown protein ;supported by full-length cDNA: Ceres:253359.		---	---	---
8659	253559_at	At4g31140		0.471931	-0.484984	-0.578492		0.00146738	0.00781453	0.000980952		Glycoside Hydrolase Family 17;GPI-anchored protein;Hydrolases;Glycoside Hydrolase Gene Families;endomembrane system	b-1,3 Glucanases;Endo-acting glucanases;Glycoside Hydrolase Family 17	AT4G31140.1	NP_194843.1 , CAB79832.1;NM_119264;F6E21.60|AT4G31140|F6E21_60	1,3-beta-glucanase - like protein	http://afmb.cnrs-mrs.fr/CAZY/acc.html;Georg H.H. Borner et al. Plant Physiology, June 2003, Vol. 132, pp. 568–577;http://cellwall.genomics.purdue.edu/families/index.html;TAIR GO	68411.t03967 glycosyl hydrolase family 17 similar to elicitor inducible chitinase Nt-SubE76 GI:11071974 from [Nicotiana tabacum]	68411.t03967 glycosyl hydrolase family 17 similar to elicitor inducible chitinase Nt-SubE76 GI:11071974 from [Nicotiana tabacum]	At4g31140	1,3-beta-glucanase - like protein 1,3-beta-glucanase precursor, Gossypium hirsutum, PIR2:S72529		0005975 // carbohydrate metabolic process // inferred from electronic annotation /// 0006952 // defense response // inferred from electronic annotation /// 0008152 // metabolic process // inferred from electronic annotation	0016020 // membrane // inferred from electronic annotation /// 0031225 // anchored to membrane // traceable author statement	0003824 // catalytic activity // inferred from electronic annotation /// 0004553 // hydrolase activity, hydrolyzing O-glycosyl compounds // --- /// 0004553 // hydrolase activity, hydrolyzing O-glycosyl compounds // inferred from electronic annotation /// 0016787 // hydrolase activity // inferred from electronic annotation /// 0016798 // hydrolase activity, acting on glycosyl bonds // inferred fro…
18902	263802_at	At2g40430		0.471379	0.546226	0.313124		0.001474	0.00484942	0.00957767										At2g40430	unknown protein ;supported by full-length cDNA: Ceres:35274.		---	---	---
2160	247060_at	At5g66760		0.470659	0.755379	0.318037		0.00282127	0.00052087	0.0041309		mitochondrion;TCA cycle, aerobic respiration	succinate dehydrogenase complex	AT5G66760.1	MSN2.16|AT5G66760|MSN2_16	0	TAIR GO;TAIR AraCyc	68412.t07482 succinate dehydrogenase [ubiquinone], putative similar to Succinate dehydrogenase [ubiquinone] flavoprotein subunit, mitochondrial [Precursor] from Saccharomyces cerevisiae [SP|Q00711]	68412.t07482 succinate dehydrogenase [ubiquinone], putative similar to Succinate dehydrogenase [ubiquinone] flavoprotein subunit, mitochondrial [Precursor] from Saccharomyces cerevisiae [SP|Q00711]	At5g66760	succinate dehydrogenase flavoprotein alpha subunit (emb|CAA05025.1) ; supported by cDNA: gi_15010745_gb_AY045674.1_		0006099 // tricarboxylic acid cycle // inferred from electronic annotation /// 0006118 // electron transport // inferred from electronic annotation /// 0006121 // mitochondrial electron transport, succinate to ubiquinone // traceable author statement /// 0006810 // transport // inferred from electronic annotation	0005739 // mitochondrion // inferred from direct assay /// 0005739 // mitochondrion // inferred from electronic annotation /// 0005749 // mitochondrial respiratory chain complex II // inferred from sequence or structural similarity	0000104 // succinate dehydrogenase activity // traceable author statement /// 0008177 // succinate dehydrogenase (ubiquinone) activity // inferred from electronic annotation /// 0016491 // oxidoreductase activity // inferred from electronic annotation /// 0016627 // oxidoreductase activity, acting on the CH-CH group of donors // inferred from electronic annotation /// 0050660 // FAD binding // in…
22063	266963_at	At2g39450		0.464989	-0.573675	-0.561485		0.00410216	0.00298097	0.000166947		CDF(Cation Diffusion Facilitator);cation transport	0	AtMTPd4;AT2G39450.1	NP_181477,15225468,At2g39450,CDF9;F12L6.11|F12L6_11|AT2G39450	MTPd4- putative transport protein	http://plantst.sdsc.edu/;TAIR GO	68409.t04322 cation efflux family protein contains cation efflux family protein domain, Pfam:PF01545	68409.t04322 cation efflux family protein contains cation efflux family protein domain, Pfam:PF01545	At2g39450	unknown protein		0006812 // cation transport // --- /// 0006812 // cation transport // inferred from electronic annotation	0016020 // membrane // --- /// 0016020 // membrane // inferred from electronic annotation	0008324 // cation transporter activity // --- /// 0008324 // cation transporter activity // inferred from electronic annotation
453	245353_at	At4g16000		0.464088	-1.86857	0.396495		0.00486941	4.94803e-07	0.0041932		mitochondrion	0	AT4G16000.1	DL4040C|FCAALL.25|AT4G16000	0	TAIR GO	68411.t02181 expressed protein	68411.t02181 expressed protein	At4g16000	hypothetical protein ;supported by full-length cDNA: Ceres:9209.		---	0005739 // mitochondrion // inferred from electronic annotation	---
13955	258855_at	At3g02070		0.455139	0.457273	0.531579		0.00252195	0.00431189	0.00221154										At3g02070	unknown protein		---	---	0008234 // cysteine-type peptidase activity // ---
4511	249411_at	At5g40390		0.454753	-0.411777	-0.623091		0.00180552	0.0057136	0.000106542		Glycoside Hydrolase Family 36	0	0	NP_198855.1 , BAB11595.1, AAM10207.1, AAL32859.1	0	http://afmb.cnrs-mrs.fr/CAZY/acc.html	68412.t04343 glycosyl hydrolase family 36 similar to seed imbibition protein GB:AAA32975 GI:167100 from [Hordeum vulgare]	68412.t04343 glycosyl hydrolase family 36 similar to seed imbibition protein GB:AAA32975 GI:167100 from [Hordeum vulgare]	At5g40390	raffinose synthase -like protein raffinose synthase Rfs, Cucumis sativus, EMBL:AF073744		0005986 // sucrose biosynthetic process // inferred from mutant phenotype /// 0006468 // protein amino acid phosphorylation // inferred from electronic annotation /// 0007165 // signal transduction // inferred from electronic annotation /// 0010325 // raffinose family oligosaccharide biosynthesic process // inferred from mutant phenotype /// 0019593 // mannitol biosynthetic process // inferred fr…	---	0004553 // hydrolase activity, hydrolyzing O-glycosyl compounds // --- /// 0016301 // kinase activity // --- /// 0047274 // galactinol-sucrose galactosyltransferase activity // inferred from sequence or structural similarity
376	245276_at	At4g16780		0.454002	1.51255	1.20659		0.00468424	8.22053e-07	7.18319e-07		HB,Homeobox transcription factor family;chloroplast	0	HAT4;AT4G16780.1	AT4G16780|FCAALL.101|DL4415W	68411.m02307 homeobox-leucine zipper protein HAT4 (HD-Zip protein 4) SP|Q05466|HAT4_ARATH Homeobox-leucine zipper protein HAT4 (HD-ZIP protein 4) (SP:Q05466) [Arabidopsis thaliana] (HD-ZIP homeotic protein Athb-2,homeobox-leucine zipper protein HAT4 (HD-Zip prote	MGH(blast),Ohio-AtTFDB,TAIR(Mendel);TAIR GO	68411.t02277 homeobox-leucine zipper protein HAT4 (HD-Zip protein 4) SP|Q05466|HAT4_ARATH Homeobox-leucine zipper protein HAT4 (HD-ZIP protein 4) (SP:Q05466) [Arabidopsis thaliana] (HD-ZIP homeotic protein Athb-2	68411.t02277 homeobox-leucine zipper protein HAT4 (HD-Zip protein 4) SP|Q05466|HAT4_ARATH Homeobox-leucine zipper protein HAT4 (HD-ZIP protein 4) (SP:Q05466) [Arabidopsis thaliana] (HD-ZIP homeotic protein Athb-2	At4g16780	DNA-binding homeotic protein Athb-2 ; supported by cDNA: gi_166751_gb_M90394.1_ATHHOMEOA		0006350 // transcription // inferred from electronic annotation /// 0006355 // regulation of transcription, DNA-dependent // inferred from electronic annotation /// 0007275 // multicellular organismal development // inferred from electronic annotation /// 0009585 // red, far-red light phototransduction // inferred from electronic annotation /// 0009735 // response to cytokinin stimulus // inferre…	0005634 // nucleus // inferred from electronic annotation	0003677 // DNA binding // inferred from electronic annotation /// 0003700 // transcription factor activity // inferred from electronic annotation /// 0016563 // transcriptional activator activity // inferred from electronic annotation /// 0043565 // sequence-specific DNA binding // inferred from electronic annotation
8979	253879_s_at	At4g27570		0.453442	-0.658494	-0.681948		0.00953465	0.000644297	0.00112661		Glycosyltransferase Family 1;Glycosyltransferase Gene Families;glycosyltransferase	Glycosyltransferase- Family 1	AT4G27570.1	NP_194487.1 , CAB81407.1, CAB38269.1, BAC43080.1, AAO63434.1;NM_118892;AT4G27570|T29A15.60|T29A15_60	0	http://afmb.cnrs-mrs.fr/CAZY/acc.html;TAIR GO	68411.t03555 glycosyltransferase family contains Pfam profile: PF00201 UDP-glucoronosyl and UDP-glucosyl transferase	68411.t03555 glycosyltransferase family contains Pfam profile: PF00201 UDP-glucoronosyl and UDP-glucosyl transferase	At4g27570	UDP rhamnose--anthocyanidin-3-glucoside rhamnosyltransferase - like protein UDP rhamnose--anthocyanidin-3-glucoside rhamnosyltransferase, Petunia x hybrida, PIR2:S36655		0008152 // metabolic process // inferred from electronic annotation	---	0016740 // transferase activity // inferred from electronic annotation /// 0016757 // transferase activity, transferring glycosyl groups // inferred from sequence or structural similarity /// 0016757 // transferase activity, transferring glycosyl groups // --- /// 0016758 // transferase activity, transferring hexosyl groups // inferred from electronic annotation
21112	266012_s_at	At2g07741		0.451933	-0.537258	0.348636		0.00346075	0.00120617	0.00523913		hydrogen-transporting ATPase activity	0	AT2G07741.1	T5E7_17|AT2G07741|T5E7.17	0	TAIR GO	68409.t00877 ATPase subunit 6 -related temporary automated functional assignment	68409.t00877 ATPase subunit 6 -related temporary automated functional assignment	At2g07741	predicted protein		0015992 // proton transport // ---	0016020 // membrane // ---	0046933 // hydrogen ion transporting ATP synthase activity, rotational mechanism // ---
17810	262710_at	At1g16210		0.44703	0.53127	0.282388		0.00195833	0.000949895	0.00904464										At1g16210	unknown protein ESTs gb|T04357 and gb|AA595092 come from this gene;supported by full-length cDNA: Ceres:114103.		---	---	---
210	245110_at	At2g41550		0.446235	0.88539	0.631393		0.00253959	0.00102739	0.000279069										At2g41550	hypothetical protein predicted by genefinder		---	---	---
19057	263957_at	At2g35880		0.44412	1.83762	0.803168		0.00667174	7.79219e-07	4.61483e-05										At2g35880	unknown protein ; supported by cDNA: gi_16209719_gb_AY057620.1_		---	---	---
10883	255783_at	At1g19870		0.443855	1.42638	0.516436		0.00369084	1.74591e-06	0.00141661		chloroplast	0	AT1G19870.1	F6F9.8|F6F9_8|AT1G19870	0	TAIR GO	68408.t02205 expressed protein contains Pfam profile: PF00612 IQ calmodulin-binding motif	68408.t02205 expressed protein contains Pfam profile: PF00612 IQ calmodulin-binding motif	At1g19870	hypothetical protein contains Pfam profile: PF00612 IQ calmodulin-binding motif		---	0009507 // chloroplast // inferred from electronic annotation	0005516 // calmodulin binding // ---
17395	262295_at	At1g27650		0.443494	0.600261	0.496261		0.00750021	0.00061942	0.000499828										At1g27650	putative U2 snRNP auxiliary factor Strong similarity to gb|Y18349 U2 snRNP auxiliary factor, small subunit from Oryza sativa. ESTs gb|AA586295 and gb|AA597332 come from this gene;supported by full-length cDNA: Ceres:7697.		0006397 // mRNA processing // inferred from electronic annotation /// 0008380 // RNA splicing // inferred from electronic annotation /// 0048573 // photoperiodism, flowering // inferred from mutant phenotype	0005634 // nucleus // inferred from direct assay /// 0005634 // nucleus // inferred from electronic annotation /// 0005681 // spliceosome // inferred from electronic annotation	0000166 // nucleotide binding // inferred from electronic annotation /// 0003676 // nucleic acid binding // inferred from electronic annotation /// 0003723 // RNA binding // --- /// 0003723 // RNA binding // inferred from electronic annotation /// 0008270 // zinc ion binding // inferred from electronic annotation
20475	265375_at	At2g06530		0.43989	0.366468	0.371838		0.00551738	0.0096533	0.00200516		SNF7	0	0	0	nuclear protein SNF7 family	MGH(TIGR name search)	68409.t00637 expressed protein	68409.t00637 expressed protein	At2g06530	unknown protein ;supported by full-length cDNA: Ceres:91878.		0015031 // protein transport // inferred from electronic annotation	0000815 // ESCRT III complex // inferred from sequence or structural similarity	---
2823	247723_at	At5g59220		0.43788	-0.962061	-0.83977		0.00300374	4.41781e-05	0.000138287		PP2C (Protein Phosphatase 2C) Phosphatases;chloroplast	0	AT5G59220.1	MNC17.13|AT5G59220|MNC17_13	putative protein phosphatase 2C	http://plantsp.sdsc.edu/plantsp/html/families.html;TAIR GO	68412.t06607 protein phosphatase 2C (PP2C), putative ABA induced protein phosphatase 2C, Fagus sylvatica, EMBL:FSY277743	68412.t06607 protein phosphatase 2C (PP2C), putative ABA induced protein phosphatase 2C, Fagus sylvatica, EMBL:FSY277743	At5g59220	protein phosphatase 2C - like ABA induced protein phosphatase 2C, Fagus sylvatica, EMBL:FSY277743; supported by cDNA: gi_15809791_gb_AY054163.1_		0009737 // response to abscisic acid stimulus // inferred from expression pattern	0009507 // chloroplast // inferred from electronic annotation	0003824 // catalytic activity // inferred from electronic annotation /// 0015071 // protein phosphatase type 2C activity // --- /// 0015071 // protein phosphatase type 2C activity // inferred from electronic annotation /// 0016301 // kinase activity // inferred from electronic annotation
1121	246021_at	At5g21100		0.436992	-0.774304	-0.696877		0.00335896	0.000187131	0.000971447		OFeT(Oxidase-dependent Fe2+ Transporter);endomembrane system	0	At5g21100;AT5G21100.1	NP_197609,15242154;T10F18_130|AT5G21100|T10F18.130	putative ascorbate oxidase	http://plantst.sdsc.edu/;TAIR GO	68412.t02253 L-ascorbate oxidase, putative similar to L-ascorbate oxidase [Precursor] SP:Q40588 from [Nicotiana tabacum]	68412.t02253 L-ascorbate oxidase, putative similar to L-ascorbate oxidase [Precursor] SP:Q40588 from [Nicotiana tabacum]	At5g21100	ascorbate oxidase-like protein ascorbate oxidase - Brassica juncea, EMBL:AF206721		0046274 // lignin catabolic process // inferred from electronic annotation	0012505 // endomembrane system // inferred from electronic annotation	0005507 // copper ion binding // inferred from electronic annotation /// 0016491 // oxidoreductase activity // inferred from electronic annotation
6215	251115_at	At5g01400		0.43302	1.35149	0.41197		0.00295287	2.31597e-06	0.0014091		mitochondrion	0	AT5G01400.1	T10O8_110|AT5G01400|T10O8.110	0	TAIR GO	68412.t00047 expressed protein contains low similarity to symplekin SP:Q92797 from [Homo sapiens]	68412.t00047 expressed protein contains low similarity to symplekin SP:Q92797 from [Homo sapiens]	At5g01400	putative protein symplekin - Homo sapiens, EMBL:HSSYMPLEK		0006396 // RNA processing // inferred from mutant phenotype /// 0035194 // RNA-mediated posttranscriptional gene silencing // inferred from mutant phenotype	0005847 // mRNA cleavage and polyadenylation specificity factor complex // non-traceable author statement	---
487	245387_at	At4g17520		0.428687	1.13078	0.484259		0.002682	5.14704e-06	0.000335347		RNA binding activity	0	AT4G17520.1	FCAALL.142|AT4G17520|DL4795W	0	TAIR GO	68411.t02355 nuclear RNA binding protein, putative similar to nuclear RNA binding protein GI:6492264 from [Arabidopsis thaliana]	68411.t02355 nuclear RNA binding protein, putative similar to nuclear RNA binding protein GI:6492264 from [Arabidopsis thaliana]	At4g17520	nuclear RNA binding protein A-like protein ;supported by full-length cDNA: Ceres:35156.		---	---	0003723 // RNA binding // ---
20424	265324_at	At2g18250		0.427585	0.501219	0.371637		0.00282587	0.00436725	0.00264028		biosynthesis	0	AT2G18250.1	T30D6.24|T30D6_24|AT2G18250	0	TAIR GO	68409.t01906 cytidylyltransferase domain-containing protein similar to CoA synthase [Mus musculus] GI:21780289, bifunctional phosphopantetheine adenylyl transferase / dephospho CoA kinase [Sus scrofa] GI:20465246; contains Pfam profile PF01467: Cytidylyltransferase	68409.t01906 cytidylyltransferase domain-containing protein similar to CoA synthase [Mus musculus] GI:21780289, bifunctional phosphopantetheine adenylyl transferase / dephospho CoA kinase [Sus scrofa] GI:20465246; contains Pfam profile PF01467: Cytidylyltransferase	At2g18250	hypothetical protein predicted by genefinder		0009058 // biosynthetic process // --- /// 0009058 // biosynthetic process // inferred from electronic annotation /// 0015937 // coenzyme A biosynthetic process // inferred from direct assay	---	0003824 // catalytic activity // inferred from electronic annotation /// 0004595 // pantetheine-phosphate adenylyltransferase activity // inferred from direct assay /// 0005524 // ATP binding // inferred from electronic annotation /// 0016779 // nucleotidyltransferase activity // --- /// 0016779 // nucleotidyltransferase activity // inferred from electronic annotation
13067	257967_at	At3g19910		0.423074	0.552618	0.281535		0.00813711	0.00149673	0.00761942		C3H zinc finger family	0	0	0	expressed protein	Ohio-AtTFDB	68410.t02223 C3HC4-type zinc finger protein family contains Pfam profile: PF00097 zinc finger, C3HC4 type (RING finger)	68410.t02223 C3HC4-type zinc finger protein family contains Pfam profile: PF00097 zinc finger, C3HC4 type (RING finger)	At3g19910	hypothetical protein predicted by genemark;supported by full-length cDNA: Ceres:108568.		---	---	0005515 // protein binding // --- /// 0005515 // protein binding // inferred from electronic annotation /// 0008270 // zinc ion binding // --- /// 0008270 // zinc ion binding // inferred from electronic annotation /// 0046872 // metal ion binding // inferred from electronic annotation
3957	248857_at	At5g46640		0.422867	0.502977	0.359415		0.00468808	0.00946486	0.0064048		putative DNA-binding protein, AT-hook DNA-binding protein;chloroplast	0	AT5G46640.1	MZA15.3|AT5G46640|MZA15_3	expressed protein contains similarity to AT-hook DNA-binding protein	TIGR name search;TAIR GO	68412.t05096 expressed protein contains similarity to AT-hook DNA-binding protein	68412.t05096 expressed protein contains similarity to AT-hook DNA-binding protein	At5g46640	putative protein contains similarity to AT-hook DNA-binding protein		---	0009507 // chloroplast // inferred from electronic annotation	0003677 // DNA binding // --- /// 0003677 // DNA binding // inferred from electronic annotation
14818	259718_at	At1g61040		0.420228	0.938193	0.676222		0.00727747	4.39803e-05	5.63858e-05		chloroplast	0	AT1G61040.1	AT1G61040|T7P1.17|T7P1_17	0	TAIR GO	68408.t06202 expressed protein	68408.t06202 expressed protein	At1g61040	unknown protein		---	0009507 // chloroplast // inferred from electronic annotation	---
1694	246594_at	At5g14800		0.419933	0.68542	0.36229		0.00380965	0.000465814	0.00234682		arginine proline degradation;proline biosynthesis I	PYRROLINE-5-CARBOXYLATE REDUCTASE	0	0	0	TAIR AraCyc	68412.t01563 pyrroline-5-carboxylate reductase	68412.t01563 pyrroline-5-carboxylate reductase	At5g14800	pyrroline-5-carboxylate reductase ;supported by full-length cDNA: Ceres:36386.		0006118 // electron transport // inferred from electronic annotation /// 0006561 // proline biosynthetic process // inferred from direct assay /// 0006561 // proline biosynthetic process // inferred from electronic annotation /// 0008652 // amino acid biosynthetic process // inferred from electronic annotation /// 0009408 // response to heat // inferred from expression pattern /// 0009651 // resp…	0005737 // cytoplasm // RCA	0004735 // pyrroline-5-carboxylate reductase activity // inferred from genetic interaction /// 0004735 // pyrroline-5-carboxylate reductase activity // inferred from sequence or structural similarity /// 0004735 // pyrroline-5-carboxylate reductase activity // inferred from electronic annotation /// 0016491 // oxidoreductase activity // inferred from electronic annotation
11989	256889_at	At3g24010		0.418372	0.486446	0.367785		0.00414772	0.0042767	0.00201037		putative DNA-binding protein;DNA binding activity	0	AT3G24010.1	F14O13.20|AT3G24010	DNA binding activity	TAIR GO	68410.t02688 PHD-finger protein -related contains Pfam profile: PF00628 PHD-finger	68410.t02688 PHD-finger protein -related contains Pfam profile: PF00628 PHD-finger	At3g24010	PHD-finger protein, putative contains Pfam profile: PF00628 PHD-finger;supported by full-length cDNA: Ceres:95660.		0006355 // regulation of transcription, DNA-dependent // ---	---	0003677 // DNA binding // --- /// 0005515 // protein binding // inferred from electronic annotation /// 0008270 // zinc ion binding // inferred from electronic annotation
1997	246897_at	At5g25560		0.417676	-0.470448	-0.35027		0.00829517	0.00697186	0.00215161										At5g25560	putative protein predicted proteins, Arabidopsis thaliana and Drosophila melanogaster		---	---	0005515 // protein binding // --- /// 0005515 // protein binding // inferred from electronic annotation /// 0008270 // zinc ion binding // --- /// 0008270 // zinc ion binding // inferred from electronic annotation /// 0046872 // metal ion binding // inferred from electronic annotation
1599	246499_at	At5g16260		0.4176	0.781276	0.392006		0.0095352	0.000722883	0.00480919										At5g16260	putative protein Tat-SF1 - Homo sapiens, EMBL:U76992		---	---	0000166 // nucleotide binding // inferred from electronic annotation /// 0003676 // nucleic acid binding // inferred from electronic annotation /// 0003723 // RNA binding // ---
16414	261314_at	At1g52980		0.415535	0.741057	0.394226		0.00900968	0.00296974	0.00422941		ATP binding activity	0	AT1G52980.1	F14G24.25|F14G24_25|AT1G52980	0	TAIR GO	68408.t05420 GTP-binding protein -related similar to NGP-1 GB:Q13823 from (Homo sapiens)	68408.t05420 GTP-binding protein -related similar to NGP-1 GB:Q13823 from (Homo sapiens)	At1g52980	putative GTP-binding protein similar to NGP-1 GB:Q13823 from (Homo sapiens)		---	0005622 // intracellular // inferred from electronic annotation	0005525 // GTP binding // --- /// 0005525 // GTP binding // inferred from electronic annotation
21455	266355_at	At2g01400		0.414776	0.712159	0.607468		0.00580541	0.00227348	0.000595794		chloroplast	0	AT2G01400.1	AT2G01400|F10A8.4	0	TAIR GO	68409.t00045 expressed protein	68409.t00045 expressed protein	At2g01400	hypothetical protein predicted by genscan; supported by full-length cDNA: Ceres: 2422.		---	0009507 // chloroplast // inferred from electronic annotation	---
5410	250310_at	At5g12230		0.409316	1.58871	0.297864		0.00399343	1.03905e-06	0.00594225										At5g12230	unknown protein		---	---	---
22258	267158_at	At2g37640		0.40498	-0.559319	0.306641		0.00918682	0.000653275	0.00810184		Assembly, Architecture, and Growth;Expansins;Putative expansin family;molecular_function unknown	Growth modifying proteins;Alpha-Expansin Gene Family	EXP3;AT-EXP3	EXP3;NM_129320;AT2G37640	putative expansin	http://cellwall.genomics.purdue.edu/families/index.html;TAIR GO	68409.t04119 expansin, putative (EXP3) identical to Alpha-expansin 3 precursor (At-EXP3)[Arabidopsis thaliana] SWISS-PROT:O80932; alpha-expansin gene family, PMID:11641069	68409.t04119 expansin, putative (EXP3) identical to Alpha-expansin 3 precursor (At-EXP3)[Arabidopsis thaliana] SWISS-PROT:O80932; alpha-expansin gene family, PMID:11641069	At2g37640	putative expansin		0006949 // syncytium formation // inferred from expression pattern /// 0009664 // cellulose and pectin-containing cell wall organization and biogenesis // inferred from electronic annotation /// 0009826 // unidimensional cell growth // non-traceable author statement /// 0009826 // unidimensional cell growth // RCA /// 0009828 // cellulose and pectin-containing cell wall loosening // non-traceable…	0005576 // extracellular region // inferred from electronic annotation /// 0012505 // endomembrane system // inferred from electronic annotation /// 0016020 // membrane // inferred from electronic annotation	---
2213	247113_at	At5g65960		0.40442	0.417661	0.44052		0.008486	0.00955827	0.000764677		mitochondrion	0	AT5G65960.1	K2A18.2|K2A18_2|AT5G65960	0	TAIR GO	68412.t07388 expressed protein	68412.t07388 expressed protein	At5g65960	unknown protein ;supported by full-length cDNA: Ceres:149624.		---	0005739 // mitochondrion // inferred from electronic annotation	---
12099	256999_at	At3g14200		0.403972	-0.478651	-0.382042		0.00353088	0.00787105	0.00498271										At3g14200	hypothetical protein predicted by genemark.hmm		0006457 // protein folding // --- /// 0006457 // protein folding // inferred from electronic annotation	---	0031072 // heat shock protein binding // inferred from electronic annotation
6420	251320_at	At3g61530		0.402129	0.526423	0.41829		0.00303926	0.00112468	0.00062028		transferase activity;pantothenate and coenzyme A biosynthesis	3-METHYL-2-OXOBUTANOATE HYDROXY-METHYL-TRANSFERASE	AT3G61530.1	F2A19.130|AT3G61530	0	TAIR GO;TAIR AraCyc	68410.t06254 3-methyl-2-oxobutanoate hydroxy-methyl-transferase-related protein ketopantoate hydroxymethyltransferase - Emericella nidulans, EMBL:AF134703	68410.t06254 3-methyl-2-oxobutanoate hydroxy-methyl-transferase-related protein ketopantoate hydroxymethyltransferase - Emericella nidulans, EMBL:AF134703	At3g61530	3-methyl-2-oxobutanoate hydroxy-methyl-transferase-like protein ketopantoate hydroxymethyltransferase - Emericella nidulans, EMBL:AF134703;supported by full-length cDNA: Ceres:36358.		0015940 // pantothenate biosynthetic process // --- /// 0015940 // pantothenate biosynthetic process // inferred from electronic annotation	0005739 // mitochondrion // inferred from electronic annotation	0003824 // catalytic activity // inferred from electronic annotation /// 0003864 // 3-methyl-2-oxobutanoate hydroxymethyltransferase activity // --- /// 0003864 // 3-methyl-2-oxobutanoate hydroxymethyltransferase activity // inferred from electronic annotation /// 0016740 // transferase activity // inferred from electronic annotation
3701	248601_at	At5g49400		0.399915	1.04897	0.840008		0.00573342	5.11358e-05	2.90349e-05		nucleic acid binding activity	0	AT5G49400.1	K7J8.7|K7J8_7|AT5G49400	0	TAIR GO	68412.t05426 expressed protein contains similarity to unknown protein (dbj|BAA90946.1)	68412.t05426 expressed protein contains similarity to unknown protein (dbj|BAA90946.1)	At5g49400	putative protein contains similarity to unknown protein (dbj|BAA90946.1)		---	---	0003676 // nucleic acid binding // --- /// 0003676 // nucleic acid binding // inferred from electronic annotation /// 0008270 // zinc ion binding // inferred from electronic annotation
6899	251799_at	At3g55520		0.399632	1.19706	0.97043		0.00969971	1.26923e-05	2.63031e-05										At3g55520	putative protein P59 PROTEIN (HSP BINDING IMMUNOPHILIN), rabit, SWISSPROT:FKB4_RABIT;supported by full-length cDNA: Ceres:13620.		0006457 // protein folding // inferred from electronic annotation	0009543 // chloroplast thylakoid lumen // ---	0003755 // peptidyl-prolyl cis-trans isomerase activity // --- /// 0003755 // peptidyl-prolyl cis-trans isomerase activity // inferred from electronic annotation /// 0005528 // FK506 binding // --- /// 0016853 // isomerase activity // inferred from electronic annotation
15880	260780_at	At1g14610		0.394867	1.60917	0.478983		0.00701325	5.27724e-07	0.000666706		EMB;amino acid activation	Embryo Defective;VALYL-TRNA SYNTHETASE	TWN 2;AT1G14610.1	T5E21.11;T5E21.11|AT1G14610|T5E21_11	Valyl tRNA Synthetase;Twin; Valyl tRNA Synthetase	http://www.seedgenes.org:8081/new_gene_list.html;Meinke et al. Plant Physiology, February 2003, Vol. 131, pp. 409–418;TAIR GO;TAIR AraCyc	68408.t01539 valyl-tRNA synthetase -related similar to valyl tRNA synthetase GB:AAB49704 GI:1890130 from [Arabidopsis thaliana]	68408.t01539 valyl-tRNA synthetase -related similar to valyl tRNA synthetase GB:AAB49704 GI:1890130 from [Arabidopsis thaliana]	At1g14610	valyl-tRNA synthetase, putative similar to valyl tRNA synthetase GB:AAB49704 GI:1890130 from [Arabidopsis thaliana]; supported by cDNA: gi_1890129_gb_U89986.1_ATU89986		0006412 // translation // inferred from electronic annotation /// 0006418 // tRNA aminoacylation for protein translation // inferred from electronic annotation /// 0006438 // valyl-tRNA aminoacylation // inferred from electronic annotation /// 0009793 // embryonic development ending in seed dormancy // inferred from mutant phenotype	0005739 // mitochondrion // inferred from direct assay /// 0009507 // chloroplast // inferred from direct assay	0000166 // nucleotide binding // inferred from electronic annotation /// 0004812 // aminoacyl-tRNA ligase activity // inferred from electronic annotation /// 0004832 // valine-tRNA ligase activity // inferred from electronic annotation /// 0005524 // ATP binding // inferred from electronic annotation /// 0016874 // ligase activity // inferred from electronic annotation
14503	259403_at	At1g17745		0.391577	-1.16437	-0.660184		0.00716215	1.21632e-05	4.55249e-05										At1g17745	unknown protein ; supported by full-length cDNA: Ceres: 20582.		0006564 // L-serine biosynthetic process // inferred from electronic annotation /// 0008152 // metabolic process // inferred from electronic annotation /// 0008652 // amino acid biosynthetic process // inferred from electronic annotation	0009507 // chloroplast // inferred from electronic annotation	0004617 // phosphoglycerate dehydrogenase activity // inferred from electronic annotation /// 0016491 // oxidoreductase activity // inferred from electronic annotation /// 0016597 // amino acid binding // inferred from electronic annotation /// 0016616 // oxidoreductase activity, acting on the CH-OH group of donors, NAD or NADP as acceptor // inferred from electronic annotation /// 0048037 // cof…
20010	264910_at	At1g61100		0.390851	1.68374	0.473334		0.00667174	1.70066e-05	0.00143604		mitochondrion	0	AT1G61100.1	F11P17.17|F11P17_17|AT1G61100	0	TAIR GO	68408.t06212 disease resistance protein (TIR class), putative domain signature TIR exists, suggestive of a disease resistance protein.	68408.t06212 disease resistance protein (TIR class), putative domain signature TIR exists, suggestive of a disease resistance protein.	At1g61100	resistance protein, putative similar to resistance protein MG23 GI:9858478 from [Glycine max]		0006952 // defense response // ---	---	---
7927	252827_at	At4g39950		0.384435	-0.509949	-0.440178		0.00742704	0.00170398	0.000748297	AUXIN-CYP79B2	Cytochrome P450;chloroplast;auxin biosynthesis	CYP79B;CYP79B2	CYP79B2	NM_120158;AT4G39950	N-hydroxylase for tryptophan, tryptophan analogs	TAIR GO;TAIR AraCyc	68411.t05056 cytochrome P450 79B2 identical to cytochrome P450 (79B2) SP:O81346 from [Arabidopsis thaliana]	68411.t05056 cytochrome P450 79B2 identical to cytochrome P450 (79B2) SP:O81346 from [Arabidopsis thaliana]	At4g39950	cytochrome P450 - like protein cytochrome P450, Sinapis alba, AF069494; supported by cDNA: gi_15028134_gb_AY046017.1_		0006118 // electron transport // inferred from electronic annotation /// 0006569 // tryptophan catabolic process // inferred from direct assay /// 0009684 // indoleacetic acid biosynthetic process // inferred from mutant phenotype /// 0010120 // camalexin biosynthetic process // traceable author statement	0009507 // chloroplast // non-traceable author statement /// 0016020 // membrane // inferred from electronic annotation /// 0016021 // integral to membrane // inferred from electronic annotation	0004497 // monooxygenase activity // inferred from electronic annotation /// 0005506 // iron ion binding // inferred from electronic annotation /// 0005515 // protein binding // inferred from physical interaction /// 0016491 // oxidoreductase activity // inferred from electronic annotation /// 0019825 // oxygen binding // RCA /// 0020037 // heme binding // inferred from electronic annotation /// …
19536	264436_at	At1g10370		0.384155	-0.780444	-1.05052		0.00977441	0.00015789	2.50003e-06		endomembrane system	0	AT1G10370.1	AT1G10370|F14N23.26|F14N23_26	0	TAIR GO	68408.t01033 glutathione transferase, putative similar to glutathione S-transferase TSI-1 [Aegilops tauschii] gi:2190992 gb:AAD10129; similar to ESTs gb|R29860, emb|Z29757, and emb|Z29758	68408.t01033 glutathione transferase, putative similar to glutathione S-transferase TSI-1 [Aegilops tauschii] gi:2190992 gb:AAD10129; similar to ESTs gb|R29860, emb|Z29757, and emb|Z29758	At1g10370	putative glutathione S-transferase TSI-1 similar to glutathione S-transferase TSI-1 (gi|2190992); similar to ESTs gb|R29860, emb|Z29757, and emb|Z29758; supported by cDNA: gi_11096015_gb_AF288191.1_AF288191		---	---	0016740 // transferase activity // inferred from electronic annotation
2922	247822_at	At5g58440		0.380826	1.16697	0.71098		0.00866869	1.18449e-05	9.10223e-05		intracellular signaling cascade	0	AT5G58440.1	MQJ2_4|AT5G58440|MQJ2.4	0	TAIR GO	68412.t06513 expressed protein sorting nexin 2, Homo sapiens, EMBL:AF065482	68412.t06513 expressed protein sorting nexin 2, Homo sapiens, EMBL:AF065482	At5g58440	putative protein sorting nexin 2, Homo sapiens, EMBL:AF065482		0007154 // cell communication // inferred from electronic annotation /// 0007242 // intracellular signaling cascade // ---	---	0005515 // protein binding // inferred from electronic annotation /// 0035091 // phosphoinositide binding // inferred from electronic annotation
18941	263841_at	At2g36870		0.379694	-0.790175	-0.33656		0.00741453	8.27549e-05	0.002836		Assembly, Architecture, and Growth;Glycoside Hydrolase Family 16;Glycoside Hydrolase Gene Families;endomembrane system	Growth modifying proteins;Glycoside Hydrolase Family 16	XTH32;AT2G36870.1	AAM91780.1 , AAM66089.1, AAK76514.1, AAD31572.1;NM_129242;T1J8.5|T1J8_5|AT2G36870	putative xyloglucan endo-transglycosylase	http://cellwall.genomics.purdue.edu/families/index.html;http://afmb.cnrs-mrs.fr/CAZY/acc.html;TAIR GO	68409.t04035 xyloglucan endotransglycosylase, putative similar to cellulase (xyloglucan endo-transglycosylase) GI:311835 from [Tropaeolum majus]	68409.t04035 xyloglucan endotransglycosylase, putative similar to cellulase (xyloglucan endo-transglycosylase) GI:311835 from [Tropaeolum majus]	At2g36870	putative xyloglucan endo-transglycosylase ; supported by full-length cDNA: Ceres: 7831.		0005975 // carbohydrate metabolic process // inferred from electronic annotation /// 0006073 // glucan metabolic process // inferred from electronic annotation /// 0008152 // metabolic process // inferred from electronic annotation	0005618 // cell wall // inferred from electronic annotation /// 0012505 // endomembrane system // inferred from electronic annotation /// 0048046 // apoplast // inferred from electronic annotation	0004553 // hydrolase activity, hydrolyzing O-glycosyl compounds // inferred from electronic annotation /// 0016740 // transferase activity // inferred from electronic annotation /// 0016762 // xyloglucan:xyloglucosyl transferase activity // inferred from electronic annotation /// 0016787 // hydrolase activity // inferred from electronic annotation /// 0016798 // hydrolase activity, acting on glyc…
3140	248040_at	At5g55970		0.376853	-0.583514	-0.499621		0.0059499	0.00462639	0.00106851		C3H zinc finger family;chloroplast	0	AT5G55970.1	MDA7.1|MDA7_1|AT5G55970	putative protein	Ohio-AtTFDB;TAIR GO	68412.t06217 C3HC4-type zinc finger protein family contains Pfam profile: PF00097 zinc finger, C3HC4 type (RING finger)	68412.t06217 C3HC4-type zinc finger protein family contains Pfam profile: PF00097 zinc finger, C3HC4 type (RING finger)	At5g55970	putative protein contains similarity to unknown protein (pir |T08924);supported by full-length cDNA: Ceres:141890.		---	0009507 // chloroplast // inferred from electronic annotation	0005515 // protein binding // --- /// 0005515 // protein binding // inferred from electronic annotation /// 0008270 // zinc ion binding // --- /// 0008270 // zinc ion binding // inferred from electronic annotation /// 0046872 // metal ion binding // inferred from electronic annotation
1056	245956_s_at	At5g28540		0.376848	1.58287	0.479208		0.00745672	8.13896e-07	0.000345397		Luminal binding protein family	0	0	NM_122737	luminal binding protein	68412.t03101 luminal binding protein 1 precursor (BiP-1) (AtBP1) SWISS-PROT:Q9LKR3 PMID:8888624	luminal binding protein	luminal binding protein	At5g28540	luminal binding protein ; supported by cDNA: gi_1303694_dbj_D84414.1_ATHBIPA		0006457 // protein folding // --- /// 0006457 // protein folding // traceable author statement /// 0009408 // response to heat // inferred from direct assay	0005783 // endoplasmic reticulum // traceable author statement /// 0005783 // endoplasmic reticulum // inferred from electronic annotation /// 0005788 // endoplasmic reticulum lumen // traceable author statement	0000166 // nucleotide binding // inferred from electronic annotation /// 0005524 // ATP binding // inferred from electronic annotation
7865	252765_at	At3g42800		0.371671	0.581626	-0.60679		0.00629137	0.00128718	0.00011578		mitochondrion	0	AT3G42800.1	AT3G42800|T21C14.20	0	TAIR GO	68410.t04087 hypothetical protein hypothetical proteins - Arabidopsis thaliana	68410.t04087 hypothetical protein hypothetical proteins - Arabidopsis thaliana	At3g42800	putative protein hypothetical proteins - Arabidopsis thaliana		---	0005739 // mitochondrion // inferred from electronic annotation	---
21151	266051_at	At2g40760		0.36105	0.693149	0.39933		0.00664842	0.000162115	0.00247889		mitochondrion	0	AT2G40760.1	AT2G40760|T7D17.1	0	TAIR GO	68409.t04488 rhodanese-like domain protein contains rhodanese-like domain PF00581	68409.t04488 rhodanese-like domain protein contains rhodanese-like domain PF00581	At2g40760	rhodanese-like family protein		0007568 // aging // ---	0005739 // mitochondrion // inferred from electronic annotation	---
18218	263118_at	At1g03090		0.360568	0.80984	0.56631		0.00722607	0.000290135	0.00075821		Acyl Lipid Metabolism;mitochondrion;leucine degradation I	Methylcrotonyl-CoA Carboxylase, biotinylated subunit;3-methylcrotonyl-coenzyme A carboxylase	MCCA	AT1G03090	putative 3-methylcrotonyl-CoA carboxylase	http://www.plantbiology.msu.edu/lipids/genesurvey/master_table.htm;TAIR GO;TAIR AraCyc	68408.t00247 3-methylcrotonyl-CoA carboxylase -related ESTs gb|H35836, gb|AA651295 and gb|AA721862 come from this gene	68408.t00247 3-methylcrotonyl-CoA carboxylase -related ESTs gb|H35836, gb|AA651295 and gb|AA721862 come from this gene	At1g03090	putative 3-methylcrotonyl-CoA carboxylase ESTs gb|H35836, gb|AA651295 and gb|AA721862 come from this gene; supported by cDNA: gi_533706_gb_U12536.1_ATU12536		0006552 // leucine catabolic process // inferred from direct assay /// 0008152 // metabolic process // inferred from electronic annotation	0005739 // mitochondrion // inferred from direct assay /// 0005739 // mitochondrion // inferred from electronic annotation	0000166 // nucleotide binding // inferred from electronic annotation /// 0003824 // catalytic activity // inferred from electronic annotation /// 0004485 // methylcrotonoyl-CoA carboxylase activity // inferred from direct assay /// 0004485 // methylcrotonoyl-CoA carboxylase activity // inferred from electronic annotation /// 0005524 // ATP binding // inferred from electronic annotation /// 000937…
2008	246908_at	At5g25610		0.353753	-1.04009	-0.822564		0.0095352	2.09007e-05	6.13768e-06		endomembrane system	0	AT5G25610.1	T14C9_150|AT5G25610|T14C9.150	0	TAIR GO	68412.t02732 dehydration-induced protein RD22	68412.t02732 dehydration-induced protein RD22	At5g25610	dehydration-induced protein RD22 ; supported by cDNA: gi_16974545_gb_AY060560.1_		0009269 // response to desiccation // inferred from expression pattern /// 0009651 // response to salt stress // inferred from expression pattern /// 0009737 // response to abscisic acid stimulus // inferred from expression pattern	0012505 // endomembrane system // inferred from electronic annotation	0045735 // nutrient reservoir activity // traceable author statement
5925	250825_at	At5g05210		0.342519	0.897371	0.440442		0.00971101	0.000258435	0.000920459										At5g05210	putative protein similar to unknown protein (gb|AAC73025.1); supported by cDNA: gi_14532515_gb_AY039882.1_		---	---	---
9470	254370_at	At4g21750		-0.353869	-0.407429	-0.518017		0.00895636	0.00725044	0.000305706		HB,Homeobox transcription factor family;nucleus	0	AT4G21750.1	F17L22.210|AT4G21750|F17L22_210	homeodomain protein, ATML1	Ohio-AtTFDB,TAIR(Mendel);TAIR GO	68411.t02840 L1 specific homeobox gene ATML1/ovule-specific homeobox protein A20 (ATML1) identical to GP|4455283| L1 specific homeobox gene ATML1/ovule-specific homeobox protein A20 (GP|4455283)[Arabidopsis thaliana]	68411.t02840 L1 specific homeobox gene ATML1/ovule-specific homeobox protein A20 (ATML1) identical to GP|4455283| L1 specific homeobox gene ATML1/ovule-specific homeobox protein A20 (GP|4455283)[Arabidopsis thaliana]	At4g21750	L1 specific homeobox gene ATML1/ovule-specific homeobox protein A20		0006355 // regulation of transcription, DNA-dependent // inferred from electronic annotation /// 0009913 // epidermal cell differentiation // inferred from genetic interaction /// 0045449 // regulation of transcription // inferred from electronic annotation	0005634 // nucleus // inferred from electronic annotation	0003677 // DNA binding // inferred from electronic annotation /// 0003700 // transcription factor activity // inferred from sequence or structural similarity /// 0003700 // transcription factor activity // inferred from electronic annotation /// 0043565 // sequence-specific DNA binding // inferred from electronic annotation
21805	266705_at	At2g19750		-0.357889	0.376555	0.445083		0.00682574	0.00913363	0.00043305		structural constituent of ribosome	0	AT2G19750.1	AT2G19750|F6F22_22|F6F22.22	0	TAIR GO	68409.t02080 40S ribosomal protein S30 (RPS30A)	68409.t02080 40S ribosomal protein S30 (RPS30A)	At2g19750	40S ribosomal protein S30 ; supported by cDNA: gi_16974466_gb_AY061910.1_		0006412 // translation // --- /// 0006412 // translation // inferred from electronic annotation	0005622 // intracellular // inferred from electronic annotation /// 0005840 // ribosome // --- /// 0005840 // ribosome // inferred from electronic annotation /// 0030529 // ribonucleoprotein complex // inferred from electronic annotation	0003735 // structural constituent of ribosome // --- /// 0003735 // structural constituent of ribosome // inferred from electronic annotation
3907	248807_at	At5g47500		-0.364678	-0.739944	-0.800214		0.00803744	0.00251394	5.64578e-05		Carbohydrate Esterase Family 8;Esterases;Carbohydrate Esterase Gene Families	Pectin methyl esterases;Carbohydrate Esterase Family 8	0	NP_199561.1 , BAB09076.1, AAN18134.1, AAM26686.1;NM_124123	pectin methylesterase-like	http://afmb.cnrs-mrs.fr/CAZY/acc.html;http://cellwall.genomics.purdue.edu/families/index.html	68412.t05203 pectinesterase family contains Pfam profile: PF01095 pectinesterase	68412.t05203 pectinesterase family contains Pfam profile: PF01095 pectinesterase	At5g47500	pectin methylesterase-like		0042545 // cell wall modification // inferred from electronic annotation	0005618 // cell wall // inferred from electronic annotation /// 0009505 // cellulose and pectin-containing cell wall // ---	0030599 // pectinesterase activity // --- /// 0030599 // pectinesterase activity // inferred from electronic annotation
7180	252080_at	At3g51670		-0.372334	-0.445613	-0.416142		0.0059293	0.00404841	0.00146661										At3g51670	putative protein polyphosphoinositide binding protein Ssh2 - Glycine max, PIR:T05953; supported by cDNA: gi_16930482_gb_AF419595.1_AF419595		0006810 // transport // --- /// 0006810 // transport // inferred from electronic annotation /// 0007049 // cell cycle // inferred from electronic annotation /// 0051301 // cell division // inferred from electronic annotation	0005622 // intracellular // inferred from electronic annotation /// 0016020 // membrane // inferred from electronic annotation /// 0016021 // integral to membrane // inferred from electronic annotation	0005215 // transporter activity // --- /// 0005215 // transporter activity // inferred from electronic annotation /// 0008289 // lipid binding // inferred from electronic annotation
21573	266473_at	At2g31120		-0.372515	-0.537947	-0.566777		0.00622296	0.00934131	0.000562116		endomembrane system	0	AT2G31120.1	T16B12.7|T16B12_7|AT2G31120	0	TAIR GO	68409.t03394 expressed protein	68409.t03394 expressed protein	At2g31120	unknown protein		---	0012505 // endomembrane system // inferred from electronic annotation	---
5746	250646_at	At5g06720		-0.375329	-0.832676	-0.68101		0.00889051	0.000238243	0.0007585		Class III peroxidase;endomembrane system	0	PER53;AT5G06720.1	BAB09806;AT5G06720|MPH15.8|MPH15_8	0	TAIR GO	68412.t00688 peroxidase, putative identical to peroxidase [Arabidopsis thaliana] gi|1491617|emb|CAA68212	68412.t00688 peroxidase, putative identical to peroxidase [Arabidopsis thaliana] gi|1491617|emb|CAA68212	At5g06720	peroxidase (emb|CAA68212.1) ;supported by full-length cDNA: Ceres:37564.		0006979 // response to oxidative stress // inferred from electronic annotation /// 0042744 // hydrogen peroxide catabolic process // inferred from electronic annotation	0012505 // endomembrane system // inferred from electronic annotation	0004601 // peroxidase activity // --- /// 0004601 // peroxidase activity // inferred from electronic annotation /// 0005506 // iron ion binding // inferred from electronic annotation /// 0005509 // calcium ion binding // inferred from electronic annotation /// 0016491 // oxidoreductase activity // inferred from electronic annotation /// 0046872 // metal ion binding // inferred from electronic ann…
3448	248348_at	At5g52190		-0.381207	-0.563649	-0.428633		0.00857357	0.000892155	0.00114952		sugar binding activity	0	AT5G52190.1	F17P19.9|F17P19_9|AT5G52190	0	TAIR GO	68412.t05760 expressed protein similar to unknown protein (sp|P42404)	68412.t05760 expressed protein similar to unknown protein (sp|P42404)	At5g52190	putative protein similar to unknown protein (sp|P42404);supported by full-length cDNA: Ceres:15004.		0005975 // carbohydrate metabolic process // --- /// 0005975 // carbohydrate metabolic process // inferred from electronic annotation	---	0005529 // sugar binding // --- /// 0005529 // sugar binding // inferred from electronic annotation
14429	259329_at	At3g16360		-0.382869	-0.966757	-0.541576		0.00949891	7.20992e-05	0.000472094		Histidine Phosphotransfer Proteins	0	AHP4	NM_112507	putative two-component phosphorelay mediator	68410.t01818 two-component phosphorelay mediator -related similar to two-component phosphorelay mediators (ATHP1-3) GB:BAA37110, GB:BAA37111, GB:BAA37112 [Arabidopsis thaliana]	HPt phosphotransmitter (AHP4)	HPt phosphotransmitter (AHP4)	At3g16360	putative two-component phosphorelay mediator similar to two-component phosphorelay mediators (ATHP1-3) GB:BAA37110, GB:BAA37111, GB:BAA37112 (Arabidopsis thaliana); supported by cDNA: gi_7630186_dbj_AB041766.1_AB041766		0000160 // two-component signal transduction system (phosphorelay) // inferred from sequence or structural similarity /// 0000160 // two-component signal transduction system (phosphorelay) // inferred from electronic annotation /// 0009736 // cytokinin mediated signaling // inferred from electronic annotation	---	0009927 // histidine phosphotransfer kinase activity // inferred from sequence or structural similarity /// 0016772 // transferase activity, transferring phosphorus-containing groups // ---
5357	250257_at	At5g13770		-0.389406	0.474362	-0.582557		0.00681374	0.00361738	0.000277928										At5g13770	putative protein similar to unknown protein (emb|CAB69839.1)		---	0009507 // chloroplast // inferred from electronic annotation	---
991	245891_at	At5g09220		-0.390011	-0.605694	-0.471451		0.00882475	0.00111021	0.00170163		AAAP(Amino Acid/Auxin Permease);Organic Solute Cotransporters;AAAP family;amino acid permease activity	Amino acid permease family	AAP2;AT5G09220.1	At5g09220,68172.m00781,T5E8_20;NM_120958;AT5G09220|T2K12.6	AAP2 amino acid permease ;amino acid transport protein AAP2	http://plantst.sdsc.edu/;TAIR GO	68412.t00955 amino acid permease 2 (AAP2) identical to amine acid permease AAP2 [Arabidopsis thaliana] GI:510236	68412.t00955 amino acid permease 2 (AAP2) identical to amine acid permease AAP2 [Arabidopsis thaliana] GI:510236	At5g09220	amino acid transport protein AAP2 ;supported by full-length cDNA: Ceres:114602.		0006865 // amino acid transport // RCA /// 0015800 // acidic amino acid transport // inferred from direct assay /// 0015804 // neutral amino acid transport // inferred from direct assay	0005887 // integral to plasma membrane // traceable author statement /// 0016020 // membrane // RCA	0015359 // amino acid permease activity // inferred from genetic interaction
16321	261221_at	At1g19960		-0.39245	-0.531651	-0.354142		0.00842315	0.00293277	0.00203878										At1g19960	hypothetical protein predicted by genemark.hmm		---	---	---
3519	248419_at	At5g51550		-0.394572	-0.578752	-0.414056		0.00510809	0.00286276	0.000990466		endomembrane system	0	AT5G51550.1	K17N15.10|K17N15_10|AT5G51550	0	TAIR GO	68412.t05683 expressed protein similar to unknown protein (gb|AAD25141.1)	68412.t05683 expressed protein similar to unknown protein (gb|AAD25141.1)	At5g51550	putative protein similar to unknown protein (gb|AAD25141.1);supported by full-length cDNA: Ceres:33455.		---	0009505 // cellulose and pectin-containing cell wall // inferred from direct assay	---
20108	265008_at	At1g61560		-0.396339	-0.760617	-0.872803		0.00471101	0.00109464	1.04708e-05		MLO proteins;Similar to Mlo proteins family	0	ATMLO6	NM_104836	Mlo protein, putative	68408.t06260 seven transmembrane MLO protein family (MLO6) idenctical to membrane protein Mlo6 [Arabidopsis thaliana] gi|14091582|gb|AAK53799; similar to MLO protein SWISS-PROT:P93766, NCBI_gi:1877221 [Hordeum vulgare][Barley]	unknown protein	unknown protein	At1g61560	Mlo protein, putative similar to Mlo protein GI:1877220 from [Hordeum vulgare]; supported by cDNA: gi_14091581_gb_AF369567.1_AF369567		0006952 // defense response // inferred from electronic annotation /// 0008219 // cell death // inferred from electronic annotation /// 0009607 // response to biotic stimulus // inferred from electronic annotation /// 0009817 // defense response to fungus, incompatible interaction // inferred from mutant phenotype	0005886 // plasma membrane // traceable author statement /// 0016020 // membrane // inferred from electronic annotation /// 0016021 // integral to membrane // inferred from electronic annotation	0005516 // calmodulin binding // inferred from electronic annotation
22718	267618_at	At2g26760		-0.404831	-0.739948	-0.6694		0.00393208	0.000221172	9.91658e-05		Core Cell Cycle Genes;regulation of cell cycle	0	CYCB1;4	NM_128233;AT2G26760|F18A8.13|Cyclin B1;4|CYCB1;4|F18A8_13	0	TAIR GO	68409.t02879 cyclin, putative similar to CYCB1-1 protein [Petunia x hybrida] GI:6093215, B-type cyclin [Nicotiana tabacum] GI:849074; contains Pfam profiles PF00134: Cyclin, N-terminal domain, PF02984: Cyclin, C-terminal domain	68409.t02879 cyclin, putative similar to CYCB1-1 protein [Petunia x hybrida] GI:6093215, B-type cyclin [Nicotiana tabacum] GI:849074; contains Pfam profiles PF00134: Cyclin, N-terminal domain, PF02984: Cyclin, C-terminal domain	At2g26760	putative cyclin ; supported by cDNA: gi_15292694_gb_AY050781.1_		0000074 // regulation of progression through cell cycle // --- /// 0000074 // regulation of progression through cell cycle // inferred from electronic annotation /// 0007049 // cell cycle // inferred from electronic annotation /// 0051301 // cell division // inferred from electronic annotation	0005634 // nucleus // inferred from electronic annotation	0016538 // cyclin-dependent protein kinase regulator activity // ---
13365	258265_at	At3g15800		-0.405223	-0.843356	-0.501623		0.00654191	0.000380294	0.000695356		Glycoside Hydrolase Family 17;GPI-anchored protein;Hydrolases;Glycoside Hydrolase Gene Families;endomembrane system	b-1,3 Glucanases;Endo-acting glucanases;Glycoside Hydrolase Family 17	AT3G15800.1	NP_188201.1 , BAB02311.1;NM_112450;AT3G15800|MSJ11.20	putative beta-1,3-glucanase precursor	http://afmb.cnrs-mrs.fr/CAZY/acc.html;Georg H.H. Borner et al. Plant Physiology, June 2003, Vol. 132, pp. 568–577;http://cellwall.genomics.purdue.edu/families/index.html;TAIR GO	68410.t01751 glycosyl hydrolase family 17 similar to elicitor inducible chitinase Nt-SubE76 GI:11071974 from [Nicotiana tabacum]	68410.t01751 glycosyl hydrolase family 17 similar to elicitor inducible chitinase Nt-SubE76 GI:11071974 from [Nicotiana tabacum]	At3g15800	putative beta-1,3-glucanase precursor similar to beta-1,3-glucanase precursor GB:AAD10386 [Oryza sativa]		0005975 // carbohydrate metabolic process // inferred from electronic annotation	0031225 // anchored to membrane // traceable author statement	0004553 // hydrolase activity, hydrolyzing O-glycosyl compounds // ---
910	245810_at	At1g37607		-0.4069	-0.502426	-0.56435		0.00341975	0.00603928	0.000126814										At1g37607	axi 1 protein, putative similar to axi 1 protein GB:X80301 GI:559920 from [Nicotiana tabacum]		---	0009507 // chloroplast // inferred from electronic annotation	---
4910	249810_at	At5g23920		-0.408106	-0.515643	-0.503331		0.00628372	0.00216288	0.00054759		putative transcription regulator;transcription factor activity	0	AT5G23920.1	MRO11.4|MRO11_4|AT5G23920	transcription factor activity	TAIR GO	68412.t02520 expressed protein	68412.t02520 expressed protein	At5g23920	unknown protein		---	---	---
14863	259763_at	At1g77630		-0.409359	-0.584634	-0.547015		0.00713043	0.00298864	0.00170464		GPI-anchored protein;endomembrane system	Receptor like (LysM domains)	AT1G77630.1	AT1G77630|T5M16_22|T5M16.22	0	Georg H.H. Borner et al. Plant Physiology, June 2003, Vol. 132, pp. 568–577;TAIR GO	68408.t08161 expressed protein similar to GB:AAB81674 [Arabidopsis thaliana]	68408.t08161 expressed protein similar to GB:AAB81674 [Arabidopsis thaliana]	At1g77630	unknown protein similar to GB:AAB81674 [Arabidopsis thaliana]		0016998 // cell wall catabolic process // --- /// 0016998 // cell wall catabolic process // inferred from electronic annotation	0016020 // membrane // inferred from electronic annotation /// 0031225 // anchored to membrane // traceable author statement	0048503 // GPI anchor binding // inferred from electronic annotation
12700	257600_at	At3g24770		-0.411867	-0.388046	-0.837278		0.00810278	0.00775522	4.18664e-05		protein binding activity	0	CLE41	AT3G24770|CLAVATA3/ESR-RELATED 41	CLAVATA3/ESR-RELATED 41	TAIR GO	68410.t02779 CLE41, putative CLAVATA/ESR-Related 41 (CLE41)	68410.t02779 CLE41, putative CLAVATA/ESR-Related 41 (CLE41)	At3g24770	hypothetical protein predicted by genscan+;supported by full-length cDNA: Ceres:35773.		0007165 // signal transduction // --- /// 0010087 // vascular tissue development (sensu Tracheophyta) // inferred from direct assay	0048046 // apoplast // ---	0005102 // receptor binding // --- /// 0005515 // protein binding // inferred from sequence or structural similarity
11375	256275_at	At3g12110		-0.414921	-0.56875	-0.451284		0.00521195	0.00179577	0.000364127		Cytoskeleton;actin cytoskeleton	Actin	ACT11;AT3G12110.1	NM_112046;AT3G12110|T21B14.7	actin 11 (ACT11)	TAIR GO	68410.t01315 actin 11 (ACT11) identical to actin 11 (ACT11) SP:P53496 (Plant J. 10:189-202(1996))	68410.t01315 actin 11 (ACT11) identical to actin 11 (ACT11) SP:P53496 (Plant J. 10:189-202(1996))	At3g12110	actin 11 (ACT11) identical to actin 11 (ACT11) SP:P53496 (Plant J. 10:189-202(1996));supported by full-length cDNA: Ceres:38101.		0030036 // actin cytoskeleton organization and biogenesis // traceable author statement	0005739 // mitochondrion // inferred from direct assay /// 0005856 // cytoskeleton // inferred from sequence or structural similarity /// 0005856 // cytoskeleton // inferred from electronic annotation	0000166 // nucleotide binding // inferred from electronic annotation /// 0005198 // structural molecule activity // inferred from electronic annotation /// 0005200 // structural constituent of cytoskeleton // inferred from sequence or structural similarity /// 0005515 // protein binding // inferred from electronic annotation /// 0005524 // ATP binding // inferred from electronic annotation
10603	255503_at	At4g02420		-0.415575	-0.435244	-0.963349		0.00792045	0.00704202	4.47055e-05		Legume Lectin Domain Kinase ;Receptor kinase-like protein family;kinase activity	0	AT4G02420.1	NM_116475;AT4G02420|T14P8.4|T14P8_4	putative L-lectin receptor-like protein kinase(PPC:1.11.1);not found	http://plantsp.sdsc.edu/plantsp/html/families.html;TAIR GO	68411.t00291 receptor lectin kinase, putative similar to receptor lectin kinase 3 [Arabidopsis thaliana] gi|4100060|gb|AAD00733; contains protein kinase domain, Pfam:PF00069; contains legume lectins alpha and beta domains, Pfam:PF00138 and Pfam:PF00139	68411.t00291 receptor lectin kinase, putative similar to receptor lectin kinase 3 [Arabidopsis thaliana] gi|4100060|gb|AAD00733; contains protein kinase domain, Pfam:PF00069; contains legume lectins alpha and beta domains, Pfam:PF00138 and Pfam:PF00139	At4g02420	contains similarity to a protein kinase domain (Pfam: pkinase.hmm, score: 165.48), to legume lectins beta domain (Pfam: lectin_legB.hmm, score: 125.64) and legume lectins alpha domain (Pfam: lectin_legA.hmm, score: 16.72)		0006468 // protein amino acid phosphorylation // inferred from electronic annotation	0012505 // endomembrane system // inferred from electronic annotation	0004672 // protein kinase activity // inferred from electronic annotation /// 0004674 // protein serine/threonine kinase activity // inferred from electronic annotation /// 0005524 // ATP binding // inferred from electronic annotation /// 0005529 // sugar binding // inferred from electronic annotation /// 0016301 // kinase activity // inferred from sequence or structural similarity /// 0016301 //…
4327	249227_at	At5g42180		-0.418009	-0.754116	-0.4604		0.00659047	0.000379602	0.000377234		Class III peroxidase;endomembrane system	0	PER64;AT5G42180.1	BAB08451;MJC20_29|AT5G42180|MJC20.29	0	TAIR GO	68412.t04558 peroxidase, putative identical to peroxidase [Arabidopsis thaliana] gi|1402910|emb|CAA66960	68412.t04558 peroxidase, putative identical to peroxidase [Arabidopsis thaliana] gi|1402910|emb|CAA66960	At5g42180	peroxidase (emb|CAA66960.1)		0006979 // response to oxidative stress // inferred from electronic annotation /// 0042744 // hydrogen peroxide catabolic process // inferred from electronic annotation	0009505 // cellulose and pectin-containing cell wall // inferred from direct assay	0004601 // peroxidase activity // --- /// 0004601 // peroxidase activity // inferred from electronic annotation /// 0005506 // iron ion binding // inferred from electronic annotation /// 0005509 // calcium ion binding // inferred from electronic annotation /// 0016491 // oxidoreductase activity // inferred from electronic annotation /// 0046872 // metal ion binding // inferred from electronic ann…
9960	254860_at	At4g12110		-0.418629	-0.415385	-0.710417		0.00577211	0.00544344	3.70213e-05		Lipid Metabolism Gene Families;metabolism	Putative C-4 sterol methyl oxidase family	AT4G12110.1	NM_117281;AT4G12110|F16J13_180|F16J13.180	putative C-4 sterol methyl oxidase	TAIR GO	68411.t01721 C-4 methyl sterol oxidase, putative similar to sterol 4-alpha-methyl-oxidase GI:16973471 from [Arabidopsis thaliana]	68411.t01721 C-4 methyl sterol oxidase, putative similar to sterol 4-alpha-methyl-oxidase GI:16973471 from [Arabidopsis thaliana]	At4g12110	putative C-4 sterol methyl oxidase C-4 methyl sterol oxidase - Candida albicans, PID:g2970627;supported by full-length cDNA: Ceres:35110.		0008152 // metabolic process // inferred from electronic annotation /// 0016126 // sterol biosynthetic process // inferred from mutant phenotype	0016020 // membrane // traceable author statement	0000254 // C-4 methylsterol oxidase activity // inferred from mutant phenotype /// 0000254 // C-4 methylsterol oxidase activity // inferred from sequence or structural similarity /// 0003824 // catalytic activity // inferred from electronic annotation
6814	251714_at	At3g56370		-0.418909	-0.480008	-0.676841		0.00905813	0.00821041	2.44517e-05		LRR VII ;Receptor kinase-like protein family;kinase activity	0	AT3G56370.1	NM_115495;AT3G56370|T5P19.20	Leucine-rich receptor-like protein kinase (PPC:1.12.3);putative protein	http://plantsp.sdsc.edu/plantsp/html/families.html;TAIR GO	68410.t05692 leucine-rich repeat transmembrane protein kinase, putative leucine-rich receptor-like protein kinase - Malus domestica, EMBL:AF053127	68410.t05692 leucine-rich repeat transmembrane protein kinase, putative leucine-rich receptor-like protein kinase - Malus domestica, EMBL:AF053127	At3g56370	putative protein leucine-rich receptor-like protein kinase - Malus domestica, EMBL:AF053127		0006468 // protein amino acid phosphorylation // --- /// 0006468 // protein amino acid phosphorylation // inferred from electronic annotation /// 0007169 // transmembrane receptor protein tyrosine kinase signaling pathway // ---	0012505 // endomembrane system // inferred from electronic annotation /// 0016020 // membrane // inferred from electronic annotation /// 0016021 // integral to membrane // inferred from electronic annotation	0000166 // nucleotide binding // inferred from electronic annotation /// 0004672 // protein kinase activity // inferred from electronic annotation /// 0004674 // protein serine/threonine kinase activity // --- /// 0004872 // receptor activity // inferred from electronic annotation /// 0005496 // steroid binding // inferred from electronic annotation /// 0005515 // protein binding // inferred from…
8706	253606_at	At4g30530		-0.419377	-0.630896	-0.817439		0.0028343	0.00159813	2.3712e-05		endomembrane system	0	AT4G30530.1	AT4G30530|F17I23.130|F17I23_130	0	TAIR GO	68411.t03892 glutamine amidotransferase class-I domain-containing protein strong similarity to defense-related protein [Brassica carinata] GI:14009290; contains Pfam profile PF00117: glutamine amidotransferase class-I	68411.t03892 glutamine amidotransferase class-I domain-containing protein strong similarity to defense-related protein [Brassica carinata] GI:14009290; contains Pfam profile PF00117: glutamine amidotransferase class-I	At4g30530	putative protein component of aniline dioxygenase (GMP synthase like protein - Acinetobacter sp.,PID:d1013698; supported by full-length cDNA: Ceres: 37987.		0006541 // glutamine metabolic process // inferred from electronic annotation /// 0008652 // amino acid biosynthetic process // inferred from electronic annotation	0012505 // endomembrane system // inferred from electronic annotation	0003824 // catalytic activity // --- /// 0003824 // catalytic activity // inferred from electronic annotation
20157	265057_at	At1g52140		-0.419834	-0.717007	-0.61099		0.00327736	0.000491527	0.000854581										At1g52140	unknown protein ;supported by full-length cDNA: Ceres:25812.		---	---	---
14007	258907_at	At3g06370		-0.421546	-0.791216	-0.893035		0.0061424	0.000312337	5.65095e-06		CPA1(Monovalent Cation:Proton Antiporter-1);Antiporters;sodium ion transporter activity	Sodium proton exchanger family	NHX4;ATNHX4	At3g06370,68173.m00547,F24P17_16;NM_111512;AT3G06370	NHX4 Na+/H+ exchanger ;putative sodium proton exchanger	http://plantst.sdsc.edu/;TAIR GO	68410.t00655 sodium proton exchanger, putative (NHX4) similar to sodium proton exchanger (Nhx1) GB:AAD16946 [Arabidopsis thaliana]; Member of The Monovalent Cation:Proton Antiporter (CPA1) Family, PMID:11500563	68410.t00655 sodium proton exchanger, putative (NHX4) similar to sodium proton exchanger (Nhx1) GB:AAD16946 [Arabidopsis thaliana]; Member of The Monovalent Cation:Proton Antiporter (CPA1) Family, PMID:11500563	At3g06370	putative sodium proton exchanger similar to sodium proton exchanger (Nhx1) GB:AAD16946 [Arabidopsis thaliana]		0006810 // transport // inferred from electronic annotation /// 0006811 // ion transport // inferred from electronic annotation /// 0006814 // sodium ion transport // inferred from electronic annotation /// 0006885 // regulation of pH // inferred from electronic annotation	0005773 // vacuole // inferred from electronic annotation /// 0012505 // endomembrane system // inferred from electronic annotation /// 0016020 // membrane // inferred from electronic annotation /// 0016021 // integral to membrane // inferred from electronic annotation	0015081 // sodium ion transporter activity // inferred from sequence or structural similarity /// 0015297 // antiporter activity // inferred from electronic annotation /// 0015299 // solute:hydrogen antiporter activity // inferred from electronic annotation /// 0015385 // sodium:hydrogen antiporter activity // inferred from electronic annotation /// 0031402 // sodium ion binding // inferred from …
11399	256299_at	At1g69530		-0.423407	-1.01552	-1.13935		0.00397744	4.32025e-05	2.39066e-06		Assembly, Architecture, and Growth;Protein synthesis factors in ArabidopsisExpansins;molecular_function unknown	Growth modifying proteins;Alpha-Expansin Gene Family	EXP1;AT-EXP1	EXP1;AT1G69530|EXP1	expansin (AT-EXP1)	http://cellwall.genomics.purdue.edu/families/index.html;TAIR GO	68408.t07214 expansin, putative (EXP1) identical to expansin (At-EXP1) [Arabidopsis thaliana] GI:1041702; alpha-expansin gene family, PMID:11641069	68408.t07214 expansin, putative (EXP1) identical to expansin (At-EXP1) [Arabidopsis thaliana] GI:1041702; alpha-expansin gene family, PMID:11641069	At1g69530	expansin (At-EXP1) identical to expansin (At-EXP1) [Arabidopsis thaliana] GI:1041702;supported by full-length cDNA: Ceres:255048.		0006949 // syncytium formation // inferred from expression pattern /// 0009664 // cellulose and pectin-containing cell wall organization and biogenesis // inferred from electronic annotation /// 0009826 // unidimensional cell growth // non-traceable author statement /// 0009826 // unidimensional cell growth // RCA /// 0009828 // cellulose and pectin-containing cell wall loosening // non-traceable…	0005576 // extracellular region // inferred from electronic annotation /// 0009505 // cellulose and pectin-containing cell wall // inferred from direct assay /// 0016020 // membrane // inferred from electronic annotation	---
11124	256024_at	At1g58340		-0.423683	-1.12005	-0.887745		0.00889881	1.66908e-05	8.93997e-06		MATE(Multi Antimicrobial Extrusion)	0	At1g58340	68170.m04682,F19C14_13	hypothetical protein	http://plantst.sdsc.edu/	68408.t05986 MATE efflux protein - related contains Pfam profile: PF01554 uncharacterized membrane protein family UPF0013	68408.t05986 MATE efflux protein - related contains Pfam profile: PF01554 uncharacterized membrane protein family UPF0013	At1g58340	unknown protein contains Pfam profile: PF01554 uncharacterized membrane protein family UPF0013; supported by cDNA: gi_6520160_dbj_AB028198.1_AB028198		0006855 // multidrug transport // inferred from electronic annotation /// 0009624 // response to nematode // inferred from expression pattern	0016020 // membrane // inferred from electronic annotation	0005215 // transporter activity // RCA /// 0015238 // drug transporter activity // inferred from electronic annotation /// 0015297 // antiporter activity // inferred from electronic annotation
18414	263314_at	At2g05760		-0.42814	-0.800259	-0.689669		0.00355625	0.000148517	0.000642677		NSCC2(Non-selective Cation Channel-2);NCS2(Nucleobase:Cation Symporter-2);Organic Solute Cotransporters;permease activity	Permease 1-like family	At2g05760;AT2G05760.1	15224977,NP_178636;51595.m08954,T25M19.4;NM_126592;AT2G05760|T25M19.4|T25M19_4	putative membrane transporter	http://plantst.sdsc.edu/;TAIR GO	68409.t00547 membrane transporter -related	68409.t00547 membrane transporter -related	At2g05760	putative membrane transporter		0006810 // transport // inferred from electronic annotation	0016020 // membrane // --- /// 0016020 // membrane // inferred from electronic annotation /// 0016021 // integral to membrane // inferred from electronic annotation	0005215 // transporter activity // inferred from electronic annotation /// 0015646 // permease activity // inferred from sequence or structural similarity /// 0015646 // permease activity // ---
11410	256310_at	At1g30360		-0.43008	-0.55108	-1.14346		0.00769507	0.0023758	7.72414e-07		endomembrane system	0	AT1G30360.1	T4K22.4|T4K22_4|AT1G30360	0	TAIR GO	68408.t03301 ERD4 protein nearly identical to ERD4 protein (early-responsive to dehydration stress) [Arabidopsis thaliana] GI:15375406; contains Pfam profile PF02714: Domain of unknown function DUF221	68408.t03301 ERD4 protein nearly identical to ERD4 protein (early-responsive to dehydration stress) [Arabidopsis thaliana] GI:15375406; contains Pfam profile PF02714: Domain of unknown function DUF221	At1g30360	unknown protein ; supported by cDNA: gi_14334837_gb_AY035092.1_		---	0012505 // endomembrane system // inferred from electronic annotation /// 0016020 // membrane // inferred from electronic annotation	---
15560	260460_at	At1g68230		-0.431348	-0.556238	-0.50421		0.00360996	0.00129485	0.000951546										At1g68230	unknown protein		---	0005783 // endoplasmic reticulum // --- /// 0005783 // endoplasmic reticulum // inferred from electronic annotation	---
4618	249518_at	At5g38610		-0.435542	-0.625392	-0.385054		0.00726974	0.00125948	0.00225643		endomembrane system	0	AT5G38610.1	MBB18.16|AT5G38610|MBB18_16	0	TAIR GO	68412.t04130 hypothetical protein low similarity to pistil-specific gene sts15 [Solanum tuberosum] GI:1616628; contains Pfam profile PF04043: Plant invertase/pectin methylesterase inhibitor	68412.t04130 hypothetical protein low similarity to pistil-specific gene sts15 [Solanum tuberosum] GI:1616628; contains Pfam profile PF04043: Plant invertase/pectin methylesterase inhibitor	At5g38610	putative protein similar to unknown protein (pir||T07677)		---	0012505 // endomembrane system // inferred from electronic annotation	0004857 // enzyme inhibitor activity // inferred from electronic annotation /// 0030599 // pectinesterase activity // inferred from electronic annotation /// 0046910 // pectinesterase inhibitor activity // ---
17579	262479_at	At1g11130		-0.437373	-0.458093	-1.08634		0.00774541	0.0032932	9.64647e-06		endomembrane system	0	AT1G11130.1	T19D16.8|AT1G11130	0	TAIR GO	68408.t01125 leucine rich repeat protein kinase family contains leucine rich-repeat (LRR) domains Pfam:PF00560, INTERPRO:IPR001611; contains similarity to leucine-rich repeat transmembrane protein kinase 2 [Zea mays] gi|3360291|gb|AAC27895	68408.t01125 leucine rich repeat protein kinase family contains leucine rich-repeat (LRR) domains Pfam:PF00560, INTERPRO:IPR001611; contains similarity to leucine-rich repeat transmembrane protein kinase 2 [Zea mays] gi|3360291|gb|AAC27895	At1g11130	leucine-rich repeat transmembrane protein kinase, putative similar to leucine-rich repeat transmembrane protein kinase GB:AAC27895 GI:3360291 from [Zea mays]		0006468 // protein amino acid phosphorylation // inferred from electronic annotation /// 0007165 // signal transduction // inferred from curator /// 0010059 // positive regulation of atrichoblast fate // inferred from mutant phenotype /// 0010063 // positive regulation of trichoblast fate // inferred from mutant phenotype /// 0048437 // floral organ development // inferred from mutant phenotype /…	0005886 // plasma membrane // inferred from sequence or structural similarity	0004672 // protein kinase activity // inferred from electronic annotation /// 0004702 // receptor signaling protein serine/threonine kinase activity // inferred from sequence or structural similarity /// 0004872 // receptor activity // inferred from electronic annotation /// 0005515 // protein binding // inferred from sequence or structural similarity /// 0005515 // protein binding // inferred fr…
6166	251066_at	At5g01880		-0.439038	-0.743742	-0.74479		0.00426364	0.00109598	0.000117212										At5g01880	putative protein RING-H2 finger protein RHA3a - Arabidopsis thaliana, EMBL:AF078824		0006512 // ubiquitin cycle // inferred from electronic annotation	0016020 // membrane // inferred from electronic annotation /// 0016021 // integral to membrane // inferred from electronic annotation	0005515 // protein binding // --- /// 0005515 // protein binding // inferred from electronic annotation /// 0008270 // zinc ion binding // --- /// 0008270 // zinc ion binding // inferred from electronic annotation /// 0046872 // metal ion binding // inferred from electronic annotation
9074	253974_at	At4g26540		-0.443433	-0.526494	-0.90251		0.00868742	0.00374381	3.04353e-05		LRR XI & LRR XII ;Receptor kinase-like protein family;kinase activity	0	AT4G26540.1	NM_118787;M3E9.30|AT4G26540|M3E9_30	receptor protein kinase (PPC:1.12.4);receptor protein kinase - like protein	http://plantsp.sdsc.edu/plantsp/html/families.html;TAIR GO	68411.t03431 receptor protein kinase - like protein Cf-2.1, Solanum pimpinellifolium Three false introns were added with non-consensus splice sites to circumenvent frameshifts likely due to sequencing errors; this is extremely unusual and is under investigation.	68411.t03431 receptor protein kinase - like protein Cf-2.1, Solanum pimpinellifolium Three false introns were added with non-consensus splice sites to circumenvent frameshifts likely due to sequencing errors; this is extremely unusual and is under investigation.	At4g26540	receptor protein kinase - like protein Cf-2.1, Solanum pimpinellifolium; supported by cDNA: gi_16930690_gb_AF436829.1_AF436829		0006468 // protein amino acid phosphorylation // inferred from electronic annotation	0012505 // endomembrane system // inferred from electronic annotation /// 0016020 // membrane // inferred from electronic annotation /// 0016021 // integral to membrane // inferred from electronic annotation	0000166 // nucleotide binding // inferred from electronic annotation /// 0004672 // protein kinase activity // inferred from electronic annotation /// 0004674 // protein serine/threonine kinase activity // inferred from electronic annotation /// 0004872 // receptor activity // inferred from electronic annotation /// 0005496 // steroid binding // inferred from electronic annotation /// 0005515 // …
18384	263284_at	At2g36100		-0.443576	-0.836958	-0.594259		0.00241296	0.0002308	0.000313097										At2g36100	unknown protein		---	---	---
21581	266481_at	At2g31070		-0.444562	-0.593983	-0.958735		0.00527968	0.00197179	9.66747e-06		TCP transcription factor family;transcription factor activity	0	AT2G31070.1	T16B12_12|AT2G31070|T16B12.12	TCP family transcription factor, putative similar to TCP1 protein (GI:20269127) {Lupinus albus} and cycloidea (GI:12002867) [Lycopersicon esculentum],expressed protein	MGH(blast),Ohio-AtTFDB,TAIR(Mendel);TAIR GO	68409.t03385 TCP family transcription factor, putative similar to TCP1 protein (GI:20269127) {Lupinus albus} and cycloidea (GI:12002867) [Lycopersicon esculentum]	68409.t03385 TCP family transcription factor, putative similar to TCP1 protein (GI:20269127) {Lupinus albus} and cycloidea (GI:12002867) [Lycopersicon esculentum]	At2g31070	unknown protein ; supported by cDNA: gi_16649150_gb_AY059945.1_		0045449 // regulation of transcription // traceable author statement /// 0048366 // leaf development // traceable author statement	---	0003700 // transcription factor activity // inferred from sequence or structural similarity /// 0003700 // transcription factor activity // ---
21982	266882_at	At2g44670		-0.444762	-0.785126	-0.464954		0.00781349	0.00085892	0.00305973										At2g44670	unknown protein ;supported by full-length cDNA: Ceres:40641.		---	---	---
20826	265726_at	At2g32010		-0.445691	0.508132	-0.302071		0.00697008	0.00525342	0.0073118		inositol/phosphatidylinositol phosphatase activity	0	AT2G32010.1	F22D22_24|AT2G32010|F22D22.24	0	TAIR GO	68409.t03496 endonuclease/exonuclease/phosphatase family similar to inositol polyphosphate 5-phosphatase I (GI:10444261) and II (GI:10444263) [Arabidopsis thaliana]; contains Pfam profile PF03372: Endonuclease/Exonuclease/phosphatase family	68409.t03496 endonuclease/exonuclease/phosphatase family similar to inositol polyphosphate 5-phosphatase I (GI:10444261) and II (GI:10444263) [Arabidopsis thaliana]; contains Pfam profile PF03372: Endonuclease/Exonuclease/phosphatase family	At2g32010	putative inositol polyphosphate 5'-phosphatase		---	---	0004437 // inositol or phosphatidylinositol phosphatase activity // inferred from electronic annotation /// 0016787 // hydrolase activity // ---
15078	259978_at	At1g76540		-0.446168	-0.539682	-0.411184		0.00554822	0.00161463	0.00145005		CDC2 Kinase ;Core Cell Cycle Genes;protein kinase activity	0	CDKB2;1	NM_106304;CDKB2;1|F14G6.14|AT1G76540|Cyclin-dependent kinase B2;1|F14G6_14	putative cdc2-like protein kinase (ppc:4.5.2)	http://plantsp.sdsc.edu/plantsp/html/families.html;TAIR GO	68408.t08045 cell division control protein, putative similar to SWISS-PROT:Q38775, cell division control protein 2 homolog D [Antirrhinum majus]; contains protein kinase domain, Pfam:PF00069	68408.t08045 cell division control protein, putative similar to SWISS-PROT:Q38775, cell division control protein 2 homolog D [Antirrhinum majus]; contains protein kinase domain, Pfam:PF00069	At1g76540	putative cell division control protein cdc2 similar to protein kinase (EC 2.7.1.37) cdc2 GB:A36074 [Mus musculus] (protein kinase cdc2);supported by full-length cDNA: Ceres:1241.		0000086 // G2/M transition of mitotic cell cycle // traceable author statement /// 0006468 // protein amino acid phosphorylation // inferred from electronic annotation /// 0016572 // histone phosphorylation // inferred from direct assay /// 0051301 // cell division // inferred from electronic annotation	0000307 // cyclin-dependent protein kinase holoenzyme complex // inferred from direct assay	0000166 // nucleotide binding // inferred from electronic annotation /// 0004672 // protein kinase activity // inferred from electronic annotation /// 0004674 // protein serine/threonine kinase activity // inferred from electronic annotation /// 0004693 // cyclin-dependent protein kinase activity // inferred from direct assay /// 0005515 // protein binding // inferred from physical interaction //…
21121	266021_at	At2g05910		-0.447255	-0.871164	-0.825097		0.00288437	0.00193702	1.14286e-05										At2g05910	unknown protein		---	---	---
18220	263120_at	At1g78490		-0.44752	-1.87148	-1.60048		0.00889251	2.07769e-06	1.36934e-06		Cytochrome P450;cytochrome P450 activity	CYP708A	CYP708A3	NM_106496;AT1G78490	hypothetical protein	TAIR GO	68408.t08259 cytochrome P450 family similar to Cytochrome P450 90A1 (SP:Q42569) [Arabidopsis thaliana]	68408.t08259 cytochrome P450 family similar to Cytochrome P450 90A1 (SP:Q42569) [Arabidopsis thaliana]	At1g78490	cytochrome P450, putative similar to cytochrome P450 GI:4176420 from [Arabidopsis thaliana]		0006118 // electron transport // inferred from electronic annotation	0012505 // endomembrane system // inferred from electronic annotation /// 0016020 // membrane // inferred from electronic annotation	0004497 // monooxygenase activity // inferred from electronic annotation /// 0005506 // iron ion binding // inferred from electronic annotation /// 0016491 // oxidoreductase activity // inferred from electronic annotation /// 0019825 // oxygen binding // RCA /// 0020037 // heme binding // inferred from electronic annotation /// 0046872 // metal ion binding // inferred from electronic annotation
9502	254402_at	At4g21310		-0.450565	-0.997017	-0.427118		0.00256151	7.77584e-05	0.00433173		endomembrane system	0	AT4G21310.1	T6K22_40|AT4G21310|T6K22.40	0	TAIR GO	68411.t02775 expressed protein predicted protein, Arabidopsis thaliana	68411.t02775 expressed protein predicted protein, Arabidopsis thaliana	At4g21310	putative protein predicted protein, Arabidopsis thaliana		---	0012505 // endomembrane system // inferred from electronic annotation	---
2725	247625_at	At5g60200		-0.454311	-0.491783	-0.553259		0.00699219	0.00213148	0.000822989		C2C2(Zn) DOF zinc finger family;transcription factor activity	0	AtDof5.3;AT5G60200.1	–;F15L12.10|F15L12_10|AT5G60200	Dof zinc finger protein,Dof zinc finger protein	MGH(literature),MGH(blast),Ohio-AtTFDB,TAIR(Mendel);TAIR GO	68412.t06719 Dof zinc finger protein similar to dof6 zinc finger protein GI:5689615 from [Arabidopsis thaliana]	68412.t06719 Dof zinc finger protein similar to dof6 zinc finger protein GI:5689615 from [Arabidopsis thaliana]	At5g60200	zinc finger protein - like dof6 zinc finger protein, Arabidopsis thaliana, PIR:T47501;supported by full-length cDNA: Ceres:20852.		0006350 // transcription // inferred from electronic annotation /// 0006355 // regulation of transcription, DNA-dependent // inferred from electronic annotation /// 0045449 // regulation of transcription // traceable author statement /// 0045449 // regulation of transcription // inferred from electronic annotation	0005634 // nucleus // inferred from direct assay /// 0005634 // nucleus // inferred from electronic annotation	0003677 // DNA binding // --- /// 0003677 // DNA binding // inferred from electronic annotation /// 0003700 // transcription factor activity // inferred from sequence or structural similarity /// 0008270 // zinc ion binding // inferred from electronic annotation /// 0046872 // metal ion binding // inferred from electronic annotation
17220	262120_at	At1g02950		-0.457391	-0.757588	-0.981299		0.00505668	0.000156147	2.88225e-05										At1g02950	glutathione-S-transferase, putative similar to glutathione-S-transferase GI:169887 from [Silene vulgaris]; supported by cDNA: gi_11878270_gb_AF320055.1_AF320055		0009407 // toxin catabolic process // traceable author statement	0005737 // cytoplasm // non-traceable author statement	0004364 // glutathione transferase activity // RCA /// 0016740 // transferase activity // inferred from electronic annotation
20040	264940_at	At1g60470		-0.459993	-0.8996	-1.06091		0.00284781	0.000242736	1.56909e-05		Glycosyltransferase Family 8;Glycosyltransferase Gene Families;glycosyltransferase	Glycosyltransferase- Family 8	AT1G60470.1	NP_176250.1 , AAB71970.1;NM_104734;AT1G60470|F8A5.2|F8A5_2	galactinol synthase, putative	http://afmb.cnrs-mrs.fr/CAZY/acc.html;TAIR GO	68408.t06147 galactinol synthase, putative similar to galactinol synthase GI:5608497 from [Ajuga reptans]	68408.t06147 galactinol synthase, putative similar to galactinol synthase GI:5608497 from [Ajuga reptans]	At1g60470	galactinol synthase, putative similar to galactinol synthase GI:5608497 from [Ajuga reptans]		0016051 // carbohydrate biosynthetic process // --- /// 0016051 // carbohydrate biosynthetic process // inferred from electronic annotation	---	0016757 // transferase activity, transferring glycosyl groups // inferred from sequence or structural similarity /// 0016758 // transferase activity, transferring hexosyl groups // --- /// 0016758 // transferase activity, transferring hexosyl groups // inferred from electronic annotation
15553	260453_s_at	At1g72510		-0.460319	-0.498912	-0.571542		0.00952095	0.00342784	0.000268458										At1g72510	unknown protein		---	---	---
15767	260667_at	At1g19440		-0.461258	-0.459749	-0.367387		0.00262862	0.00299103	0.0021923		Acyl Lipid Metabolism;Strong similarity to beta-keto-Coa synthase family	Ketoacyl-CoA Synthase	0	NM_101800	very-long-chain fatty acid condensing enzyme, putative;very-long-chain fatty acid condensing enzyme CUT1	http://www.plantbiology.msu.edu/lipids/genesurvey/master_table.htm	68408.t02139 very-long-chain fatty acid condensing enzyme (CUT1), putative similar to GB:AAD37122 from [Arabidopsis thaliana]	68408.t02139 very-long-chain fatty acid condensing enzyme (CUT1), putative similar to GB:AAD37122 from [Arabidopsis thaliana]	At1g19440	very-long-chain fatty acid condensing enzyme CUT1, putative similar to GB:AAD37122 from [Arabidopsis thaliana];supported by full-length cDNA: Ceres:158882.		0000038 // very-long-chain fatty acid metabolic process // inferred from direct assay /// 0042335 // cuticle development // inferred from direct assay	0016020 // membrane // inferred from electronic annotation /// 0016021 // integral to membrane // inferred from electronic annotation	0008415 // acyltransferase activity // inferred from electronic annotation /// 0016740 // transferase activity // inferred from electronic annotation
9795	254695_at	At4g17910		-0.461769	-0.502421	-0.373173		0.0028837	0.00395225	0.00347889		mitochondrion	0	AT4G17910.1	T6K21.90|T6K21_90|AT4G17910	0	TAIR GO	68411.t02401 hypothetical protein predicted protein, Saccharomyces cerevisiae, PIR2:S56868	68411.t02401 hypothetical protein predicted protein, Saccharomyces cerevisiae, PIR2:S56868	At4g17910	putative protein predicted protein, Saccharomyces cerevisiae, PIR2:S56868		0006512 // ubiquitin cycle // inferred from electronic annotation	0005739 // mitochondrion // inferred from electronic annotation /// 0016020 // membrane // inferred from electronic annotation /// 0016021 // integral to membrane // inferred from electronic annotation	0005515 // protein binding // inferred from electronic annotation /// 0008270 // zinc ion binding // inferred from electronic annotation /// 0046872 // metal ion binding // inferred from electronic annotation
14391	259291_at	At3g11550		-0.463365	-1.02216	-0.578854		0.00127704	0.000504064	0.000202054										At3g11550	unknown protein similar to unknown protein GB:AAD26967 [Arabidopsis thaliana]		---	---	---
396	245296_at	At4g16370		-0.463515	0.602905	-0.473356		0.00594814	0.00241233	0.00358203		EMB;OPT(Oligopeptide Transporter);Organic Solute Cotransporters;oligopeptide transporter activity	Embryo Defective;Putative oligopeptide transporter ISP4-like family	OPT 3;AtOPT3;ATOPT3	FCAALL.72;At4g16370,68164.m01466,dl4215c;NM_117732;AT4G16370	Oligopeptide Transporter;AtOPT3 oligopeptide transporter;isp4 like protein	http://www.seedgenes.org:8081/new_gene_list.html;http://plantst.sdsc.edu/;TAIR GO	68411.t02228 isp4 like protein	68411.t02228 isp4 like protein	At4g16370	isp4 like protein ; supported by cDNA: gi_15451019_gb_AY054590.1_		0006810 // transport // inferred from electronic annotation /// 0006857 // oligopeptide transport // inferred from electronic annotation /// 0007275 // multicellular organismal development // inferred from electronic annotation /// 0015031 // protein transport // inferred from electronic annotation	0016020 // membrane // inferred from sequence or structural similarity /// 0016020 // membrane // inferred from electronic annotation /// 0016021 // integral to membrane // inferred from electronic annotation	0015198 // oligopeptide transporter activity // inferred from sequence or structural similarity /// 0015198 // oligopeptide transporter activity // inferred from electronic annotation
4794	249694_at	At5g35790		-0.463883	0.662867	-0.285478		0.00142102	0.000859382	0.00761041		pentose-phosphate shunt, oxidative branch;oxidative branch of the pentose phosphate pathway	GLUCOSE-6-PHOSPHATE DEHYDROGENASE	AT5G35790.1	AT5G35790|MWP19.3	0	TAIR GO;TAIR AraCyc	68412.t03795 glucose-6-phosphate dehydrogenase	68412.t03795 glucose-6-phosphate dehydrogenase	At5g35790	glucose-6-phosphate dehydrogenase ;supported by full-length cDNA: Ceres:22483.		0005975 // carbohydrate metabolic process // inferred from electronic annotation /// 0006006 // glucose metabolic process // inferred from direct assay /// 0006006 // glucose metabolic process // --- /// 0006006 // glucose metabolic process // inferred from electronic annotation /// 0009051 // pentose-phosphate shunt, oxidative branch // inferred from direct assay	0009507 // chloroplast // inferred from sequence or structural similarity /// 0009507 // chloroplast // inferred from electronic annotation	0004345 // glucose-6-phosphate 1-dehydrogenase activity // inferred from direct assay /// 0004345 // glucose-6-phosphate 1-dehydrogenase activity // --- /// 0004345 // glucose-6-phosphate 1-dehydrogenase activity // inferred from electronic annotation /// 0016491 // oxidoreductase activity // inferred from electronic annotation
3566	248466_at	At5g50720		-0.468202	-0.862665	-0.378846		0.00110867	6.72855e-05	0.00292489		endomembrane system	0	AT5G50720.1	MFB16.12|AT5G50720|MFB16_12	0	TAIR GO	68412.t05584 expressed protein similar to unknown protein (pir||T05517)	68412.t05584 expressed protein similar to unknown protein (pir||T05517)	At5g50720	putative protein similar to unknown protein (pir||T05517);supported by full-length cDNA: Ceres:121993.		0009409 // response to cold // inferred from expression pattern /// 0009414 // response to water deprivation // inferred from expression pattern /// 0009737 // response to abscisic acid stimulus // inferred from expression pattern /// 0042538 // hyperosmotic salinity response // inferred from expression pattern	0012505 // endomembrane system // inferred from electronic annotation /// 0016020 // membrane // inferred from electronic annotation /// 0016021 // integral to membrane // inferred from electronic annotation	---
21957	266857_at	At2g26900		-0.474339	-0.475206	-0.601229		0.00165155	0.00392154	0.000110155		BASS(Bile Acid:Na+ Symporter);Organic Solute Cotransporters;transporter activity	Putative Na+ dependent ileal bile acid transporter family	AtSbf1;AT2G26900.1	51595.m10850,F12C20.6,At2g26900,22325917,NP_180258;NM_128247;F12C20.6|F12C20_6|AT2G26900	AtSbf1 Na+ dependent bile acid transporter;putative Na+ dependent ileal bile acid transporter	http://plantst.sdsc.edu/;TAIR GO	68409.t02893 bile acid:sodium symporter family low similarity to SP|Q12908 Ileal sodium/bile acid cotransporter {Homo sapiens}; contains Pfam profile PF01758: Sodium Bile acid symporter family	68409.t02893 bile acid:sodium symporter family low similarity to SP|Q12908 Ileal sodium/bile acid cotransporter {Homo sapiens}; contains Pfam profile PF01758: Sodium Bile acid symporter family	At2g26900	putative Na+ dependent ileal bile acid transporter		0006814 // sodium ion transport // --- /// 0006814 // sodium ion transport // inferred from electronic annotation /// 0015711 // organic anion transport // inferred from electronic annotation	0016020 // membrane // --- /// 0016020 // membrane // inferred from electronic annotation /// 0016021 // integral to membrane // inferred from electronic annotation	0005215 // transporter activity // inferred from sequence or structural similarity /// 0008508 // bile acid:sodium symporter activity // --- /// 0008508 // bile acid:sodium symporter activity // inferred from electronic annotation
15397	260297_at	At1g80280		-0.476192	-1.58662	-0.686518		0.00142915	8.22053e-07	9.91658e-05		Alpha/beta hydrolase fold family;hydrolase activity	0	AT1G80280.1	NM_106677;F5I6_3|AT1G80280|F5I6.3	unknown protein	TAIR GO	68408.t08467 hydrolase, alpha/beta fold family contains Pfam profile: PF00561 alpha/beta hydrolase fold	68408.t08467 hydrolase, alpha/beta fold family contains Pfam profile: PF00561 alpha/beta hydrolase fold	At1g80280	unknown protein contains Pfam profile: PF00561 alpha/beta hydrolase fold		---	0005739 // mitochondrion // inferred from electronic annotation	0003824 // catalytic activity // inferred from electronic annotation /// 0016787 // hydrolase activity // inferred from sequence or structural similarity
2578	247478_at	At5g62360		-0.477704	-0.745233	-1.17854		0.00248109	0.00030006	2.36404e-06		chloroplast	0	AT5G62360.1	AT5G62360|MMI9.1|MMI9_1	0	TAIR GO	68412.t06962 pectinesterase family similar to pectinesterase from Arabidosis thaliana SP|Q42534, Lycopersicon esculentum SP|Q43143; contains Pfam profile PF04043: Plant invertase/pectin methylesterase inhibitor	68412.t06962 pectinesterase family similar to pectinesterase from Arabidosis thaliana SP|Q42534, Lycopersicon esculentum SP|Q43143; contains Pfam profile PF04043: Plant invertase/pectin methylesterase inhibitor	At5g62360	DC1.2 homologue - like protein DC1.2 homologue, Nicotiana tabacum, EMBL:AB009888		---	---	0004857 // enzyme inhibitor activity // inferred from electronic annotation /// 0030599 // pectinesterase activity // inferred from electronic annotation /// 0046910 // pectinesterase inhibitor activity // ---
8320	253220_s_at	At4g34920		-0.480264	-0.541958	-0.590651		0.00207562	0.00460566	0.000326254		Acyl Lipid Metabolism;phospholipid biosynthesis;triglyceride biosynthesis	GPI-specific Phospholipase C;PHOSPHOLIPASE C	AT4G34920.1	F11I11_160|AT4G34920|F11I11.160	putative protein	http://www.plantbiology.msu.edu/lipids/genesurvey/master_table.htm;TAIR GO;TAIR AraCyc	68411.t04429 expressed protein phospholipase C, Listeria monocytogenes, PIR:A37204	68411.t04429 expressed protein phospholipase C, Listeria monocytogenes, PIR:A37204	At4g34920	putative protein phospholipase C, Listeria monocytogenes, PIR:A37204;supported by full-length cDNA: Ceres:4284.		0007165 // signal transduction // inferred from electronic annotation /// 0007242 // intracellular signaling cascade // inferred from electronic annotation	0009507 // chloroplast // inferred from electronic annotation	0004629 // phospholipase C activity // inferred from electronic annotation
13628	258528_at	At3g06770		-0.4809	-0.628733	-0.647984		0.00169411	0.000655443	0.000134849		Glycoside Hydrolase Family 28;carbohydrate metabolism	0	AT3G06770.1	NP_566292.1 , NP_187333.1, AAM91335.1, AAM65366.1, AAM13029.1, AAF63821.1;AT3G06770|F3E22.9	0	http://afmb.cnrs-mrs.fr/CAZY/acc.html;TAIR GO	68410.t00715 polygalacturonase, putative contains Pfam profile:PF00295 Polygalacturonase	68410.t00715 polygalacturonase, putative contains Pfam profile:PF00295 Polygalacturonase	At3g06770	unknown protein contains Pfam profile:PF00295 Polygalacturonase;supported by full-length cDNA: Ceres:38575.		0005975 // carbohydrate metabolic process // --- /// 0005975 // carbohydrate metabolic process // inferred from electronic annotation /// 0008152 // metabolic process // inferred from electronic annotation	0012505 // endomembrane system // inferred from electronic annotation	0004650 // polygalacturonase activity // --- /// 0004650 // polygalacturonase activity // inferred from electronic annotation /// 0016787 // hydrolase activity // inferred from electronic annotation /// 0016798 // hydrolase activity, acting on glycosyl bonds // inferred from electronic annotation
17381	262281_at	At1g68570		-0.481981	-0.542115	-0.68189		0.00159738	0.00112116	5.21213e-05		POT(Proton-dependent Oligopeptide Transporter);Organic Solute Cotransporters;transporter activity	Similar to LeOPT1 family	At1g68570;AT1G68570.1	68170.m05611,F24J5_7;NM_105528;F24J5_19|AT1G68570|F24J5.19	peptide transporter, putative	http://plantst.sdsc.edu/;TAIR GO	68408.t07074 peptide transporter -related similar to PEPTIDE TRANSPORTER PTR2-B GB:P46032 GI:1172704 from [Arabidopsis thaliana]	68408.t07074 peptide transporter -related similar to PEPTIDE TRANSPORTER PTR2-B GB:P46032 GI:1172704 from [Arabidopsis thaliana]	At1g68570	peptide transporter, putative similar to PEPTIDE TRANSPORTER PTR2-B GB:P46032 GI:1172704 from [Arabidopsis thaliana]		0006857 // oligopeptide transport // --- /// 0006857 // oligopeptide transport // inferred from electronic annotation	0016020 // membrane // --- /// 0016020 // membrane // inferred from electronic annotation	0005215 // transporter activity // inferred from sequence or structural similarity /// 0005215 // transporter activity // --- /// 0005215 // transporter activity // inferred from electronic annotation
15177	260077_at	At1g73620		-0.484229	0.640791	0.292719		0.00355625	0.000646705	0.00851902										At1g73620	thaumatin-like protein contains Pfam profile: PF00314 thaumatin family; supported by full-length cDNA: Ceres: 17109.		0051707 // response to other organism // ---	---	---
6409	251309_at	At3g61220		-0.484819	-0.387509	-1.66743		0.00895577	0.00917062	1.06574e-07		SDRs (short-chain dehydrogenase/reductase family);metabolism	0	AT3G61220.1	AT3G61220|T20K12.120	short-chain dehydrogenase/reductase family protein similar to carbonyl reductase GI:1049108 from [Mus musculus]	MGH(blast);TAIR GO	68410.t06218 short-chain dehydrogenase/reductase family protein similar to carbonyl reductase GI:1049108 from [Mus musculus]	68410.t06218 short-chain dehydrogenase/reductase family protein similar to carbonyl reductase GI:1049108 from [Mus musculus]	At3g61220	putative protein carbonyl reductase (NADPH) - Rattus norvegicus, PIR:JC5285; supported by cDNA: gi_15028054_gb_AY045884.1_		0008152 // metabolic process // inferred from electronic annotation	---	0016491 // oxidoreductase activity // --- /// 0016491 // oxidoreductase activity // inferred from electronic annotation
5841	250741_at	At5g05790		-0.485211	-0.472693	-0.483552		0.00625161	0.00320933	0.00716141		MYB-related transcription factor family;nucleus	0	AT5G05790.1	MJJ3.20|AT5G05790|MJJ3_20	0	TAIR(Mendel);TAIR GO	68412.t00579 hypothetical protein contains similarity to I-box binding factor	68412.t00579 hypothetical protein contains similarity to I-box binding factor	At5g05790	putative protein contains similarity to I-box binding factor		0006350 // transcription // inferred from electronic annotation /// 0006355 // regulation of transcription, DNA-dependent // inferred from electronic annotation /// 0045449 // regulation of transcription // traceable author statement	0005634 // nucleus // inferred from electronic annotation	0003677 // DNA binding // --- /// 0003677 // DNA binding // inferred from electronic annotation /// 0003700 // transcription factor activity // inferred from sequence or structural similarity
9677	254577_at	At4g19450		-0.485362	-0.969948	-1.04017		0.00905501	5.51187e-05	7.6877e-06		Nodulin-like protein family;endomembrane system	0	AT4G19450.1	NM_118065;T5K18_230|T5K18.230|AT4G19450	putative protein	TAIR GO	68411.t02577 expressed protein	68411.t02577 expressed protein	At4g19450	putative protein ;supported by full-length cDNA: Ceres:100165.		---	0012505 // endomembrane system // inferred from electronic annotation	---
3924	248824_at	At5g46940		-0.486604	-2.70748	-1.89035		0.0042249	3.33853e-08	3.82986e-08		endomembrane system	0	AT5G46940.1	MQD22.8|AT5G46940|MQD22_8	0	TAIR GO	68412.t05135 invertase/pectin methylesterase inhibitor - related low similarity to SP|P83326 Pectinesterase inhibitor (Pectin methylesterase inhibitor) (PMEI) {Actinidia chinensis}; contains Pfam profile PF04043: Plant invertase/pectin methylesterase inhibitor	68412.t05135 invertase/pectin methylesterase inhibitor - related low similarity to SP|P83326 Pectinesterase inhibitor (Pectin methylesterase inhibitor) (PMEI) {Actinidia chinensis}; contains Pfam profile PF04043: Plant invertase/pectin methylesterase inhibitor	At5g46940	putative protein contains similarity to invertase inhibitor;supported by full-length cDNA: Ceres:11386.		---	0012505 // endomembrane system // inferred from electronic annotation	0004857 // enzyme inhibitor activity // inferred from electronic annotation /// 0030599 // pectinesterase activity // inferred from electronic annotation /// 0046910 // pectinesterase inhibitor activity // ---
3628	248528_at	At5g50760		-0.487476	-0.423984	-0.452126		0.00106641	0.0064231	0.000780707		mitochondrion	0	AT5G50760.1	AT5G50760|MFB16_16|MFB16.16	0	TAIR GO	68412.t05588 auxin-induced (indole-3-acetic acid induced) protein family similar to auxin-induced protein TGSAUR22 (GI:10185820) [Tulipa gesneriana]	68412.t05588 auxin-induced (indole-3-acetic acid induced) protein family similar to auxin-induced protein TGSAUR22 (GI:10185820) [Tulipa gesneriana]	At5g50760	putative protein similar to unknown protein (emb|CAB86483.1)		0009733 // response to auxin stimulus // ---	0005739 // mitochondrion // inferred from electronic annotation	---
6891	251791_at	At3g55500		-0.490384	-0.851218	-0.911332		0.00206312	0.000316446	2.63031e-05		Assembly, Architecture, and Growth;Expansins;molecular_function unknown	Growth modifying proteins;Alpha-Expansin Gene Family	EXP16;AT-EXP16	EXP16;AT3G55500|EXP16	expansin-like protein	http://cellwall.genomics.purdue.edu/families/index.html;TAIR GO	68410.t05595 expansin, putative (EXP16) similar to expansin GI:2828241 from [Brassica napus]; alpha-expansin gene family, PMID:11641069	68410.t05595 expansin, putative (EXP16) similar to expansin GI:2828241 from [Brassica napus]; alpha-expansin gene family, PMID:11641069	At3g55500	expansin-like protein expansin At-EXP6, Arabidopsis thaliana, EMBL:AT30480		0006949 // syncytium formation // inferred from expression pattern /// 0009664 // cellulose and pectin-containing cell wall organization and biogenesis // inferred from electronic annotation /// 0009826 // unidimensional cell growth // non-traceable author statement /// 0009826 // unidimensional cell growth // RCA /// 0009828 // cellulose and pectin-containing cell wall loosening // non-traceable…	0005576 // extracellular region // inferred from electronic annotation /// 0012505 // endomembrane system // inferred from electronic annotation /// 0016020 // membrane // inferred from electronic annotation	---
10126	255026_at	At4g09910		-0.49069	-0.671	-0.634524		0.00272671	0.000627295	0.000125144										At4g09910	hypothetical protein		---	0009507 // chloroplast // inferred from electronic annotation	0016787 // hydrolase activity // ---
17658	262558_at	At1g31335		-0.491261	-0.824096	-0.623638		0.0028343	0.00013623	0.00011886		endomembrane system	0	AT1G31335.1	AT1G31335	0	TAIR GO	68408.t03412 expressed protein	68408.t03412 expressed protein	At1g31335	Expressed protein ; supported by full-length cDNA: Ceres: 109156.		---	0012505 // endomembrane system // inferred from electronic annotation	---
15308	260208_s_at	At1g70670		-0.495912	-0.932424	-0.542518		0.00334291	8.84513e-05	0.00123385		Acyl Lipid Metabolism;Caleosins	Caleosin	Clo4	NM_105735	unknown protein	http://www.plantbiology.msu.edu/lipids/genesurvey/master_table.htm	68408.t07350 Ca2+-binding EF-hand common family protein, putative similar to Ca+2-binding EF hand protein GB:AAB71227 [Glycine max]	68408.t07350 Ca2+-binding EF-hand common family protein, putative similar to Ca+2-binding EF hand protein GB:AAB71227 [Glycine max]	At1g70670	unknown protein similar to Ca+2-binding EF hand protein GB:AAB71227 [Glycine max];supported by full-length cDNA: Ceres:5143.		---	---	0005509 // calcium ion binding // ---
1983	246883_at	At5g26190		-0.502063	-0.686446	-0.458944		0.00459252	0.000414917	0.00145661		electron transporter activity	0	AT5G26190.1	T19G15_40|AT5G26190|T19G15.40	0	TAIR GO	68412.t02795 CHP-rich zinc finger protein, putative many predicted proteins, Arabidopsis thaliana	68412.t02795 CHP-rich zinc finger protein, putative many predicted proteins, Arabidopsis thaliana	At5g26190	putative protein many predicted proteins, Arabidopsis thaliana		0006355 // regulation of transcription, DNA-dependent // inferred from electronic annotation	0005622 // intracellular // inferred from electronic annotation	0005515 // protein binding // inferred from electronic annotation /// 0008270 // zinc ion binding // inferred from electronic annotation
18706	263606_at	At2g16280		-0.504025	-0.572584	-0.694457		0.00262862	0.000700227	1.91125e-05		Acyl Lipid Metabolism;Strong similarity to beta-keto-Coa synthase family	Ketoacyl-CoA Synthase	0	NM_127184	putative beta-ketoacyl-CoA synthase	http://www.plantbiology.msu.edu/lipids/genesurvey/master_table.htm	68409.t01664 very-long-chain fatty acid condensing enzyme (CUT1), putative similar to fatty acid condensing enzyme CUT1 GI:5001734 from [Arabidopsis thaliana]	68409.t01664 very-long-chain fatty acid condensing enzyme (CUT1), putative similar to fatty acid condensing enzyme CUT1 GI:5001734 from [Arabidopsis thaliana]	At2g16280	putative beta-ketoacyl-CoA synthase		0000038 // very-long-chain fatty acid metabolic process // inferred from direct assay /// 0042335 // cuticle development // inferred from direct assay	0016020 // membrane // inferred from electronic annotation /// 0016021 // integral to membrane // inferred from electronic annotation	0008415 // acyltransferase activity // inferred from electronic annotation /// 0016740 // transferase activity // inferred from electronic annotation
17603	262503_at	At1g21670		-0.504946	-0.80447	-0.77379		0.00330977	0.000301095	3.22573e-05		endomembrane system	0	AT1G21670.1	F8K7_9|AT1G21670|F8K7.9	0	TAIR GO	68408.t02408 expressed protein	68408.t02408 expressed protein	At1g21670	hypothetical protein predicted by genscan; supported by cDNA: gi_14334811_gb_AY035079.1_		---	0012505 // endomembrane system // inferred from electronic annotation	---
21453	266353_at	At2g01520		-0.505479	-2.02211	-1.7124		0.00221787	1.29603e-07	3.06885e-07										At2g01520	unknown protein ;supported by full-length cDNA: Ceres:17603.		0006952 // defense response // inferred from electronic annotation /// 0009607 // response to biotic stimulus // inferred from electronic annotation	---	---
20405	265305_at	At2g20340		-0.505807	-0.73208	-0.982871		0.00167646	0.000520038	6.24067e-06		amino acid metabolism	0	AT2G20340.1	F11A3.11|AT2G20340|F11A3_11	0	TAIR GO	68409.t02140 tyrosine decarboxylase -related	68409.t02140 tyrosine decarboxylase -related	At2g20340	putative tyrosine decarboxylase		0006519 // amino acid and derivative metabolic process // inferred from electronic annotation /// 0006520 // amino acid metabolic process // --- /// 0019752 // carboxylic acid metabolic process // inferred from electronic annotation	---	0003824 // catalytic activity // inferred from electronic annotation /// 0004837 // tyrosine decarboxylase activity // --- /// 0004837 // tyrosine decarboxylase activity // inferred from electronic annotation /// 0016829 // lyase activity // inferred from electronic annotation /// 0016831 // carboxy-lyase activity // inferred from electronic annotation /// 0030170 // pyridoxal phosphate binding /…
5661	250561_at	At5g08030		-0.507288	-0.912064	-1.20854		0.00282587	8.78178e-05	4.60145e-05		Acyl Lipid Metabolism;glycerophosphodiester phosphodiesterase activity;glycerol metabolism	Glycerophosphoryl Diester Phosphodiesterase;GLYCEROPHOSPHODIESTER PHOSPHODIESTERASE	AT5G08030.1	AT5G08030|T22D6.1	glycerophosphodiester phosphodiesterase - like protein	http://www.plantbiology.msu.edu/lipids/genesurvey/master_table.htm;TAIR GO;TAIR AraCyc	68412.t00850 glycerophosphodiester phosphodiesterase - like protein glycerophosphodiester phosphodiesterase, Borrelia hermsii, EMBL:BH40762	68412.t00850 glycerophosphodiester phosphodiesterase - like protein glycerophosphodiester phosphodiesterase, Borrelia hermsii, EMBL:BH40762	At5g08030	glycerophosphodiester phosphodiesterase - like protein glycerophosphodiester phosphodiesterase, Borrelia hermsii, EMBL:BH40762		0006071 // glycerol metabolic process // --- /// 0006071 // glycerol metabolic process // inferred from electronic annotation	0012505 // endomembrane system // inferred from electronic annotation	0008889 // glycerophosphodiester phosphodiesterase activity // --- /// 0008889 // glycerophosphodiester phosphodiesterase activity // inferred from electronic annotation
4147	249047_at	At5g44410		-0.509348	-0.51373	-0.882229		0.00471101	0.0092543	2.54208e-05		endomembrane system	0	AT5G44410.1	MFC16_3|AT5G44410|MFC16.3	0	TAIR GO	68412.t04828 FAD-linked oxidoreductase family similar to SP|P30986 reticuline oxidase precursor (Berberine-bridge-forming enzyme) (BBE) (Tetrahydroprotoberberine synthase) [Eschscholzia californica]; contains PF01565 FAD binding domain	68412.t04828 FAD-linked oxidoreductase family similar to SP|P30986 reticuline oxidase precursor (Berberine-bridge-forming enzyme) (BBE) (Tetrahydroprotoberberine synthase) [Eschscholzia californica]; contains PF01565 FAD binding domain	At5g44410	berberine bridge enzyme-like protein		0006118 // electron transport // inferred from electronic annotation	0012505 // endomembrane system // inferred from electronic annotation	0009055 // electron carrier activity // --- /// 0016491 // oxidoreductase activity // inferred from electronic annotation
12022	256922_at	At3g19010		-0.511122	-0.401851	-0.576815		0.000858483	0.00999571	0.000462747		iron ion binding activity;flavonoid biosynthesis	FLAVONOL SYNTHASE	AT3G19010.1	K13E13.17|AT3G19010	0	TAIR GO;TAIR AraCyc	68410.t02123 flavonol synthase family contains similarity to flavonol synthase (FLS) from [Solanum tuberosum] SP|Q41452, {Petunia hybrida} SP|Q07512; contains Pfam profile PF03171: oxidoreductase, 2OG-Fe(II) oxygenase family	68410.t02123 flavonol synthase family contains similarity to flavonol synthase (FLS) from [Solanum tuberosum] SP|Q41452, {Petunia hybrida} SP|Q07512; contains Pfam profile PF03171: oxidoreductase, 2OG-Fe(II) oxygenase family	At3g19010	hypothetical protein contains similarity to flavonol synthase (FLS) GB:Q41452 from [Solanum tuberosum], contains Pfam profile: PF00671 Iron/Ascorbate oxidoreductase family;supported by full-length cDNA: Ceres:41506.		0009813 // flavonoid biosynthetic process // ---	---	0005506 // iron ion binding // inferred from electronic annotation /// 0016491 // oxidoreductase activity // inferred from electronic annotation /// 0045431 // flavonol synthase activity // ---
16057	260957_at	At1g06080		-0.513586	-0.690058	0.777547		0.00673356	0.00146944	1.01948e-05		Acyl Lipid Metabolism;Lipid Metabolism Gene Families;endoplasmic reticulum	Acyl-CoA Desaturase-like;Delta 9 desaturase family	AT1G06080.1	NM_100489;T21E18_13|AT1G06080|T21E18.13	delta 9 desaturase	http://www.plantbiology.msu.edu/lipids/genesurvey/master_table.htm;TAIR GO	68408.t00567 delta 9 desaturase (ADS1) identical to delta 9 acyl-lipid desaturase (ADS1) GB:BAA25180 GI:2970034 from [Arabidopsis thaliana]	68408.t00567 delta 9 desaturase (ADS1) identical to delta 9 acyl-lipid desaturase (ADS1) GB:BAA25180 GI:2970034 from [Arabidopsis thaliana]	At1g06080	delta 9 desaturase identical to delta 9 desaturase GB:BAA25180 GI:2970034 from [Arabidopsis thaliana]; supported by full-length cDNA: Ceres: 100525.		0006629 // lipid metabolic process // inferred from electronic annotation /// 0006633 // fatty acid biosynthetic process // inferred from electronic annotation /// 0008610 // lipid biosynthetic process // inferred from electronic annotation	0005783 // endoplasmic reticulum // inferred from electronic annotation /// 0016020 // membrane // inferred from electronic annotation /// 0016021 // integral to membrane // inferred from electronic annotation	0004768 // stearoyl-CoA 9-desaturase activity // inferred from electronic annotation /// 0005506 // iron ion binding // inferred from electronic annotation /// 0016491 // oxidoreductase activity // inferred from electronic annotation /// 0016717 // oxidoreductase activity, acting on paired donors, with oxidation of a pair of donors resulting in the reduction of molecular oxygen to two molecules o…
6827	251727_at	At3g56290		-0.514398	-0.639163	-1.45408		0.000770643	0.00161591	2.26606e-06		chloroplast	0	AT3G56290.1	AT3G56290|F18O21.250	0	TAIR GO	68410.t05681 expressed protein	68410.t05681 expressed protein	At3g56290	putative protein		---	0009507 // chloroplast // inferred from electronic annotation	---
22736	267636_at	At2g42110		-0.516274	-0.613491	-0.510847		0.00697008	0.000591088	0.000764684										At2g42110	hypothetical protein predicted by genscan		---	---	---
16556	261456_at	At1g21050		-0.51759	0.869322	0.614416		0.00426919	0.00374854	0.000377902										At1g21050	hypothetical protein predicted by genemark.hmm;supported by full-length cDNA: Ceres:3200.		---	---	---
12229	257129_at	At3g20100		-0.517832	-0.541554	-0.790244		0.0073387	0.00577126	0.000213065		Cytochrome P450;cytochrome P450 activity	CYP705A	CYP705A19	NM_112901;AT3G20100	0	TAIR GO	68410.t02247 cytochrome P450 family similar to Cytochrome P450 93A3 (P450 CP5) (SP:O81973) [Glycine max]; contains Pfam profile: PF00067 cytochrome P450; supported by full-length cDNA: Ceres:149380.	68410.t02247 cytochrome P450 family similar to Cytochrome P450 93A3 (P450 CP5) (SP:O81973) [Glycine max]; contains Pfam profile: PF00067 cytochrome P450; supported by full-length cDNA: Ceres:149380.	At3g20100	cytochrome P450, putative contains Pfam profile: PF00067 cytochrome P450;supported by full-length cDNA: Ceres:149380.		0006118 // electron transport // inferred from electronic annotation	0012505 // endomembrane system // inferred from electronic annotation /// 0016020 // membrane // inferred from electronic annotation	0004497 // monooxygenase activity // inferred from electronic annotation /// 0005506 // iron ion binding // inferred from electronic annotation /// 0016491 // oxidoreductase activity // inferred from electronic annotation /// 0019825 // oxygen binding // RCA /// 0020037 // heme binding // inferred from electronic annotation /// 0046872 // metal ion binding // inferred from electronic annotation
5757	250657_at	At5g07000		-0.519618	-0.547327	-0.429419		0.000588597	0.00536648	0.000928316	JA-AtST2b	sulfotransferase activity	0	AT5G07000.1	MOJ9_17|AT5G07000|MOJ9.17	0	TAIR GO	68412.t00718 sulfotransferase family similar to steroid sulfotransferase 3 [Brassica napus] GI:3420008, steroid sulfotransferase 1 [Brassica napus] GI:3420004; contains Pfam profile PF00685: Sulfotransferase domain	68412.t00718 sulfotransferase family similar to steroid sulfotransferase 3 [Brassica napus] GI:3420008, steroid sulfotransferase 1 [Brassica napus] GI:3420004; contains Pfam profile PF00685: Sulfotransferase domain	At5g07000	steroid sulfotransferase-like protein		---	---	0008146 // sulfotransferase activity // --- /// 0008146 // sulfotransferase activity // inferred from electronic annotation /// 0016740 // transferase activity // inferred from electronic annotation
9846	254746_at	At4g12980		-0.520524	-0.837187	-0.828261		0.00798495	8.05745e-05	4.49479e-05										At4g12980	putative protein hypothetical protein - Arabidopsis thaliana,PIR2:H71441;supported by full-length cDNA: Ceres:4642.		0007275 // multicellular organismal development // ---	0016020 // membrane // inferred from sequence or structural similarity	0004500 // dopamine beta-monooxygenase activity // inferred from electronic annotation
18976	263876_at	At2g21880		-0.520616	-0.704177	-0.736631		0.0020638	0.00018471	2.18308e-05		small GTPase(RAB);two-component signal transduction system (phosphorelay)	0	AtRABG2;AT2G21880.1	AtRab7A;F7D8.20|F7D8_20|AT2G21880	Arabidopsis RAB GTPase gene	Vanessa Vernoud et al. Plant Physiology, March 2003, Vol. 131, pp. 1191–1208;TAIR GO	68409.t02333 GTP-binding protein, putative similar to Ras family GTP-binding protein SP:Q43463 from [Glycine max]	68409.t02333 GTP-binding protein, putative similar to Ras family GTP-binding protein SP:Q43463 from [Glycine max]	At2g21880	putative RAS superfamily GTP-binding protein ;supported by full-length cDNA: Ceres:122848.		0006355 // regulation of transcription, DNA-dependent // inferred from electronic annotation /// 0007264 // small GTPase mediated signal transduction // inferred from electronic annotation /// 0015031 // protein transport // inferred from electronic annotation	0005622 // intracellular // inferred from electronic annotation /// 0016020 // membrane // inferred from electronic annotation	0000166 // nucleotide binding // inferred from electronic annotation /// 0005524 // ATP binding // inferred from electronic annotation /// 0005525 // GTP binding // inferred from electronic annotation /// 0008134 // transcription factor binding // inferred from electronic annotation
6765	251665_at	At3g57040		-0.522822	0.432444	-0.679975		0.00136185	0.00911892	5.96255e-05		ARR-A class transcription factor family;Cytokinin;Response Regulator;two-component response regulator activity	Response Regulator: A- Type	ARR9	ATRR4;AT3G57040|ATRR4	Cytokinin;A-type response regulator;responce reactor 4	MGH;TAIR GO	68410.t05768 responce reactor 4	68410.t05768 responce reactor 4	At3g57040	responce reactor 4 ; supported by cDNA: gi_3273201_dbj_AB010918.1_AB010918		0000160 // two-component signal transduction system (phosphorelay) // inferred from physical interaction /// 0000160 // two-component signal transduction system (phosphorelay) // inferred from electronic annotation /// 0006350 // transcription // inferred from electronic annotation /// 0006355 // regulation of transcription, DNA-dependent // inferred from electronic annotation /// 0009735 // resp…	0005634 // nucleus // inferred from electronic annotation	0000156 // two-component response regulator activity // inferred from sequence or structural similarity /// 0000156 // two-component response regulator activity // inferred from electronic annotation /// 0005515 // protein binding // inferred from physical interaction /// 0030528 // transcription regulator activity // traceable author statement
21265	266165_at	At2g28190		-0.52474	-0.940782	-0.771982		0.00214184	2.99846e-05	1.61882e-05										At2g28190	putative copper/zinc superoxide dismutase identical to GP:3273753:AF061519;supported by full-length cDNA: Ceres:39796.		0006801 // superoxide metabolic process // inferred from electronic annotation /// 0006950 // response to stress // inferred from mutant phenotype /// 0006979 // response to oxidative stress // inferred from direct assay /// 0009416 // response to light stimulus // inferred from expression pattern /// 0010039 // response to iron ion // inferred from expression pattern /// 0019430 // removal of su…	0009507 // chloroplast // inferred from electronic annotation	0004784 // superoxide dismutase activity // inferred from electronic annotation /// 0004785 // copper, zinc superoxide dismutase activity // inferred from electronic annotation /// 0005507 // copper ion binding // inferred from electronic annotation /// 0008270 // zinc ion binding // inferred from electronic annotation /// 0016209 // antioxidant activity // inferred from electronic annotation ///…
7970	252870_at	At4g39940		-0.52517	-0.649553	-0.843188		0.00440645	0.00061942	2.65545e-05		kinase activity;sulfate assimilation pathway;sulfate assimilation 2;APS pathway of sulfate reduction	ADENOSINE-5-PHOSPHOSULFATE-KINASE	AT4G39940.1	AT4G39940|T5J17_110|T5J17.110	0	TAIR GO;TAIR AraCyc	68411.t05055 adenosine-5-phosphosulfate-kinase	68411.t05055 adenosine-5-phosphosulfate-kinase	At4g39940	adenosine-5-phosphosulfate-kinase		0000103 // sulfate assimilation // inferred from electronic annotation /// 0008652 // amino acid biosynthetic process // inferred from electronic annotation /// 0016310 // phosphorylation // inferred from genetic interaction /// 0019344 // cysteine biosynthetic process // inferred from electronic annotation	0009507 // chloroplast // inferred from electronic annotation /// 0009536 // plastid // traceable author statement	0000166 // nucleotide binding // inferred from electronic annotation /// 0004020 // adenylylsulfate kinase activity // inferred from genetic interaction /// 0004020 // adenylylsulfate kinase activity // inferred from electronic annotation /// 0005524 // ATP binding // inferred from electronic annotation /// 0016301 // kinase activity // inferred from electronic annotation /// 0016740 // transfera…
4867	249767_at	At5g24090		-0.526369	-0.522458	-0.634209		0.00206722	0.00163488	0.000885142		Assembly, Architecture, and Growth;Glycoside Hydrolase Family 18;Glycoside Hydrolase Gene Families	Growth modifying proteins;Glycoside Hydrolase Family 18	0	NP_197797.1 , BAB08732.1, AAA32768.1;NM_122314	acidic endochitinase (dbj|BAA21861.1)A	http://cellwall.genomics.purdue.edu/families/index.html;http://afmb.cnrs-mrs.fr/CAZY/acc.html	68412.t02537 glycosyl hydrolase family 18 (acidic endochitinase) almost identical to acidic endochitinase GI:166664 from [Arabidopsis thaliana]	68412.t02537 glycosyl hydrolase family 18 (acidic endochitinase) almost identical to acidic endochitinase GI:166664 from [Arabidopsis thaliana]	At5g24090	acidic endochitinase (dbj|BAA21861.1)		0000272 // polysaccharide catabolic process // inferred from electronic annotation /// 0005975 // carbohydrate metabolic process // inferred from electronic annotation /// 0006032 // chitin catabolic process // inferred from electronic annotation /// 0008152 // metabolic process // inferred from electronic annotation	0012505 // endomembrane system // inferred from electronic annotation	0003824 // catalytic activity // inferred from electronic annotation /// 0004553 // hydrolase activity, hydrolyzing O-glycosyl compounds // --- /// 0004553 // hydrolase activity, hydrolyzing O-glycosyl compounds // inferred from electronic annotation /// 0004568 // chitinase activity // inferred from electronic annotation /// 0016787 // hydrolase activity // inferred from electronic annotation //…
6735	251635_at	At3g57510		-0.527518	-0.542768	-0.776808		0.00106681	0.00100285	3.52554e-05		Glycoside Hydrolase Family 28;endomembrane system	0	AT3G57510.1	NP_191310.1 , CAB66108.1, CAA05525.1, BAC42580.1, AAO63440.1, AAC98923.1;AT3G57510|T8H10.110	0	http://afmb.cnrs-mrs.fr/CAZY/acc.html;TAIR GO	68410.t05816 polygalacturonase, putative	68410.t05816 polygalacturonase, putative	At3g57510	endo-polygalacturonase		0005975 // carbohydrate metabolic process // inferred from electronic annotation /// 0008152 // metabolic process // inferred from electronic annotation	0012505 // endomembrane system // inferred from electronic annotation	0004650 // polygalacturonase activity // inferred from electronic annotation /// 0016787 // hydrolase activity // inferred from electronic annotation /// 0016798 // hydrolase activity, acting on glycosyl bonds // inferred from electronic annotation
19998	264898_at	At1g23205		-0.527891	-1.10985	-1.74086		0.000794654	9.26643e-06	7.31224e-08		endomembrane system	0	AT1G23205.1	F26F24.4|F26F24_4|AT1G23205	0	TAIR GO	68408.t02577 pectinesterase - related low similarity to pectinesterase from Phaseolus vulgaris SP|Q43111, Lycopersicon esculentum SP|Q43143; contains Pfam profile PF04043: Plant invertase/pectin methylesterase inhibitor	68408.t02577 pectinesterase - related low similarity to pectinesterase from Phaseolus vulgaris SP|Q43111, Lycopersicon esculentum SP|Q43143; contains Pfam profile PF04043: Plant invertase/pectin methylesterase inhibitor	At1g23205	Unknown protein ; supported by full-length cDNA: Ceres: 28033.		---	0012505 // endomembrane system // inferred from electronic annotation	0004857 // enzyme inhibitor activity // inferred from electronic annotation /// 0030599 // pectinesterase activity // inferred from electronic annotation /// 0046910 // pectinesterase inhibitor activity // ---
8355	253255_at	At4g34760		-0.529389	0.647364	-0.398269		0.00335896	0.000926876	0.00243816		SAUR	0	SAUR50	68411.t04412 auxin-induced (indole-3-acetic acid induced) protein family auxin-induced protein X15, Glycine max, PIR2:JQ1097	putative auxin-regulated protein	0	0	0	At4g34760	putative auxin-regulated protein auxin-induced protein X15, Glycine max, PIR2:JQ1097;supported by full-length cDNA: Ceres:10510.		0009733 // response to auxin stimulus // ---	---	---
9612	254512_at	At4g20230		-0.531873	-0.608876	-0.644506		0.00178124	0.00144191	0.000604284		mitochondrion	0	AT4G20230.1	AT4G20230|F1C12.150|F1C12_150	0	TAIR GO	68411.t02664 terpene synthase/cyclase family vetispiradiene synthase, Hyoscyamus muticus, PATX:G763421	68411.t02664 terpene synthase/cyclase family vetispiradiene synthase, Hyoscyamus muticus, PATX:G763421	At4g20230	terpene cyclase like protein vetispiradiene synthase, Hyoscyamus muticus, PATX:G763421		0008152 // metabolic process // inferred from electronic annotation	0005739 // mitochondrion // inferred from electronic annotation	0000287 // magnesium ion binding // inferred from electronic annotation /// 0016829 // lyase activity // inferred from electronic annotation
6631	251531_at	At3g58550		-0.535704	-1.02734	-0.912887		0.000760366	2.47663e-05	5.18971e-06		Acyl Lipid Metabolism;Glycosylphosphatidylinositol (GPI)-anchored proteins;GPI-anchored protein;endomembrane system	Lipid Transfer Protein type 7;LTPL	AT3G58550.1	AT3G58550|F14P22.140	predicted GPI-anchored protein	http://www.plantbiology.msu.edu/lipids/genesurvey/master_table.htm;http://cellwall.genomics.purdue.edu/families/index.html;Georg H.H. Borner et al. Plant Physiology, June 2003, Vol. 132, pp. 568–577;TAIR GO	68410.t05932 protease inhibitor/seed storage/lipid transfer protein (LTP) family contains Pfam protease inhibitor/seed storage/LTP family domain	68410.t05932 protease inhibitor/seed storage/lipid transfer protein (LTP) family contains Pfam protease inhibitor/seed storage/LTP family domain	At3g58550	putative protein hypothetical protein F4I1.11 - Arabidopsis thaliana, PIR:T02386;supported by full-length cDNA: Ceres:27380.		0006869 // lipid transport // --- /// 0006869 // lipid transport // inferred from electronic annotation	0031225 // anchored to membrane // traceable author statement	0008289 // lipid binding // ---
14901	259801_at	At1g72230		-0.537247	-1.11664	-0.671717		0.000639667	1.41124e-05	0.00011183		GPI-anchored protein;endomembrane system	Uclacyanin like Phytocyanins	AT1G72230.1	AT1G72230|T9N14.17|T9N14_17	0	Georg H.H. Borner et al. Plant Physiology, June 2003, Vol. 132, pp. 568–577;TAIR GO	68408.t07541 plastocyanin-like domain containing protein similar to blue copper protein SP:Q41001 from [Pisum sativum]	68408.t07541 plastocyanin-like domain containing protein similar to blue copper protein SP:Q41001 from [Pisum sativum]	At1g72230	blue copper protein, putative similar to GI:562778 from [Pisum sativum] (Thesis (1994) BIOLOGICAL SCIENCES, DURHAM UNIVERSITY); supported by full-length cDNA: Ceres: 16991.		0006118 // electron transport // --- /// 0006118 // electron transport // inferred from electronic annotation	0016020 // membrane // inferred from electronic annotation /// 0031225 // anchored to membrane // traceable author statement	0005507 // copper ion binding // --- /// 0005507 // copper ion binding // inferred from electronic annotation /// 0009055 // electron carrier activity // inferred from electronic annotation /// 0046872 // metal ion binding // inferred from electronic annotation
4063	248963_at	At5g45700		-0.537404	-0.593663	-0.435721		0.0047744	0.000998135	0.00309278		mitochondrion	0	AT5G45700.1	MRA19_9|AT5G45700|MRA19.9	0	TAIR GO	68412.t04984 hypothetical protein	68412.t04984 hypothetical protein	At5g45700	unknown protein		---	0005739 // mitochondrion // inferred from electronic annotation	0016791 // phosphoric monoester hydrolase activity // inferred from electronic annotation
17480	262380_at	At1g72810		-0.537893	-0.587519	-0.641604		0.00471101	0.00312092	0.000113785		chloroplast;threonine biosynthesis from homoserine	THREONINE SYNTHASE	AT1G72810.1	F3N23.1|AT1G72810|F3N23_1	0	TAIR GO;TAIR AraCyc	68408.t07600 threonine synthase, putative strong similarity to SP|Q9S7B5 Threonine synthase, chloroplast precursor (EC 4.2.3.1) (TS) {Arabidopsis thaliana}	68408.t07600 threonine synthase, putative strong similarity to SP|Q9S7B5 Threonine synthase, chloroplast precursor (EC 4.2.3.1) (TS) {Arabidopsis thaliana}	At1g72810	threonine synthase, putative similar to threonine synthase GI:4850369 from [Arabidopsis thaliana]		0008152 // metabolic process // inferred from electronic annotation /// 0009088 // threonine biosynthetic process // --- /// 0009088 // threonine biosynthetic process // inferred from electronic annotation	0009507 // chloroplast // inferred from electronic annotation	0003824 // catalytic activity // inferred from electronic annotation /// 0004795 // threonine synthase activity // --- /// 0004795 // threonine synthase activity // inferred from electronic annotation /// 0030170 // pyridoxal phosphate binding // inferred from electronic annotation
16509	261409_at	At1g07640		-0.547722	-0.76128	-0.588126		0.00410536	0.00038061	0.000429898		C2C2(Zn) DOF zinc finger family;chloroplast	0	OBP2;AT1G07640.1	AtDof1.1;AT1G07640|F24B9.30|F24B9_30	Dof zinc finger protein,Dof zinc finger protein	MGH(literature),MGH(blast),Ohio-AtTFDB,TAIR(Mendel);TAIR GO	68408.t00729 Dof zinc finger protein identical to zinc finger protein OBP2 GI:5059394 from [Arabidopsis thaliana]	68408.t00729 Dof zinc finger protein identical to zinc finger protein OBP2 GI:5059394 from [Arabidopsis thaliana]	At1g07640	zinc finger protein OBP2 identical to GB:AAD38986 from [Arabidopsis thaliana];supported by full-length cDNA: Ceres:4289.		0006350 // transcription // inferred from electronic annotation /// 0006355 // regulation of transcription, DNA-dependent // inferred from electronic annotation /// 0009611 // response to wounding // inferred from expression pattern /// 0009625 // response to insect // inferred from expression pattern /// 0009753 // response to jasmonic acid stimulus // inferred from expression pattern /// 004544…	0005634 // nucleus // inferred from electronic annotation	0003677 // DNA binding // inferred from electronic annotation /// 0003700 // transcription factor activity // inferred from sequence similarity /// 0008270 // zinc ion binding // inferred from electronic annotation /// 0046872 // metal ion binding // inferred from electronic annotation
20221	265121_at	At1g62560		-0.548411	-1.47766	-1.50077		0.00040843	8.23044e-07	2.75483e-07		chloroplast	0	AT1G62560.1	T3P18.12|AT1G62560|T3P18_12	0	TAIR GO	68408.t06372 flavin-containing monooxygenase (FMO) family similar to flavin-containing monooxygenase GB:AAA21178 GI:349534 SP|P32417 from [Oryctolagus cuniculus]; contains Pfam profile PF00743 Flavin-binding monooxygenase-like	68408.t06372 flavin-containing monooxygenase (FMO) family similar to flavin-containing monooxygenase GB:AAA21178 GI:349534 SP|P32417 from [Oryctolagus cuniculus]; contains Pfam profile PF00743 Flavin-binding monooxygenase-like	At1g62560	similar to flavin-containing monooxygenase (sp|P36366); similar to ESTs gb|R30018, gb|H36886, gb|N37822, and gb|T88100 similar to flavin-containing monooxygenase GB:AAA21178 GI:349534 from [Oryctolagus cuniculus]; supported by cDNA: gi_13877746_gb_AF370136.1_AF370136		0006118 // electron transport // --- /// 0006118 // electron transport // inferred from electronic annotation	0009507 // chloroplast // inferred from electronic annotation	0004497 // monooxygenase activity // --- /// 0004497 // monooxygenase activity // inferred from electronic annotation /// 0016491 // oxidoreductase activity // inferred from electronic annotation /// 0050660 // FAD binding // inferred from electronic annotation
22212	267112_at	At2g14750		-0.550404	-0.63281	-0.672173		0.000758967	0.000832784	6.05582e-05		chloroplast	0	AT2G14750.1	AT2G14750|F26C24.11|F26C24_11	0	TAIR GO	68409.t01492 adenosine phosphosulfate kinase -related identical to GB:U05238	68409.t01492 adenosine phosphosulfate kinase -related identical to GB:U05238	At2g14750	putative adenosine phosphosulfate kinase identical to GB:U05238;supported by full-length cDNA: Ceres:14216.		0000103 // sulfate assimilation // inferred from electronic annotation /// 0008652 // amino acid biosynthetic process // inferred from electronic annotation /// 0016310 // phosphorylation // inferred from direct assay /// 0019344 // cysteine biosynthetic process // inferred from electronic annotation	0009507 // chloroplast // inferred from electronic annotation /// 0009536 // plastid // traceable author statement	0000166 // nucleotide binding // inferred from electronic annotation /// 0004020 // adenylylsulfate kinase activity // inferred from direct assay /// 0004020 // adenylylsulfate kinase activity // inferred from electronic annotation /// 0005524 // ATP binding // inferred from electronic annotation /// 0016301 // kinase activity // inferred from electronic annotation /// 0016740 // transferase acti…
19085	263985_at	At2g42750		-0.552442	1.16946	-0.425233		0.000695519	0.000138685	0.00112549		chloroplast	0	AT2G42750.1	F7D19.25|F7D19_25|AT2G42750	0	TAIR GO	68409.t04712 DnaJ protein family low similarity to GFA2 [Arabidopsis thaliana] GI:21429604; contains Pfam profile PF00226: DnaJ domain	68409.t04712 DnaJ protein family low similarity to GFA2 [Arabidopsis thaliana] GI:21429604; contains Pfam profile PF00226: DnaJ domain	At2g42750	unknown protein ;supported by full-length cDNA: Ceres:15743.		0006118 // electron transport // inferred from electronic annotation /// 0006457 // protein folding // --- /// 0006457 // protein folding // inferred from electronic annotation /// 0006810 // transport // inferred from electronic annotation	0009507 // chloroplast // inferred from electronic annotation /// 0016021 // integral to membrane // inferred from electronic annotation	0005506 // iron ion binding // inferred from electronic annotation /// 0009055 // electron carrier activity // inferred from electronic annotation /// 0031072 // heat shock protein binding // inferred from electronic annotation /// 0051082 // unfolded protein binding // inferred from electronic annotation /// 0051536 // iron-sulfur cluster binding // inferred from electronic annotation /// 005153…
624	245524_at	At4g15920		-0.553032	-1.03917	-1.21384		0.00187813	1.87907e-05	2.72489e-06		MTN3-like protein family;cytochrome	0	AT4G15920.1	NM_117684;FCAALL.237|AT4G15920|DL4000C	cytochrome c oxidoreductase like protein	TAIR GO	68411.t02171 nodulin MtN3 family protein similar to MtN3 GI:1619602 (root nodule development) from [Medicago truncatula]	68411.t02171 nodulin MtN3 family protein similar to MtN3 GI:1619602 (root nodule development) from [Medicago truncatula]	At4g15920	cytochrome c oxidoreductase like protein		---	0016020 // membrane // ---	---
7374	252274_at	At3g49680		-0.555561	-0.572271	-0.669125		0.00459643	0.00196896	0.000116567		transaminase activity	0	AT3G49680.1	AT3G49680|T16K5.30	0	TAIR GO	68410.t04951 branched-chain-amino-acid transaminase -related protein branched-chain-amino-acid transaminase, Streptomyces coelicolor, PIR:T29053	68410.t04951 branched-chain-amino-acid transaminase -related protein branched-chain-amino-acid transaminase, Streptomyces coelicolor, PIR:T29053	At3g49680	branched-chain-amino-acid transaminase -like protein branched-chain-amino-acid transaminase, Streptomyces coelicolor, PIR:T29053; supported by full-length cDNA: Ceres: 37100.		0008152 // metabolic process // inferred from electronic annotation /// 0008652 // amino acid biosynthetic process // inferred from electronic annotation /// 0009081 // branched chain family amino acid metabolic process // inferred from electronic annotation /// 0009082 // branched chain family amino acid biosynthetic process // inferred from electronic annotation	0009507 // chloroplast // inferred from direct assay /// 0009507 // chloroplast // inferred from electronic annotation	0003824 // catalytic activity // --- /// 0003824 // catalytic activity // inferred from electronic annotation /// 0004084 // branched-chain-amino-acid transaminase activity // inferred from genetic interaction /// 0004084 // branched-chain-amino-acid transaminase activity // inferred from electronic annotation /// 0008483 // transaminase activity // inferred from electronic annotation /// 0016740…
15447	260347_at	At1g69420		-0.555911	0.622734	-0.296186		0.00127409	0.00040121	0.00779709		endomembrane system	0	AT1G69420.1	F10D13.9|AT1G69420|F10D13_9	0	TAIR GO	68408.t07200 DHHC-type zinc finger domain-containing protein contains Pfam profile: PF01529: DHHC zinc finger domain	68408.t07200 DHHC-type zinc finger domain-containing protein contains Pfam profile: PF01529: DHHC zinc finger domain	At1g69420	DHHC-type zinc finger protein, putative contains Pfam profile: PF01529: DHHC zinc finger domain		---	0012505 // endomembrane system // inferred from electronic annotation	0008270 // zinc ion binding // inferred from electronic annotation
12528	257428_at	At1g78990		-0.556362	-0.437517	-1.58839		0.00158314	0.00640917	2.44173e-07										At1g78990	hypothetical protein predicted by genemark.hmm		---	---	0016740 // transferase activity // ---
6495	251395_at	At2g45470		-0.561788	-0.51758	-0.608298		0.000646411	0.00248406	8.14135e-05		GPI-anchored protein;Structural proteins;endomembrane system	Fasciclin-like AGPs (FLAs);Fasciclin-like AGP group	AT2G45470.1	AT2G45470|F4L23.2	0	Georg H.H. Borner et al. Plant Physiology, June 2003, Vol. 132, pp. 568–577;http://cellwall.genomics.purdue.edu/families/index.html;TAIR GO	68409.t05033 fasciclin-like arabinogalactan-protein (FLA8)	68409.t05033 fasciclin-like arabinogalactan-protein (FLA8)	At2g45470	unknown protein ;supported by full-length cDNA: Ceres:7709.		0007155 // cell adhesion // inferred from electronic annotation	0016020 // membrane // inferred from electronic annotation /// 0031225 // anchored to membrane // traceable author statement	0048503 // GPI anchor binding // inferred from electronic annotation
3864	248764_at	At5g47640		-0.564806	-0.513387	-0.568961		0.0013751	0.00204531	0.000148706		CCAAT box binding factor family, HAP3;nucleus	0	AT5G47640.1	AT5G47640|MNJ7_23|MNJ7.23	putative protein,CCAAT-box binding transcription factor subunit B (NF-YB) (HAP3 ) (AHAP3) family	Ohio-AtTFDB,TAIR(Mendel),TIGR Name Search;TAIR GO	68412.t05218 expressed protein contains similarity to CCAAT-box-binding trancription factor	68412.t05218 expressed protein contains similarity to CCAAT-box-binding trancription factor	At5g47640	putative protein contains similarity to CCAAT-box-binding trancription factor; supported by cDNA: gi_14326579_gb_AF385744.1_AF385744		0006350 // transcription // inferred from electronic annotation /// 0006355 // regulation of transcription, DNA-dependent // inferred from electronic annotation	0005622 // intracellular // inferred from electronic annotation /// 0005634 // nucleus // inferred from electronic annotation	0003677 // DNA binding // inferred from electronic annotation /// 0003700 // transcription factor activity // inferred from sequence or structural similarity /// 0043565 // sequence-specific DNA binding // inferred from electronic annotation
1883	246783_at	At5g27360		-0.565742	-0.517514	-0.709408		0.00162245	0.00187101	4.16395e-05		SUGAR TRANSPORTERS;MFS(Major Facilitator);Organic Solute Cotransporters;carbohydrate transporter activity	MONOSACCHARIDE-H+ SYMPORTERS;Putative sugar transporter family	SFP2;At5g27360;AT5G27360.1	68172.m02436,F21A20_70;NM_122618;AT5G27360|F21A20.70|F21A20_70	sugar transporter-like protein	http://plantst.sdsc.edu/;TAIR GO	68412.t02918 sugar-porter family protein 2 identical to sugar-porter family protein 2 [Arabidopsis thaliana] GI:14585701	68412.t02918 sugar-porter family protein 2 identical to sugar-porter family protein 2 [Arabidopsis thaliana] GI:14585701	At5g27360	sugar transporter-like protein putative sugar transporter (SUGTL1) - Arabidopsis thaliana, EMBL:AJ249967; supported by cDNA: gi_14585700_gb_AY026255.1_		0006810 // transport // inferred from electronic annotation /// 0008643 // carbohydrate transport // inferred from electronic annotation	0016020 // membrane // inferred from electronic annotation /// 0016021 // integral to membrane // inferred from electronic annotation	0005215 // transporter activity // inferred from electronic annotation /// 0005351 // sugar porter activity // inferred from electronic annotation /// 0015144 // carbohydrate transporter activity // inferred from sequence similarity /// 0015144 // carbohydrate transporter activity // RCA
13303	258203_at	At3g13950		-0.567148	-0.888715	-0.38848		0.00176824	0.000259327	0.00423636										At3g13950	hypothetical protein predicted by genemark.hmm		---	---	---
16976	261876_at	At1g50590		-0.569514	-0.483194	-0.612893		0.001474	0.00819482	0.000254786		Pirin-like proteins	0	Pirin-like.d	NM_103941	68408.t05131 pirin-like protein identical to pirin-like protein SP|Q9LPS9 from [Arabidopsis thaliana]	hypothetical protein	0	0	At1g50590	pirin-like protein similar to pirin GB:AAF22236 GI:6651245 from [Lycopersicon esculentum]		---	0005634 // nucleus // inferred from electronic annotation	0005516 // calmodulin binding // inferred from sequence or structural similarity
18929	263829_at	At2g40435		-0.574737	-0.580641	-0.926606		0.000508728	0.00155873	7.75573e-05		mitochondrion	0	AT2G40435.1	T2P4.23|AT2G40435	0	TAIR GO	68409.t04450 hypothetical protein	68409.t04450 hypothetical protein	At2g40435	unknown protein		---	0005739 // mitochondrion // inferred from electronic annotation	---
20799	265699_at	At2g03550		-0.576319	-0.447566	-0.762636		0.00109204	0.00658097	5.64578e-05		Carbohydrate Esterase Family 10;enzyme activity	0	AT2G03550.1	NP_178453.1 , AAD17422.1;T4M8.1|T4M8_1|AT2G03550	0	http://afmb.cnrs-mrs.fr/CAZY/acc.html;TAIR GO	68409.t00278 expressed protein similar to PrMC3 [Pinus radiata] GI:5487873; contains an esterase/lipase/thioesterase active site serine domain (prosite: PS50187)	68409.t00278 expressed protein similar to PrMC3 [Pinus radiata] GI:5487873; contains an esterase/lipase/thioesterase active site serine domain (prosite: PS50187)	At2g03550	putative esterase (contains an esterase/lipase/thioesterase active site serine domain (prosite: PS50187); related to plant sensitive response proteins		0008152 // metabolic process // inferred from electronic annotation	---	0016787 // hydrolase activity // inferred from electronic annotation
6393	251293_at	At3g61930		-0.576894	-0.629021	-0.957676		0.00220984	0.000902136	0.000190498										At3g61930	hypothetical protein		---	0005739 // mitochondrion // inferred from electronic annotation	---
2704	247604_at	At5g60950		-0.578749	0.565763	0.512252		0.000703309	0.00201457	0.000410455		Arabidopsis COBRA subfamily1;endomembrane system	0	COBL5:COBRA-LIKE5;AT5G60950.1	BAB10644;MSL3.7|MSL3_7|AT5G60950	putative phytochelatin synthetase - like	TAIR GO	68412.t06805 putative phytochelatin synthetase - like putative phytochelatin synthetase, Arabidopsis thaliana, EMBL:ATH6787	68412.t06805 putative phytochelatin synthetase - like putative phytochelatin synthetase, Arabidopsis thaliana, EMBL:ATH6787	At5g60950	putative phytochelatin synthetase - like putative phytochelatin synthetase, Arabidopsis thaliana, EMBL:ATH6787		---	0012505 // endomembrane system // inferred from electronic annotation	---
20114	265014_at	At1g24430		-0.580572	-0.571858	-0.361657		0.001458	0.00141226	0.00348493		acetyltransferase activity	0	AT1G24430.1	AT1G24430|F21J9.9	0	TAIR GO	68408.t02732 acyltransferase family similar to deacetylvindoline 4-O-acetyltransferase from Catharanthus roseus GI:4091808 GB:AAC99311, acetyl CoA: benzylalcohol acetyltransferase Clarkia breweri GI:3170250, acetyl-CoA:benzylalcohol acetyltranferase Clarkia concinna GI:6166328; contains Pfam profile PF02458 transferase family	68408.t02732 acyltransferase family similar to deacetylvindoline 4-O-acetyltransferase from Catharanthus roseus GI:4091808 GB:AAC99311, acetyl CoA: benzylalcohol acetyltransferase Clarkia breweri GI:3170250, acetyl-CoA:benzylalcohol acetyltranferase Clarkia concinna GI:6166328; contains Pfam profile PF02458 transferase family	At1g24430	hypothetical protein similar to deacetylvindoline 4-O-acetyltransferase, GB:AAC99311		---	---	0016740 // transferase activity // ---
3666	248566_s_at	At5g49730		-0.580712	1.02466	-0.898427		0.000831304	0.000285122	0.000141241		CytB-H+(Cytochrome b558 (CytB) H+-channel);FRO1-like protein; NADPH oxidase-like family;NADPH oxidase activity	0	At5g49730;AT5G49730.1	68172.m04244,K2I5_9;NM_124351;AT5G49730|K2I5_9|K2I5.9	FRO2-like protein; NADPH oxidase-like	http://plantst.sdsc.edu/;TAIR GO	68412.t05466 ferric reductase-like transmembrane component family similar to ferric-chelate reductase (FRO1) [Pisum sativum] GI:15341529; contains Pfam profile PF01794: Ferric reductase like transmembrane componenent	68412.t05466 ferric reductase-like transmembrane component family similar to ferric-chelate reductase (FRO1) [Pisum sativum] GI:15341529; contains Pfam profile PF01794: Ferric reductase like transmembrane componenent	At5g49730	FRO2-like protein; NADPH oxidase-like		0006118 // electron transport // inferred from electronic annotation /// 0009416 // response to light stimulus // inferred from expression pattern	0016020 // membrane // inferred from electronic annotation /// 0016021 // integral to membrane // inferred from electronic annotation	0005506 // iron ion binding // inferred from electronic annotation /// 0016491 // oxidoreductase activity // inferred from electronic annotation /// 0050660 // FAD binding // inferred from electronic annotation
20102	265002_at	At1g24400		-0.583317	-0.727193	-0.66155		0.00200676	0.000545598	0.000510385		AAAP(Amino Acid/Auxin Permease);Organic Solute Cotransporters;AAAP family;amino acid permease activity	Amino acid permease family	At1g24400;AT1G24400.1	68170.m02285,F21J9_260;NM_102286;AT1G24400|F21J9.6	putative lysine/histidine-specific permease	http://plantst.sdsc.edu/;TAIR GO	68408.t02730 lysine and histidine specific transporter, putative similar to lysine and histidine specific transporter GI:2576361 from [Arabidopsis thaliana]; contains Pfam profile PF01490: Transmembrane amino acid transporter protein	68408.t02730 lysine and histidine specific transporter, putative similar to lysine and histidine specific transporter GI:2576361 from [Arabidopsis thaliana]; contains Pfam profile PF01490: Transmembrane amino acid transporter protein	At1g24400	putative lysine/histidine-specific permease similar to GB:AAC49885, similar to EST gb|T13994; supported by cDNA: gi_9293859_dbj_AB046210.1_AB046210		0006865 // amino acid transport // RCA	0016020 // membrane // RCA	0015359 // amino acid permease activity // inferred from sequence similarity
4161	249061_at	At5g44550		-0.585362	-0.500386	-0.950496		0.0053059	0.00347592	3.1416e-05		endomembrane system	0	AT5G44550.1	MFC16.23|AT5G44550|MFC16_23	0	TAIR GO	68412.t04845 expressed integral membrane protein common family similar to unknown protein (pir||T10581) This family of plant proteins contains a domain that may have a catalytic activity. It has a conserved arginine and aspartate that could form an active site. These proteins are predicted to contain 3 or 4 transmembrane helices;	68412.t04845 expressed integral membrane protein common family similar to unknown protein (pir||T10581) This family of plant proteins contains a domain that may have a catalytic activity. It has a conserved arginine and aspartate that could form an active site. These proteins are predicted to contain 3 or 4 transmembrane helices;	At5g44550	putative protein similar to unknown protein (pir||T10581);supported by full-length cDNA: Ceres:18565.		---	0012505 // endomembrane system // inferred from electronic annotation	---
21909	266809_at	At2g29970		-0.587056	-0.868907	-0.603122		0.00720674	0.00214812	0.00121751		sugar porter activity	0	AT2G29970.1	F23F1_11|AT2G29970|F23F1.11	0	TAIR GO	68409.t03253 expressed protein	68409.t03253 expressed protein	At2g29970	unknown protein ; supported by cDNA: gi_14532595_gb_AY039922.1_		---	---	---
16934	261834_at	At1g10640		-0.589871	-0.672293	-1.10358		0.00177714	0.00223537	1.59539e-06		Glycoside Hydrolase Family 28;Glycoside Hydrolase Gene Families;chloroplast	Glycoside Hydrolase Family 28	AT1G10640.1	NP_563875.1 , NP_172534.1, AAN28898.1, AAK63956.1, AAF17670.1;NM_100940;F20B24_8|AT1G10640|F20B24.8	polygalacturonase PG1, putative	http://afmb.cnrs-mrs.fr/CAZY/acc.html;TAIR GO	68408.t01066 polygalacturonase, putative similar to polygalacturonase PG1 GI:5669846 from [Glycine max]	68408.t01066 polygalacturonase, putative similar to polygalacturonase PG1 GI:5669846 from [Glycine max]	At1g10640	polygalacturonase PG1, putative similar to polygalacturonase PG1 GI:5669846 from [Glycine max]; supported by cDNA: gi_14532455_gb_AY039852.1_		0005975 // carbohydrate metabolic process // --- /// 0005975 // carbohydrate metabolic process // inferred from electronic annotation /// 0008152 // metabolic process // inferred from electronic annotation	---	0004650 // polygalacturonase activity // --- /// 0004650 // polygalacturonase activity // inferred from electronic annotation /// 0016787 // hydrolase activity // inferred from electronic annotation /// 0016798 // hydrolase activity, acting on glycosyl bonds // inferred from electronic annotation
16356	261256_at	At1g05760		-0.595117	-0.796522	-0.492349		0.000217776	0.00018737	0.00143468		sugar binding activity	0	RTM 1;RTM1	RTM1|RESTRICTED TEV MOVEMENT 1|AT1G05760	Restricted TEV Movement; Putative Jacalin-Domain Lectin;RESTRICTED TEV MOVEMENT 1	Meinke et al. Plant Physiology, February 2003, Vol. 131, pp. 409–418;TAIR GO	68408.t00533 jacalin lectin family (RTM1) identical to gi:6503088 (GB:AAF14583) from [Arabidopsis thaliana] (Proc. Natl. Acad. Sci. U.S.A. 97 (1), 489-494 (2000)); contains Pfam profile PF01419 jacalin-like lectin domain	68408.t00533 jacalin lectin family (RTM1) identical to gi:6503088 (GB:AAF14583) from [Arabidopsis thaliana] (Proc. Natl. Acad. Sci. U.S.A. 97 (1), 489-494 (2000)); contains Pfam profile PF01419 jacalin-like lectin domain	At1g05760	disease resistance protein RTM1 identical to GB:AAF14583 from [Arabidopsis thaliana] (Proc. Natl. Acad. Sci. U.S.A. 97 (1), 489-494 (2000)); supported by cDNA: gi_13877528_gb_AF370465.1_AF370465		0009615 // response to virus // inferred from mutant phenotype	---	---
15212	260112_at	At1g63310		-0.596455	-0.742667	-0.384676		0.000351018	0.000398507	0.00220461										At1g63310	unknown protein similar to unknown protein GB:AAC69930 from [Arabidopsis thaliana]		---	---	---
8149	253049_at	At4g37300		-0.597702	1.01495	0.459953		0.00681374	1.15171e-05	0.000494461										At4g37300	putative protein ; supported by cDNA: gi_14517511_gb_AY039591.1_		---	---	---
15087	259987_at	At1g75030		-0.59812	-0.647966	-1.18296		0.000906354	0.00410197	5.4694e-06		endomembrane system	0	AT1G75030	F9E10_12|AT1G75030|F9E10.12	0	TAIR GO	68408.t07872 thaumatin-like protein identical to thaumatin-like protein [Arabidopsis thaliana] GI:2435406; contains Pfam profile: PF00314 Thaumatin family	68408.t07872 thaumatin-like protein identical to thaumatin-like protein [Arabidopsis thaliana] GI:2435406; contains Pfam profile: PF00314 Thaumatin family	At1g75030	thaumatin-like protein (PR-5) similar to thaumatin GB:AAD55090 [Vitis riparia]; contains Pfam profile: PF00314 Thaumatin family; supported by cDNA: gi_2435405_gb_U83490.1_ATU83490		0051707 // response to other organism // RCA	0012505 // endomembrane system // inferred from electronic annotation	---
14874	259774_at	At1g29520		-0.602066	-1.02554	-0.725749		0.00271129	0.000139	0.000223361		Similarity to Triticum ABA induced membrane protein family;endomembrane system	0	AT1G29520.1	NM_102692;F15D2.10|AT1G29520|F15D2_10	plasma membrane associated protein, putative	TAIR GO	68408.t03209 plasma membrane associated protein -related similar to GI:6851373 from [Hordeum vulgare]	68408.t03209 plasma membrane associated protein -related similar to GI:6851373 from [Hordeum vulgare]	At1g29520	plasma membrane associated protein, putative similar to GI:6851373 from [Hordeum vulgare]		---	0016020 // membrane // ---	---
10792	255692_at	At4g00400		-0.605443	-0.583466	-0.483959		0.00128965	0.00342784	0.00205788		Acyl Lipid Metabolism;binding activity	ER 2-Lysophosphatidate Acyltransferase (LPAAT)	AT4G00400.1	A_IG005I10_4|F5I10.4|F5I10_4|AT4G00400|A_IG005I10.4	putative protein	http://www.plantbiology.msu.edu/lipids/genesurvey/master_table.htm;TAIR GO	68411.t00051 expressed protein	68411.t00051 expressed protein	At4g00400	putative protein		0008152 // metabolic process // --- /// 0008152 // metabolic process // inferred from electronic annotation /// 0008654 // phospholipid biosynthetic process // inferred from electronic annotation	0016020 // membrane // inferred from electronic annotation /// 0016021 // integral to membrane // inferred from electronic annotation	0004366 // glycerol-3-phosphate O-acyltransferase activity // inferred from electronic annotation /// 0008415 // acyltransferase activity // --- /// 0008415 // acyltransferase activity // inferred from electronic annotation /// 0016740 // transferase activity // inferred from electronic annotation
13167	258067_at	At3g25980		-0.607522	-0.825256	-0.579098		0.000776214	0.000219949	0.000647777		endomembrane system	0	AT3G25980.1	AT3G25980|MPE11.16	0	TAIR GO	68410.t02902 mitotic checkpoint protein -related similar to mitotic checkpoint component, Mad2 GB:AAD09238 from [Mus musculus]	68410.t02902 mitotic checkpoint protein -related similar to mitotic checkpoint component, Mad2 GB:AAD09238 from [Mus musculus]	At3g25980	putative mitotic checkpoint protein similar to mitotic checkpoint component, Mad2 GB:AAD09238 from [Mus musculus]		0007049 // cell cycle // inferred from electronic annotation /// 0007067 // mitosis // inferred from electronic annotation /// 0007094 // mitotic spindle checkpoint // --- /// 0051301 // cell division // inferred from electronic annotation	0005634 // nucleus // inferred from electronic annotation /// 0012505 // endomembrane system // inferred from electronic annotation	0003677 // DNA binding // ---
5444	250344_at	At5g11930		-0.608838	-0.927225	-0.785332		0.00833749	3.76259e-05	3.26153e-05		glutaredoxin	0	AT5G11930.1	AT5G11930|F14F18.100|F14F18_100	0	TAIR GO	68412.t01263 glutaredoxin protein family contains INTERPRO Domain IPR002109, Glutaredoxin (thioltransferase)	68412.t01263 glutaredoxin protein family contains INTERPRO Domain IPR002109, Glutaredoxin (thioltransferase)	At5g11930	glutaredoxin - like protein glutaredoxin, R.communis, EMBL:RCGLREDXN		0006118 // electron transport // --- /// 0006118 // electron transport // inferred from electronic annotation /// 0006810 // transport // inferred from electronic annotation /// 0045454 // cell redox homeostasis // inferred from electronic annotation	0009507 // chloroplast // inferred from electronic annotation	0009055 // electron carrier activity // inferred from electronic annotation /// 0015035 // protein disulfide oxidoreductase activity // inferred from electronic annotation /// 0030508 // thiol-disulfide exchange intermediate activity // ---
10154	255054_s_at	At4g09740		-0.6093	-0.881073	-1.32295		0.00313305	6.84319e-05	2.54266e-06		Glycoside Hydrolase Family 9;Hydrolases;Glycoside Hydrolase Gene Families;endomembrane system	Endo-acting glucanases;Glycoside Hydrolase Family 9	AT4G09740.1	NP_192712.1 , CAB78097.1, CAB39641.1;NM_117042;AT4G09740|F17A8_90|F17A8.90	cellulase-like protein	http://afmb.cnrs-mrs.fr/CAZY/acc.html;http://cellwall.genomics.purdue.edu/families/index.html;TAIR GO	68411.t01427 glycosyl hydrolase family 9 similar to endo-beta-1,4-glucanase; cellulase GI:1655543 from [Capsicum annuum]	68411.t01427 glycosyl hydrolase family 9 similar to endo-beta-1,4-glucanase; cellulase GI:1655543 from [Capsicum annuum]	At4g09740	cellulase-like protein cellulase (EC 3.2.1.4) 3D precursor -Capsicum annuum,PIR2:S57663		0000272 // polysaccharide catabolic process // inferred from electronic annotation /// 0005975 // carbohydrate metabolic process // inferred from electronic annotation /// 0008152 // metabolic process // inferred from electronic annotation /// 0030245 // cellulose catabolic process // inferred from electronic annotation	0012505 // endomembrane system // inferred from electronic annotation	0003824 // catalytic activity // inferred from electronic annotation /// 0004553 // hydrolase activity, hydrolyzing O-glycosyl compounds // --- /// 0004553 // hydrolase activity, hydrolyzing O-glycosyl compounds // inferred from electronic annotation /// 0008810 // cellulase activity // inferred from electronic annotation /// 0016787 // hydrolase activity // inferred from electronic annotation //…
12193	257093_at	At3g20570		-0.611025	-1.22845	-0.78849		0.000392951	6.02626e-05	2.77752e-05		GPI-anchored protein;Blue copper binding protein family;endomembrane system	Early nodulin like Phytocyanins	AT3G20570.1	NM_112949;K10D20.11|AT3G20570	hypothetical protein	Georg H.H. Borner et al. Plant Physiology, June 2003, Vol. 132, pp. 568–577;TAIR GO	68410.t02299 plastocyanin-like domain containing protein	68410.t02299 plastocyanin-like domain containing protein	At3g20570	hypothetical protein ;supported by full-length cDNA: Ceres:9965.		0006118 // electron transport // --- /// 0006118 // electron transport // inferred from electronic annotation	0016020 // membrane // inferred from electronic annotation /// 0031225 // anchored to membrane // traceable author statement	0005507 // copper ion binding // --- /// 0005507 // copper ion binding // inferred from electronic annotation /// 0009055 // electron carrier activity // inferred from electronic annotation
19698	264598_at	At1g04610		-0.614674	-0.468152	-0.773		0.00106681	0.00677358	4.087e-05	AUXIN-YUCCA3	0	0	0	0	0	0	0	0	At1g04610	putative dimethylaniline monooxygenase similar to GB:AAC04900		0006118 // electron transport // inferred from electronic annotation /// 0009851 // auxin biosynthetic process // inferred from mutant phenotype	---	0004497 // monooxygenase activity // inferred from electronic annotation /// 0015036 // disulfide oxidoreductase activity // inferred from electronic annotation /// 0016491 // oxidoreductase activity // inferred from electronic annotation /// 0050660 // FAD binding // inferred from electronic annotation
8140	253040_at	At4g37800		-0.61793	-1.24677	-1.27273		0.000235656	1.80504e-05	2.1651e-07		Assembly, Architecture, and Growth;Glycoside Hydrolase Family 16;Glycoside Hydrolase Gene Families;endomembrane system	Growth modifying proteins;Glycoside Hydrolase Family 16	XTH7;AT4G37800.1	NP_195494.1 , CAB80445.1, CAB38928.1, AAM91326.1, AAM62514.1, AAM13024.1;NM_119942;AT4G37800|T28I19.80|T28I19_80	endo-xyloglucan transferase - like protein	http://cellwall.genomics.purdue.edu/families/index.html;http://afmb.cnrs-mrs.fr/CAZY/acc.html;TAIR GO	68411.t04783 xyloglucan endotransglycosylase, putative similar to N-terminal partial sequence of endo-xyloglucan transferase GI:2244732 from [Gossypium hirsutum]	68411.t04783 xyloglucan endotransglycosylase, putative similar to N-terminal partial sequence of endo-xyloglucan transferase GI:2244732 from [Gossypium hirsutum]	At4g37800	endo-xyloglucan transferase - like protein endo-xyloglucan transferase, Gossypium hirsutum, D88413;supported by full-length cDNA: Ceres:142634.		0005975 // carbohydrate metabolic process // inferred from electronic annotation /// 0006073 // glucan metabolic process // inferred from electronic annotation /// 0008152 // metabolic process // inferred from electronic annotation	0005618 // cell wall // inferred from electronic annotation /// 0012505 // endomembrane system // inferred from electronic annotation /// 0048046 // apoplast // inferred from electronic annotation	0004553 // hydrolase activity, hydrolyzing O-glycosyl compounds // inferred from electronic annotation /// 0016740 // transferase activity // inferred from electronic annotation /// 0016762 // xyloglucan:xyloglucosyl transferase activity // inferred from electronic annotation /// 0016787 // hydrolase activity // inferred from electronic annotation /// 0016798 // hydrolase activity, acting on glyc…
8975	253875_at	At4g27520		-0.618506	-0.401184	-0.963656		0.00030081	0.00739931	1.72693e-06		GPI-anchored protein;Blue copper binding protein family;endomembrane system	Early nodulin like Phytocyanins	AT4G27520.1	NM_118887;AT4G27520	hypothetical protein	Georg H.H. Borner et al. Plant Physiology, June 2003, Vol. 132, pp. 568–577;TAIR GO	68411.t03547 expressed protein ENOD20 gene, Medicago truncatula, X99467	68411.t03547 expressed protein ENOD20 gene, Medicago truncatula, X99467	At4g27520	putative protein ENOD20 gene, Medicago truncatula, X99467;supported by full-length cDNA: Ceres:33380.		0006118 // electron transport // --- /// 0006118 // electron transport // inferred from electronic annotation	0016020 // membrane // inferred from electronic annotation /// 0031225 // anchored to membrane // traceable author statement	0005507 // copper ion binding // --- /// 0005507 // copper ion binding // inferred from electronic annotation /// 0009055 // electron carrier activity // inferred from electronic annotation /// 0048503 // GPI anchor binding // inferred from electronic annotation
5058	249958_at	At5g18970		-0.620698	-1.10854	-0.53633		0.000261549	3.57486e-05	0.000873373		Similarity to Triticum ABA induced membrane protein family;endomembrane system	0	AT5G18970.1	NM_121902;AT5G18970|F17K4.4	plasma membrane associated protein -like	TAIR GO	68412.t02019 plasma membrane associated protein -related plasma membrane associated protein, Hordeum vulgare, EMBL:AF218627	68412.t02019 plasma membrane associated protein -related plasma membrane associated protein, Hordeum vulgare, EMBL:AF218627	At5g18970	plasma membrane associated protein -like plasma membrane associated protein, Hordeum vulgare, EMBL:AF218627;supported by full-length cDNA: Ceres:107988.		---	0016020 // membrane // ---	---
18198	263098_at	At2g16005		-0.622643	-2.32549	-1.96178		0.00490031	7.86667e-08	2.21016e-08		endomembrane system	0	AT2G16005.1	AT2G16005	0	TAIR GO	68409.t01636 expressed protein	68409.t01636 expressed protein	At2g16005	Expressed protein ; supported by full-length cDNA: Ceres: 994.		---	0012505 // endomembrane system // inferred from electronic annotation	---
3218	248118_at	At5g55050		-0.623151	-0.518397	-1.02915		0.000219356	0.00179606	1.1773e-06		lipase activity	0	AT5G55050.1	K13P22_5|AT5G55050|K13P22.5	0	TAIR GO	68412.t06107 GDSL-motif lipase/hydrolase protein similar to family II lipases EXL3 GI:15054386, EXL1 GI:15054382, EXL2 GI:15054384 from [Arabidopsis thaliana]; contains Pfam profile PF00657: GDSL-like Lipase/Acylhydrolase	68412.t06107 GDSL-motif lipase/hydrolase protein similar to family II lipases EXL3 GI:15054386, EXL1 GI:15054382, EXL2 GI:15054384 from [Arabidopsis thaliana]; contains Pfam profile PF00657: GDSL-like Lipase/Acylhydrolase	At5g55050	GDSL-motif lipase/hydrolase-like protein		0006629 // lipid metabolic process // inferred from electronic annotation	0012505 // endomembrane system // inferred from electronic annotation	0016298 // lipase activity // inferred from electronic annotation /// 0016787 // hydrolase activity // inferred from electronic annotation /// 0016788 // hydrolase activity, acting on ester bonds // inferred from electronic annotation /// 0016789 // carboxylic ester hydrolase activity // ---
4967	249867_at	At5g23020		-0.63179	1.21611	-0.67404		0.00036913	8.92678e-05	0.000431247		cellular_component unknown;leucine biosynthesis	2-ISOPROPYLMALATE SYNTHASE	IMS2	AT5G23020|2-isopropylmalate synthase 2	2-isopropylmalate synthase 2	TAIR GO;TAIR AraCyc	68412.t02418 2-isopropylmalate synthase-related protein	68412.t02418 2-isopropylmalate synthase-related protein	At5g23020	2-isopropylmalate synthase-like protein		0008152 // metabolic process // inferred from electronic annotation /// 0009098 // leucine biosynthetic process // traceable author statement /// 0019752 // carboxylic acid metabolic process // inferred from electronic annotation /// 0019761 // glucosinolate biosynthetic process // inferred from genetic interaction	0009507 // chloroplast // inferred from electronic annotation	0003824 // catalytic activity // inferred from electronic annotation /// 0003852 // 2-isopropylmalate synthase activity // non-traceable author statement /// 0016740 // transferase activity // inferred from electronic annotation /// 0016829 // lyase activity // inferred from electronic annotation /// 0046912 // transferase activity, transferring acyl groups, acyl groups converted into alkyl on tr…
19244	264144_at	At1g79320		-0.634119	-0.56665	-0.423969		0.00394343	0.00710442	0.00414042										At1g79320	latex-abundant protein, putative similar to latex-abundant protein GI:4235430 from [Hevea brasiliensis]		0006508 // proteolysis // inferred from electronic annotation	---	0030693 // caspase activity // --- /// 0030693 // caspase activity // inferred from electronic annotation
12035	256935_at	At3g22570		-0.634361	1.24625	0.832074		0.00330977	8.51784e-05	0.000108103		Acyl Lipid Metabolism;endomembrane system	Lipid Transfer Protein type 5	AT3G22570.1	AT3G22570|F16J14.13	unknown protein	http://www.plantbiology.msu.edu/lipids/genesurvey/master_table.htm;TAIR GO	68410.t02528 protease inhibitor/seed storage/lipid transfer protein (LTP) family contains Pfam protease inhibitor/seed storage/LTP family domain PF00234	68410.t02528 protease inhibitor/seed storage/lipid transfer protein (LTP) family contains Pfam protease inhibitor/seed storage/LTP family domain PF00234	At3g22570	unknown protein ;supported by full-length cDNA: Ceres:111478.		0006869 // lipid transport // ---	0012505 // endomembrane system // inferred from electronic annotation	0008289 // lipid binding // ---
14266	259166_at	At3g01670		-0.634774	-0.639154	-0.671845		0.00379676	0.000580177	0.000108103		mitochondrion	0	AT3G01670.1	F4P13.21|AT3G01670|F4P13_21	0	TAIR GO	68410.t00081 expressed protein	68410.t00081 expressed protein	At3g01670	unknown protein ; supported by cDNA: gi_16648950_gb_AY059845.1_		---	0005739 // mitochondrion // inferred from electronic annotation	---
14473	259373_at	At1g69160		-0.637305	0.802674	-0.964234		0.000787492	0.000535309	5.41414e-06										At1g69160	hypothetical protein predicted by genemark.hmm; supported by cDNA: gi_16648778_gb_AY058166.1_		---	---	---
8843	253743_at	At4g28940		-0.642393	-0.427384	-0.999661		0.000267821	0.00864732	1.24085e-05		endomembrane system	0	AT4G28940.1	F25O24.60|F25O24_60|AT4G28940	0	TAIR GO	68411.t03710 expressed protein vegetative storage protein win4.5 (fragment) -Populus,PID:g309839	68411.t03710 expressed protein vegetative storage protein win4.5 (fragment) -Populus,PID:g309839	At4g28940	putative protein vegetative storage protein win4.5 (fragment) -Populus,PID:g309839		0009116 // nucleoside metabolic process // inferred from electronic annotation	0012505 // endomembrane system // inferred from electronic annotation	0003824 // catalytic activity // inferred from electronic annotation
1102	246002_at	At5g20740		-0.642973	-1.24402	-0.610248		0.000198584	4.0851e-05	0.00062028		endomembrane system	0	AT5G20740.1	T1M15.140|AT5G20740|T1M15_140	0	TAIR GO	68412.t02209 pectinesterase - related low similarity to pectinesterase from Arabidopsis thaliana SP|Q42534, Lycopersicon esculentum SP|Q43143; contains Pfam profile PF04043: Plant invertase/pectin methylesterase inhibitor	68412.t02209 pectinesterase - related low similarity to pectinesterase from Arabidopsis thaliana SP|Q42534, Lycopersicon esculentum SP|Q43143; contains Pfam profile PF04043: Plant invertase/pectin methylesterase inhibitor	At5g20740	ripening-related protein - like grip28 ripening-related protein, Vitis vinifera, EMBL:VVI237985;supported by full-length cDNA: Ceres:1710.		---	0012505 // endomembrane system // inferred from electronic annotation	0004857 // enzyme inhibitor activity // inferred from electronic annotation /// 0030599 // pectinesterase activity // inferred from electronic annotation /// 0046910 // pectinesterase inhibitor activity // ---
13103	258003_at	At3g29030		-0.643279	-0.770233	-0.590343		0.000460088	0.000412228	0.00125215		Assembly, Architecture, and Growth;Expansins;molecular_function unknown	Growth modifying proteins;Alpha-Expansin Gene Family	EXP5;AT-EXP5	EXP5;AT3G29030|EXPANSIN 5	expansin AT-EXP5;EXPANSIN 5	http://cellwall.genomics.purdue.edu/families/index.html;TAIR GO	68410.t03264 expansin, putative (EXP5) identical to expansin At-EXP5 GB:AAB38071 from [Arabidopsis thaliana]; alpha-expansin gene family, PMID:11641069	68410.t03264 expansin, putative (EXP5) identical to expansin At-EXP5 GB:AAB38071 from [Arabidopsis thaliana]; alpha-expansin gene family, PMID:11641069	At3g29030	expansin At-EXP5 identical to expansin At-EXP5 GB:AAB38071 from [Arabidopsis thaliana]; supported by cDNA: gi_1041703_gb_U30478.1_ATU30478		0009664 // cellulose and pectin-containing cell wall organization and biogenesis // inferred from electronic annotation /// 0009826 // unidimensional cell growth // non-traceable author statement /// 0009826 // unidimensional cell growth // RCA /// 0009828 // cellulose and pectin-containing cell wall loosening // non-traceable author statement /// 0009828 // cellulose and pectin-containing cell w…	0005576 // extracellular region // inferred from electronic annotation /// 0012505 // endomembrane system // inferred from electronic annotation /// 0016020 // membrane // inferred from electronic annotation	---
3586	248486_at	At5g51060		-0.649256	0.692207	-0.476213		0.000303936	0.00100397	0.00201997		CytB-H+(Cytochrome b558 (CytB) H+-channel);EF-hand containing proteins:Group VI;Respiratory burst oxidase family	0	RbohC	At5g51060,68172.m04382,K3K7_25;NM_124485	RbohC respiratory burst oxidase protein C;EF-hands number:1;respiratory burst oxidase protein	http://plantst.sdsc.edu/	68412.t05626 respiratory burst oxidase protein C (NADPH oxidase) (RbohC) nearly identical to respiratory burst oxidase protein C from Arabidopsis thaliana [gi:3242785]	68412.t05626 respiratory burst oxidase protein C (NADPH oxidase) (RbohC) nearly identical to respiratory burst oxidase protein C from Arabidopsis thaliana [gi:3242785]	At5g51060	respiratory burst oxidase protein		0006118 // electron transport // inferred from electronic annotation /// 0006952 // defense response // traceable author statement /// 0009060 // aerobic respiration // inferred from mutant phenotype /// 0010053 // root epidermal cell differentiation // inferred from mutant phenotype	0016020 // membrane // inferred from electronic annotation /// 0016021 // integral to membrane // inferred from electronic annotation	0005506 // iron ion binding // inferred from electronic annotation /// 0005509 // calcium ion binding // inferred from electronic annotation /// 0016174 // NAD(P)H oxidase activity // inferred from mutant phenotype /// 0016491 // oxidoreductase activity // inferred from electronic annotation /// 0050660 // FAD binding // inferred from electronic annotation
2570	247470_at	At5g62220		-0.649788	-0.894668	-1.13272		0.00144765	0.00011784	2.63556e-06		Glycosyl transferases;Glycosyltransferase Family 47;chloroplast	GT family 47	AtGT18;AT5G62220.1	NP_201028.1 ;AT5G62220|MMI9.5|MMI9_5	0	http://cellwall.genomics.purdue.edu/families/index.html;http://afmb.cnrs-mrs.fr/CAZY/acc.html;TAIR GO	68412.t06948 exostosin family contains Pfam profile: PF03016 Exostosin family	68412.t06948 exostosin family contains Pfam profile: PF03016 Exostosin family	At5g62220	putative protein various predicted proteins, Arabidopsis thaliana		---	0016020 // membrane // ---	0003824 // catalytic activity // ---
129	245029_at	At2g26580		-0.659814	-0.591968	-0.896698		0.000285214	0.00584979	1.1111e-05		C2C2(Zn) YABBY family;chloroplast	0	AT2G26580.1	AT2G26580|T9J22_25|T9J22.25	0	TAIR(Mendel);TAIR GO	68409.t02861 expressed protein	68409.t02861 expressed protein	At2g26580	hypothetical protein predicted by genscan		0045449 // regulation of transcription // traceable author statement	0005634 // nucleus // inferred from electronic annotation /// 0012505 // endomembrane system // inferred from electronic annotation	0003677 // DNA binding // inferred from electronic annotation /// 0003700 // transcription factor activity // inferred from sequence or structural similarity /// 0008270 // zinc ion binding // inferred from electronic annotation /// 0046872 // metal ion binding // inferred from electronic annotation
14280	259180_at	At3g01680		-0.661401	-0.575192	-0.593925		0.000559788	0.00349918	0.000421809										At3g01680	unknown protein		---	---	---
17474	262374_s_at	At1g72930		-0.66226	-0.690277	-0.401056		9.85281e-05	0.000783411	0.00119291		Pathogen Defense;membrane	TN(TIR-NBS)	AT1G72930.1	F3N23_13|AT1G72930|F3N23.13	disease resistance protein (TIR class), putative	Blake C. Meyers et al. The Plant Cell, Vol. 15, 809–834, April 2003; http://niblrrs.ucdavis.edu/data_links1.html;TAIR GO	68408.t07615 disease resistance protein (TIR class), putative domain signature TIR exists, suggestive of a disease resistance protein.	68408.t07615 disease resistance protein (TIR class), putative domain signature TIR exists, suggestive of a disease resistance protein.	At1g72930	flax rust resistance protein, putative similar to flax rust resistance protein GI:4588066 from [Linum usitatissimum]; supported by full-length cDNA: Ceres: 2795.		0006952 // defense response // --- /// 0006952 // defense response // inferred from electronic annotation	0016020 // membrane // inferred from electronic annotation	0004872 // receptor activity // inferred from electronic annotation /// 0004888 // transmembrane receptor activity // inferred from electronic annotation
7982	252882_at	At4g39675		-0.665297	-0.675562	0.520577		0.000224544	0.00934141	0.00190942										At4g39675	Expressed protein ; supported by full-length cDNA: Ceres: 14423.		---	---	---
16698	261598_at	At1g49750		-0.665896	-0.794001	-0.932825		0.00145026	0.000327152	2.36404e-06		endomembrane system	0	AT1G49750.1	F14J22_4|AT1G49750|F14J22.4	0	TAIR GO	68408.t05033 leucine rich repeat protein family contains leucine-rich repeats, Pfam:PF00560	68408.t05033 leucine rich repeat protein family contains leucine-rich repeats, Pfam:PF00560	At1g49750	unknown protein contains similarity to extensin-like protein GB:CAA19879 GI:3297821 from [Arabidopsis thaliana]		---	0012505 // endomembrane system // inferred from electronic annotation	0005515 // protein binding // inferred from electronic annotation /// 0016740 // transferase activity // inferred from electronic annotation
[truncated: 148 more rows]
