# Supplementary material for: Darkness and gulliver2/phyB mutation decrease the abundance of phosphorylated BZR1 to activate brassinosteroid signaling in Arabidopsis
Source: Plant J. 2014 Feb 4;77(5):737–47. doi: 10.1111/tpj.12423 (PMC4282538; doi:10.1111/tpj.12423)
Supplement: Table S6 — Expression data for the genes at each intersection in the Venn diagram. [file tpj0077-0737-SD6.xlsx]

## Sheet: 976
Table S6. Expression data for the genes of each intersection in the Venn diagram. Each sheet is named with the number for the genes for the intersection.
SN	ID	AGI	Group	FC in Log scale				adjusted p value
				gul2-1/Ws-2	bri1-5/Ws-2	double/Ws-2		gul2-1/Ws-2	bri1-5/Ws-2	double/Ws-2		Hormone	Family/Super Family	Subfamily	Gene Name	Synonym	Description	Sources	TIGR Description	MIPS Description	Transcript ID(Array Design)	Target Description		Gene Ontology Biological Process	Gene Ontology Cellular Component	Gene Ontology Molecular Function
16685	261585_at	At1g01010	976	0.633258	0.13504	-0.213015		0.000646957	0.487916	0.169022			NAC domain transcription factor family;nucleotide metabolism	0	AT1G01010.1	T25K16.1|AT1G01010|T25K16_1	NAC domain protein, putative	Ohio-AtTFDB,TAIR(Mendel);TAIR GO	68408.t00001 No apical meristem (NAM) protein family contains Pfam PF02365: No apical meristem (NAM) domain; similar to NAC domain protein NAM GB: AAD17313 GI:4325282 from [Arabidopsis thaliana]	68408.t00001 No apical meristem (NAM) protein family contains Pfam PF02365: No apical meristem (NAM) domain; similar to NAC domain protein NAM GB: AAD17313 GI:4325282 from [Arabidopsis thaliana]	At1g01010	NAC domain protein, putative similar to NAC domain protein NAM GB: AAD17313 GI:4325282 from [Arabidopsis thaliana]; supported by cDNA: gi_16612276_gb_AF439834.1_AF439834		0007275 // multicellular organismal development // --- /// 0045449 // regulation of transcription // inferred from electronic annotation	---	0003677 // DNA binding // inferred from electronic annotation /// 0003700 // transcription factor activity // inferred from sequence or structural similarity
16682	261582_at	At1g01160	976	0.418917	0.403785	0.0159949		0.00732096	0.0129101	0.908914			General Transcription	0	SYT2	0	transcription co-activator (SYT2) -related annotation temporarily based on supporting cDNA gi|21539891|gb|AY102640.1|	TIGR name search	68408.t00019 transcription co-activator (SYT2) -related annotation temporarily based on supporting cDNA gi|21539891|gb|AY102640.1|	68408.t00019 transcription co-activator (SYT2) -related annotation temporarily based on supporting cDNA gi|21539891|gb|AY102640.1|	At1g01160	unknown protein ; supported by cDNA: gi_15294231_gb_AF410307.1_AF410307		---	0005634 // nucleus // inferred from sequence or structural similarity	0003713 // transcription coactivator activity // inferred from sequence or structural similarity /// 0005515 // protein binding // inferred from physical interaction
16153	261053_at	At1g01320	976	0.735614	0.312888	-0.204552		5.46421e-05	0.03736	0.0754902			endomembrane system	0	AT1G01320.1	F6F3.12|F6F3_12|AT1G01320	0	TAIR GO	68408.t00039 tetratricopeptide repeat (TPR)-containing protein low similarity to SP|P46825 Kinesin light chain (KLC) {Loligo pealeii}; contains Pfam profile PF00515: TPR Domain	68408.t00039 tetratricopeptide repeat (TPR)-containing protein low similarity to SP|P46825 Kinesin light chain (KLC) {Loligo pealeii}; contains Pfam profile PF00515: TPR Domain	At1g01320	hypothetical protein predicted by genemark.hmm		---	---	---
14532	259432_at	At1g01520	976	0.957143	0.230795	-0.168902		4.49425e-06	0.0884587	0.239872			MYB-related transcription factor family;chloroplast	0	AT1G01520.1	AT1G01520|F22L4.18|F22L4_18	0	TAIR(Mendel);TAIR GO	68408.t00059 myb family transcription factor similar to myb-related protein GI:2505876 from [Arabidopsis thaliana]	68408.t00059 myb family transcription factor similar to myb-related protein GI:2505876 from [Arabidopsis thaliana]	At1g01520	myb-related protein, putative similar to myb-related protein GI:2505876 from [Arabidopsis thaliana]		0006350 // transcription // inferred from electronic annotation /// 0006355 // regulation of transcription, DNA-dependent // --- /// 0006355 // regulation of transcription, DNA-dependent // inferred from electronic annotation /// 0009651 // response to salt stress // inferred from expression pattern	0005634 // nucleus // inferred from electronic annotation /// 0009507 // chloroplast // inferred from electronic annotation	0003677 // DNA binding // --- /// 0003677 // DNA binding // inferred from electronic annotation /// 0003700 // transcription factor activity // inferred from sequence or structural similarity /// 0003700 // transcription factor activity // ---
16659	261559_at	At1g01780	976	1.26495	0.179461	0.0252575		3.03884e-06	0.187566	0.822773											At1g01780	LIM domain protein, putative similar to LIM domain protein PLIM-2 GB:AAD15745 GI:4321401 from [Helianthus annuus]		---	---	0008270 // zinc ion binding // inferred from electronic annotation
16722	261622_at	At1g01970	976	0.39272	0.0458956	0.0463055		0.00937689	0.802709	0.703507			mitochondrion	0	AT1G01970.1	F22M8.10|AT1G01970|F22M8_10	0	TAIR GO	68408.t00103 pentatricopeptide (PPR) repeat-containing protein low similarity to 67 kD chloroplastic RNA-binding protein RSP67.2 [Raphanus sativus] GI:9755888; contains Pfam profile PF01535: PPR repeat	68408.t00103 pentatricopeptide (PPR) repeat-containing protein low similarity to 67 kD chloroplastic RNA-binding protein RSP67.2 [Raphanus sativus] GI:9755888; contains Pfam profile PF01535: PPR repeat	At1g01970	hypothetical protein predicted by genemark.hmm		---	0005739 // mitochondrion // inferred from electronic annotation	---
19276	264176_at	At1g02110	976	0.418075	0.360751	0.17088		0.00256447	0.024758	0.104927											At1g02110	bZIP-like protein similar to bZIP (leucine zipper) protein, GenBank Accession Number 600855		---	---	---
19247	264147_at	At1g02200	976	2.2138	-0.318864	0.297658		9.34659e-09	0.10386	0.0471485			Lipid Metabolism Gene Families;wax biosynthesis	Lipid transfer protein; glossy1 homolog family	CER 1;CER1	NM_100100;ECERIFERUM 1|POSSIBLE ALDEHYDE DECARBONYLASE|AT1G02200|CER1	Eceriferum; Putative Aldehyde Decarbonylase;CER1 protein;ECERIFERUM 1	Meinke et al. Plant Physiology, February 2003, Vol. 131, pp. 409–418;TAIR GO	0	0	At1g02200	receptor-like protein glossy1 (gl1), putative similar to receptor-like protein glossy1 (gl1) GI:1209703 from (Arabidopsis thaliana)		0008152 // metabolic process // inferred from electronic annotation /// 0010025 // wax biosynthetic process // inferred from mutant phenotype /// 0042335 // cuticle development // inferred from mutant phenotype	---	0003824 // catalytic activity // inferred from electronic annotation /// 0009924 // octadecanal decarbonylase activity // inferred from mutant phenotype
19221	264121_at	At1g02280	976	0.461564	0.204174	0.269679		0.00355234	0.241501	0.0100415			chloroplast outer membrane	0	PPI 1;TOC33	ATTOC33|AT1G02280	Plastid Protein Import; Toc33 Translocon Protein	Meinke et al. Plant Physiology, February 2003, Vol. 131, pp. 409–418;TAIR GO	68408.t00147 GTP-binding protein -related Carboxyl-terminal end highly similar to GTP-binding protein gb U43377, location of EST gb|AA394770 and gb|R30089	68408.t00147 GTP-binding protein -related Carboxyl-terminal end highly similar to GTP-binding protein gb U43377, location of EST gb|AA394770 and gb|R30089	At1g02280	putative GTP-binding protein Carboxyl-terminal end highly similar to GTP-binding protein gb|U43377, location of EST gb|AA394770 and gb|R30089; supported by cDNA: gi_14596162_gb_AY042869.1_		0006886 // intracellular protein transport // inferred from electronic annotation /// 0045036 // protein targeting to chloroplast // traceable author statement	0009507 // chloroplast // inferred from electronic annotation /// 0009707 // chloroplast outer membrane // inferred from direct assay /// 0009707 // chloroplast outer membrane // inferred from electronic annotation	0003924 // GTPase activity // inferred from direct assay /// 0005515 // protein binding // inferred from physical interaction /// 0005525 // GTP binding // inferred from direct assay /// 0005525 // GTP binding // inferred from electronic annotation /// 0015450 // protein translocase activity // inferred from electronic annotation
18267	263167_at	At1g03030	976	0.555726	0.00610896	0.0876414		0.00170648	0.976234	0.392111			mitochondrion	0	AT1G03030.1	F10O3_15|AT1G03030|F10O3.15	0	TAIR GO	68408.t00240 expressed protein Belongs to PF|01121 Uncharacterized protein family UPF0038 containing ATP/GTP binding domain. ESTs gb|AA585719, gb|AA728503 and gb|T22272 come from this gene	68408.t00240 expressed protein Belongs to PF|01121 Uncharacterized protein family UPF0038 containing ATP/GTP binding domain. ESTs gb|AA585719, gb|AA728503 and gb|T22272 come from this gene	At1g03030	unknown protein Belongs to PF|01121 Uncharacterized protein family UPF0038 containing ATP/GTP binding domain. ESTs gb|AA585719, gb|AA728503 and gb|T22272 come from this gene		0009058 // biosynthetic process // ---	0009507 // chloroplast // inferred from electronic annotation	0004849 // uridine kinase activity // inferred from electronic annotation /// 0005524 // ATP binding // --- /// 0005524 // ATP binding // inferred from electronic annotation /// 0016301 // kinase activity // ---
19459	264359_at	At1g03320	976	0.84251	0.253372	0.34615		0.000244612	0.179765	0.0291129											At1g03320	hypothetical protein predicted by genefinder		---	---	---
19921	264821_at	At1g03470	976	0.533942	0.0467747	0.270613		0.00271286	0.79498	0.0181809											At1g03470	hypothetical protein predicted by genefinder		---	---	---
19945	264845_at	At1g03675	976	-0.710404	-0.0159487	-0.125215		0.00139479	0.950551	0.204528											At1g03675	putative thioredoxin-m similar to thioredoxin m-type precursor; similar to ESTs gb|T13714, gb|H76398, gb|N37762, gb|AA042639, gb|T21104, emb|Z30901; supported by cDNA: gi_6539607_gb_AF095749.1_AF095749		0006118 // electron transport // inferred from electronic annotation /// 0006662 // glycerol ether metabolic process // inferred from electronic annotation /// 0006810 // transport // inferred from electronic annotation /// 0045454 // cell redox homeostasis // inferred from electronic annotation	0009507 // chloroplast // inferred from electronic annotation	0009055 // electron carrier activity // inferred from electronic annotation /// 0015035 // protein disulfide oxidoreductase activity // inferred from electronic annotation /// 0030508 // thiol-disulfide exchange intermediate activity // RCA
18751	263651_at	At1g04340	976	-0.467629	-0.247055	-0.152725		0.00316449	0.134355	0.11254			endomembrane system	0	AT1G04340.1	F19P19.23|AT1G04340|F19P19_23	0	TAIR GO	68408.t00373 lesion-inducing ORF protein - related Similar to Nicotiana lesion-inducing ORF (gb|U66269)	68408.t00373 lesion-inducing ORF protein - related Similar to Nicotiana lesion-inducing ORF (gb|U66269)	At1g04340	unknown protein Similar to Nicotiana lesion-inducing ORF (gb|U66269)		---	0012505 // endomembrane system // inferred from electronic annotation	---
16275	261175_at	At1g04800	976	-1.05542	-0.0999442	-0.318486		3.80912e-06	0.622143	0.0503774			endomembrane system	0	AT1G04800.1	AT1G04800|F13M7.21|F13M7_21	0	TAIR GO	68408.t00420 glycine-rich protein	68408.t00420 glycine-rich protein	At1g04800	unknown protein		---	0012505 // endomembrane system // inferred from electronic annotation	---
16224	261124_at	At1g04900	976	-0.369569	0.233194	-0.194028		0.00873838	0.266773	0.0627097			mitochondrion	0	AT1G04900.1	F13M7.11|AT1G04900|F13M7_11	0	TAIR GO	68408.t00430 expressed protein	68408.t00430 expressed protein	At1g04900	hypothetical protein predicted by genemark.hmm;supported by full-length cDNA: Ceres:98874.		---	0005739 // mitochondrion // inferred from electronic annotation	---
19681	264581_at	At1g05210	976	-0.615795	-0.0447054	-0.0175804		0.000202242	0.843156	0.881527			endomembrane system	0	AT1G05210.1	YUP8H12.18|AT1G05210|YUP8H12_18	0	TAIR GO	68408.t00465 expressed protein	68408.t00465 expressed protein	At1g05210	hypothetical protein predicted by genefinder; supported by full-length cDNA: Ceres: 29808.		---	0012505 // endomembrane system // inferred from electronic annotation	---
18329	263229_s_at	At1g05650	976	-1.01311	0.280558	-0.311388		0.000225747	0.174889	0.027506			Glycoside Hydrolase Family 28;Glycoside Hydrolase Gene Families;endomembrane system	Glycoside Hydrolase Family 28	AT1G05650.1	NP_172056.1 , AAD30617.1;NM_100445;F3F20_10|AT1G05650|F3F20.10	putative polygalacturonase	http://afmb.cnrs-mrs.fr/CAZY/acc.html;TAIR GO	68408.t00522 polygalacturonase, putative similar to GB:AAC23398	68408.t00522 polygalacturonase, putative similar to GB:AAC23398	At1g05650	putative polygalacturonase similar to GB:AAC23398		0005975 // carbohydrate metabolic process // --- /// 0005975 // carbohydrate metabolic process // inferred from electronic annotation /// 0008152 // metabolic process // inferred from electronic annotation	0012505 // endomembrane system // inferred from electronic annotation	0004650 // polygalacturonase activity // --- /// 0004650 // polygalacturonase activity // inferred from electronic annotation /// 0016787 // hydrolase activity // inferred from electronic annotation /// 0016798 // hydrolase activity, acting on glycosyl bonds // inferred from electronic annotation
16055	260955_at	At1g06000	976	1.14807	-0.290241	-0.284573		3.06939e-06	0.0382097	0.012024			Glycosyltransferase Family 1;Glycosyltransferase Gene Families;glycosyltransferase	Glycosyltransferase- Family 1	AT1G06000.1	NP_563756.1 , AAP31923.1, AAM60911.1, AAM13132.1, AAF80123.1;NM_100480;AT1G06000|T21E18.5|T21E18_5	unknown protein	http://afmb.cnrs-mrs.fr/CAZY/acc.html;TAIR GO	68408.t00559 glycosyltransferase family contains similarity to UDPG glucosyltransferase GB:AAB62270 GI:2232354 from [Solanum berthaultii]	68408.t00559 glycosyltransferase family contains similarity to UDPG glucosyltransferase GB:AAB62270 GI:2232354 from [Solanum berthaultii]	At1g06000	unknown protein contains similarity to UDPG glucosyltransferase GB:AAB62270 GI:2232354 from [Solanum berthaultii];supported by full-length cDNA: Ceres:1040.		0008152 // metabolic process // inferred from electronic annotation	---	0016757 // transferase activity, transferring glycosyl groups // inferred from sequence or structural similarity /// 0016757 // transferase activity, transferring glycosyl groups // --- /// 0016758 // transferase activity, transferring hexosyl groups // inferred from electronic annotation
16050	260950_s_at	At1g06120	976	-0.602873	-0.0244071	0.0218096		0.000378634	0.901396	0.838992			Acyl Lipid Metabolism;Lipid Metabolism Gene Families;endoplasmic reticulum	Acyl-CoA Desaturase-like;Delta 9 desaturase family	AT1G06120.1	NM_100493;T21E18.17|T21E18_17|AT1G06120	delta 9 desaturase, putative	http://www.plantbiology.msu.edu/lipids/genesurvey/master_table.htm;TAIR GO	68408.t00571 fatty acid desaturase family protein similar to delta 9 acyl-lipid desaturase GB:BAA25180 GI:2970034 (ADS1) from [Arabidopsis thaliana]; supported by cDNA:gi_12083275_gb_AF332434.1_AF332434	68408.t00571 fatty acid desaturase family protein similar to delta 9 acyl-lipid desaturase GB:BAA25180 GI:2970034 (ADS1) from [Arabidopsis thaliana]; supported by cDNA:gi_12083275_gb_AF332434.1_AF332434	At1g06120	delta 9 desaturase, putative similar to delta 9 desaturase GB:BAA25180 GI:2970034 from [Arabidopsis thaliana]; supported by cDNA: gi_12083275_gb_AF332434.1_AF332434		0006629 // lipid metabolic process // inferred from electronic annotation /// 0006633 // fatty acid biosynthetic process // inferred from electronic annotation /// 0008610 // lipid biosynthetic process // inferred from electronic annotation	0005783 // endoplasmic reticulum // inferred from electronic annotation /// 0016020 // membrane // inferred from electronic annotation /// 0016021 // integral to membrane // inferred from electronic annotation	0004768 // stearoyl-CoA 9-desaturase activity // inferred from electronic annotation /// 0005506 // iron ion binding // inferred from electronic annotation /// 0016491 // oxidoreductase activity // --- /// 0016491 // oxidoreductase activity // inferred from electronic annotation /// 0016717 // oxidoreductase activity, acting on paired donors, with oxidation of a pair of donors resulting in the re…
15889	260789_s_at	At1g06290	976	0.38742	0.0703035	0.0314		0.00633065	0.661182	0.809472			Acyl Lipid Metabolism;acyl-CoA oxidase activity	Acyl-CoA Oxidase	AT1G06290.1	AT1G06290|T2D23.1	acyl-CoA oxidase, putative, 3' partial	http://www.plantbiology.msu.edu/lipids/genesurvey/master_table.htm;TAIR GO	68408.t00591 acyl-CoA oxidase -related similar to acyl-CoA oxidase GB:AAF14635 GI:6503198 from [Petroselinum crispum]	68408.t00591 acyl-CoA oxidase -related similar to acyl-CoA oxidase GB:AAF14635 GI:6503198 from [Petroselinum crispum]	At1g06290	acyl-CoA oxidase ACX3 identical to acyl-CoA oxidase ACX3 GI:8163758 from [Arabidopsis thaliana]		0006118 // electron transport // inferred from electronic annotation /// 0006629 // lipid metabolic process // inferred from electronic annotation /// 0006631 // fatty acid metabolic process // inferred from electronic annotation /// 0006635 // fatty acid beta-oxidation // traceable author statement /// 0006635 // fatty acid beta-oxidation // inferred from electronic annotation /// 0051791 // med…	0005777 // peroxisome // inferred from electronic annotation	0003995 // acyl-CoA dehydrogenase activity // inferred from electronic annotation /// 0003997 // acyl-CoA oxidase activity // --- /// 0003997 // acyl-CoA oxidase activity // traceable author statement /// 0003997 // acyl-CoA oxidase activity // inferred from electronic annotation /// 0016491 // oxidoreductase activity // inferred from electronic annotation /// 0050660 // FAD binding // inferred f…
17726	262626_at	At1g06430	976	0.507949	0.0974183	-0.245932		0.00434156	0.593349	0.1374			chloroplast	0	AT1G06430.1	AT1G06430|F12K11.22	0	TAIR GO	68408.t00604 FtsH protease, putative similar to zinc dependent protease GI:7650138 from [Arabidopsis thaliana]	68408.t00604 FtsH protease, putative similar to zinc dependent protease GI:7650138 from [Arabidopsis thaliana]	At1g06430	FtsH protease, putative similar to zinc dependent protease GI:7650138 from [Arabidopsis thaliana]		0006508 // proteolysis // inferred from electronic annotation /// 0010304 // PSII associated light-harvesting complex II catabolic process // traceable author statement /// 0030163 // protein catabolic process // inferred from electronic annotation	0009507 // chloroplast // inferred from direct assay /// 0009535 // chloroplast thylakoid membrane // inferred from direct assay /// 0016020 // membrane // inferred from electronic annotation /// 0016021 // integral to membrane // inferred from electronic annotation	0000166 // nucleotide binding // inferred from electronic annotation /// 0004176 // ATP-dependent peptidase activity // inferred from sequence or structural similarity /// 0004222 // metalloendopeptidase activity // inferred from electronic annotation /// 0005524 // ATP binding // inferred from electronic annotation /// 0008233 // peptidase activity // inferred from electronic annotation /// 0008…
17738	262638_at	At1g06650	976	-0.469967	-0.305076	-0.233752		0.0037653	0.371406	0.172201											At1g06650	oxidoreductase, putative contains Pfam profile: PF00671 Iron/Ascorbate oxidoreductase family; supported by cDNA: gi_13878118_gb_AF370322.1_AF370322		---	---	0005506 // iron ion binding // inferred from electronic annotation /// 0016491 // oxidoreductase activity // inferred from electronic annotation /// 0046872 // metal ion binding // inferred from electronic annotation
17732	262632_at	At1g06680	976	-0.421637	-0.141333	-0.118253		0.0029323	0.311644	0.24349											At1g06680	23 kDa polypeptide of oxygen-evolving comlex (OEC) identical to 23 kDa polypeptide of oxygen-evolving comlex (OEC) GB:CAA66785 GI:1769905 [Arabidopsis thaliana];supported by full-length cDNA: Ceres:33922.		0015979 // photosynthesis // inferred from electronic annotation	0009507 // chloroplast // inferred from electronic annotation /// 0009523 // photosystem II // inferred from electronic annotation /// 0009534 // chloroplast thylakoid // inferred from direct assay /// 0009535 // chloroplast thylakoid membrane // inferred from direct assay /// 0009543 // chloroplast thylakoid lumen // inferred from direct assay /// 0009543 // chloroplast thylakoid lumen // RCA //…	0005509 // calcium ion binding // inferred from electronic annotation
15916	260816_at	At1g06930	976	-0.443222	0.0181634	-0.0511928		0.00710047	0.94696	0.703333											At1g06930	hypothetical protein predicted by genscan+		---	---	---
16181	261081_at	At1g07350	976	0.797276	-0.214918	-0.125129		0.000171444	0.212012	0.303375			chloroplast	0	AT1G07350.1	F22G5_31|AT1G07350|F22G5.31	0	TAIR GO	68408.t00697 transformer serine/arginine-rich ribonucleoprotein, putative similar to GB:Y09506 from [Nicotiana tabacum] (Plant Mol. Biol. 35 (3), 261-269 (1997))	68408.t00697 transformer serine/arginine-rich ribonucleoprotein, putative similar to GB:Y09506 from [Nicotiana tabacum] (Plant Mol. Biol. 35 (3), 261-269 (1997))	At1g07350	transformer-SR ribonucleoprotein, putative similar to GB:Y09506 from [Nicotiana tabacum] (Plant Mol. Biol. 35 (3), 261-269 (1997)); supported by cDNA: gi_15292732_gb_AY050800.1_		0008380 // RNA splicing // non-traceable author statement	0009507 // chloroplast // inferred from electronic annotation /// 0030529 // ribonucleoprotein complex // inferred from electronic annotation	0000166 // nucleotide binding // inferred from electronic annotation /// 0003676 // nucleic acid binding // inferred from electronic annotation /// 0003723 // RNA binding // ---
16517	261417_at	At1g07700	976	-0.447168	-0.245784	-0.295812		0.00742704	0.16046	0.0226713			chloroplast	0	AT1G07700.1	F24B9.21|F24B9_21|AT1G07700	0	TAIR GO	68408.t00735 thioredoxin family low similarity to thioredoxin [Gallus gallus] GI:212766; contains Pfam profile: PF00085 Thioredoxin	68408.t00735 thioredoxin family low similarity to thioredoxin [Gallus gallus] GI:212766; contains Pfam profile: PF00085 Thioredoxin	At1g07700	Expressed protein ; supported by cDNA: gi_15293296_gb_AY051082.1_		0045454 // cell redox homeostasis // inferred from electronic annotation	0009507 // chloroplast // inferred from electronic annotation /// 0012505 // endomembrane system // inferred from electronic annotation	0030508 // thiol-disulfide exchange intermediate activity // ---
15748	260648_at	At1g08050	976	0.705093	-0.289623	0.0730748		0.00468808	0.196202	0.687127			chloroplast	0	AT1G08050.1	T6D22.13|AT1G08050|T6D22_13	0	TAIR GO	68408.t00773 C3HC4-type zinc finger protein family low similarity to SP|P79263 Inter-alpha-trypsin inhibitor heavy chain H4 precursor {Sus scrofa}; contains Pfam profiles PF00097: Zinc finger, C3HC4 type (RING finger), PF00092: von Willebrand factor type A domain	68408.t00773 C3HC4-type zinc finger protein family low similarity to SP|P79263 Inter-alpha-trypsin inhibitor heavy chain H4 precursor {Sus scrofa}; contains Pfam profiles PF00097: Zinc finger, C3HC4 type (RING finger), PF00092: von Willebrand factor type A domain	At1g08050	unknown protein		---	0009507 // chloroplast // inferred from electronic annotation	0004842 // ubiquitin-protein ligase activity // --- /// 0005515 // protein binding // --- /// 0005515 // protein binding // inferred from electronic annotation /// 0008270 // zinc ion binding // --- /// 0008270 // zinc ion binding // inferred from electronic annotation /// 0046872 // metal ion binding // inferred from electronic annotation
16914	261814_at	At1g08310	976	0.555152	-0.278039	0.0817574		0.00162069	0.193336	0.636549			enzyme activity	0	AT1G08310.1	T23G18_18|AT1G08310|T23G18.18	0	TAIR GO	68408.t00807 esterase/lipase/thioesterase family contains Interpro entry IPR000379	68408.t00807 esterase/lipase/thioesterase family contains Interpro entry IPR000379	At1g08310	unknown protein		---	---	0003824 // catalytic activity // ---
16846	261746_at	At1g08380	976	-0.693182	-0.0932053	-0.117641		0.000120297	0.590376	0.205877			chloroplast	0	AT1G08380.1	AT1G08380|T27G7.25|T27G7_25	0	TAIR GO	68408.t00817 expressed protein	68408.t00817 expressed protein	At1g08380	unknown protein ;supported by full-length cDNA: Ceres:34623.		0009768 // photosynthesis, light harvesting in photosystem I // ---	0009522 // photosystem I // inferred from direct assay /// 0009579 // thylakoid // inferred from direct assay	---
19743	264643_at	At1g08990	976	-0.71347	0.199881	-0.348293		0.00539275	0.515455	0.0950121			Glycosyltransferase Family 8;Glycosyltransferase Gene Families;glycosyltransferase	Glycosyltransferase- Family 8	AT1G08990.1	NP_172373.1 , CAD89085.1, AAB70408.1;NM_100770;F7G19.14|F7G19_14|AT1G08990	unknown protein	http://afmb.cnrs-mrs.fr/CAZY/acc.html;TAIR GO	68408.t00881 glycogenin glucosyltransferase (glycogenin) - related low similarity to glycogenin-1 from Mus musculus [SP|Q9R062], Rattus norvegicus [SP|O08730], Oryctolagus cuniculus [SP|P13280]	68408.t00881 glycogenin glucosyltransferase (glycogenin) - related low similarity to glycogenin-1 from Mus musculus [SP|Q9R062], Rattus norvegicus [SP|O08730], Oryctolagus cuniculus [SP|P13280]	At1g08990	unknown protein		0009058 // biosynthetic process // RCA	---	0016757 // transferase activity, transferring glycosyl groups // inferred from sequence similarity /// 0016757 // transferase activity, transferring glycosyl groups // RCA
19757	264657_at	At1g09100	976	0.432113	-0.010659	0.202135		0.00982288	0.964747	0.0859793											At1g09100	putative 26S protease regulatory subunit 6A Similar to probable Mg-dependent ATPase (pir|S56671). ESTs gb|T46782,gb|AA04798 come from this gene; supported by cDNA: gi_15215787_gb_AY050423.1_		0010255 // glucose mediated signaling // inferred from mutant phenotype /// 0030163 // protein catabolic process // inferred from electronic annotation	0005634 // nucleus // inferred from electronic annotation /// 0005737 // cytoplasm // inferred from electronic annotation /// 0005829 // cytosol // inferred from electronic annotation /// 0016020 // membrane // inferred from electronic annotation /// 0043234 // protein complex // inferred from electronic annotation	0000166 // nucleotide binding // inferred from electronic annotation /// 0005516 // calmodulin binding // inferred from sequence or structural similarity /// 0005524 // ATP binding // inferred from electronic annotation /// 0016787 // hydrolase activity // inferred from electronic annotation /// 0016887 // ATPase activity // --- /// 0017111 // nucleoside-triphosphatase activity // inferred from e…
19366	264266_at	At1g09160	976	-0.534506	-0.0788475	-0.0306648		0.00484593	0.714862	0.870395			PP2C (Protein Phosphatase 2C) Phosphatases;mitochondrion	0	AT1G09160.1	T12M4.15|T12M4_15|AT1G09160	putative protein phosphatase 2C	http://plantsp.sdsc.edu/plantsp/html/families.html;TAIR GO	68408.t00897 protein phosphatase 2C (PP2C) -related similar to GB:AAC16260	68408.t00897 protein phosphatase 2C (PP2C) -related similar to GB:AAC16260	At1g09160	putative protein phosphatase 2C similar to GB:AAC16260; supported by cDNA: gi_16930414_gb_AF419561.1_AF419561		---	0005739 // mitochondrion // inferred from electronic annotation	0003824 // catalytic activity // inferred from electronic annotation /// 0015071 // protein phosphatase type 2C activity // --- /// 0015071 // protein phosphatase type 2C activity // inferred from electronic annotation
19614	264514_at	At1g09500	976	0.450567	-0.130529	-0.0011082		0.00600298	0.509247	0.993248			endomembrane system	0	AT1G09500.1	F14J9.16|F14J9_16|AT1G09500	0	TAIR GO	68408.t00936 cinnamyl-alcohol dehydrogenase (CAD) family similar to cinnamyl alcohol dehydrogenase, Eucalyptus gunnii [gi:1143445], CPRD14 protein, Vigna unguiculata [gi:1854445]	68408.t00936 cinnamyl-alcohol dehydrogenase (CAD) family similar to cinnamyl alcohol dehydrogenase, Eucalyptus gunnii [gi:1143445], CPRD14 protein, Vigna unguiculata [gi:1854445]	At1g09500	putative cinnamyl alcohol dehydrogenase similar to cinnamyl alcohol dehydrogenase, gi|1143445; supported by cDNA: gi_15983385_gb_AF424567.1_AF424567		0009809 // lignin biosynthetic process // --- /// 0044237 // cellular metabolic process // inferred from electronic annotation	0012505 // endomembrane system // inferred from electronic annotation	0003824 // catalytic activity // inferred from electronic annotation /// 0004022 // alcohol dehydrogenase activity // inferred from sequence or structural similarity /// 0045551 // cinnamyl-alcohol dehydrogenase activity // --- /// 0050662 // coenzyme binding // inferred from electronic annotation
19808	264708_at	At1g09740	976	0.519189	-0.165574	0.0683833		0.00514034	0.293736	0.592319			putative DNA-binding protein;DNA binding activity	0	AT1G09740.1	F21M12.12|F21M12_12|AT1G09740	DNA binding activity	TAIR GO	68408.t00962 ER6 protein -related similar to GB:AAD46412 from [Lycopersicon esculentum], ESTs gb|ATTS1236,gb|T43334,gb|N97019,gb|AA395203 come from this gene	68408.t00962 ER6 protein -related similar to GB:AAD46412 from [Lycopersicon esculentum], ESTs gb|ATTS1236,gb|T43334,gb|N97019,gb|AA395203 come from this gene	At1g09740	putative ER6 protein similar to GB:AAD46412 from [Lycopersicon esculentum], ESTs gb|ATTS1236,gb|T43334,gb|N97019,gb|AA395203 come from this gene		0006950 // response to stress // --- /// 0006950 // response to stress // inferred from electronic annotation	---	---
19758	264658_at	At1g09910	976	0.7401	0.0322047	0.289693		0.000142896	0.858667	0.0199278			Lyases;Polysaccharide Lyase Family 4;Polysaccharide Lyase Gene Families;lyase activity	Pectate and pectin Lyases;Polysaccharide Lyase Family 4	AT1G09910.1	NP_172462.1 , BAC43029.1, AAB60743.1;NM_100865;F21M12.30|AT1G09910|F21M12_30	hypothetical protein	http://cellwall.genomics.purdue.edu/families/index.html;http://afmb.cnrs-mrs.fr/CAZY/acc.html;TAIR GO	68408.t00982 expressed protein similar to LG27/30-like gene GB:CAB45078	68408.t00982 expressed protein similar to LG27/30-like gene GB:CAB45078	At1g09910	hypothetical protein similar to LG27/30-like gene GB:CAB45078		---	---	0016829 // lyase activity // inferred from sequence or structural similarity
19623	264523_at	At1g10030	976	-0.598202	0.117708	0.0368246		0.000374595	0.387461	0.750511			endomembrane system	0	AT1G10030.1	T27I1_5|AT1G10030|T27I1.5	0	TAIR GO	68408.t00998 expressed protein Location of EST gb|T45589	68408.t00998 expressed protein Location of EST gb|T45589	At1g10030	unknown protein Location of EST gb|T45589;supported by full-length cDNA: Ceres:145854.		0006694 // steroid biosynthetic process // inferred from electronic annotation /// 0008610 // lipid biosynthetic process // inferred from electronic annotation /// 0016126 // sterol biosynthetic process // inferred from electronic annotation	0005783 // endoplasmic reticulum // inferred from electronic annotation /// 0016020 // membrane // inferred from electronic annotation /// 0016021 // integral to membrane // --- /// 0016021 // integral to membrane // inferred from electronic annotation	---
19560	264460_at	At1g10170	976	0.392224	-0.5306	-0.0866932		0.00568065	0.013922	0.398824			putative transcription regulator;chloroplast	0	AT1G10170.1	AT1G10170|F14N23.5|F14N23_5	expressed protein similar to transcriptional repressor NF-X1 in Homo sapiens (sp|Q12986|NFX1_HUMAN); similar to EST gb|T21002	TIGR name search;TAIR GO	68408.t01013 expressed protein similar to transcriptional repressor NF-X1 in Homo sapiens (sp|Q12986|NFX1_HUMAN); similar to EST gb|T21002	68408.t01013 expressed protein similar to transcriptional repressor NF-X1 in Homo sapiens (sp|Q12986|NFX1_HUMAN); similar to EST gb|T21002	At1g10170	hypothetical protein similar to transcriptional repressor NF-X1 in Homo sapiens (sp|Q12986|NFX1_HUMAN); similar to EST gb|T21002		0006355 // regulation of transcription, DNA-dependent // --- /// 0006355 // regulation of transcription, DNA-dependent // inferred from electronic annotation	0005634 // nucleus // --- /// 0005634 // nucleus // inferred from electronic annotation	0003700 // transcription factor activity // --- /// 0003700 // transcription factor activity // inferred from electronic annotation /// 0005515 // protein binding // inferred from electronic annotation /// 0008270 // zinc ion binding // inferred from electronic annotation /// 0046872 // metal ion binding // inferred from electronic annotation
19505	264405_at	At1g10210	976	0.568998	-0.383011	-0.00888985		0.00198143	0.0186632	0.959892			MAP Kinase	0	MPK1	NM_100895	putative mitogen-activated protein kinase, MAP Kinase 1	68408.t01017 mitogen-activated protein kinase (MAPK), putative (MPK1) identical to mitogen-activated protein kinase homolog 1 (AtMPK1)[Arabidopsis thaliana] SWISS-PROT:Q39021; PMID:12119167	putative mitogen-activated protein kinase, MAP Kinase 1	putative mitogen-activated protein kinase, MAP Kinase 1	At1g10210	putative mitogen-activated protein kinase, MAP Kinase 1 similar to ESTs gb|T41567 and gb|R30629; supported by cDNA: gi_464136_dbj_D14713.1_ATHATMPK1		0006468 // protein amino acid phosphorylation // inferred from electronic annotation /// 0007165 // signal transduction // inferred from curator /// 0009734 // auxin mediated signaling pathway // traceable author statement	---	0000166 // nucleotide binding // inferred from electronic annotation /// 0004672 // protein kinase activity // inferred from electronic annotation /// 0004674 // protein serine/threonine kinase activity // inferred from electronic annotation /// 0004707 // MAP kinase activity // inferred from direct assay /// 0005515 // protein binding // inferred from physical interaction /// 0005524 // ATP bind…
18356	263256_at	At1g10500	976	-0.388212	-0.294014	-0.0173013		0.00599366	0.0665962	0.885756			removal of superoxide radicals	0	AT1G10500.1	T10O24_11|T10O24.11|AT1G10500	0	TAIR GO	68408.t01047 expressed protein similar to ESTs gb|H36734 and gb|AA651244	68408.t01047 expressed protein similar to ESTs gb|H36734 and gb|AA651244	At1g10500	unknown protein similar to ESTs gb|H36734 and gb|AA651244		0016226 // iron-sulfur cluster assembly // inferred from direct assay	0009507 // chloroplast // inferred from electronic annotation /// 0009570 // chloroplast stroma // inferred from direct assay	0005198 // structural molecule activity // inferred from direct assay /// 0005506 // iron ion binding // inferred from electronic annotation /// 0046872 // metal ion binding // inferred from electronic annotation /// 0051536 // iron-sulfur cluster binding // inferred from electronic annotation
12577	257477_at	At1g10660	976	0.905663	0.131484	0.206196		0.000371135	0.526417	0.0674263			endomembrane system	0	AT1G10660.1	F20B24.10|F20B24_10|AT1G10660	0	TAIR GO	68408.t01068 expressed protein	68408.t01068 expressed protein	At1g10660	unknown protein		---	0012505 // endomembrane system // inferred from electronic annotation	---
17884	262784_at	At1g10760	976	0.406071	-0.0219256	-0.0323843		0.00689285	0.89843	0.780789			chloroplast	0	SEX 1;AT1G10760.1	AT1G10760|T16B5.10|T16B5_10	Starch Excess; General Regulator of Starch Phosphorylation and Degradation	Meinke et al. Plant Physiology, February 2003, Vol. 131, pp. 409–418;TAIR GO	68408.t01085 SEX1 protein; nuclear gene for chloroplast product annotation temporarily based on supporting cDNA gi|12044357|gb|AF312027.1|AF312027	68408.t01085 SEX1 protein; nuclear gene for chloroplast product annotation temporarily based on supporting cDNA gi|12044357|gb|AF312027.1|AF312027	At1g10760	unknown protein strong similarity to gb|Y09533 involved in starch metabolism from Solanum tuberosum and contains a PF|01326 Pyruvate phosphate dikinase, PEP/pyruvate binding domain. EST gb|N96757 comes from this gene; supported by cDNA: gi:12044357		0005975 // carbohydrate metabolic process // inferred from electronic annotation /// 0005983 // starch catabolic process // inferred from mutant phenotype /// 0009631 // cold acclimation // inferred from mutant phenotype /// 0016310 // phosphorylation // inferred from electronic annotation	0005739 // mitochondrion // inferred from direct assay /// 0009507 // chloroplast // inferred from electronic annotation	0000166 // nucleotide binding // inferred from electronic annotation /// 0005524 // ATP binding // inferred from electronic annotation /// 0016301 // kinase activity // inferred from electronic annotation /// 0016740 // transferase activity // inferred from electronic annotation /// 0050521 // alpha-glucan, water dikinase activity // inferred from mutant phenotype /// 0050521 // alpha-glucan, wat…
17889	262789_at	At1g10810	976	-0.414846	-0.011739	0.104757		0.00815625	0.952269	0.368442			VIC-Beta(Voltage Gated K+ Channel b-subunit)	0	At1g10810	68170.m00953,T16B5_5	putative auxin-induced protein	http://plantst.sdsc.edu/	68408.t01095 aldo/keto reductase family contains Pfam profile PF00248: oxidoreductase, aldo/keto reductase family	68408.t01095 aldo/keto reductase family contains Pfam profile PF00248: oxidoreductase, aldo/keto reductase family	At1g10810	putative auxin-induced protein strong similarity to gb|X56267 auxin-induced protein (pCNT115) from Nicotiana tabacum and is a member of the PF|00248 Aldo/keto reductase family		---	---	0004033 // aldo-keto reductase activity // --- /// 0016491 // oxidoreductase activity // inferred from electronic annotation
15572	260472_at	At1g10990	976	-0.608217	0.313337	-0.115009		0.0055727	0.0439982	0.436177											At1g10990	hypothetical protein predicted by genefinder and genscan		---	---	---
19472	264372_at	At1g11840	976	0.483614	0.217004	-0.108808		0.0022618	0.152959	0.339833			methylglyoxal metabolism;threonine D-lactate catabolism	LACTOYLGLUTATHIONE LYASE	AT1G11840.1	F12F1_32|AT1G11840|F12F1.32	0	TAIR GO;TAIR AraCyc	68408.t01203 glyoxalase I, putative (lactoylglutathione lyase) highly similar to putative lactoylglutathione lyase SP:Q39366 from [Brassica oleracea]	68408.t01203 glyoxalase I, putative (lactoylglutathione lyase) highly similar to putative lactoylglutathione lyase SP:Q39366 from [Brassica oleracea]	At1g11840	lactoylglutathione lyase-like protein Similar to protein gb|Z74962 from Brassica oleracea which is similar to bacterial YRN1 and HEAHIO proteins. ESTs gb|T21954, gb|T04283, gb|Z37609, gb|N37366, gb|R90704, gb|F15500 and gb|F14353 come from this gene;supported by full-length cDNA: Ceres:39107.		0005975 // carbohydrate metabolic process // inferred from electronic annotation	---	0004462 // lactoylglutathione lyase activity // inferred from electronic annotation /// 0016829 // lyase activity // inferred from electronic annotation
19444	264344_at	At1g11910	976	0.452448	-0.162925	-0.0414347		0.00177135	0.254632	0.690941			Amoebapore;endomembrane system	0	At1g11910;AT1G11910.1	68170.m01072,F12F1_24;AT1G11910|F12F1.24|F12F1_24	putative aspartic proteinase	http://plantst.sdsc.edu/;TAIR GO	68408.t01211 aspartic proteinase -related similar to GB:AAC49730	68408.t01211 aspartic proteinase -related similar to GB:AAC49730	At1g11910	putative aspartic proteinase similar to GB:AAC49730;supported by full-length cDNA: Ceres:8972.		0006508 // proteolysis // --- /// 0006508 // proteolysis // inferred from electronic annotation /// 0006629 // lipid metabolic process // inferred from electronic annotation /// 0006665 // sphingolipid metabolic process // inferred from electronic annotation	0005764 // lysosome // inferred from electronic annotation /// 0012505 // endomembrane system // inferred from electronic annotation	0004190 // aspartic-type endopeptidase activity // inferred from electronic annotation /// 0004194 // pepsin A activity // --- /// 0004194 // pepsin A activity // inferred from electronic annotation /// 0008233 // peptidase activity // inferred from electronic annotation /// 0016787 // hydrolase activity // inferred from electronic annotation
19496	264396_at	At1g12050	976	0.514501	0.305587	0.0208819		0.00173306	0.0437154	0.86015			hydrolase activity;tyrosine degradation 1	FUMARYLACETOACETATE HYDROLASE	AT1G12050.1	F12F1_8|AT1G12050|F12F1.8	0	TAIR GO;TAIR AraCyc	68408.t01227 fumarylacetoacetate hydrolase-related protein similar to fumarylacetoacetate hydrolase, gb|L41670 from Emericella nidulans	68408.t01227 fumarylacetoacetate hydrolase-related protein similar to fumarylacetoacetate hydrolase, gb|L41670 from Emericella nidulans	At1g12050	fumarylacetoacetate hydrolase-like protein similar to fumarylacetoacetate hydrolase, gb|L41670 from Emericella nidulans		0008152 // metabolic process // inferred from electronic annotation /// 0009072 // aromatic amino acid family metabolic process // --- /// 0009072 // aromatic amino acid family metabolic process // inferred from electronic annotation	---	0003824 // catalytic activity // inferred from electronic annotation /// 0004334 // fumarylacetoacetase activity // --- /// 0004334 // fumarylacetoacetase activity // inferred from electronic annotation
16068	260968_at	At1g12250	976	-0.437288	0.344874	0.0893788		0.00357346	0.0167794	0.360998											At1g12250	hypothetical protein predicted by genemark.hmm; supported by cDNA: gi_14334897_gb_AY035122.1_		---	0009535 // chloroplast thylakoid membrane // inferred from direct assay /// 0009543 // chloroplast thylakoid lumen // inferred from sequence or structural similarity	---
16295	261195_at	At1g12820	976	0.349477	0.118515	0.235488		0.00908663	0.539046	0.0357698			F-box (FBX)	C3	0	0	0	Jennifer M. Gagne et al. PNAS August 20, 2002 vol. 99 no. 17 11519–11524	68408.t01319 transport inhibitor response 1 (TIR1), putative E3 ubiquitin ligase SCF complex F-box subunit; similar to transport inhibitor response 1 GI:2352492 from [Arabidopsis thaliana]	68408.t01319 transport inhibitor response 1 (TIR1), putative E3 ubiquitin ligase SCF complex F-box subunit; similar to transport inhibitor response 1 GI:2352492 from [Arabidopsis thaliana]	At1g12820	transport inhibitor response 1 (TIR1), putative similar to transport inhibitor response 1 GI:2352492 from [Arabidopsis thaliana]		0002237 // response to molecule of bacterial origin // inferred from expression pattern /// 0006512 // ubiquitin cycle // inferred from electronic annotation /// 0006952 // defense response // inferred from electronic annotation /// 0007275 // multicellular organismal development // inferred from electronic annotation /// 0009734 // auxin mediated signaling pathway // inferred from electronic ann…	0005634 // nucleus // inferred from electronic annotation	0004842 // ubiquitin-protein ligase activity // --- /// 0005515 // protein binding // inferred from physical interaction /// 0010011 // auxin binding // inferred from genetic interaction
16297	261197_at	At1g12900	976	-0.976231	-0.0338365	-0.251043		7.84265e-06	0.842111	0.0209119			glyceraldehyde 3-phosphate dehydrogenase activity	0	AT1G12900.1	AT1G12900|F13K23.15|F13K23_15	0	TAIR GO	68408.t01328 calcium-binding protein, calreticulin -related similar to SP:P12858 from [Arabidopsis thaliana]	68408.t01328 calcium-binding protein, calreticulin -related similar to SP:P12858 from [Arabidopsis thaliana]	At1g12900	putative calcium-binding protein, calreticulin similar to SP:P12858 from [Arabidopsis thaliana]		0006006 // glucose metabolic process // inferred from electronic annotation /// 0006096 // glycolysis // --- /// 0006096 // glycolysis // inferred from electronic annotation	0009507 // chloroplast // inferred from electronic annotation	0004365 // glyceraldehyde-3-phosphate dehydrogenase (phosphorylating) activity // inferred from electronic annotation /// 0008943 // glyceraldehyde-3-phosphate dehydrogenase activity // --- /// 0008943 // glyceraldehyde-3-phosphate dehydrogenase activity // inferred from electronic annotation /// 0051287 // NAD binding // inferred from electronic annotation
11169	256069_at	At1g13740	976	0.534003	-0.142749	0.13311		0.00438509	0.531391	0.170589			mitochondrion	0	AT1G13740.1	AT1G13740|F21F23.17|F21F23_17	0	TAIR GO	68408.t01432 expressed protein	68408.t01432 expressed protein	At1g13740	hypothetical protein predicted by genscan+; supported by cDNA: gi_15810574_gb_AY056326.1_		---	0005739 // mitochondrion // inferred from electronic annotation	---
17712	262612_at	At1g14150	976	-0.820748	0.163687	-0.155757		1.56465e-05	0.300773	0.119463											At1g14150	unknown protein location of ESTs 144D22XP 3', gb|AA404877 and 144D22T7, gb|T75757;supported by full-length cDNA: Ceres:5665.		0015979 // photosynthesis // inferred from electronic annotation	0009535 // chloroplast thylakoid membrane // inferred from direct assay /// 0009543 // chloroplast thylakoid lumen // traceable author statement /// 0009654 // oxygen evolving complex // inferred from electronic annotation /// 0019898 // extrinsic to membrane // inferred from electronic annotation /// 0030095 // chloroplast photosystem II // ---	0005509 // calcium ion binding // inferred from electronic annotation
16588	261488_at	At1g14345	976	-0.485572	-0.113968	-0.208337		0.000947804	0.405665	0.0329757			chloroplast	0	AT1G14345.1	AT1G14345	0	TAIR GO	68408.t01508 expressed protein	68408.t01508 expressed protein	At1g14345	Expressed protein ; supported by full-length cDNA: Ceres: 19170.		---	0009535 // chloroplast thylakoid membrane // inferred from direct assay	0016491 // oxidoreductase activity // inferred from electronic annotation
15814	260714_at	At1g14980	976	-0.405122	0.0599572	0.158127		0.00599277	0.704339	0.096307			mitochondrion	0	CPN10	MITOCHONDRIAL CHAPERONIN 10|AT1G14980|CHAPERONIN 10	CHAPERONIN 10	TAIR GO	68408.t01584 10 kDa chaperonin (CPN10) identical to SP:P34893 from [Arabidopsis thaliana]	68408.t01584 10 kDa chaperonin (CPN10) identical to SP:P34893 from [Arabidopsis thaliana]	At1g14980	chaperonin CPN10 identical to SP:P34893 from [Arabidopsis thaliana];supported by full-length cDNA: Ceres:26943.		0006457 // protein folding // inferred from genetic interaction /// 0006457 // protein folding // inferred from electronic annotation /// 0009408 // response to heat // inferred from expression pattern	0005739 // mitochondrion // inferred from direct assay	0005524 // ATP binding // inferred from electronic annotation /// 0051087 // chaperone binding // inferred from sequence or structural similarity
17705	262605_at	At1g15170	976	0.382918	0.299611	0.396877		0.00853174	0.0717527	0.012896			MATE(Multi Antimicrobial Extrusion)	0	At1g15170	68170.m01381,F9L1_11	hypothetical protein	http://plantst.sdsc.edu/	68408.t01604 MATE efflux protein family similar to ripening regulated protein DDTFR18 [Lycopersicon esculentum] GI:12231296; contains Pfam profile PF01554: Uncharacterized membrane protein family	68408.t01604 MATE efflux protein family similar to ripening regulated protein DDTFR18 [Lycopersicon esculentum] GI:12231296; contains Pfam profile PF01554: Uncharacterized membrane protein family	At1g15170	hypothetical protein Strong similarity to gi|4734005 F3L12.7 hypothetical protein from Arabidopsis thaliana BAC gb|AC007178		0006855 // multidrug transport // inferred from electronic annotation	0016020 // membrane // --- /// 0016020 // membrane // inferred from electronic annotation	0005215 // transporter activity // --- /// 0015238 // drug transporter activity // inferred from electronic annotation /// 0015297 // antiporter activity // --- /// 0015297 // antiporter activity // inferred from electronic annotation
17698	262598_at	At1g15260	976	-0.613162	0.305727	-0.321888		0.000930228	0.0427469	0.0104453			mitochondrion	0	AT1G15260.1	AT1G15260|F9L1.20|F9L1_20	0	TAIR GO	68408.t01614 expressed protein EST gb|N65467 comes from this gene	68408.t01614 expressed protein EST gb|N65467 comes from this gene	At1g15260	unknown protein EST gb|N65467 comes from this gene;supported by full-length cDNA: Ceres:30239.		---	0005739 // mitochondrion // inferred from electronic annotation	---
17678	262578_at	At1g15300	976	0.451955	0.30132	0.245643		0.00602305	0.116852	0.060591											At1g15300	hypothetical protein Similar to gi|22113 Ac transposase (ORFa) from Zea mays transcript gb|X05424		---	---	0046983 // protein dimerization activity // inferred from electronic annotation
16868	261768_at	At1g15550	976	1.60996	0.273403	0.0971632		1.11631e-06	0.0571572	0.367086		GA-AtGA3ox1	GA;gibberellin biosynthesis	gibberellin 3-beta-hydroxylase;GIBBERELLIN BETA-HYDROXYLASE	GA4;GA 4	0	GA-suppressed gene/GA-biosynthesis genes;GA Deficient; GA 3 Beta-Hydroxylase	Meinke et al. Plant Physiology, February 2003, Vol. 131, pp. 409–418;TAIR AraCyc	68408.t01652 gibberellin 3-beta-dioxygenase (gibberellin 3 beta-hydroxylase) (GA4) identical to gibberellin 3 beta-hydroxylase [GI:2160454]	68408.t01652 gibberellin 3-beta-dioxygenase (gibberellin 3 beta-hydroxylase) (GA4) identical to gibberellin 3 beta-hydroxylase [GI:2160454]	At1g15550	gibberellin 3 beta-hydroxylase, putative similar to gibberellin 3 beta-hydroxylase GI:3982753 from [Arabidopsis thaliana]; supported by cDNA: gi_1945343_gb_L37126.1_ATHGA4A		0009639 // response to red or far red light // inferred from expression pattern /// 0009686 // gibberellin biosynthetic process // traceable author statement /// 0009739 // response to gibberellin stimulus // inferred from expression pattern /// 0009740 // gibberellic acid mediated signaling // traceable author statement	0005737 // cytoplasm // traceable author statement	0005506 // iron ion binding // inferred from electronic annotation /// 0016491 // oxidoreductase activity // inferred from electronic annotation /// 0016702 // oxidoreductase activity, acting on single donors with incorporation of molecular oxygen, incorporation of two atoms of oxygen // inferred from electronic annotation /// 0016707 // gibberellin 3-beta-dioxygenase activity // inferred from di…
14591	259491_at	At1g15820	976	-0.672792	-0.00795095	-0.00819813		0.000129711	0.967107	0.949344			Chloroplast and Mitochondria gene families;chlorophyll binding activity	Chlorophyll a/b-binding protein family	AT1G15820.1	NM_101450;F7H2.16|F7H2_16|AT1G15820	chlorophyll binding protein, putative	TAIR GO	68408.t01678 chlorophyll a/b-binding protein Lhcb6 nearly identical to Lhcb6 protein [Arabidopsis thaliana] GI:4741960; contains Pfam profile PF00504: Chlorophyll A-B binding protein	68408.t01678 chlorophyll a/b-binding protein Lhcb6 nearly identical to Lhcb6 protein [Arabidopsis thaliana] GI:4741960; contains Pfam profile PF00504: Chlorophyll A-B binding protein	At1g15820	chlorophyll binding protein, putative similar to chlorophyll binding protein GI:169213 from [Petunia hybrida]		0009765 // photosynthesis, light harvesting // inferred from electronic annotation /// 0015979 // photosynthesis // non-traceable author statement	0009535 // chloroplast thylakoid membrane // inferred from direct assay /// 0009783 // photosystem II antenna complex // non-traceable author statement /// 0010287 // plastoglobule // inferred from direct assay /// 0016020 // membrane // inferred from electronic annotation	---
16888	261788_at	At1g15980	976	-0.753332	0.0834282	-0.142179		0.000164524	0.681883	0.215514			chloroplast	0	AT1G15980.1	T24D18.8|T24D18_8|AT1G15980	0	TAIR GO	68408.t01695 expressed protein	68408.t01695 expressed protein	At1g15980	unknown protein ;supported by full-length cDNA: Ceres:122986.		---	0009507 // chloroplast // inferred from electronic annotation	---
16943	261843_at	At1g16180	976	0.35519	-0.214033	-0.0473466		0.00895374	0.152189	0.649047			endomembrane system	0	AT1G16180.1	T24D18.26|T24D18_26|AT1G16180	0	TAIR GO	68408.t01714 expressed protein	68408.t01714 expressed protein	At1g16180	unknown protein		---	0016020 // membrane // --- /// 0016020 // membrane // inferred from electronic annotation	---
11213	256113_at	At1g16810	976	0.416409	0.40317	0.273839		0.0043092	0.0110449	0.0101847											At1g16810	unknown protein ;supported by full-length cDNA: Ceres:4887.		---	---	---
15837	260737_at	At1g17540	976	0.553249	-0.158976	-0.00255609		0.00166171	0.355198	0.986604			RLCK IX ;Receptor kinase-like protein family;kinase activity	0	AT1G17540.1	NM_101616;AT1G17540|F1L3.25|F1L3_25	putative receptor-like cytoplasmic kinase (PPC:1.14.2);receptor-like serine/threonine kinase, putative	http://plantsp.sdsc.edu/plantsp/html/families.html;TAIR GO	68408.t01910 receptor-related serine threonine kinase similar to receptor-like serine threonine kinase GI:2465923 from (Arabidopsis thaliana)	68408.t01910 receptor-related serine threonine kinase similar to receptor-like serine threonine kinase GI:2465923 from (Arabidopsis thaliana)	At1g17540	receptor-like serine threonine kinase, putative similar to receptor-like serine threonine kinase GI:2465923 from (Arabidopsis thaliana)		0006468 // protein amino acid phosphorylation // inferred from electronic annotation /// 0006950 // response to stress // inferred from electronic annotation	---	0004672 // protein kinase activity // inferred from electronic annotation /// 0004674 // protein serine/threonine kinase activity // inferred from electronic annotation /// 0005524 // ATP binding // inferred from electronic annotation /// 0016301 // kinase activity // inferred from sequence or structural similarity
15784	260684_at	At1g17590	976	0.553394	-0.195247	-0.0498599		0.00459643	0.149435	0.681567			CCAAT box binding factor family, HAP2;chloroplast	0	AT1G17590.1	F1L3_29|F1L3.29|AT1G17590	transcription factor, putative	Ohio-AtTFDB,TAIR(Mendel);TAIR GO	68408.t01920 transcription factor -related similar to GB:CAA74050 from [Arabidopsis thaliana]	68408.t01920 transcription factor -related similar to GB:CAA74050 from [Arabidopsis thaliana]	At1g17590	transcription factor, putative similar to GB:CAA74050 from [Arabidopsis thaliana];supported by full-length cDNA: Ceres:106674.		0006350 // transcription // inferred from electronic annotation /// 0006355 // regulation of transcription, DNA-dependent // --- /// 0006355 // regulation of transcription, DNA-dependent // inferred from electronic annotation	0005634 // nucleus // inferred from electronic annotation /// 0016602 // CCAAT-binding factor complex // ---	0003677 // DNA binding // inferred from electronic annotation /// 0003700 // transcription factor activity // inferred from sequence or structural similarity /// 0003700 // transcription factor activity // --- /// 0003700 // transcription factor activity // inferred from electronic annotation
15785	260685_at	At1g17650	976	0.453398	0.431319	0.330137		0.00740292	0.0584683	0.0179719			mitochondrion	0	AT1G17650.1	F11A6.12|AT1G17650	0	TAIR GO	68408.t01934 expressed protein	68408.t01934 expressed protein	At1g17650	Expressed protein ; supported by full-length cDNA: Ceres: 17110.		0006098 // pentose-phosphate shunt // inferred from electronic annotation /// 0006573 // valine metabolic process // inferred from electronic annotation	0009507 // chloroplast // inferred from electronic annotation	0004616 // phosphogluconate dehydrogenase (decarboxylating) activity // --- /// 0004616 // phosphogluconate dehydrogenase (decarboxylating) activity // inferred from electronic annotation /// 0008442 // 3-hydroxyisobutyrate dehydrogenase activity // inferred from electronic annotation /// 0016491 // oxidoreductase activity // inferred from electronic annotation /// 0050662 // coenzyme binding // …
10993	255893_at	At1g17960	976	0.6814	0.0100439	0.128628		9.23843e-05	0.969985	0.25			amino acid activation	THREONYL-TRNA SYNTHETASE	AT1G17960.1	F2H15.18|AT1G17960|F2H15_18	0	TAIR GO;TAIR AraCyc	68408.t01966 threonyl-tRNA synthetase -related similar to threonyl-tRNA synthetase GI:3617770 from [Arabidopsis thaliana]	68408.t01966 threonyl-tRNA synthetase -related similar to threonyl-tRNA synthetase GI:3617770 from [Arabidopsis thaliana]	At1g17960	threonyl-tRNA synthetase, putative similar to threonyl-tRNA synthetase GI:3617770 from [Arabidopsis thaliana]		0006412 // translation // inferred from electronic annotation /// 0006418 // tRNA aminoacylation for protein translation // inferred from electronic annotation /// 0006435 // threonyl-tRNA aminoacylation // --- /// 0006435 // threonyl-tRNA aminoacylation // inferred from electronic annotation	---	0000166 // nucleotide binding // inferred from electronic annotation /// 0004812 // aminoacyl-tRNA ligase activity // inferred from electronic annotation /// 0004829 // threonine-tRNA ligase activity // --- /// 0004829 // threonine-tRNA ligase activity // inferred from electronic annotation /// 0005524 // ATP binding // inferred from electronic annotation /// 0016874 // ligase activity // inferre…
11173	256073_at	At1g18100	976	1.32324	-0.164818	0.0991384		3.14998e-06	0.322788	0.438339			flower development	0	TFL1, putative	68408.t01985 terminal Flower 1 (TFL1) -related similar to terminal Flower 1 (TFL1) GI:2208929 from [Arabidopsis thaliana]	terminal Flower 1 (TFL1), putative	0	0	0	At1g18100	terminal Flower 1 (TFL1), putative similar to terminal Flower 1 (TFL1) GI:2208929 from [Arabidopsis thaliana]; supported by cDNA: gi_12083219_gb_AF332406.1_AF332406		---	---	0008429 // phosphatidylethanolamine binding // RCA
11225	256125_at	At1g18250	976	-0.443116	0.0380414	0.125867		0.00349019	0.845127	0.231364			endomembrane system	0	AT1G18250	T10O22.21|T10O22_21|AT1G18250	0	TAIR GO	68408.t02013 thaumatin-like protein identical to SP|P50699 Thaumatin-like protein precursor {Arabidopsis thaliana}; strong similarity to pathogenesis-related group 5 protein GI:2749943 from [Brassica rapa]	68408.t02013 thaumatin-like protein identical to SP|P50699 Thaumatin-like protein precursor {Arabidopsis thaliana}; strong similarity to pathogenesis-related group 5 protein GI:2749943 from [Brassica rapa]	At1g18250	pathogenesis-related group 5 protein, putative similar to pathogenesis-related group 5 protein GI:2749943 from [Brassica rapa]; supported by cDNA: gi_536824_gb_L34693.1_ATHTLP		0051707 // response to other organism // RCA	0012505 // endomembrane system // inferred from electronic annotation	---
16760	261660_at	At1g18370	976	-0.415223	0.119538	-0.173808		0.00848963	0.557001	0.105638			Kinesins;kinesin complex	Kinesin-like proteins	HIK;ATF15H18.12;AT1G18370.1	NM_101695;F15H18.12|AT1G18370|F15H18_12	Hinkel; Kinesin-Like Protein;kinesin heavy chain isolog, putative	Meinke et al. Plant Physiology, February 2003, Vol. 131, pp. 409–418;TAIR GO	68408.t02030 kinesin heavy chain isolog -related similar to kinesin heavy chain isolog GB:AAB63609 GI:2262101 from [Arabidopsis thaliana]	68408.t02030 kinesin heavy chain isolog -related similar to kinesin heavy chain isolog GB:AAB63609 GI:2262101 from [Arabidopsis thaliana]	At1g18370	kinesin heavy chain isolog, putative similar to kinesin heavy chain isolog GB:AAB63609 GI:2262101 from [Arabidopsis thaliana]		0007018 // microtubule-based movement // inferred from electronic annotation	0005874 // microtubule // inferred from electronic annotation /// 0005875 // microtubule associated complex // inferred from electronic annotation /// 0009507 // chloroplast // inferred from electronic annotation	0000166 // nucleotide binding // inferred from electronic annotation /// 0003774 // motor activity // inferred from electronic annotation /// 0003777 // microtubule motor activity // inferred from electronic annotation /// 0005524 // ATP binding // inferred from electronic annotation
16476	261376_at	At1g18660	976	0.440441	0.47374	-0.16657		0.00733157	0.0357668	0.0846392			ATP-dependent proteolysis	0	AT1G18660.1	F6A14.25|F6A14_25|AT1G18660	0	TAIR GO	68408.t02059 RING finger protein family contains Pfam profile: PF00097 zinc finger, C3HC4 type	68408.t02059 RING finger protein family contains Pfam profile: PF00097 zinc finger, C3HC4 type	At1g18660	hypothetical protein contains similarity to zinc finger protein GI:1399465 from [Cryptosporidium parvum];supported by full-length cDNA: Ceres:205719.		0006510 // ATP-dependent proteolysis // inferred from electronic annotation	0016020 // membrane // inferred from electronic annotation /// 0016021 // integral to membrane // inferred from electronic annotation	0004176 // ATP-dependent peptidase activity // inferred from electronic annotation /// 0005488 // binding // inferred from electronic annotation /// 0005515 // protein binding // inferred from electronic annotation /// 0008270 // zinc ion binding // --- /// 0008270 // zinc ion binding // inferred from electronic annotation /// 0046872 // metal ion binding // inferred from electronic annotation
14575	259475_at	At1g19140	976	0.418413	-0.045643	0.13211		0.00330334	0.806341	0.195536			mitochondrion	0	AT1G19140.1	F14D16_30|AT1G19140|F14D16.30	0	TAIR GO	68408.t02107 expressed protein	68408.t02107 expressed protein	At1g19140	unknown protein ;supported by full-length cDNA: Ceres:37735.		0006744 // ubiquinone biosynthetic process // inferred from electronic annotation	0005739 // mitochondrion // inferred from direct assay	---
15763	260663_at	At1g19525	976	-0.479014	0.0655047	0.197178		0.00689285	0.864486	0.221119											At1g19525	hypothetical protein predicted by genscan+		---	---	---
16236	261136_at	At1g19600	976	0.540068	-0.0068922	0.0883742		0.000416604	0.969881	0.394839			ribokinase activity;ribose catabolism	RIBOKINASE	AT1G19600.1	F14P1_7|AT1G19600|F14P1.7	0	TAIR GO;TAIR AraCyc	68408.t02158 ribokinase, putative similar to GB:AAD00536 from (Pyrobaculum aerophilum)	68408.t02158 ribokinase, putative similar to GB:AAD00536 from (Pyrobaculum aerophilum)	At1g19600	ribokinase, putative similar to GB:AAD00536 from [Pyrobaculum aerophilum]		---	---	0016301 // kinase activity // --- /// 0016301 // kinase activity // inferred from electronic annotation
16235	261135_at	At1g19610	976	0.60241	-0.176347	-0.106324		0.000492931	0.258115	0.461679			endomembrane system	0	AT1G19610.1	F14P1.6|AT1G19610|F14P1_6	0	TAIR GO	68408.t02160 plant defensin protein, putative (PDF1.4) plant defensin protein family member, personal communication, Bart Thomma (Bart.Thomma@agr.kuleuven.ac.be); similar to SWISS-PROT:P30224, Cysteine-rich antifungal protein 1 precursor (AFP1)[Arabidopsis thaliana]	68408.t02160 plant defensin protein, putative (PDF1.4) plant defensin protein family member, personal communication, Bart Thomma (Bart.Thomma@agr.kuleuven.ac.be); similar to SWISS-PROT:P30224, Cysteine-rich antifungal protein 1 precursor (AFP1)[Arabidopsis thaliana]	At1g19610	defensin AMP1, putative similar to PIR:S66219 from [Clitoria ternatea]		0006952 // defense response // inferred from electronic annotation	---	---
10882	255782_at	At1g19850	976	-0.45651	0.0318733	-0.227691		0.005606	0.86301	0.0631517		AUXIN-ARF5, IAA24, MP	ARF, Auxin Response Factor family;auxin;EMB;transcription factor activity	transcription activator; reduced leaf vascularture; heterodimer with IAA12;Embryo Defective	MP,ARF5;ARF5;MP	MONOPTEROS,ARF5,MP;Mp;F6F9.10;TRANSCRIPTION FACTOR IAA24|ARF5|AT1G19850|IAA24|MONOPTEROS|MP	auxin response transcription factor,auxin response transcription factor;B3 Domain Transcription Factor;Monopteros; B3 Domain Transcription Factor;MONOPTEROS	MGH(literature),MGH(blast),Ohio-AtTFDB,TAIR(Mendel);http://www.seedgenes.org:8081/new_gene_list.html;Meinke et al. Plant Physiology, February 2003, Vol. 131, pp. 409–418;TAIR GO	68408.t02203 auxin response transcription factor identical to transcription factor GI:2961085 from [Arabidopsis thaliana]	68408.t02203 auxin response transcription factor identical to transcription factor GI:2961085 from [Arabidopsis thaliana]	At1g19850	transcription factor identical to transcription factor GI:2961085 from [Arabidopsis thaliana]; supported by cDNA: gi_2982221_gb_AF037229.1_AF037229		0006350 // transcription // inferred from electronic annotation /// 0006355 // regulation of transcription, DNA-dependent // inferred from electronic annotation /// 0007275 // multicellular organismal development // inferred from electronic annotation /// 0009725 // response to hormone stimulus // inferred from electronic annotation /// 0009733 // response to auxin stimulus // inferred from expre…	0005634 // nucleus // inferred from sequence or structural similarity /// 0005634 // nucleus // inferred from electronic annotation	0003677 // DNA binding // inferred from electronic annotation /// 0003700 // transcription factor activity // inferred from sequence or structural similarity /// 0046983 // protein dimerization activity // inferred from electronic annotation
16347	261247_at	At1g20070	976	0.989651	0.257512	-0.110885		4.40081e-06	0.1586	0.308693			chloroplast	0	AT1G20070.1	T20H2_15|AT1G20070|T20H2.15	0	TAIR GO	68408.t02224 expressed protein	68408.t02224 expressed protein	At1g20070	hypothetical protein predicted by genemark.hmm		---	0009507 // chloroplast // inferred from electronic annotation	---
10986	255886_at	At1g20340	976	-0.549151	0.0124191	-0.00134243		0.000574848	0.956515	0.990369			electron transporter activity	0	AT1G20340.1	F14O10_6|AT1G20340|F14O10.6	0	TAIR GO	68408.t02249 plastocyanin similar to plastocyanin GI:1865683 from [Arabidopsis thaliana]	68408.t02249 plastocyanin similar to plastocyanin GI:1865683 from [Arabidopsis thaliana]	At1g20340	plastocyanin, putative similar to plastocyanin GI:1865683 from [Arabidopsis thaliana];supported by full-length cDNA: Ceres:23406.		0006118 // electron transport // inferred from electronic annotation /// 0006810 // transport // inferred from electronic annotation /// 0009411 // response to UV // inferred from genetic interaction /// 0042221 // response to chemical stimulus // inferred from genetic interaction	0009507 // chloroplast // inferred from electronic annotation /// 0009543 // chloroplast thylakoid lumen // inferred from direct assay /// 0009579 // thylakoid // inferred from electronic annotation	0005507 // copper ion binding // inferred from electronic annotation /// 0009055 // electron carrier activity // inferred from electronic annotation /// 0046872 // metal ion binding // inferred from electronic annotation
14670	259570_at	At1g20440	976	0.520654	0.2578	-0.279258		0.00196956	0.175494	0.0216301			response to abscisic acid stimulus	0	COR47	AT1G20440	0	TAIR GO	68408.t02258 dehydrin (COR47) identical to dehydrin COR47 (Cold-induced COR47 protein) [Arabidopsis thaliana] SWISS-PROT:P31168	68408.t02258 dehydrin (COR47) identical to dehydrin COR47 (Cold-induced COR47 protein) [Arabidopsis thaliana] SWISS-PROT:P31168	At1g20440	hypothetical protein		0006950 // response to stress // inferred from electronic annotation /// 0006970 // response to osmotic stress // inferred from genetic interaction /// 0009409 // response to cold // inferred from expression pattern /// 0009414 // response to water deprivation // inferred from mutant phenotype /// 0009415 // response to water // inferred from electronic annotation /// 0009631 // cold acclimation …	---	---
14668	259568_at	At1g20490	976	1.05938	-0.212736	0.0276454		2.71621e-05	0.249459	0.828303			Acyl-activating enzymes (AAE);FAT(Fatty Acid Transporter);4-coumarate--CoA ligase - like family;EF-hand containing proteins:Group II;4-coumarate-CoA ligase activity	Clade V	At1g20490;AT1G20490.1	–;15217958,NP_173473;NM_101899;AT1G20490|F5M15_28|F5M15.28	4CL-like protein;hypothetical protein;EF-hands number:1	Shockey et al. Plant Physiology, June 2003, Vol. 132, pp. 1065–1076;http://plantst.sdsc.edu/;TAIR GO	68408.t02263 4-coumarate:CoA ligase 1 (4-coumaroyl-CoA synthase 1) (4CL1) family similar to SP|Q42524 and SP|Q9S725; contains Pfam AMP-binding enzyme domain PF00501	68408.t02263 4-coumarate:CoA ligase 1 (4-coumaroyl-CoA synthase 1) (4CL1) family similar to SP|Q42524 and SP|Q9S725; contains Pfam AMP-binding enzyme domain PF00501	At1g20490	hypothetical protein		0008152 // metabolic process // inferred from electronic annotation /// 0009698 // phenylpropanoid metabolic process // ---	---	0003824 // catalytic activity // inferred from electronic annotation /// 0016207 // 4-coumarate-CoA ligase activity // inferred from sequence or structural similarity /// 0016207 // 4-coumarate-CoA ligase activity // ---
11191	256091_at	At1g20693	976	0.442715	-0.00905292	0.311784		0.0057074	0.972033	0.0323345			Nucleosome/chromatin assembly factor group D (HMG homologs), High Mobility Group (HMG);chloroplast	0	NFD2;AT1G20693.1	HMGB1;AT1G20693	Single HMG domain chromatin protein,high mobility group (HMG) protein beta1 (HMGbeta1)	ChromDB,TAIR(Mendel),TIGR Name Search,TIGR Name Search;TAIR GO	68408.t02297 expressed protein	68408.t02297 expressed protein	At1g20693	Expressed protein ; supported by full-length cDNA: Ceres: 11615.		0006333 // chromatin assembly or disassembly // traceable author statement /// 0006355 // regulation of transcription, DNA-dependent // inferred from electronic annotation	0000785 // chromatin // traceable author statement /// 0000785 // chromatin // inferred from electronic annotation /// 0005634 // nucleus // inferred from electronic annotation	0003677 // DNA binding // inferred from direct assay /// 0003677 // DNA binding // inferred from sequence or structural similarity /// 0003677 // DNA binding // inferred from electronic annotation /// 0003682 // chromatin binding // traceable author statement /// 0003700 // transcription factor activity // inferred from sequence similarity /// 0030527 // structural constituent of chromatin // tra…
17897	262797_at	At1g20840	976	-0.432585	-0.242306	-0.0973649		0.00423643	0.131367	0.380449			SUGAR TRANSPORTERS;MFS(Major Facilitator);Organic Solute Cotransporters;nucleoside transporter activity	MONOSACCHARIDE-H+ SYMPORTERS;Sugar transporter-like protein family	At1g20840;AT1G20840.1	68170.m01950,F9H16_19;NM_101937;F9H16_18|AT1G20840|F9H16.18	putative sugar transporter protein	http://plantst.sdsc.edu/;TAIR GO	68408.t02316 transporter - related low similarity to D-xylose proton-symporter [Lactobacillus brevis] GI:2895856; contains Pfam profile PF00083: major facilitator superfamily protein	68408.t02316 transporter - related low similarity to D-xylose proton-symporter [Lactobacillus brevis] GI:2895856; contains Pfam profile PF00083: major facilitator superfamily protein	At1g20840	putative sugar transporter protein nearly identical to Arabidopsis sugar transporter, gi|1495273		0006810 // transport // inferred from electronic annotation /// 0008643 // carbohydrate transport // inferred from electronic annotation /// 0009624 // response to nematode // inferred from expression pattern	0009705 // membrane of vacuole with cell cycle-independent morphology // inferred from direct assay /// 0016020 // membrane // --- /// 0016020 // membrane // inferred from electronic annotation /// 0016021 // integral to membrane // inferred from electronic annotation	0005215 // transporter activity // inferred from electronic annotation /// 0005337 // nucleoside transporter activity // inferred from sequence or structural similarity /// 0005351 // sugar porter activity // --- /// 0005351 // sugar porter activity // inferred from electronic annotation /// 0015144 // carbohydrate transporter activity // ---
16557	261457_at	At1g21065	976	-0.734103	-0.20048	-0.0560421		0.000983552	0.230871	0.721859			chloroplast	0	AT1G21065.1	AT1G21065	0	TAIR GO	68408.t02340 expressed protein	68408.t02340 expressed protein	At1g21065	Expressed protein ; supported by full-length cDNA: Ceres: 28829.		0006512 // ubiquitin cycle // inferred from electronic annotation /// 0009585 // red, far-red light phototransduction // inferred from electronic annotation /// 0010017 // red or far red light signaling pathway // inferred from electronic annotation	0005634 // nucleus // inferred from electronic annotation /// 0012505 // endomembrane system // inferred from electronic annotation	---
16548	261448_at	At1g21140	976	0.502492	-0.258151	-0.139691		0.00275559	0.111695	0.439401			Nodulin-like protein family	0	0	NM_101968	nodulin	68408.t02348 tonoplast intrinsic protein, alpha (alpha-TIP) simlar to GB:X16488 from [Glycine max] (Plant Mol. Biol. 14 (3), 449-451 (1990))	putative tonoplast intrinsic protein, alpha (alpha-TIP)	putative tonoplast intrinsic protein, alpha (alpha-TIP)	At1g21140	tonoplast intrinsic protein, alpha (alpha-TIP) simlar to GB:X16488 from [Glycine max] (Plant Mol. Biol. 14 (3), 449-451 (1990))		---	---	---
11055	255955_at	At1g22030	976	-0.559864	0.129748	-0.251016		0.00498565	0.494872	0.0678916											At1g22030	hypothetical protein predicted by genscan+;supported by full-length cDNA: Ceres:39052.		---	---	---
11060	255960_at	At1g22140	976	-0.597465	-0.227968	-0.199236		0.000639667	0.152852	0.133055											At1g22140	unknown protein ; supported by cDNA: gi_16648676_gb_AY058114.1_		---	---	---
11063	255963_at	At1g22310	976	0.600409	0.419563	0.190227		0.00115301	0.0216604	0.10265			Methyl binding domain proteins;chloroplast	0	MBD8;AT1G22310.1	AT1G22310|T16E15.7|T16E15_7	Protein containing a putative methyl-CpG-binding domain	ChromDB;TAIR GO	68408.t02478 expressed protein	68408.t02478 expressed protein	At1g22310	unknown protein		---	0009507 // chloroplast // inferred from electronic annotation	0003677 // DNA binding // inferred from electronic annotation /// 0008327 // methyl-CpG binding // inferred from sequence or structural similarity
19301	264201_at	At1g22630	976	-0.715943	-0.156903	-0.0403823		0.000950898	0.38159	0.800338			endomembrane system	0	AT1G22630.1	AT1G22630|F12K8.2	0	TAIR GO	68408.t02511 auxin-regulated protein	68408.t02511 auxin-regulated protein	At1g22630	unknown protein ;supported by full-length cDNA: Ceres:37537.		---	0012505 // endomembrane system // inferred from electronic annotation	---
20275	265175_at	At1g23480	976	-0.674231	0.0203099	-0.0679212		0.00131384	0.914483	0.534473			Cellulose-synthase-like genes ;Glycosyltransferase Family 2;Glycosyltransferase Gene Families;Putative glucosyltransferase family;cellulose synthase activity	CSLA;Glycosyltransferase- Family 2	CslA3;ATCSLA03	NP_173762.1 , AAN15522.1, AAM20620.1, AAF79586.1, AAC98005.1;NM_102197;ATCSLA3|CSLA03|AT1G23480	hypothetical protein	http://cellwall.genomics.purdue.edu/families/index.html;http://afmb.cnrs-mrs.fr/CAZY/acc.html;TAIR GO	68408.t02615 glycosyltransferase family 2 similar to cellulose synthase from Agrobacterium tumeficiens [gi:710492] and Agrobacterium radiobacter [gi:710493]; contains Pfam glycosyl transferase, group 2 family protein domain PF00535	68408.t02615 glycosyltransferase family 2 similar to cellulose synthase from Agrobacterium tumeficiens [gi:710492] and Agrobacterium radiobacter [gi:710493]; contains Pfam glycosyl transferase, group 2 family protein domain PF00535	At1g23480	hypothetical protein similar to putative glucosyltransferase GB:AAD15455 GI:4263795 from (Arabidopsis thaliana)		---	0012505 // endomembrane system // inferred from electronic annotation	0016757 // transferase activity, transferring glycosyl groups // inferred from sequence similarity /// 0016757 // transferase activity, transferring glycosyl groups // RCA /// 0016759 // cellulose synthase activity // inferred from sequence or structural similarity
20269	265169_x_at	At1g23720	976	-0.791278	0.250542	0.15575		0.00143318	0.252199	0.375916											At1g23720	unknown protein		0009664 // cellulose and pectin-containing cell wall organization and biogenesis // inferred from electronic annotation	0009986 // cell surface // inferred from electronic annotation	0005199 // structural constituent of cell wall // inferred from electronic annotation
20126	265026_at	At1g24360	976	-0.365306	-0.179897	-0.262459		0.00597632	0.277877	0.0210978			chloroplast	0	AT1G24360	F21J9_34|AT1G24360|F21J9.34	0	TAIR GO	68408.t02726 3-oxoacyl-[acyl-carrier protein] reductase identical to 3-oxoacyl-[acyl-carrier protein] reductase SP:P33207 from [Arabidopsis thaliana]	68408.t02726 3-oxoacyl-[acyl-carrier protein] reductase identical to 3-oxoacyl-[acyl-carrier protein] reductase SP:P33207 from [Arabidopsis thaliana]	At1g24360	putative 3-oxoacyl [acyl-carrier protein] reductase similar to proteins from several bacterial species, similar to ESTs emb|Z37189, gb|H74525, gb|37491, gb|37190, gb|AA394339 and gb|37489; supported by cDNA: gi_13358177_gb_AF324985.2_AF324985		0006633 // fatty acid biosynthetic process // inferred from electronic annotation /// 0008152 // metabolic process // inferred from electronic annotation /// 0008610 // lipid biosynthetic process // inferred from electronic annotation	0009507 // chloroplast // inferred from electronic annotation	0004316 // 3-oxoacyl-[acyl-carrier-protein] reductase activity // inferred from sequence or structural similarity /// 0004316 // 3-oxoacyl-[acyl-carrier-protein] reductase activity // inferred from electronic annotation /// 0016491 // oxidoreductase activity // inferred from electronic annotation /// 0051287 // NAD binding // inferred from electronic annotation
10827	255727_at	At1g25510	976	-0.409634	-0.119425	-0.263256		0.00835053	0.614412	0.0890999			endomembrane system	0	AT1G25510.1	F2J7.6|AT1G25510|F2J7_6	0	TAIR GO	68408.t02816 expressed protein similar to unknown protein GI:9665144 from [Arabidopsis thaliana]	68408.t02816 expressed protein similar to unknown protein GI:9665144 from [Arabidopsis thaliana]	At1g25510	hypothetical protein similar to unknown protein GI:9665144 from [Arabidopsis thaliana]		0006508 // proteolysis // --- /// 0006508 // proteolysis // inferred from electronic annotation	0012505 // endomembrane system // inferred from electronic annotation	0004194 // pepsin A activity // --- /// 0004194 // pepsin A activity // inferred from electronic annotation
977	245877_at	At1g26220	976	-0.923488	0.217861	0.0125782		1.28131e-05	0.122723	0.917962			chloroplast	0	AT1G26220.1	F28B23.27|AT1G26220|F28B23_27	0	TAIR GO	68408.t02847 GCN5-related N-acetyltransferase (GNAT) family low similarity to SP|P09453 Ribosomal-protein-alanine acetyltransferase (EC 2.3.1.128) {Escherichia coli}; contains Pfam profile PF00583: acetyltransferase, GNAT family	68408.t02847 GCN5-related N-acetyltransferase (GNAT) family low similarity to SP|P09453 Ribosomal-protein-alanine acetyltransferase (EC 2.3.1.128) {Escherichia coli}; contains Pfam profile PF00583: acetyltransferase, GNAT family	At1g26220	unknown protein		0008152 // metabolic process // --- /// 0008152 // metabolic process // inferred from electronic annotation	0009507 // chloroplast // inferred from electronic annotation	0008080 // N-acetyltransferase activity // --- /// 0008080 // N-acetyltransferase activity // inferred from electronic annotation
16099	260999_at	At1g26580	976	0.494985	-0.0203194	-0.313016		0.00523946	0.929947	0.0364446			MYB domain transcription factor family;metabolism	0	AAD17429;AT1G26580.1	T1K7.5|AT1G26580|T1K7_5	expressed protein similar to putative MYB family transcription factor GB:AAD17429 GI:4335752 from [Arabidopsis thaliana]	TIGR name search;TAIR GO	68408.t02883 expressed protein similar to putative MYB family transcription factor GB:AAD17429 GI:4335752 from [Arabidopsis thaliana]	68408.t02883 expressed protein similar to putative MYB family transcription factor GB:AAD17429 GI:4335752 from [Arabidopsis thaliana]	At1g26580	hypothetical protein similar to putative MYB family transcription factor GB:AAD17429 GI:4335752 from [Arabidopsis thaliana]		---	---	---
16741	261641_at	At1g27670	976	0.67606	0.05696	0.326179		0.00471983	0.858231	0.0939346											At1g27670	hypothetical protein similar to hypothetical protein GB:AAF24962 GI:6693036 from [Arabidopsis thaliana]		---	---	---
14679	259579_at	At1g28010	976	1.01763	0.198878	0.114002		0.00268429	0.231777	0.370182			ABC(ATP-Binding Cassette);ABC Superfamily;ABC transporters;ATP-binding cassette (ABC) transporter activity	MDR subfamily;P-glycoprotein-2	MDR12;ATMDR12;AT1G28010.1	At1g28010,68170.m02544,F13K9_11;NM_102566;F13K9_11|AT1G28010|F13K9.11	MDR12 multidrug restistance transporter;P-glycoprotein, putative	http://plantst.sdsc.edu/;TAIR GO	68408.t03059 multidrug resistance P-glycoprotein, putative similar to mdr-like P-glycoprotein GI:3849833 from [Arabidopsis thaliana]	68408.t03059 multidrug resistance P-glycoprotein, putative similar to mdr-like P-glycoprotein GI:3849833 from [Arabidopsis thaliana]	At1g28010	P-glycoprotein, putative similar to P-glycoprotein GI:6671365 [Gossypium hirsutum]		0006810 // transport // inferred from electronic annotation	0016020 // membrane // inferred from electronic annotation /// 0016021 // integral to membrane // inferred from electronic annotation	0000166 // nucleotide binding // inferred from electronic annotation /// 0005524 // ATP binding // inferred from electronic annotation /// 0016887 // ATPase activity // inferred from electronic annotation /// 0017111 // nucleoside-triphosphatase activity // inferred from electronic annotation /// 0042626 // ATPase activity, coupled to transmembrane movement of substances // inferred from sequence…
16539	261439_at	At1g28395	976	-0.469446	-0.140257	0.0610479		0.00440705	0.372416	0.57051			chloroplast	0	AT1G28395.1	AT1G28395	0	TAIR GO	68408.t03108 expressed protein	68408.t03108 expressed protein	At1g28395	Expressed protein ; supported by full-length cDNA: Ceres: 14314.		---	0009507 // chloroplast // inferred from electronic annotation	---
17846	262746_at	At1g28960	976	0.433295	-0.201499	0.192437		0.00267343	0.432403	0.11193			mitochondrion	0	AT1G28960.1	F1K23.5|F1K23_5|AT1G28960	0	TAIR GO	68408.t03148 MutT/nudix family protein similar to coenzyme A diphosphatase [Mus musculus] GI:12746410; contains Pfam profile PF00293: NUDIX domain	68408.t03148 MutT/nudix family protein similar to coenzyme A diphosphatase [Mus musculus] GI:12746410; contains Pfam profile PF00293: NUDIX domain	At1g28960	Expressed protein ; supported by full-length cDNA: Ceres: 18244.		---	0005739 // mitochondrion // inferred from electronic annotation	0000287 // magnesium ion binding // inferred from electronic annotation /// 0016787 // hydrolase activity // inferred from electronic annotation /// 0030145 // manganese ion binding // inferred from electronic annotation /// 0046872 // metal ion binding // inferred from electronic annotation
17843	262743_at	At1g29020	976	-0.579317	-0.331176	0.0150797		0.000408999	0.0570937	0.902186			EF-hand containing proteins:Group III;endomembrane system	0	AT1G29020.1	NM_102643;AT1G29020|F28N24.34	EF-hands number:4	TAIR GO	68408.t03154 calcium-binding EF-hand family protein contains INTERPRO:IPR002048 calcium-binding EF-hand domain	68408.t03154 calcium-binding EF-hand family protein contains INTERPRO:IPR002048 calcium-binding EF-hand domain	At1g29020	unknown protein similar to unknown protein GB:AAB67620 GI:2342722 from (Arabidopsis thaliana)		---	0012505 // endomembrane system // inferred from electronic annotation	0005509 // calcium ion binding // --- /// 0005509 // calcium ion binding // inferred from electronic annotation
15989	260889_at	At1g29130	976	0.616771	-0.253239	0.236163		0.000253775	0.164551	0.0414283											At1g29130	hypothetical protein predicted by genemark.hmm		---	0009507 // chloroplast // inferred from electronic annotation	---
15984	260884_at	At1g29240	976	0.629219	0.0825137	0.106318		0.00327585	0.696739	0.281879			mitochondrion	0	AT1G29240.1	AT1G29240|F28N24.8|F28N24_8	0	TAIR GO	68408.t03177 expressed protein similar to unknown protein GB:AAF18609 GI:6598419 from [Arabidopsis thaliana]	68408.t03177 expressed protein similar to unknown protein GB:AAF18609 GI:6598419 from [Arabidopsis thaliana]	At1g29240	unknown protein similar to unknown protein GB:AAF18609 GI:6598419 from [Arabidopsis thaliana]		---	0005739 // mitochondrion // inferred from electronic annotation	---
15995	260895_at	At1g29250	976	-0.543718	-7.85512e-05	-0.0219917		0.000424777	0.999595	0.853276											At1g29250	unknown protein similar to unknown protein GB:AAB67633 from [Arabidopsis thaliana];supported by full-length cDNA: Ceres:18194.		---	---	0003676 // nucleic acid binding // inferred from electronic annotation
15123	260023_at	At1g30040	976	1.15907	-0.390003	0.0876892		1.74008e-06	0.0136626	0.405988		GA-AtGA2ox2	GA	putative gibberellin 2-oxidase	0	0	GA-biosynthesis gene	68408.t03267 gibberellin 2-oxidase (GA2-oxidase) (ga2ox2) identical to GI:4678368 ga2ox2	unknown protein	unknown protein	At1g30040	unknown protein		0009639 // response to red or far red light // inferred from expression pattern /// 0045487 // gibberellin catabolic process // inferred from direct assay	---	0005506 // iron ion binding // inferred from electronic annotation /// 0016491 // oxidoreductase activity // inferred from electronic annotation /// 0016702 // oxidoreductase activity, acting on single donors with incorporation of molecular oxygen, incorporation of two atoms of oxygen // inferred from electronic annotation /// 0045543 // gibberellin 2-beta-dioxygenase activity // inferred from di…
11288	256188_at	At1g30160	976	0.482563	0.0604902	0.215588		0.00491085	0.759687	0.0589027											At1g30160	unknown protein similar to hypothetical protein GI:8778720 from [Arabidopsis thaliana]		---	0005739 // mitochondrion // inferred from electronic annotation	---
16903	261803_at	At1g30500	976	0.480541	0.00465768	0.375209		0.00382454	0.980389	0.0237013			CCAAT box binding factor family, HAP2;nucleus	0	AT1G30500.1	F26G16.12|AT1G30500|F26G16_12	transcription factor, putative	Ohio-AtTFDB,TAIR(Mendel);TAIR GO	68408.t03314 transcription factor -related similar to transcription factor GB:CAA74050 GI:2398525 from [Arabidopsis thaliana]	68408.t03314 transcription factor -related similar to transcription factor GB:CAA74050 GI:2398525 from [Arabidopsis thaliana]	At1g30500	transcription factor, putative similar to transcription factor GB:CAA74050 GI:2398525 from [Arabidopsis thaliana]		0006350 // transcription // inferred from electronic annotation /// 0006355 // regulation of transcription, DNA-dependent // --- /// 0006355 // regulation of transcription, DNA-dependent // inferred from electronic annotation	0005634 // nucleus // inferred from electronic annotation /// 0016602 // CCAAT-binding factor complex // ---	0003677 // DNA binding // inferred from electronic annotation /// 0003700 // transcription factor activity // inferred from sequence or structural similarity /// 0003700 // transcription factor activity // --- /// 0003700 // transcription factor activity // inferred from electronic annotation
17648	262548_at	At1g31280	976	0.487423	0.183484	-0.0637212		0.00835969	0.197426	0.654005			Argonaute	0	AGO2	0	An AGO gene	ChromDB	68408.t03406 expressed protein contains similarity to argonaute protein GB:AAC18440 GI:2149640 from [Arabidopsis thaliana]	68408.t03406 expressed protein contains similarity to argonaute protein GB:AAC18440 GI:2149640 from [Arabidopsis thaliana]	At1g31280	unknown protein contains similarity to argonaute protein GB:AAC18440 GI:2149640 from [Arabidopsis thaliana]		---	---	---
17657	262557_at	At1g31330	976	-0.530464	-0.184219	-0.216343		0.00111104	0.39036	0.0447204			chloroplast	0	AT1G31330.1	T19E23_12|AT1G31330|T19E23.12	0	TAIR GO	68408.t03411 photosystem I subunit III precursor -related similar to photosystem I subunit III precursor GB:U08135 GI:854707 from[Hordeum vulgare]	68408.t03411 photosystem I subunit III precursor -related similar to photosystem I subunit III precursor GB:U08135 GI:854707 from[Hordeum vulgare]	At1g31330	photosystem I subunit III precursor, putative similar to photosystem I subunit III precursor GB:U08135 GI:854707 from[Hordeum vulgare];supported by full-length cDNA: Ceres:40329.		0015979 // photosynthesis // --- /// 0015979 // photosynthesis // inferred from electronic annotation	0009535 // chloroplast thylakoid membrane // inferred from direct assay /// 0009538 // photosystem I reaction center // --- /// 0009538 // photosystem I reaction center // inferred from electronic annotation /// 0010287 // plastoglobule // inferred from direct assay	---
11589	256489_at	At1g31550	976	-0.426759	0.055075	-0.319242		0.00355762	0.780139	0.0117054			endomembrane system	0	AT1G31550.1	T8E3.19|AT1G31550|T8E3_19	0	TAIR GO	68408.t03445 lipase, putative similar to lipase [Arabidopsis thaliana] GI:1145627; contains InterPro Entry IPR001087 Lipolytic enzyme, G-D-S-L family	68408.t03445 lipase, putative similar to lipase [Arabidopsis thaliana] GI:1145627; contains InterPro Entry IPR001087 Lipolytic enzyme, G-D-S-L family	At1g31550	unknown protein		0006629 // lipid metabolic process // inferred from electronic annotation	0012505 // endomembrane system // inferred from electronic annotation	0016298 // lipase activity // --- /// 0016788 // hydrolase activity, acting on ester bonds // inferred from electronic annotation /// 0016789 // carboxylic ester hydrolase activity // ---
1388	246288_at	At1g31850	976	0.650904	-0.0336768	0.220222		0.000770643	0.866158	0.0691158			molecular_function unknown	0	AT1G31850.1	F5M6_14|F5M6.14|AT1G31850	0	TAIR GO	68408.t03482 dehydration-induced protein, putative strong similarity to early-responsive to dehydration stress ERD3 protein [Arabidopsis thaliana] GI:15320410; contains Pfam profile PF03141: Putative methyltransferase	68408.t03482 dehydration-induced protein, putative strong similarity to early-responsive to dehydration stress ERD3 protein [Arabidopsis thaliana] GI:15320410; contains Pfam profile PF03141: Putative methyltransferase	At1g31850	unknown protein		---	---	---
10818	255718_at	At1g32070	976	-0.657556	-0.0483318	-0.0784867		0.0002017	0.773169	0.435647			chloroplast	0	AT1G32070.1	T12O21.3|T12O21_3|AT1G32070	0	TAIR GO	68408.t03510 GCN5-related N-acetyltransferase (GNAT) family very low similarity to SP|P09453 Ribosomal-protein-alanine acetyltransferase (EC 2.3.1.128) {Escherichia coli}; contains Pfam profile PF00583: acetyltransferase, GNAT family	68408.t03510 GCN5-related N-acetyltransferase (GNAT) family very low similarity to SP|P09453 Ribosomal-protein-alanine acetyltransferase (EC 2.3.1.128) {Escherichia coli}; contains Pfam profile PF00583: acetyltransferase, GNAT family	At1g32070	unknown protein ;supported by full-length cDNA: Ceres:22071.		0008152 // metabolic process // --- /// 0008152 // metabolic process // inferred from electronic annotation	0005634 // nucleus // inferred from direct assay	0008080 // N-acetyltransferase activity // inferred from direct assay /// 0008080 // N-acetyltransferase activity // --- /// 0008080 // N-acetyltransferase activity // inferred from electronic annotation
15808	260708_at	At1g32310	976	-0.445614	-0.208096	0.109498		0.0056642	0.516825	0.360541											At1g32310	expressed protein ; supported by full-length cDNA: Ceres: 256275.		---	---	---
16291	261191_at	At1g32900	976	0.464175	-0.0647235	0.0201708		0.00223184	0.793229	0.858338			Glycosyltransferase Family 5;Glycosyltransferase Gene Families;glycosyltransferase	Glycosyltransferase- Family 5	PRPL 11;AT1G32900.1	NP_174566.1 , AAN31102.1, AAM74496.1, AAM66076.1, AAM19783.1, AAL10494.1, AAF31273.1;NM_103023;F9L11.8|F9L11_8|AT1G32900	Plastid Ribosomal Protein L11; Plastid Ribosomal Protein L11;starch synthase, putative	http://afmb.cnrs-mrs.fr/CAZY/acc.html;Meinke et al. Plant Physiology, February 2003, Vol. 131, pp. 409–418;TAIR GO	68408.t03608 starch synthase, putative similar to starch synthase SP:Q42857 from [Ipomoea batatas]	68408.t03608 starch synthase, putative similar to starch synthase SP:Q42857 from [Ipomoea batatas]	At1g32900	starch synthase, putative similar to starch synthase GI:21613 from [Solanum tuberosum];supported by full-length cDNA: Ceres:7714.		0009058 // biosynthetic process // inferred from electronic annotation /// 0009250 // glucan biosynthetic process // inferred from electronic annotation /// 0019252 // starch biosynthetic process // inferred from electronic annotation	0009501 // amyloplast // inferred from electronic annotation /// 0009507 // chloroplast // inferred from electronic annotation	0009011 // starch synthase activity // inferred from electronic annotation /// 0016740 // transferase activity // inferred from electronic annotation /// 0016757 // transferase activity, transferring glycosyl groups // inferred from sequence or structural similarity /// 0016757 // transferase activity, transferring glycosyl groups // --- /// 0016757 // transferase activity, transferring glycosyl …
11524	256424_at	At1g33490	976	0.709999	-0.137038	0.272598		9.60361e-05	0.490223	0.0310765											At1g33490	unknown protein ;supported by full-length cDNA: Ceres:92215.		---	---	---
16265	261165_at	At1g34430	976	-0.477398	-0.153782	-0.233112		0.00357346	0.316857	0.0362171			Acyl Lipid Metabolism;dihydrolipoamide S-acetyltransferase activity;pyruvate dehydrogenase	Plastidial Dihydrolipoamide Acetyltransferase, pyruvate DH complex;dihydrolipoamide S-acetyltransferase	AT1G34430.1	F12K21_24|AT1G34430|F12K21.24	dihydrolipoamide S-acetyltransferase, putative	http://www.plantbiology.msu.edu/lipids/genesurvey/master_table.htm;TAIR GO;TAIR AraCyc	68408.t03815 dihydrolipoamide S-acetyltransferase -related similar to GI:5881963 from [Arabidopsis thaliana] (Plant Physiol. 120 (2), 443-452 (1999))	68408.t03815 dihydrolipoamide S-acetyltransferase -related similar to GI:5881963 from [Arabidopsis thaliana] (Plant Physiol. 120 (2), 443-452 (1999))	At1g34430	dihydrolipoamide S-acetyltransferase, putative similar to GI:5881963 from (Arabidopsis thaliana) (Plant Physiol. 120 (2), 443-452 (1999));supported by full-length cDNA: Ceres:101686.		0008152 // metabolic process // inferred from electronic annotation /// 0009793 // embryonic development ending in seed dormancy // non-traceable author statement	0009507 // chloroplast // inferred from electronic annotation	0004742 // dihydrolipoyllysine-residue acetyltransferase activity // --- /// 0005515 // protein binding // inferred from electronic annotation /// 0008415 // acyltransferase activity // inferred from electronic annotation /// 0016740 // transferase activity // inferred from electronic annotation
17507	262407_at	At1g34630	976	0.457288	0.107865	0.145611		0.00742704	0.481558	0.201877			ribulose bisphosphate carboxylase complex	0	AT1G34630.1	AT1G34630|F12K21.3	0	TAIR GO	68408.t03843 expressed protein	68408.t03843 expressed protein	At1g34630	hypothetical protein predicted by genemark.hmm		---	---	---
17512	262412_at	At1g34760	976	-0.750649	0.21585	-0.266632		0.000176281	0.258115	0.0219761			14-3-3 proteins;cellular_component unknown	0	GRF11	Omicron;OMICRON|14-3-3 PROTEIN GF14OMICRON|AT1G34760	14-3-3 protein GF14omicron (grf11)	TAIR GO	68408.t03861 14-3-3 protein GF14 omicron (grf11) identical to SP:Q9S9Z8, 14-3-3-like protein GF14 omicron (General regulatory factor 11){Arabidopsis thaliana}	68408.t03861 14-3-3 protein GF14 omicron (grf11) identical to SP:Q9S9Z8, 14-3-3-like protein GF14 omicron (General regulatory factor 11){Arabidopsis thaliana}	At1g34760	14-3-3 protein GF14omicron (grf11) similar to GB:CAA65150 from (Lycopersicon esculentum); supported by cDNA: gi_12044388_gb_AF323920.1_AF323920		---	---	0005515 // protein binding // non-traceable author statement /// 0016597 // amino acid binding // traceable author statement /// 0019904 // protein domain specific binding // inferred from electronic annotation /// 0045309 // protein phosphorylated amino acid binding // traceable author statement /// 0051117 // ATPase binding // inferred from direct assay
15203	260103_at	At1g35430	976	-0.481101	-0.242733	-0.188275		0.00810982	0.187566	0.209671			mitochondrion	0	AT1G35430.1	F12A4.3|F12A4_3|AT1G35430	0	TAIR GO	68408.t03928 expressed protein	68408.t03928 expressed protein	At1g35430	unknown protein		---	0005739 // mitochondrion // inferred from electronic annotation	---
14727	259627_at	At1g42960	976	-0.426664	-0.106796	-0.0481506		0.00430171	0.550138	0.686152			chloroplast	0	AT1G42960.1	F13A11.2|F13A11_2|AT1G42960	0	TAIR GO	68408.t04456 expressed protein	68408.t04456 expressed protein	At1g42960	unknown protein ; supported by cDNA: gi_13878130_gb_AF370328.1_AF370328		---	0009535 // chloroplast thylakoid membrane // inferred from direct assay /// 0009706 // chloroplast inner membrane // inferred from direct assay	---
17821	262721_at	At1g43560	976	-0.60832	0.249328	-0.038902		0.00745424	0.105949	0.837253			thioredoxin	0	AT1G43560.1	T10P12_4|AT1G43560|T10P12.4	0	TAIR GO	68408.t04508 thioredoxin family contains Pfam profile: PF00085 Thioredoxin; similar to thioredoxin GI:142153 from [Synechococcus PCC6301]	68408.t04508 thioredoxin family contains Pfam profile: PF00085 Thioredoxin; similar to thioredoxin GI:142153 from [Synechococcus PCC6301]	At1g43560	thioredoxin, putative similar to thioredoxin GI:142153 from [Synechococcus PCC6301]		0006662 // glycerol ether metabolic process // inferred from electronic annotation /// 0045454 // cell redox homeostasis // inferred from electronic annotation	0009507 // chloroplast // inferred from electronic annotation	0009055 // electron carrier activity // inferred from electronic annotation /// 0015035 // protein disulfide oxidoreductase activity // inferred from electronic annotation /// 0030508 // thiol-disulfide exchange intermediate activity // ---
14607	259507_at	At1g43910	976	0.511428	-0.238405	0.147605		0.00357119	0.108037	0.136711			endomembrane system	0	AT1G43910.1	F9C16.7|AT1G43910|F9C16_7	0	TAIR GO	68408.t04566 AAA-type ATPase family contains Pfam profile: ATPase family PF00004	68408.t04566 AAA-type ATPase family contains Pfam profile: ATPase family PF00004	At1g43910	unknown protein		---	0012505 // endomembrane system // inferred from electronic annotation /// 0016020 // membrane // inferred from electronic annotation	0000166 // nucleotide binding // inferred from electronic annotation /// 0005524 // ATP binding // --- /// 0005524 // ATP binding // inferred from electronic annotation /// 0016887 // ATPase activity // --- /// 0017111 // nucleoside-triphosphatase activity // inferred from electronic annotation
840	245740_at	At1g44100	976	0.595459	-0.510872	-0.0413997		0.00327706	0.012535	0.762957			AAAP(Amino Acid/Auxin Permease);Organic Solute Cotransporters;AAAP family;amino acid permease activity	Amino acid permease family	AAP5;AT1G44100.1	At1g44100,68170.m03631,T7O23_19;NM_103536;AT1G44100|T7O23.19|T7O23_19	AAP5 amino acid permease;amino acid permease, putative	http://plantst.sdsc.edu/;TAIR GO	68408.t04594 amino acid permease 5 (AAP5) nearly identical to amino acid permease (AAP5) GI:608673 from [Arabidopsis thaliana]	68408.t04594 amino acid permease 5 (AAP5) nearly identical to amino acid permease (AAP5) GI:608673 from [Arabidopsis thaliana]	At1g44100	amino acid permease, putative almost identical to amino acid permease GI:608673 from [Arabidopsis thaliana]		0015802 // basic amino acid transport // traceable author statement	0016020 // membrane // RCA	0015171 // amino acid transporter activity // traceable author statement /// 0015174 // basic amino acid transporter activity // inferred from direct assay /// 0015359 // amino acid permease activity // inferred from sequence similarity
16434	261334_at	At1g44960	976	0.471667	-0.197665	0.0421236		0.00248109	0.310461	0.777868			endomembrane system	0	AT1G44960.1	T12C22_23|AT1G44960|T12C22.23	0	TAIR GO	68408.t04648 expressed protein	68408.t04648 expressed protein	At1g44960	unknown protein		---	0012505 // endomembrane system // inferred from electronic annotation	---
17531	262431_at	At1g47540	976	0.478306	-0.0978287	0.305264		0.00565167	0.57243	0.0146007			endomembrane system	0	AT1G47540.1	F16N3.19|AT1G47540|F16N3_19	0	TAIR GO	68408.t04763 trypsin inhibitor 2 -related similar to trypsin inhibitor 2 GI:4902896 from [Sinapis alba]	68408.t04763 trypsin inhibitor 2 -related similar to trypsin inhibitor 2 GI:4902896 from [Sinapis alba]	At1g47540	trypsin inhibitor 2, putative similar to trypsin inhibitor 2 GI:4902896 from [Sinapis alba]		0006952 // defense response // inferred from electronic annotation /// 0009405 // pathogenesis // inferred from electronic annotation	0005576 // extracellular region // inferred from electronic annotation /// 0012505 // endomembrane system // inferred from electronic annotation	0004866 // endopeptidase inhibitor activity // inferred from electronic annotation /// 0004867 // serine-type endopeptidase inhibitor activity // inferred from electronic annotation /// 0008200 // ion channel inhibitor activity // inferred from electronic annotation /// 0030304 // trypsin inhibitor activity // ---
17527	262427_s_at	At1g47600	976	-0.941094	0.167236	-0.107297		1.54089e-05	0.439308	0.46306			glucosidase;Glycoside Hydrolase Family 1;Glycoside Hydrolase Gene Families;endomembrane system	Glycoside Hydrolase Family 1	AT1G47600.1	AAD46026 ;NP_175191.1 , AAO00818.1, AAN72213.1, AAN17448.1, AAD46026.1;NM_103653;F16N3.11|AT1G47600|F16N3_11	thioglucosidase, putative	http://www.biology.uiowa.edu/arabidopsis/glucosidase.htm;http://afmb.cnrs-mrs.fr/CAZY/acc.html;TAIR GO	68408.t04769 glycosyl hydrolase family 1 similar to thioglucosidase GI:871992 from [Arabidopsis thaliana]	68408.t04769 glycosyl hydrolase family 1 similar to thioglucosidase GI:871992 from [Arabidopsis thaliana]	At1g47600	thioglucosidase, putative similar to thioglucosidase GI:871992 from [Arabidopsis thaliana]		0005975 // carbohydrate metabolic process // inferred from electronic annotation	0012505 // endomembrane system // inferred from electronic annotation	0003824 // catalytic activity // inferred from electronic annotation /// 0004553 // hydrolase activity, hydrolyzing O-glycosyl compounds // --- /// 0004553 // hydrolase activity, hydrolyzing O-glycosyl compounds // inferred from electronic annotation /// 0043169 // cation binding // inferred from electronic annotation
15823	260723_at	At1g48070	976	-0.830964	0.0908041	0.0103641		3.08669e-05	0.603819	0.928549											At1g48070	unknown protein		---	---	---
15825	260725_at	At1g48170	976	-0.461737	-0.0303471	0.0857048		0.00790609	0.86301	0.520191											At1g48170	Expressed protein ; supported by full-length cDNA: Ceres: 29199.		---	---	0008270 // zinc ion binding // inferred from electronic annotation /// 0016787 // hydrolase activity // inferred from electronic annotation
15815	260715_at	At1g48200	976	-0.384262	-0.0254319	0.347982		0.00612958	0.887056	0.016968			endomembrane system	0	AT1G48200.1	AT1G48200|F21D18.7|F21D18_7	0	TAIR GO	68408.t04856 expressed protein	68408.t04856 expressed protein	At1g48200	hypothetical protein predicted by genemark.hmm		---	0012505 // endomembrane system // inferred from electronic annotation	---
16409	261309_at	At1g48600	976	-0.727308	0.352029	0.139562		0.000176484	0.0410264	0.146529			Acyl Lipid Metabolism;Nitrate Metabolism;phosphoethanolamine N-methyltransferase activity	Phosphoethanolamine N-Methyltransferase;NO3resp-athal3b	AT1G48600.1	AT1G48600|T1N15.23|T1N15_23	phosphoethanolamine N-methyltransferase, putative;Nitrate responsive	http://www.plantbiology.msu.edu/lipids/genesurvey/master_table.htm;http://www.nyu.edu/fas/biology/n2010/;TAIR GO	68408.t04903 phosphoethanolamine N-methyltransferase -related similar to GB:AAF61950 from [Spinacia oleracea]	68408.t04903 phosphoethanolamine N-methyltransferase -related similar to GB:AAF61950 from [Spinacia oleracea]	At1g48600	phosphoethanolamine N-methyltransferase, putative similar to GB:AAF61950 from [Spinacia oleracea]; supported by cDNA: gi_16226648_gb_AF428454.1_AF428454		0008152 // metabolic process // inferred from electronic annotation /// 0008654 // phospholipid biosynthetic process // inferred from electronic annotation	---	0000234 // phosphoethanolamine N-methyltransferase activity // --- /// 0000234 // phosphoethanolamine N-methyltransferase activity // inferred from electronic annotation /// 0008168 // methyltransferase activity // inferred from electronic annotation /// 0016740 // transferase activity // inferred from electronic annotation
11244	256144_at	At1g48630	976	-0.462642	-0.231044	-0.155881		0.0016908	0.205189	0.105348											At1g48630	guanine nucleotide-binding protein, putative similar to guanine nucleotide-binding protein GI:9294068 from [Arabidopsis thaliana]; supported by full-length cDNA: Ceres: 38966.		---	---	0000166 // nucleotide binding // ---
931	245831_at	At1g48840	976	0.595628	0.310741	0.243968		0.00212218	0.219333	0.0415838											At1g48840	unknown protein		---	---	---
17488	262388_at	At1g49320	976	-0.353111	-0.0903323	0.235901		0.00712981	0.644849	0.105638			endomembrane system	0	AT1G49320.1	F13F21.25|F13F21_25|AT1G49320	0	TAIR GO	68408.t04987 expressed protein	68408.t04987 expressed protein	At1g49320	unknown protein		---	0012505 // endomembrane system // inferred from electronic annotation	---
16703	261603_at	At1g49600	976	0.558063	-0.0796829	0.179862		0.00142773	0.655496	0.126237											At1g49600	DNA binding protein ACBF, putative similar to DNA binding protein ACBF GB:U90212 GI:1899187 from [Nicotiana tabacum]		---	---	0003723 // RNA binding // inferred from sequence or structural similarity
14916	259816_at	At1g49850	976	0.405529	-0.0881217	0.023295		0.0070664	0.663098	0.84479			C3H zinc finger family;chloroplast	0	AT1G49850.1	AT1G49850|F10F5.8|F10F5_8	RING-H2 finger protein RHY1a	Ohio-AtTFDB;TAIR GO	68408.t05043 C3HC4-type zinc finger protein family contains Pfam profile: PF00097 zinc finger, C3HC4 type (RING finger)	68408.t05043 C3HC4-type zinc finger protein family contains Pfam profile: PF00097 zinc finger, C3HC4 type (RING finger)	At1g49850	RING-H2 finger protein RHY1a identical to GI:3790593 from [Arabidopsis thaliana] (FEBS Lett. 436 (2), 283-287 (1998));supported by full-length cDNA: Ceres:22999.		---	0009507 // chloroplast // inferred from electronic annotation	0005515 // protein binding // --- /// 0005515 // protein binding // inferred from electronic annotation /// 0008270 // zinc ion binding // --- /// 0008270 // zinc ion binding // inferred from electronic annotation /// 0046872 // metal ion binding // inferred from electronic annotation
16974	261874_at	At1g50640	976	0.427392	0.0471989	-0.156453		0.00464359	0.80445	0.186799			AP2/EREBP, APETALA2/Ethylene-responsive element binding protein family;ethylene signaling;transcription factor activity	Transcriptional factor	AtERF3;AT1G50640.1	GI:3434971;F11F12.4|F11F12_4|AT1G50640	ethylene responsive element binding factor 3 (AtER;immediate early gene	Ohio-AtTFDB,TAIR(Mendel);TAIR GO	68408.t05142 ethylene responsive element binding factor 3 (ERF3) identical to ethylene responsive element binding factor 3 GI:3434971 from [Arabidopsis thaliana]	68408.t05142 ethylene responsive element binding factor 3 (ERF3) identical to ethylene responsive element binding factor 3 GI:3434971 from [Arabidopsis thaliana]	At1g50640	ethylene responsive element binding factor 3 (AtERF3) identical to GB:O80339 GI:7531109 from [Arabidopsis thaliana]; supported by cDNA: gi_3434970_dbj_AB008105.1_AB008105		0006350 // transcription // inferred from electronic annotation /// 0006355 // regulation of transcription, DNA-dependent // inferred from electronic annotation /// 0006952 // defense response // inferred from electronic annotation /// 0009873 // ethylene mediated signaling pathway // inferred from electronic annotation	0005634 // nucleus // inferred from electronic annotation	0003677 // DNA binding // inferred from electronic annotation /// 0003700 // transcription factor activity // inferred from electronic annotation /// 0005515 // protein binding // inferred from physical interaction
1730	246630_at	At1g50730	976	-0.694849	0.30201	0.16339		0.000192289	0.129999	0.19385			mitochondrion	0	AT1G50730.1	F4M15.4|F4M15_4|AT1G50730	0	TAIR GO	68408.t05155 expressed protein	68408.t05155 expressed protein	At1g50730	hypothetical protein predicted by genemark.hmm		---	0005739 // mitochondrion // inferred from electronic annotation	---
11315	256215_at	At1g50900	976	-0.571983	0.0941348	0.0999756		0.00275559	0.626419	0.34231			chloroplast	0	AT1G50900.1	F8A12.12|F8A12_12|AT1G50900	0	TAIR GO	68408.t05173 expressed protein	68408.t05173 expressed protein	At1g50900	unknown protein ;supported by full-length cDNA: Ceres:19056.		---	0009507 // chloroplast // inferred from electronic annotation	---
20249	265149_at	At1g51400	976	-0.834174	0.0450022	-0.22581		2.08712e-05	0.78155	0.0358594											At1g51400	unknown protein ; supported by full-length cDNA: Ceres: 12055.		0006952 // defense response // inferred from electronic annotation /// 0009607 // response to biotic stimulus // inferred from electronic annotation /// 0009611 // response to wounding // inferred from expression pattern /// 0010193 // response to ozone // inferred from expression pattern /// 0010224 // response to UV-B // inferred from expression pattern	0009543 // chloroplast thylakoid lumen // inferred from sequence or structural similarity /// 0030095 // chloroplast photosystem II // ---	---
12597	257497_at	At1g51430	976	-0.54583	-0.0883207	-0.291921		0.000427587	0.606743	0.0181606											At1g51430	hypothetical protein predicted by genemark.hmm		---	---	---
15586	260486_at	At1g51550	976	0.479488	-0.353329	-0.0202281		0.00336013	0.0144762	0.887722			F-box (FBX);chloroplast	E	AT1G51550.1	AT1G51550|F5D21.4|F5D21_4	0	Jennifer M. Gagne et al. PNAS August 20, 2002 vol. 99 no. 17 11519–11524;TAIR GO	68408.t05248 F-box protein ZEITLUPE/FKF/LKP/ADAGIO similar to F-box ZEITLUPE/FKF/LKP/ADAGIO proteins e.g. GI:13487068 from [Arabidopsis thaliana]	68408.t05248 F-box protein ZEITLUPE/FKF/LKP/ADAGIO similar to F-box ZEITLUPE/FKF/LKP/ADAGIO proteins e.g. GI:13487068 from [Arabidopsis thaliana]	At1g51550	F-box protein ZEITLUPE/FKF/LKP/ADAGIO family similar to F-box ZEITLUPE/FKF/LKP/ADAGIO proteins e.g. GI:13487068 from [Arabidopsis thaliana];supported by full-length cDNA: Ceres:39229.		0006511 // ubiquitin-dependent protein catabolic process // traceable author statement	0009507 // chloroplast // inferred from electronic annotation	0004842 // ubiquitin-protein ligase activity // ---
11278	256178_s_at	At1g51780	976	0.482203	-0.173881	-0.0960556		0.0022276	0.327323	0.348301			endomembrane system	0	AT1G51780.1	F19C24_29|AT1G51780|F19C24.29	0	TAIR GO	68408.t05277 auxin conjugate hydrolase/IAA-amino acid hydrolase (ILL5) identical to auxin conjugate hydrolase ILL5 [Arabidopsis thaliana] gi|5725649|gb|AAD48152; contains nonconsensus AT acceptor splice site at exon3	68408.t05277 auxin conjugate hydrolase/IAA-amino acid hydrolase (ILL5) identical to auxin conjugate hydrolase ILL5 [Arabidopsis thaliana] gi|5725649|gb|AAD48152; contains nonconsensus AT acceptor splice site at exon3	At1g51780	auxin conjugate hydrolase (ILL5) identical to auxin conjugate hydrolase [Arabidopsis thaliana] (ILL5) GI:5725649;contains nonconsensus AT acceptor splice site at exon3		0006508 // proteolysis // inferred from electronic annotation	0005783 // endoplasmic reticulum // inferred from electronic annotation /// 0012505 // endomembrane system // inferred from electronic annotation	0008237 // metallopeptidase activity // inferred from electronic annotation /// 0010178 // IAA-amino acid conjugate hydrolase activity // inferred from sequence or structural similarity /// 0010179 // IAA-Ala conjugate hydrolase activity // inferred from direct assay /// 0016787 // hydrolase activity // inferred from electronic annotation /// 0030145 // manganese ion binding // inferred from elec…
14941	259841_at	At1g52200	976	-0.452978	-0.461588	0.059244		0.00524245	0.0274656	0.567302			chloroplast	0	AT1G52200.1	AT1G52200|F9I5.19|F9I5_19	0	TAIR GO	68408.t05328 expressed protein	68408.t05328 expressed protein	At1g52200	unknown protein ; supported by full-length cDNA: Ceres: 16614.		---	0009507 // chloroplast // inferred from electronic annotation	---
14940	259840_at	At1g52230	976	-0.888724	-0.0643342	-0.0583745		1.00621e-05	0.691578	0.546576			photosystem I (sensu Viridiplantae)	0	AT1G52230.1	F9I5.11|F9I5_11|AT1G52230	0	TAIR GO	68408.t05331 photosystem I subunit VI precursor identical to photosystem I subunit VI precursor [Arabidopsis thaliana] GI:5734524	68408.t05331 photosystem I subunit VI precursor identical to photosystem I subunit VI precursor [Arabidopsis thaliana] GI:5734524	At1g52230	photosystem I subunit VI precursor identical to photosystem I subunit VI precursor [Arabidopsis thaliana] GI:5734524;supported by full-length cDNA: Ceres:1440.		0015979 // photosynthesis // inferred from electronic annotation	0009507 // chloroplast // inferred from electronic annotation /// 0009522 // photosystem I // inferred from electronic annotation /// 0009535 // chloroplast thylakoid membrane // inferred from direct assay /// 0009538 // photosystem I reaction center // inferred from electronic annotation /// 0010287 // plastoglobule // inferred from direct assay /// 0016020 // membrane // inferred from electroni…	---
17238	262138_at	At1g52660	976	-0.395946	0.294093	0.0769078		0.00363549	0.0699883	0.529916			Pathogen Defense;defense/immunity protein activity	CN(CC-NBS)	AT1G52660.1	F6D8_12|AT1G52660|F6D8.12	NBS/LRR disease resistance protein -related	Blake C. Meyers et al. The Plant Cell, Vol. 15, 809–834, April 2003; http://niblrrs.ucdavis.edu/data_links1.html;TAIR GO	68408.t05378 NBS/LRR disease resistance protein -related similar to NBS/LRR disease resistance protein GI:9758302 from [Arabidopsis thaliana]	68408.t05378 NBS/LRR disease resistance protein -related similar to NBS/LRR disease resistance protein GI:9758302 from [Arabidopsis thaliana]	At1g52660	NBS/LRR disease resistance protein, putative similar to NBS/LRR disease resistance protein GI:9758302 from [Arabidopsis thaliana]		0006915 // apoptosis // inferred from electronic annotation /// 0006952 // defense response // --- /// 0006952 // defense response // inferred from electronic annotation	---	0000166 // nucleotide binding // inferred from electronic annotation /// 0005524 // ATP binding // inferred from electronic annotation
15716	260616_at	At1g53280	976	0.434636	-0.163907	0.0211769		0.00414867	0.257561	0.859646			chloroplast	0	AT1G53280.1	AT1G53280|F12M16.18|F12M16_18	0	TAIR GO	68408.t05458 expressed protein similar to DJ-1 protein [Homo sapiens] GI:1780755; contains Pfam profile: PF01965 ThiJ/PfpI family	68408.t05458 expressed protein similar to DJ-1 protein [Homo sapiens] GI:1780755; contains Pfam profile: PF01965 ThiJ/PfpI family	At1g53280	hypothetical protein contains Pfam profile: PF01965 ThiJ/PfpI family;supported by full-length cDNA: Ceres:101735.		---	0009507 // chloroplast // inferred from electronic annotation	---
15744	260644_at	At1g53290	976	-0.536042	0.0307523	0.188644		0.00156061	0.868092	0.133604			Glycosyltransferase Family 31;Glycosyltransferase Gene Families;glycosyltransferase	Glycosyltransferase Family- 31	AT1G53290.1	NP_175736.1 , AAP68270.1, AAM91579.1, AAF69535.1;NM_104207;F12M16_19|AT1G53290|F12M16.19	hypothetical protein	http://afmb.cnrs-mrs.fr/CAZY/acc.html;TAIR GO	68408.t05459 galactosyltransferase family contains Pfam profile: PF01762 galactosyltransferase ;contains similarity to Avr9 elicitor response protein GI:4138265 from [Nicotiana tabacum]	68408.t05459 galactosyltransferase family contains Pfam profile: PF01762 galactosyltransferase ;contains similarity to Avr9 elicitor response protein GI:4138265 from [Nicotiana tabacum]	At1g53290	hypothetical protein contains similarity to Avr9 elicitor response protein GI:4138265 from [Nicotiana tabacum]		0006486 // protein amino acid glycosylation // inferred from electronic annotation	0005739 // mitochondrion // inferred from electronic annotation /// 0016020 // membrane // inferred from electronic annotation	0008378 // galactosyltransferase activity // inferred from electronic annotation /// 0016757 // transferase activity, transferring glycosyl groups // inferred from sequence or structural similarity /// 0016758 // transferase activity, transferring hexosyl groups // ---
15740	260640_at	At1g53350	976	-0.401374	-0.10273	-0.0949409		0.00705362	0.588971	0.351922			Pathogen Defense;apoptosis	CNL(CC-NBS-LRR)	AT1G53350.1	F12M16_35|AT1G53350|F12M16.35	disease resistance protein (CC-NBS-LRR class), putative	Blake C. Meyers et al. The Plant Cell, Vol. 15, 809–834, April 2003; http://niblrrs.ucdavis.edu/data_links1.html;TAIR GO	68408.t05467 disease resistance protein (CC-NBS-LRR class), putative domain signature CC-NBS-LRR exists, suggestive of a disease resistance protein.	68408.t05467 disease resistance protein (CC-NBS-LRR class), putative domain signature CC-NBS-LRR exists, suggestive of a disease resistance protein.	At1g53350	viral resistance protein, putative similar to viral resistance protein GI:7110565 from [Arabidopsis thaliana]		0006915 // apoptosis // inferred from electronic annotation /// 0006952 // defense response // --- /// 0006952 // defense response // inferred from electronic annotation	---	0000166 // nucleotide binding // inferred from electronic annotation /// 0005515 // protein binding // inferred from electronic annotation /// 0005524 // ATP binding // inferred from electronic annotation /// 0016740 // transferase activity // inferred from electronic annotation
17355	262255_at	At1g53790	976	0.544979	0.036135	-0.101335		0.00281771	0.876935	0.435222			F-box (FBX)	A5	0	0	0	Jennifer M. Gagne et al. PNAS August 20, 2002 vol. 99 no. 17 11519–11524	68408.t05535 F-box protein family contains Pfam PF00646: F-box domain; contains TIGRFAM TIGR01640 : F-box protein interaction domain	68408.t05535 F-box protein family contains Pfam PF00646: F-box domain; contains TIGRFAM TIGR01640 : F-box protein interaction domain	At1g53790	hypothetical protein similar to hypothetical protein GI:4589954 from [Arabidopsis thaliana]		---	---	---
17297	262197_at	At1g53910	976	0.427952	-0.372266	0.120838		0.0037378	0.0190447	0.279225			AP2/EREBP, APETALA2/Ethylene-responsive element binding protein family;transcription factor activity	0	AF003105,AC009324;AT1G53910.1	T18A20.14|T18A20_14|AT1G53910	AP2 domain containing protein RAP2.12(),putative protein	MGH(blast),Ohio-AtTFDB,TAIR(Mendel);TAIR GO	68408.t05548 AP2 domain protein RAP2.12 identical to AP2 domain containing protein GI:2281649 from [Arabidopsis thaliana]	68408.t05548 AP2 domain protein RAP2.12 identical to AP2 domain containing protein GI:2281649 from [Arabidopsis thaliana]	At1g53910	AP2 domain containing protein, putative similar to AP2 domain containing protein GI:2281649 from [Arabidopsis thaliana];supported by full-length cDNA: Ceres:42960.		0006355 // regulation of transcription, DNA-dependent // inferred from electronic annotation	0005634 // nucleus // inferred from electronic annotation	0003677 // DNA binding // traceable author statement /// 0003700 // transcription factor activity // inferred from electronic annotation
18261	263161_at	At1g54020	976	-0.848018	-0.0677503	0.00969477		0.00106248	0.70463	0.964475			endomembrane system	0	AT1G54020.1	F15I1_10|AT1G54020|F15I1.10	0	TAIR GO	68408.t05565 myrosinase-associated protein, putative strong similarity to myrosinase-associated proteins GI:1769968, GI:1769970, GI:1216389,GI:1216391 from [Brassica napus]; contains InterPro Entry IPR001087 Lipolytic enzyme, G-D-S-L family	68408.t05565 myrosinase-associated protein, putative strong similarity to myrosinase-associated proteins GI:1769968, GI:1769970, GI:1216389,GI:1216391 from [Brassica napus]; contains InterPro Entry IPR001087 Lipolytic enzyme, G-D-S-L family	At1g54020	myrosinase-associated protein, putative similar to myrosinase-associated protein GI:1769967 from [Brassica napus]; supported by cDNA: gi_15809979_gb_AY054258.1_		0006629 // lipid metabolic process // inferred from electronic annotation	0012505 // endomembrane system // inferred from electronic annotation	0016788 // hydrolase activity, acting on ester bonds // inferred from electronic annotation /// 0016789 // carboxylic ester hydrolase activity // ---
18257	263157_at	At1g54100	976	0.544783	-0.121486	0.229014		0.000433759	0.424609	0.0244358			Acyl Lipid Metabolism;ALDH(Aldehyde Dehydrogenase);metabolism	NAD+ Oxidoreductase (involved in FA a-oxidation)	ALDH6 ;AT1G54100.1	AT1G54100|F15I1.19|F15I1_19	hypothetical protein;putative aldehyde dehydrogenase homolog (turgor-ALDH)	http://www.plantbiology.msu.edu/lipids/genesurvey/master_table.htm;http://www.uni-frankfurt.de/fb15/botanik/mcb/AFGN/bartels.htm;TAIR GO	68408.t05574 aldehyde dehydrogenase, putative (ALDH) similar to turgor-responsive protein 26G (aldehyde dehydrogenase family 7 member A1) [Pisum sativum] SWISS-PROT:P25795	68408.t05574 aldehyde dehydrogenase, putative (ALDH) similar to turgor-responsive protein 26G (aldehyde dehydrogenase family 7 member A1) [Pisum sativum] SWISS-PROT:P25795	At1g54100	aldehyde dehydrogenase homolog, putative similar to aldehyde dehydrogenase homolog GI:913941 from [Brassica napus]; supported by cDNA: gi_14190390_gb_AF378873.1_AF378873		0006081 // aldehyde metabolic process // inferred from sequence or structural similarity /// 0008152 // metabolic process // inferred from electronic annotation	---	0004028 // 3-chloroallyl aldehyde dehydrogenase activity // RCA /// 0004029 // aldehyde dehydrogenase (NAD) activity // inferred from sequence or structural similarity /// 0004029 // aldehyde dehydrogenase (NAD) activity // inferred from electronic annotation /// 0016491 // oxidoreductase activity // inferred from electronic annotation
18057	262957_s_at	At1g54250	976	0.578375	0.0855129	0.408321		0.00479545	0.679312	0.0205103			General Transcription	0	0	0	DNA-directed RNA polymerase I, II, and III, putative	TIGR name search	68408.t05591 RNA polymerase II subunit -related similar to RNA polymerase II subunit hRPB17 GI:854177 from [Homo sapiens]	68408.t05591 RNA polymerase II subunit -related similar to RNA polymerase II subunit hRPB17 GI:854177 from [Homo sapiens]	At1g54250	RNA polymerase II subunit, putative similar to RNA polymerase II subunit hRPB17 GI:854177 from [Homo sapiens];supported by full-length cDNA: Ceres:29173.		0006350 // transcription // --- /// 0006350 // transcription // inferred from electronic annotation	---	0003899 // DNA-directed RNA polymerase activity // ---
18062	262962_at	At1g54340	976	0.505166	0.42197	0.0677461		0.00191432	0.0183437	0.534307			isocitrate dehydrogenase activity	0	AT1G54340.1	F20D21_16|AT1G54340|F20D21.16	0	TAIR GO	68408.t05600 isocitrate dehydrogenase [NADP+], putative strong similarity to NADP-isocitrate dehydrogenase GI:5764653 from [Citrus limon]; Nicotiana tabacum SP|P50218	68408.t05600 isocitrate dehydrogenase [NADP+], putative strong similarity to NADP-isocitrate dehydrogenase GI:5764653 from [Citrus limon]; Nicotiana tabacum SP|P50218	At1g54340	NADP-isocitrate dehydrogenase, putative similar to NADP-isocitrate dehydrogenase GI:5764653 from [Citrus limon]; supported by cDNA: gi_12744345_gb_AF316501.1_AF316501		0008152 // metabolic process // inferred from electronic annotation	---	0004450 // isocitrate dehydrogenase (NADP+) activity // inferred from electronic annotation /// 0016491 // oxidoreductase activity // inferred from electronic annotation /// 0016616 // oxidoreductase activity, acting on the CH-OH group of donors, NAD or NADP as acceptor // inferred from electronic annotation
18054	262954_at	At1g54500	976	-0.676906	-0.16356	0.0192442		0.000108068	0.276289	0.867004			chloroplast	0	AT1G54500.1	F20D21_31|AT1G54500|F20D21.31	0	TAIR GO	68408.t05617 rubredoxin -related similar to rubredoxin GI:4583668 from [Guillardia theta]	68408.t05617 rubredoxin -related similar to rubredoxin GI:4583668 from [Guillardia theta]	At1g54500	rubredoxin, putative similar to rubredoxin GI:4583668 from [Guillardia theta];supported by full-length cDNA: Ceres:19234.		0006118 // electron transport // --- /// 0006118 // electron transport // inferred from electronic annotation	0009535 // chloroplast thylakoid membrane // inferred from direct assay	0009055 // electron carrier activity // inferred from electronic annotation /// 0046872 // metal ion binding // --- /// 0046872 // metal ion binding // inferred from electronic annotation
19289	264189_s_at	At1g54630	976	-0.587099	-0.057456	-0.165814		0.000289612	0.737303	0.0953591			Acyl Lipid Metabolism;chloroplast	Plastidial Acyl Carrier Protein	AT1G54630.1	T22H22.7|T22H22_7|AT1G54630	hypothetical protein	http://www.plantbiology.msu.edu/lipids/genesurvey/master_table.htm;TAIR GO	68408.t05630 acyl carrier protein 3 (ACP), chloroplast nearly identical to SP|P25702 Acyl carrier protein 3, chloroplast precursor (ACP) {Arabidopsis thaliana}	68408.t05630 acyl carrier protein 3 (ACP), chloroplast nearly identical to SP|P25702 Acyl carrier protein 3, chloroplast precursor (ACP) {Arabidopsis thaliana}	At1g54630	hypothetical protein similar to acyl-carrier protein (ACP) GI:17768 from [Brassica napus]; supported by full-length cDNA: Ceres: 1822.		0006633 // fatty acid biosynthetic process // traceable author statement /// 0006633 // fatty acid biosynthetic process // inferred from electronic annotation /// 0008610 // lipid biosynthetic process // inferred from electronic annotation	0009507 // chloroplast // inferred from electronic annotation /// 0009523 // photosystem II // inferred from electronic annotation	0000036 // acyl carrier activity // inferred from direct assay /// 0000036 // acyl carrier activity // inferred from sequence or structural similarity /// 0000036 // acyl carrier activity // inferred from electronic annotation /// 0031177 // phosphopantetheine binding // inferred from electronic annotation /// 0048037 // cofactor binding // inferred from electronic annotation
19288	264188_at	At1g54690	976	-0.563362	-0.211773	0.0504836		0.00301232	0.120562	0.652859			Histone H2A;chloroplast	0	HTA3;AT1G54690.1	T22H22.12|T22H22_12|AT1G54690	An expressed Histone H2A gene on chr 1.	ChromDB;TAIR GO	68408.t05635 histone H2A, putative strong similarity to histone H2A GI:3204129 SP|O65759 from Cicer arietinum, Picea abies SP|P35063; contains Pfam profile PF00125 Core histone H2A/H2B/H3/H4	68408.t05635 histone H2A, putative strong similarity to histone H2A GI:3204129 SP|O65759 from Cicer arietinum, Picea abies SP|P35063; contains Pfam profile PF00125 Core histone H2A/H2B/H3/H4	At1g54690	histone H2A, putative similar to histone H2A GI:3204129 from [Cicer arietinum];supported by full-length cDNA: Ceres:16879.		0006334 // nucleosome assembly // inferred from electronic annotation /// 0007001 // chromosome organization and biogenesis (sensu Eukaryota) // inferred from electronic annotation	0000786 // nucleosome // inferred from electronic annotation /// 0005634 // nucleus // inferred from electronic annotation /// 0005694 // chromosome // inferred from electronic annotation /// 0009507 // chloroplast // inferred from electronic annotation	0003677 // DNA binding // --- /// 0003677 // DNA binding // inferred from electronic annotation
19285	264185_at	At1g54780	976	-0.402954	0.236374	-0.196964		0.00580634	0.1613	0.0731249											At1g54780	unknown protein ;supported by full-length cDNA: Ceres:3853.		---	0009535 // chloroplast thylakoid membrane // inferred from direct assay /// 0009543 // chloroplast thylakoid lumen // inferred from direct assay /// 0009543 // chloroplast thylakoid lumen // inferred from sequence or structural similarity	---
14766	259666_at	At1g55310	976	0.458923	0.144376	-0.0214178		0.00383615	0.452665	0.879603			chloroplast	0	SR33	AT1G55310|F7A10_26|F7A10.26	0	TAIR GO	68408.t05708 arginine/serine-rich protein	68408.t05708 arginine/serine-rich protein	At1g55310	unknown protein ; supported by cDNA: gi_15293080_gb_AY050974.1_		0000398 // nuclear mRNA splicing, via spliceosome // inferred from physical interaction /// 0008380 // RNA splicing // non-traceable author statement	0016607 // nuclear speck // inferred from direct assay /// 0035061 // interchromatin granule // inferred from direct assay	0000166 // nucleotide binding // inferred from electronic annotation /// 0003676 // nucleic acid binding // inferred from electronic annotation /// 0003723 // RNA binding // RCA /// 0005515 // protein binding // inferred from physical interaction
20173	265073_at	At1g55480	976	-0.722213	0.0922788	0.0280321		0.000222334	0.763874	0.867413			chloroplast	0	AT1G55480.1	AT1G55480|T5A14.12|T5A14_12	0	TAIR GO	68408.t05730 expressed protein	68408.t05730 expressed protein	At1g55480	unknown protein similar to putative tyrosine phosphatase GB:AAF81798 GI:8926334 from [Oryza sativa];supported by full-length cDNA: Ceres:8301.		---	0009535 // chloroplast thylakoid membrane // inferred from direct assay /// 0016020 // membrane // inferred from electronic annotation	0005488 // binding // inferred from electronic annotation /// 0005515 // protein binding // inferred from electronic annotation
20177	265077_at	At1g55530	976	0.465649	0.0138912	0.188656		0.00190353	0.941977	0.097839											At1g55530	hypothetical protein similar to RING-H2 finger protein RHC1a GB:AAC69854 GI:3790583 from [Arabidopsis thaliana]; supported by cDNA: gi_14517545_gb_AY039608.1_		---	---	0005515 // protein binding // --- /// 0005515 // protein binding // inferred from electronic annotation /// 0008270 // zinc ion binding // --- /// 0008270 // zinc ion binding // inferred from electronic annotation /// 0046872 // metal ion binding // inferred from electronic annotation
19645	264545_at	At1g55670	976	-0.464615	-0.150727	-0.0977515		0.00233887	0.313172	0.307737			photosystem I (sensu Viridiplantae)	0	AT1G55670.1	AT1G55670	0	TAIR GO	68408.t05752 photosystem I subunit V precursor -related similar to photosystem I subunit V precursor GB:CAB52748 GI:5734520 from [Arabidopsis thaliana]	68408.t05752 photosystem I subunit V precursor -related similar to photosystem I subunit V precursor GB:CAB52748 GI:5734520 from [Arabidopsis thaliana]	At1g55670	photosystem I subunit V precursor, putative similar to photosystem I subunit V precursor GB:CAB52748 GI:5734520 from [Arabidopsis thaliana]; supported by cDNA: gi_13265559_gb_AF324710.2_AF324710		0009773 // photosynthetic electron transport in photosystem I // inferred from mutant phenotype /// 0015979 // photosynthesis // inferred from electronic annotation /// 0050821 // protein stabilization // inferred from mutant phenotype	0009507 // chloroplast // inferred from electronic annotation /// 0009522 // photosystem I // inferred from electronic annotation /// 0009535 // chloroplast thylakoid membrane // inferred from direct assay /// 0009579 // thylakoid // inferred from electronic annotation /// 0016020 // membrane // inferred from electronic annotation /// 0016021 // integral to membrane // inferred from electronic an…	---
17196	262096_at	At1g56010	976	0.500628	-0.44422	0.0565525		0.00997169	0.024448	0.65399			NAC domain transcription factor family (NAM);auxin mediated signaling	0	NAC1	AtNAC1;NAC1|AT1G56010	No apical meristem (NAM) family protein,NAC1	MGH(literature),Ohio-AtTFDB,TAIR(Mendel);TAIR GO	68408.t05799 NAC1 / No apical meristem (NAM) protein family contains Pfam PF02365: No apical meristem (NAM) domain; identical to NAC1 GB:AAF21437 GI:6649236 from [Arabidopsis thaliana]	68408.t05799 NAC1 / No apical meristem (NAM) protein family contains Pfam PF02365: No apical meristem (NAM) domain; identical to NAC1 GB:AAF21437 GI:6649236 from [Arabidopsis thaliana]	At1g56010	NAC1 identical to NAC1 GB:AAF21437 GI:6649236 from [Arabidopsis thaliana];supported by full-length cDNA: Ceres:205648.		0006350 // transcription // inferred from electronic annotation /// 0006355 // regulation of transcription, DNA-dependent // inferred from electronic annotation /// 0009734 // auxin mediated signaling pathway // traceable author statement /// 0010072 // primary shoot apical meristem specification // traceable author statement /// 0045449 // regulation of transcription // inferred from electronic …	0005634 // nucleus // inferred from electronic annotation	0003677 // DNA binding // inferred from electronic annotation /// 0003700 // transcription factor activity // inferred from sequence or structural similarity /// 0003700 // transcription factor activity // traceable author statement
17185	262085_at	At1g56060	976	0.732346	-0.0657763	0.322816		0.000138137	0.738591	0.0355414											At1g56060	hypothetical protein predicted by genemark.hmm		---	---	---
14733	259633_at	At1g56505	976	-0.781383	0.0271667	-0.276884		0.000190478	0.874922	0.0277058											At1g56505	hypothetical protein		0006118 // electron transport // inferred from electronic annotation /// 0008152 // metabolic process // inferred from electronic annotation	0009507 // chloroplast // inferred from electronic annotation /// 0016020 // membrane // inferred from electronic annotation	0003824 // catalytic activity // inferred from electronic annotation /// 0009055 // electron carrier activity // inferred from electronic annotation /// 0016491 // oxidoreductase activity // inferred from electronic annotation /// 0016787 // hydrolase activity // --- /// 0016787 // hydrolase activity // inferred from electronic annotation
1503	246403_at	At1g57590	976	-0.878088	0.435839	-0.281613		1.40771e-05	0.0345837	0.0146549			Carbohydrate Esterase Family 13;Carbohydrate Esterase Gene Families;endomembrane system	Carbohydrate Esterase Family 13	AT1G57590.1	NP_176072.1 , AAM74495.1, AAG50747.1, AAG28326.1, AAG12120.1;NM_104556;AT1G57590|T8L23.6|T8L23_6	pectinacetylesterase precursor, putative	http://afmb.cnrs-mrs.fr/CAZY/acc.html;TAIR GO	68408.t05897 pectinacetylesterase, putative similar to pectinacetylesterase precursor GI:1431629 from [Vigna radiata]	68408.t05897 pectinacetylesterase, putative similar to pectinacetylesterase precursor GI:1431629 from [Vigna radiata]	At1g57590	pectinacetylesterase precursor, putative similar to pectinacetylesterase precursor GI:1431629 from [Vigna radiata]		---	---	0016789 // carboxylic ester hydrolase activity // ---
11118	256018_at	At1g58300	976	0.447382	-0.188473	0.250448		0.0094136	0.185881	0.0753479			mitochondrion	0	AT1G58300.1	F19C14_8|AT1G58300|F19C14.8	0	TAIR GO	68408.t05982 plastid heme oxygenase -related similar to plastid heme oxygenase GI:4877397 from [Arabidopsis thaliana]	68408.t05982 plastid heme oxygenase -related similar to plastid heme oxygenase GI:4877397 from [Arabidopsis thaliana]	At1g58300	plastid heme oxygenase, putative similar to plastid heme oxygenase GI:4877397 from [Arabidopsis thaliana]		---	0005739 // mitochondrion // inferred from electronic annotation	0004392 // heme oxygenase (decyclizing) activity // inferred from direct assay /// 0016491 // oxidoreductase activity // ---
18838	263738_at	At1g60060	976	0.620021	0.338848	0.301368		0.00357346	0.19402	0.0229307											At1g60060	hypothetical protein predicted by genemark.hmm;supported by full-length cDNA: Ceres:117804.		---	---	---
19317	264217_at	At1g60190	976	1.15356	-0.0688581	0.301187		0.000176484	0.722917	0.0143902			Plant U-box protein (PUB) Class II;chloroplast	0	AtPUB19;AT1G60190.1	NP_176225;T13D8.8|AT1G60190|T13D8_8	unclassified protein	TAIR GO	68408.t06118 hypothetical protein similar to arm repeat containing protein [Brassica napus] GI:2558938	68408.t06118 hypothetical protein similar to arm repeat containing protein [Brassica napus] GI:2558938	At1g60190	hypothetical protein predicted by genemark.hmm		0016567 // protein ubiquitination // inferred from electronic annotation	0000151 // ubiquitin ligase complex // inferred from electronic annotation /// 0009507 // chloroplast // inferred from electronic annotation	0004842 // ubiquitin-protein ligase activity // inferred from electronic annotation /// 0005488 // binding // inferred from electronic annotation /// 0005515 // protein binding // inferred from electronic annotation /// 0008270 // zinc ion binding // inferred from electronic annotation
19344	264244_at	At1g60440	976	0.499792	-0.052483	0.189562		0.00122821	0.757668	0.0705611			coenzyme A biosynthesis;pantothenate and coenzyme A biosynthesis	PANTOTHENATE KINASE	AT1G60440.1	T13D8_31|AT1G60440|T13D8.31	0	TAIR GO;TAIR AraCyc	68408.t06143 pantothenate kinase -related similar to pantothenate kinase GI:4191500 from [Aspergillus nidulans]	68408.t06143 pantothenate kinase -related similar to pantothenate kinase GI:4191500 from [Aspergillus nidulans]	At1g60440	pantothenate kinase, putative similar to pantothenate kinase GI:4191500 from [Aspergillus nidulans]		0015937 // coenzyme A biosynthetic process // inferred from electronic annotation	---	0000166 // nucleotide binding // inferred from electronic annotation /// 0004594 // pantothenate kinase activity // inferred from electronic annotation /// 0005524 // ATP binding // inferred from electronic annotation /// 0016301 // kinase activity // inferred from electronic annotation /// 0016740 // transferase activity // inferred from electronic annotation
20038	264938_at	At1g60610	976	0.535791	0.257592	0.0325836		0.00198534	0.0497573	0.79638											At1g60610	unknown protein contains similarity to S-ribonuclease binding protein SBP1 GI:6760451 from [Petunia hybrida]		---	---	0005515 // protein binding // inferred from electronic annotation /// 0008270 // zinc ion binding // inferred from electronic annotation /// 0046872 // metal ion binding // inferred from electronic annotation
20026	264926_at	At1g60660	976	-0.465373	-0.111822	-0.129706		0.00242312	0.563483	0.238207			Cytochrome b5;cytochrome b5	Cytochromes b5	b5 #5;AT1G60660.1	NM_104749;F8A5.18|AT1G60660|F8A5_18	cytochrome b5, putative	TAIR GO	68408.t06165 cytochrome b5, putative	68408.t06165 cytochrome b5, putative	At1g60660	cytochrome b5, putative similar to cytochrome b5 GI:4240120 from [Arabidopsis thaliana]; supported by cDNA: gi_15146311_gb_AY049297.1_		0006118 // electron transport // RCA	0005739 // mitochondrion // inferred from electronic annotation	0005506 // iron ion binding // inferred from electronic annotation /// 0020037 // heme binding // inferred from electronic annotation /// 0046872 // metal ion binding // inferred from electronic annotation /// 0046914 // transition metal ion binding // inferred from electronic annotation
14824	259724_at	At1g60940	976	0.466849	0.356258	0.280578		0.00183557	0.0302739	0.0135762			SNF1-related Protein Kinase (SnRK) ;protein kinase activity	0	AT1G60940.1	T7P1_8|AT1G60940|T7P1.8	SNF1-related Protein Kinase, subfamily 2 (ppc:4.2.4)	http://plantsp.sdsc.edu/plantsp/html/families.html;TAIR GO	68408.t06192 serine/threonine protein kinase, putative similar to serine/threonine-protein kinase ASK1 from [Arabidopsis thaliana], SWISS-PROT:P43291	68408.t06192 serine/threonine protein kinase, putative similar to serine/threonine-protein kinase ASK1 from [Arabidopsis thaliana], SWISS-PROT:P43291	At1g60940	putative serine/threonine-protein kinase similar to SERINE/THREONINE-PROTEIN KINASE ASK1 GB:P43291 from [Arabidopsis thaliana];supported by full-length cDNA: Ceres:95559.		0006468 // protein amino acid phosphorylation // inferred from electronic annotation /// 0006970 // response to osmotic stress // inferred from direct assay /// 0009651 // response to salt stress // inferred from direct assay	---	0000166 // nucleotide binding // inferred from electronic annotation /// 0004672 // protein kinase activity // inferred from electronic annotation /// 0004674 // protein serine/threonine kinase activity // inferred from electronic annotation /// 0005524 // ATP binding // inferred from electronic annotation /// 0016301 // kinase activity // inferred from direct assay /// 0016301 // kinase activity…
20133	265033_at	At1g61520	976	-0.701893	-0.0506183	-0.161134		0.000157623	0.759426	0.0909016			Chloroplast and Mitochondria gene families;chlorophyll binding activity	Chlorophyll a/b-binding protein family	AT1G61520.1	NM_104833;T25B24.12|AT1G61520|T25B24_12	PSI type III chlorophyll a/b-binding protein, putative	TAIR GO	68408.t06256 light-harvesting chlorophyll a/b binding protein similar to PSI type III chlorophyll a/b-binding protein GI:430947 from [Arabidopsis thaliana]	68408.t06256 light-harvesting chlorophyll a/b binding protein similar to PSI type III chlorophyll a/b-binding protein GI:430947 from [Arabidopsis thaliana]	At1g61520	PSI type III chlorophyll a/b-binding protein, putative similar to PSI type III chlorophyll a/b-binding protein GI:430947 from [Arabidopsis thaliana];supported by full-length cDNA: Ceres:25124.		0009765 // photosynthesis, light harvesting // inferred from electronic annotation /// 0015979 // photosynthesis // RCA	0009535 // chloroplast thylakoid membrane // inferred from direct assay /// 0010287 // plastoglobule // inferred from direct assay /// 0016020 // membrane // inferred from electronic annotation /// 0030076 // light-harvesting complex // RCA	---
19382	264282_at	At1g61840	976	-0.481282	-0.185215	0.130436		0.00350248	0.181286	0.16715			DNA binding activity	0	AT1G61840.1	F8K4.5|F8K4_5|AT1G61840	0	TAIR GO	68408.t06296 CHP-rich zinc finger protein, putative similar to hypothetical protein GI:3184279 from [Arabidopsis thaliana]	68408.t06296 CHP-rich zinc finger protein, putative similar to hypothetical protein GI:3184279 from [Arabidopsis thaliana]	At1g61840	hypothetical protein similar to hypothetical protein GI:3184279 from [Arabidopsis thaliana]		0007242 // intracellular signaling cascade // inferred from electronic annotation	---	0005515 // protein binding // inferred from electronic annotation /// 0008270 // zinc ion binding // inferred from electronic annotation
19386	264286_at	At1g61870	976	-0.568777	-0.24839	-0.233968		0.00180086	0.144092	0.0355474			mitochondrion	0	AT1G61870.1	AT1G61870|F8K4.8|F8K4_8	0	TAIR GO	68408.t06299 pentatricopeptide (PPR) repeat-containing protein contains Pfam profile PF01535: PPR repeat	68408.t06299 pentatricopeptide (PPR) repeat-containing protein contains Pfam profile PF01535: PPR repeat	At1g61870	unknown protein ;supported by full-length cDNA: Ceres:16387.		---	0005739 // mitochondrion // inferred from direct assay	---
19845	264745_at	At1g62180	976	-0.417911	-0.348796	0.157001		0.00396414	0.0207978	0.19385			sulfate assimilation;sulfur assimilation;dissimilatory sulfate reduction	0	0	AT1G62180|5'ADENYLYLPHOSPHOSULFATE REDUCTASE|APS REDUCTASE|5'ADENYLYLPHOSPHOSULFATE REDUCTASE 2	5'ADENYLYLPHOSPHOSULFATE REDUCTASE 2	TAIR GO;TAIR AraCyc	68408.t06330 phosphoadenylyl-sulfate reductase (thioredoxin) (PAPS reductase), putative nearly identical to PRH43 [Arabidopsis thaliana] GI:1710116	68408.t06330 phosphoadenylyl-sulfate reductase (thioredoxin) (PAPS reductase), putative nearly identical to PRH43 [Arabidopsis thaliana] GI:1710116	At1g62180	5'-adenylylphosphosulfate reductase, putative similar to 5'-adenylylphosphosulfate reductase GI:1336168 from [Arabidopsis thaliana];supported by full-length cDNA: Ceres:9002.		0000103 // sulfate assimilation // inferred from direct assay /// 0000103 // sulfate assimilation // inferred from genetic interaction /// 0008152 // metabolic process // inferred from electronic annotation /// 0008652 // amino acid biosynthetic process // inferred from electronic annotation /// 0019344 // cysteine biosynthetic process // inferred from electronic annotation /// 0019379 // sulfate…	0009507 // chloroplast // inferred from electronic annotation	0004604 // phosphoadenylyl-sulfate reductase (thioredoxin) activity // inferred from direct assay /// 0004604 // phosphoadenylyl-sulfate reductase (thioredoxin) activity // inferred from mutant phenotype /// 0009973 // adenylyl-sulfate reductase activity // inferred from direct assay /// 0016491 // oxidoreductase activity // inferred from electronic annotation /// 0016671 // oxidoreductase activi…
19841	264741_at	At1g62290	976	0.48642	0.0549395	-0.162314		0.00633847	0.759687	0.132494			aspartic-type endopeptidase activity	0	AT1G62290.1	AT1G62290|F19K23_21|F19K23.21	0	TAIR GO	68408.t06342 aspartic protease -related similar to aspartic protease GI:1326164 from [Brassica napus]	68408.t06342 aspartic protease -related similar to aspartic protease GI:1326164 from [Brassica napus]	At1g62290	aspartic protease, putative similar to aspartic protease GI:1326164 from [Brassica napus]		0006508 // proteolysis // --- /// 0006508 // proteolysis // inferred from electronic annotation /// 0006629 // lipid metabolic process // inferred from electronic annotation /// 0006665 // sphingolipid metabolic process // inferred from electronic annotation	0005764 // lysosome // inferred from electronic annotation /// 0012505 // endomembrane system // inferred from electronic annotation	0004190 // aspartic-type endopeptidase activity // inferred from electronic annotation /// 0004194 // pepsin A activity // --- /// 0004194 // pepsin A activity // inferred from electronic annotation /// 0008233 // peptidase activity // inferred from electronic annotation
20217	265117_at	At1g62500	976	-0.694313	-0.514141	0.271711		0.00116381	0.0391101	0.0424961			endomembrane system	0	AT1G62500.1	T3P18.6|T3P18_6|AT1G62500	0	TAIR GO	68408.t06366 protease inhibitor/seed storage/lipid transfer protein (LTP) family similar to auxin down regulated GB:X69640 GI:296442 from [Glycine max]; contains Pfam profile PF00234: Protease inhibitor/seed storage/LTP family	68408.t06366 protease inhibitor/seed storage/lipid transfer protein (LTP) family similar to auxin down regulated GB:X69640 GI:296442 from [Glycine max]; contains Pfam profile PF00234: Protease inhibitor/seed storage/LTP family	At1g62500	putative proline-rich cell wall protein (pir|IS52985); similar to ESTs gb|AI239404, gb|R89984, and emb|Z17709 similar to auxin down regulated GB:X69640 GI:296442 from [Glycine max];supported by full-length cDNA: Ceres:36784.		0006869 // lipid transport // --- /// 0006869 // lipid transport // inferred from electronic annotation	0012505 // endomembrane system // inferred from electronic annotation	0008289 // lipid binding // ---
16650	261550_at	At1g63450	976	-0.592682	0.568337	-0.1365		0.00266591	0.0210102	0.440107			Glycosyl transferases;Glycosyltransferase Family 47	GT family 47	AtGT16	NP_176534.1	0	http://cellwall.genomics.purdue.edu/families/index.html;http://afmb.cnrs-mrs.fr/CAZY/acc.html	68408.t06480 hypothetical protein	68408.t06480 hypothetical protein	At1g63450	hypothetical protein		---	0016020 // membrane // ---	0003824 // catalytic activity // ---
15424	260324_at	At1g63970	976	-0.740241	0.369789	-0.213896		0.000199725	0.019771	0.043408			2C-methyl-D-erythritol 2,4-cyclodiphosphate synthase activity	0	AT1G63970.1	T12P18.1|AT1G63970|T12P18_1	0	TAIR GO	68408.t06534 2C-methyl-D-erythritol 2,4-cyclodiphosphate synthase (ispF); gene for chloroplast product annotation temporarily based on supporting cDNA gi|11386014|gb|AF321531.1|AF321531	68408.t06534 2C-methyl-D-erythritol 2,4-cyclodiphosphate synthase (ispF); gene for chloroplast product annotation temporarily based on supporting cDNA gi|11386014|gb|AF321531.1|AF321531	At1g63970	unknown protein similar to hypothetical protein GB:BAA17466 [Synechocystis sp.]; supported by full-length cDNA: Ceres: 15758.		0008299 // isoprenoid biosynthetic process // inferred from electronic annotation /// 0015995 // chlorophyll biosynthetic process // inferred from mutant phenotype /// 0016114 // terpenoid biosynthetic process // inferred from electronic annotation /// 0016117 // carotenoid biosynthetic process // inferred from mutant phenotype /// 0019288 // isopentenyl diphosphate biosynthetic process, mevalona…	0009507 // chloroplast // inferred from electronic annotation	0008685 // 2-C-methyl-D-erythritol 2,4-cyclodiphosphate synthase activity // inferred from genetic interaction /// 0008685 // 2-C-methyl-D-erythritol 2,4-cyclodiphosphate synthase activity // inferred from electronic annotation /// 0016829 // lyase activity // inferred from electronic annotation
14835	259735_at	At1g64405	976	-0.504639	-0.159869	0.0508633		0.00767165	0.335465	0.743499											At1g64405	Expressed protein ; supported by full-length cDNA: Ceres: 262193.		---	---	---
17964	262864_at	At1g64920	976	-0.594168	0.233306	-0.0035225		0.0059293	0.196199	0.984939			Glycosyl transferases;Glycosyltransferase Family 1;Glycosyltransferase Gene Families;glycosyltransferase	GT family 1;Glycosyltransferase- Family 1	AT1G64920.1	NP_176672.1 , AAD38266.1;NM_105166;F13O11.22|AT1G64920|F13O11_22	anthocyanidin-3-glucoside rhamnosyltransferase, putative	http://cellwall.genomics.purdue.edu/families/index.html;http://afmb.cnrs-mrs.fr/CAZY/acc.html;TAIR GO	68408.t06639 glycosyltransferase family contains Pfam profile: PF00201 UDP-glucoronosyl and UDP-glucosyl transferase	68408.t06639 glycosyltransferase family contains Pfam profile: PF00201 UDP-glucoronosyl and UDP-glucosyl transferase	At1g64920	anthocyanidin-3-glucoside rhamnosyltransferase, putative similar to anthocyanidin-3-glucoside rhamnosyltransferase GI:397567 from [Petunia hybrida]		0008152 // metabolic process // inferred from electronic annotation	---	0016740 // transferase activity // inferred from electronic annotation /// 0016757 // transferase activity, transferring glycosyl groups // inferred from sequence or structural similarity /// 0016757 // transferase activity, transferring glycosyl groups // --- /// 0016758 // transferase activity, transferring hexosyl groups // inferred from electronic annotation
17975	262875_at	At1g64970	976	0.674505	-0.13553	0.218994		0.000890919	0.557001	0.0630639			chloroplast	0	TMT 1;AT1G64970.1	AT1G64970|F13O11.27|F13O11_27	Tocopherol Methyltransferase; Gamma Tocopherol Methyltransferase	Meinke et al. Plant Physiology, February 2003, Vol. 131, pp. 409–418;TAIR GO	68408.t06644 gamma-tocopherol methyltransferase almost identical to gamma-tocopherol methyltransferase GI:4106538 from [Arabidopsis thaliana]	68408.t06644 gamma-tocopherol methyltransferase almost identical to gamma-tocopherol methyltransferase GI:4106538 from [Arabidopsis thaliana]	At1g64970	gamma-tocopherol methyltransferase almost identical to gamma-tocopherol methyltransferase GI:4106538 from [Arabidopsis thaliana];supported by full-length cDNA: Ceres:32143.		0008152 // metabolic process // inferred from electronic annotation /// 0010189 // vitamin E biosynthetic process // inferred from mutant phenotype	0009507 // chloroplast // inferred from sequence or structural similarity /// 0009507 // chloroplast // inferred from electronic annotation	0008168 // methyltransferase activity // inferred from electronic annotation /// 0016740 // transferase activity // inferred from electronic annotation /// 0050342 // tocopherol O-methyltransferase activity // inferred from direct assay /// 0050342 // tocopherol O-methyltransferase activity // inferred from electronic annotation
17007	261907_at	At1g65060	976	1.46252	0.0527811	-0.309711		1.81475e-07	0.795755	0.0247246			Acyl-activating enzymes (AAE);FAT(Fatty Acid Transporter);4-coumarate-CoA ligase activity;phytoalexin biosynthesis;flavonoid biosynthesis;lignin biosynthesis	Clade IV;4-COUMARATE COA LIGASE;4-coumarate coenzyme A ligase	At4CL3;At1g65060;4CL3	AF106087;15217838,NP_176686;AT1G65060|F16G16.6|4-COUMARATE:COA LIGASE|F16G16_6	4-coumarate--CoA ligase 3	Shockey et al. Plant Physiology, June 2003, Vol. 132, pp. 1065–1076;http://plantst.sdsc.edu/;TAIR GO;TAIR AraCyc	68408.t06654 4-coumarate:CoA ligase 3 (4-coumaroyl-CoA synthase 3) (4CL3), putative strong similarity to 4-coumarate:CoA ligase 3 GI:12229666 from [Arabidopsis thaliana]	68408.t06654 4-coumarate:CoA ligase 3 (4-coumaroyl-CoA synthase 3) (4CL3), putative strong similarity to 4-coumarate:CoA ligase 3 GI:12229666 from [Arabidopsis thaliana]	At1g65060	4-coumarate:CoA ligase 3 identical to 4-coumarate:CoA ligase 3 GI:5702190 from [Arabidopsis thaliana]; supported by cDNA: gi_5702191_gb_AF106088.1_AF106088		0008152 // metabolic process // inferred from electronic annotation /// 0009411 // response to UV // inferred from expression pattern /// 0009611 // response to wounding // inferred from expression pattern /// 0009698 // phenylpropanoid metabolic process // traceable author statement /// 0009698 // phenylpropanoid metabolic process // inferred from electronic annotation /// 0050832 // defense res…	---	0003824 // catalytic activity // inferred from electronic annotation /// 0016207 // 4-coumarate-CoA ligase activity // inferred from direct assay /// 0016207 // 4-coumarate-CoA ligase activity // inferred from electronic annotation /// 0016874 // ligase activity // inferred from electronic annotation
19735	264635_at	At1g65500	976	-0.385922	-0.402489	-0.331852		0.0071779	0.0253402	0.0172151			endomembrane system	0	AT1G65500.1	F5I14.4|F5I14_4|AT1G65500	0	TAIR GO	68408.t06704 expressed protein	68408.t06704 expressed protein	At1g65500	unknown protein ;supported by full-length cDNA: Ceres:25136.		---	0012505 // endomembrane system // inferred from electronic annotation	---
19782	264682_at	At1g65570	976	-0.349627	0.144663	0.0723736		0.00844733	0.282579	0.566675			Glycoside Hydrolase Family 28;Glycoside Hydrolase Gene Families;endomembrane system	Glycoside Hydrolase Family 28	AT1G65570.1	NP_176735.1 , AAB60920.1;NM_105231;F5I14.10|AT1G65570|F5I14_10	polygalacturonase, putative	http://afmb.cnrs-mrs.fr/CAZY/acc.html;TAIR GO	68408.t06710 polygalacturonase, putative similar to polygalacturonase GI:2605891 from [Lycopersicon esculentum]	68408.t06710 polygalacturonase, putative similar to polygalacturonase GI:2605891 from [Lycopersicon esculentum]	At1g65570	polygalacturonase, putative similar to polygalacturonase GI:2605891 from [Lycopersicon esculentum]		0005975 // carbohydrate metabolic process // --- /// 0005975 // carbohydrate metabolic process // inferred from electronic annotation /// 0008152 // metabolic process // inferred from electronic annotation	0012505 // endomembrane system // inferred from electronic annotation	0004650 // polygalacturonase activity // --- /// 0004650 // polygalacturonase activity // inferred from electronic annotation /// 0016787 // hydrolase activity // inferred from electronic annotation /// 0016798 // hydrolase activity, acting on glycosyl bonds // inferred from electronic annotation
15230	260130_s_at	At1g66280	976	-0.623582	0.387478	-0.0177805		0.00227172	0.0199107	0.908096			glucosidase;Glycoside Hydrolase Family 1;Glycoside Hydrolase Gene Families;endomembrane system	Glycoside Hydrolase Family 1	Glu2 ;AT1G66280.1	AAG52159 ;NP_176802.1 , AAL67074.1, AAG52159.1, AAG12895.1;T27F4.3;AT1G66280|T27F4.3|T27F4_3	beta-glucosidase, putative	http://www.biology.uiowa.edu/arabidopsis/glucosidase.htm;http://afmb.cnrs-mrs.fr/CAZY/acc.html;TAIR GO	68408.t06796 glycosyl hydrolase family 1 similar to GB:AAB64244 from [Arabidopsis thaliana] (Plant Mol. Biol. 34 (1), 57-68 (1997))	68408.t06796 glycosyl hydrolase family 1 similar to GB:AAB64244 from [Arabidopsis thaliana] (Plant Mol. Biol. 34 (1), 57-68 (1997))	At1g66280	beta-glucosidase, putative similar to GB:AAB64244 from [Arabidopsis thaliana] (Plant Mol. Biol. 34 (1), 57-68 (1997))		0005975 // carbohydrate metabolic process // inferred from electronic annotation /// 0016036 // cellular response to phosphate starvation // traceable author statement	0012505 // endomembrane system // inferred from electronic annotation	0003824 // catalytic activity // inferred from electronic annotation /// 0004553 // hydrolase activity, hydrolyzing O-glycosyl compounds // --- /// 0004553 // hydrolase activity, hydrolyzing O-glycosyl compounds // inferred from electronic annotation /// 0043169 // cation binding // inferred from electronic annotation
11460	256360_at	At1g66440	976	0.654536	-0.120056	0.178612		0.0020638	0.449815	0.251288			molecular_function unknown	0	AT1G66440.1	F28G11.16|AT1G66440|F28G11_16	0	TAIR GO	68408.t06816 CHP-rich zinc finger protein, putative	68408.t06816 CHP-rich zinc finger protein, putative	At1g66440	hypothetical protein		---	---	---
11467	256367_at	At1g66810	976	-0.410415	-0.218545	-0.166131		0.00723798	0.167209	0.172129			chloroplast	0	AT1G66810.1	F4N21.6|F4N21_6|AT1G66810	0	TAIR GO	68408.t06856 C-x8-C-x5-C-x3-H type Zinc finger protein -related contains Pfam profile: PF00642: Zinc finger C-x8-C-x5-C-x3-H type (and similar)	68408.t06856 C-x8-C-x5-C-x3-H type Zinc finger protein -related contains Pfam profile: PF00642: Zinc finger C-x8-C-x5-C-x3-H type (and similar)	At1g66810	C-x8-C-x5-C-x3-H type Zinc finger protein, putative contains Pfam profile: PF00642: Zinc finger C-x8-C-x5-C-x3-H type (and similar)		---	0009507 // chloroplast // inferred from electronic annotation	0003676 // nucleic acid binding // --- /// 0003676 // nucleic acid binding // inferred from electronic annotation /// 0008270 // zinc ion binding // inferred from electronic annotation
11483	256383_at	At1g66820	976	-0.605675	-0.106938	0.108395		0.000622682	0.583016	0.34061											At1g66820	hypothetical protein ; supported by full-length cDNA: Ceres: 107260.		---	---	---
20068	264968_at	At1g67360	976	0.707339	-0.387417	-0.163144		0.0011832	0.0132535	0.113595			endomembrane system	0	AT1G67360.1	AT1G67360|F1N21.18	0	TAIR GO	68408.t06922 stress related protein -related similar to stress related protein GI:5802955 from [Vitis riparia]	68408.t06922 stress related protein -related similar to stress related protein GI:5802955 from [Vitis riparia]	At1g67360	stress related protein, putative similar to stress related protein GI:5802955 from [Vitis riparia];supported by full-length cDNA: Ceres:14043.		---	0012505 // endomembrane system // inferred from electronic annotation	---
15292	260192_at	At1g67630	976	-0.454739	-0.137131	-0.0472927		0.0024052	0.382587	0.753562											At1g67630	putative DNA polymerase alpha subunit similar to DNA polymerase alpha 70 KD subunit (DNA polymerase subunit B) GB:P33611 [Mus musculus]		0006260 // DNA replication // inferred from electronic annotation	0005634 // nucleus // inferred from electronic annotation /// 0005739 // mitochondrion // inferred from direct assay	0003677 // DNA binding // inferred from electronic annotation /// 0003887 // DNA-directed DNA polymerase activity // inferred from electronic annotation /// 0003889 // alpha DNA polymerase activity // ---
296	245196_at	At1g67750	976	0.670997	-0.136709	0.29348		0.000213499	0.571834	0.0215119			Lyases;Polysaccharide Lyase Family 1;endomembrane system	Pectate and pectin Lyases	AT1G67750.1	NP_564906.1 , AAM67091.1, AAM26656.1, AAL58893.1, AAG28907.1;F12A21_12|AT1G67750|F12A21.12	0	http://cellwall.genomics.purdue.edu/families/index.html;http://afmb.cnrs-mrs.fr/CAZY/acc.html;TAIR GO	68408.t06984 polysaccharide lyase family 1 (pectate lyase) similar to pectate lyase GI:14289169 from [Salix gilgiana]	68408.t06984 polysaccharide lyase family 1 (pectate lyase) similar to pectate lyase GI:14289169 from [Salix gilgiana]	At1g67750	F12A21.12 similar to pectate lyase like protein emb|CAB41931.1; similar to ESTs dbj|AV519656.1, and dbj|AV563083.1;supported by full-length cDNA: Ceres:94849.		---	0012505 // endomembrane system // inferred from electronic annotation	0005509 // calcium ion binding // inferred from electronic annotation /// 0016829 // lyase activity // inferred from electronic annotation /// 0030570 // pectate lyase activity // --- /// 0030570 // pectate lyase activity // inferred from electronic annotation /// 0046872 // metal ion binding // inferred from electronic annotation
15115	260015_at	At1g67980	976	0.667655	-0.327241	-0.131123		0.000747206	0.197573	0.358857											At1g67980	putative S-adenosyl-L-methionine:trans-caffeoyl-Coenzyme A 3-O-methyltransferase similar to S-adenosyl-L-methionine:trans-caffeoyl-Coenzyme A 3-O-methyltransferase GB:AAA62426 [Arabidopsis thaliana] (function=disease resistance); supported by cDNA: gi_682727_gb_L40031.1_ATHORF		0009809 // lignin biosynthetic process // inferred from electronic annotation	0005829 // cytosol // traceable author statement	0008168 // methyltransferase activity // inferred from electronic annotation /// 0008171 // O-methyltransferase activity // inferred from electronic annotation /// 0016740 // transferase activity // inferred from electronic annotation /// 0042409 // caffeoyl-CoA O-methyltransferase activity // inferred from electronic annotation /// 0046872 // metal ion binding // inferred from electronic annotat…
15114	260014_at	At1g68010	976	-0.676636	-0.0269961	-0.396344		0.00182887	0.902529	0.0156762			photorespiration	hydroxypyruvate reductase	0	0	0	TAIR AraCyc	68408.t07013 glycerate dehydrogenase (NADH-dependent hydroxypyruvate reductase) (HPR) identical to hydroxypyruvate reductase (HPR) GB:D85339 [Arabidopsis thaliana] (Plant Cell Physiol 1997 Apr;38(4):449-55)	68408.t07013 glycerate dehydrogenase (NADH-dependent hydroxypyruvate reductase) (HPR) identical to hydroxypyruvate reductase (HPR) GB:D85339 [Arabidopsis thaliana] (Plant Cell Physiol 1997 Apr;38(4):449-55)	At1g68010	hydroxypyruvate reductase (HPR) identical to hydroxypyruvate reductase (HPR) GB:D85339 [Arabidopsis thaliana] (Plant Cell Physiol 1997 Apr;38(4):449-55); supported by cDNA: gi_2055272_dbj_D85339.1_D85339		0008152 // metabolic process // inferred from electronic annotation /// 0009853 // photorespiration // traceable author statement	0005777 // peroxisome // inferred from direct assay	0016616 // oxidoreductase activity, acting on the CH-OH group of donors, NAD or NADP as acceptor // inferred from electronic annotation /// 0048037 // cofactor binding // inferred from electronic annotation /// 0051287 // NAD binding // inferred from electronic annotation
15090	259990_s_at	At1g68050	976	-0.514389	-0.215768	-0.239837		0.00357892	0.111375	0.0456243			F-box (FBX);circadian;flower development;positive regulation of flower development	E;input?	FKF1;FKF 1	Flavin-binding Kelch domain F box protein, ZTL;AT1G68050|FLAVIN-BINDING KELCH DOMAIN F BOX PROTEIN|FKF1	LOV (PAS subclass; pt-pt interactions, light perception) + F-box (6x kelch; targetting of other pts to proteasome). yes (mRNA);clock-controlled, regulates transition to flowering;Flavin Binding, Kelch Repeat, F-Box; Novel Protein with PAS, F-Box, Kelch Repeat Domains;FLAVIN-BINDING KELCH DOMAIN F BOX PROTEIN	Jennifer M. Gagne et al. PNAS August 20, 2002 vol. 99 no. 17 11519–11524;Meinke et al. Plant Physiology, February 2003, Vol. 131, pp. 409–418;TAIR GO	68408.t07017 F-box protein FKF1/ADO3, AtFBX2a E3 ubiquitin ligase SCF complex F-box subunit; identical to FKF1 GI:6960305 and Adagio 3 GI:13487072 from [Arabidopsis thaliana]	68408.t07017 F-box protein FKF1/ADO3, AtFBX2a E3 ubiquitin ligase SCF complex F-box subunit; identical to FKF1 GI:6960305 and Adagio 3 GI:13487072 from [Arabidopsis thaliana]	At1g68050	F-box protein FKF1/ADO3, AtFBX2a identical to FKF1 GI:6960305 and Adagio 3 GI:13487072 from [Arabidopsis thaliana]		0006355 // regulation of transcription, DNA-dependent // inferred from electronic annotation /// 0006511 // ubiquitin-dependent protein catabolic process // traceable author statement /// 0006512 // ubiquitin cycle // inferred from electronic annotation /// 0007165 // signal transduction // inferred from electronic annotation /// 0007623 // circadian rhythm // inferred from mutant phenotype /// 0…	0005634 // nucleus // inferred from electronic annotation	0004842 // ubiquitin-protein ligase activity // RCA /// 0004871 // signal transducer activity // inferred from electronic annotation /// 0004872 // receptor activity // inferred from electronic annotation
15541	260441_at	At1g68260	976	-0.570987	-0.0405881	0.00931585		0.00419956	0.875802	0.948488			chloroplast	0	AT1G68260.1	T22E19.11|AT1G68260|T22E19_11	0	TAIR GO	68408.t07040 thioesterase-related contains Pfam profile PF03061: thioesterase family protein	68408.t07040 thioesterase-related contains Pfam profile PF03061: thioesterase family protein	At1g68260	unknown protein ;supported by full-length cDNA: Ceres:17921.		---	0009507 // chloroplast // inferred from electronic annotation	0003824 // catalytic activity // inferred from electronic annotation /// 0016291 // acyl-CoA thioesterase activity // --- /// 0016788 // hydrolase activity, acting on ester bonds // ---
15538	260438_at	At1g68290	976	0.400638	-0.0426991	0.0607119		0.00568238	0.81713	0.667076			nuclease activity	0	AT1G68290.1	AT1G68290|T22E19.8|T22E19_8	0	TAIR GO	68408.t07043 bifunctional nuclease -related similar to bifunctional nuclease GB:AAD00694 from [Zinnia elegans]	68408.t07043 bifunctional nuclease -related similar to bifunctional nuclease GB:AAD00694 from [Zinnia elegans]	At1g68290	putative bifunctional nuclease similar to bifunctional nuclease GB:AAD00694 from [Zinnia elegans];supported by full-length cDNA: Ceres:256130.		0006308 // DNA catabolic process // --- /// 0006308 // DNA catabolic process // inferred from electronic annotation	0012505 // endomembrane system // inferred from electronic annotation	0003676 // nucleic acid binding // --- /// 0003676 // nucleic acid binding // inferred from electronic annotation /// 0004519 // endonuclease activity // --- /// 0004519 // endonuclease activity // inferred from electronic annotation
17385	262285_at	At1g68680	976	-0.574395	-0.280132	0.250192		0.00587407	0.0374571	0.0344756			chloroplast	0	AT1G68680.1	F24J5.21|AT1G68680|F24J5_21	0	TAIR GO	68408.t07086 expressed protein	68408.t07086 expressed protein	At1g68680	hypothetical protein predicted by genemark.hmm;supported by full-length cDNA: Ceres:5052.		---	0009507 // chloroplast // inferred from electronic annotation	---
15444	260344_at	At1g69240	976	-0.416569	0.254581	0.139598		0.00495863	0.240433	0.24485			hydrolase activity	0	AT1G69240.1	F4N2.19|AT1G69240|F4N2_19	0	TAIR GO	68408.t07163 hydrolase, alpha/beta fold family low similarity to SP|Q40708 PIR7A protein {Oryza sativa}, polyneuridine aldehyde esterase GI:6651393 from [Rauvolfia serpentina], ethylene-induced esterase [Citrus sinensis] GI:14279437; contains Pfam profile PF00561: hydrolase, alpha/beta fold family	68408.t07163 hydrolase, alpha/beta fold family low similarity to SP|Q40708 PIR7A protein {Oryza sativa}, polyneuridine aldehyde esterase GI:6651393 from [Rauvolfia serpentina], ethylene-induced esterase [Citrus sinensis] GI:14279437; contains Pfam profile PF00561: hydrolase, alpha/beta fold family	At1g69240	polyneuridine aldehyde esterase, putative similar to polyneuridine aldehyde esterase GI:6651393 from (Rauvolfia serpentina)		---	0009507 // chloroplast // inferred from electronic annotation	0016787 // hydrolase activity // ---
11396	256296_at	At1g69480	976	0.863198	0.0370917	-0.024586		0.000899441	0.835504	0.85131			integral to membrane	0	AT1G69480.1	F10D13.13|AT1G69480|F10D13_13	0	TAIR GO	68408.t07206 hypothetical protein	68408.t07206 hypothetical protein	At1g69480	hypothetical protein		---	0016021 // integral to membrane // --- /// 0016021 // integral to membrane // inferred from electronic annotation	---
15468	260368_at	At1g69700	976	-0.550832	0.25025	0.0962418		0.000523546	0.389865	0.49245			endomembrane system	0	AT1G69700.1	T6C23_10|AT1G69700|T6C23.10	0	TAIR GO	68408.t07240 AtHVA22c identical to AtHVA22c GB:AF141661 [Arabidopsis thaliana]	68408.t07240 AtHVA22c identical to AtHVA22c GB:AF141661 [Arabidopsis thaliana]	At1g69700	AtHVA22c identical to AtHVA22c GB:AF141661 [Arabidopsis thaliana];supported by full-length cDNA: Ceres:108964.		---	0012505 // endomembrane system // inferred from electronic annotation /// 0016020 // membrane // inferred from electronic annotation /// 0016021 // integral to membrane // inferred from electronic annotation	---
19437	264337_at	At1g70350	976	-0.440437	-0.55001	0.131604		0.00459643	0.010173	0.277334			chloroplast	0	AT1G70350.1	AT1G70350|F17O7.11|F17O7_11	0	TAIR GO	68408.t07306 expressed protein	68408.t07306 expressed protein	At1g70350	hypothetical protein predicted by genscan+		---	0009507 // chloroplast // inferred from electronic annotation	---
19413	264313_at	At1g70410	976	0.361716	0.359041	0.198081		0.00792576	0.0267364	0.0834021			cyanate metabolism;cyanate catabolism	CARBONIC ANHYDRASE	AT1G70410.1	F17O7.5|AT1G70410|F17O7_5	0	TAIR GO;TAIR AraCyc	68408.t07312 carbonic anhydrase -related similar to carbonic anhydrase GI:882241 from [Flaveria linearis]	68408.t07312 carbonic anhydrase -related similar to carbonic anhydrase GI:882241 from [Flaveria linearis]	At1g70410	carbonic anhydrase, putative similar to carbonic anhydrase GI:882241 from [Flaveria linearis]; supported by full-length cDNA: Ceres: 38715.		0015976 // carbon utilization // --- /// 0015976 // carbon utilization // inferred from electronic annotation	---	0004089 // carbonate dehydratase activity // --- /// 0004089 // carbonate dehydratase activity // inferred from electronic annotation /// 0008270 // zinc ion binding // --- /// 0008270 // zinc ion binding // inferred from electronic annotation /// 0016829 // lyase activity // inferred from electronic annotation
17388	262288_at	At1g70760	976	-0.714789	0.329822	0.0913466		9.33139e-05	0.01933	0.398114			chloroplast	0	AT1G70760.1	F5A18.6|F5A18_6|AT1G70760	0	TAIR GO	68408.t07359 expressed protein identical to residues 1 to 141 of unknown protein GB:AAD55491 [Arabidopsis thaliana]	68408.t07359 expressed protein identical to residues 1 to 141 of unknown protein GB:AAD55491 [Arabidopsis thaliana]	At1g70760	unknown protein identical to residues 1 to 141 of unknown protein GB:AAD55491 (Arabidopsis thaliana)		---	0009507 // chloroplast // inferred from electronic annotation	---
17412	262312_at	At1g70830	976	0.64146	-0.376896	0.283111		0.000189834	0.0266651	0.0179609											At1g70830	hypothetical protein similar to putative ripening-related protein GI:7406710 from [Vitis vinifera]		0006952 // defense response // inferred from electronic annotation /// 0009607 // response to biotic stimulus // inferred from electronic annotation	---	---
14949	259849_at	At1g72190	976	0.637928	0.114464	0.296039		0.000897229	0.553966	0.0471485			homoserine biosynthesis;serine biosynthesis	PHOSPHOGLYCERATE DEHYDROGENASE	AT1G72190.1	AT1G72190|T9N14.9|T9N14_9	0	TAIR GO;TAIR AraCyc	68408.t07537 oxidoreductase family similar to D-3-phosphoglycerate dehydrogenase from Arabidopsis thaliana [SP|O04130], glyoxylate reductase from Homo sapiens (gi:6002730); contains Pfam D-isomer specific 2-hydroxyacid dehydrogenase, NAD binding domain PF02826	68408.t07537 oxidoreductase family similar to D-3-phosphoglycerate dehydrogenase from Arabidopsis thaliana [SP|O04130], glyoxylate reductase from Homo sapiens (gi:6002730); contains Pfam D-isomer specific 2-hydroxyacid dehydrogenase, NAD binding domain PF02826	At1g72190	phosphoglycerate dehydrogenase, putative contained within GI:6626247 from [Archaeoglobus fulgidus]		0006564 // L-serine biosynthetic process // inferred from electronic annotation /// 0008152 // metabolic process // inferred from electronic annotation	0005739 // mitochondrion // inferred from electronic annotation	0016491 // oxidoreductase activity // ---
14902	259802_at	At1g72260	976	0.465365	0.174347	0.29		0.00258419	0.215116	0.0168851			PT(Plant Thionin);antimicrobial peptide activity	0	At1g72260;TH2.1	19423934,AAL87264;T9N14_13|T9N14.13|AT1G72260	hypothetical protein	http://plantst.sdsc.edu/;TAIR GO	68408.t07544 thionin (THI2.1) identical to thionin [Arabidopsis thaliana] gi|1181531|gb|AAC41678	68408.t07544 thionin (THI2.1) identical to thionin [Arabidopsis thaliana] gi|1181531|gb|AAC41678	At1g72260	thionin identical to GI:1181531 from [Arabidopsis thaliana] (Plant Physiol. 109 (3), 813-820 (1995));supported by full-length cDNA: Ceres:26029.		0006952 // defense response // inferred from electronic annotation /// 0009405 // pathogenesis // inferred from electronic annotation /// 0009867 // jasmonic acid mediated signaling pathway // inferred from genetic interaction	0005576 // extracellular region // inferred from electronic annotation /// 0012505 // endomembrane system // inferred from electronic annotation	0050827 // toxin receptor binding // traceable author statement
15200	260100_at	At1g73177	976	-0.479637	-0.194548	0.187509		0.00207562	0.151079	0.0746183											At1g73177	Expressed protein ; supported by full-length cDNA: Ceres: 8189.		---	---	---
827	245727_at	At1g73350	976	0.492153	0.488894	0.181952		0.0026688	0.0734178	0.158757											At1g73350	hypothetical protein contains similarity to glucosidase II beta-subunit GI:5452942 from [Mus musculus]		---	---	---
15176	260076_at	At1g73630	976	-0.807707	-0.197542	-0.163719		0.000161625	0.405943	0.218809			EF-hand containing proteins:Group IV;calcium ion binding activity	0	AT1G73630.1	NM_106021;AT1G73630|F25P22.4|F25P22_4	EF-hands number:4	TAIR GO	68408.t07698 calcium-binding protein, putative similar to calcium binding protein GI:14589311 from [Sesbania rostrata]; contains Pfam profile: PF00036 EF hand (4 copies)	68408.t07698 calcium-binding protein, putative similar to calcium binding protein GI:14589311 from [Sesbania rostrata]; contains Pfam profile: PF00036 EF hand (4 copies)	At1g73630	putative calmodulin similar to calmodulin GB:P02596 [Renilla reniformis]; contains Pfam profile: PF00036 EF hand (4 copies);supported by full-length cDNA: Ceres:94584.		---	---	0005509 // calcium ion binding // --- /// 0005509 // calcium ion binding // inferred from electronic annotation
15147	260047_at	At1g73740	976	-0.422675	-0.156642	-0.23371		0.0070924	0.436081	0.0319787			Glycosyltransferase Family 28;Glycosyltransferase Gene Families;glycosyltransferase	Glycosyltransferase Family- 28	AT1G73740.1	NP_177515.1 , AAL47353.1, AAL24308.1, AAG52070.1;NM_106033;F25P22_16|AT1G73740|F25P22.16	putative UDP-N-acetylglucosamine--N-acetylmuramyl-(pentapeptide)-pyrophosphoryl-undecaprenol N-acetylglucosamine transferase	http://afmb.cnrs-mrs.fr/CAZY/acc.html;TAIR GO	68408.t07710 glycosyltransferase family 28 similar to UDP-N-acetylglucosamine--N-acetylmuramyl-(pentapeptide)-pyrophosphoryl-undecaprenol N-acetylglucosamine transferase GB:O07670 [SP|O07670] from Enterococcus hirae, ]SP|O07109] from Enterococcus faecalis; contains Pfam profile PF04101: Glycosyltransferase family 28 C-terminal domain	68408.t07710 glycosyltransferase family 28 similar to UDP-N-acetylglucosamine--N-acetylmuramyl-(pentapeptide)-pyrophosphoryl-undecaprenol N-acetylglucosamine transferase GB:O07670 [SP|O07670] from Enterococcus hirae, ]SP|O07109] from Enterococcus faecalis; contains Pfam profile PF04101: Glycosyltransferase family 28 C-terminal domain	At1g73740	putative UDP-N-acetylglucosamine--N-acetylmuramyl-(pentapeptide)-pyrophosphoryl-undecaprenol N-acetylglucosamine transferase similar to putative UDP-N-acetylglucosamine--N-acetylmuramyl-(pentapeptide)-pyrophosphoryl-undecaprenol N-acetylglucosamine transferase GB:O07670 [Enterococcus hirae]; supported by cDNA: gi_16648912_gb_AY059826.1_		0005975 // carbohydrate metabolic process // inferred from electronic annotation /// 0009058 // biosynthetic process // --- /// 0030259 // lipid glycosylation // inferred from electronic annotation	0009507 // chloroplast // inferred from electronic annotation	0016740 // transferase activity // inferred from electronic annotation /// 0016757 // transferase activity, transferring glycosyl groups // inferred from sequence or structural similarity /// 0016757 // transferase activity, transferring glycosyl groups // --- /// 0016758 // transferase activity, transferring hexosyl groups // inferred from electronic annotation /// 0030246 // carbohydrate bindin…
15146	260046_at	At1g73800	976	0.635479	-0.183643	0.121309		0.00346337	0.215209	0.285695											At1g73800	Expressed protein ; supported by cDNA: gi_16648699_gb_AY058126.1_		---	---	0005516 // calmodulin binding // ---
15168	260068_at	At1g73805	976	0.407013	0.0609556	0.123853		0.00419956	0.698643	0.21262											At1g73805	putative calmodulin-binding protein similar to calmodulin-binding protein GB:AAB37246 [Nicotiana tabacum]		---	---	0005516 // calmodulin binding // ---
15344	260244_at	At1g74320	976	0.724356	0.218808	0.208553		0.000362079	0.114238	0.140761			Acyl Lipid Metabolism;choline kinase activity	Choline Kinase	AT1G74320.1	F1O17_1|AT1G74320|F1O17.1	putative choline kinase	http://www.plantbiology.msu.edu/lipids/genesurvey/master_table.htm;TAIR GO	68408.t07776 choline kinase -related similar to GB:AAC49376 from [Glycine max]	68408.t07776 choline kinase -related similar to GB:AAC49376 from [Glycine max]	At1g74320	putative choline kinase similar to GB:AAC49376 from [Glycine max]		---	---	0004103 // choline kinase activity // --- /// 0016301 // kinase activity // inferred from electronic annotation /// 0016740 // transferase activity // inferred from electronic annotation
15331	260231_at	At1g74410	976	0.378897	-0.0759042	0.0289714		0.0077629	0.636192	0.795691			C3H zinc finger family	0	0	0	putative RING zinc finger protein	Ohio-AtTFDB	68408.t07790 C3HC4-type zinc finger protein family contains Pfam profile: PF00097 zinc finger, C3HC4 type (RING finger)	68408.t07790 C3HC4-type zinc finger protein family contains Pfam profile: PF00097 zinc finger, C3HC4 type (RING finger)	At1g74410	putative RING zinc finger protein contains Pfam profile: PF00097 zinc finger, C3HC4 type (RING finger);supported by full-length cDNA: Ceres:34363.		0006512 // ubiquitin cycle // inferred from electronic annotation	0016020 // membrane // inferred from electronic annotation /// 0016021 // integral to membrane // inferred from electronic annotation	0005515 // protein binding // --- /// 0005515 // protein binding // inferred from electronic annotation /// 0008270 // zinc ion binding // --- /// 0008270 // zinc ion binding // inferred from electronic annotation /// 0046872 // metal ion binding // inferred from electronic annotation
17268	262168_at	At1g74730	976	-0.646612	-0.0285673	-0.261659		9.70828e-05	0.889892	0.0131975			chloroplast	0	AT1G74730.1	F25A4_30|AT1G74730|F25A4.30	0	TAIR GO	68408.t07824 expressed protein	68408.t07824 expressed protein	At1g74730	unknown protein ;supported by full-length cDNA: Ceres:12408.		---	0009535 // chloroplast thylakoid membrane // inferred from direct assay	---
18071	262971_at	At1g75640	976	-0.424664	-0.375603	-0.206614		0.00790284	0.128917	0.12858			S-Domain Kinase (Type 2) ;Receptor kinase-like protein family;kinase activity	0	AT1G75640.1	NM_106216;F10A5_16|AT1G75640|F10A5.16	receptor like protein kinase (ppc:1.9.2);receptor-like protein kinase, putative	http://plantsp.sdsc.edu/plantsp/html/families.html;TAIR GO	68408.t07939 leucine rich repeat protein family contains protein kinase domain, Pfam:PF00069; contains leucine-rich repeats, Pfam:PF00560	68408.t07939 leucine rich repeat protein family contains protein kinase domain, Pfam:PF00069; contains leucine-rich repeats, Pfam:PF00560	At1g75640	receptor-like protein kinase, putative receptor-like protein kinase GB:AAB36558 GI:1684913 from [Ipomoea nil]		0006468 // protein amino acid phosphorylation // --- /// 0006468 // protein amino acid phosphorylation // inferred from electronic annotation /// 0007169 // transmembrane receptor protein tyrosine kinase signaling pathway // ---	0012505 // endomembrane system // inferred from electronic annotation /// 0016020 // membrane // inferred from electronic annotation /// 0016021 // integral to membrane // inferred from electronic annotation	0000166 // nucleotide binding // inferred from electronic annotation /// 0004672 // protein kinase activity // inferred from electronic annotation /// 0004674 // protein serine/threonine kinase activity // --- /// 0004674 // protein serine/threonine kinase activity // inferred from electronic annotation /// 0004872 // receptor activity // inferred from electronic annotation /// 0005496 // steroid…
18070	262970_at	At1g75690	976	-1.07367	0.0984062	-0.162214		1.49826e-05	0.528025	0.125151			chloroplast	0	AT1G75690.1	AT1G75690|F10A5.12|F10A5_12	0	TAIR GO	68408.t07943 expressed protein	68408.t07943 expressed protein	At1g75690	unknown protein		---	0009535 // chloroplast thylakoid membrane // inferred from direct assay	---
15081	259981_at	At1g76450	976	-0.735293	0.452028	-0.118821		0.000277494	0.0431543	0.248296											At1g76450	unknown protein ; supported by full-length cDNA: Ceres: 123862.		---	0009507 // chloroplast // inferred from electronic annotation /// 0009543 // chloroplast thylakoid lumen // inferred from direct assay /// 0009579 // thylakoid // inferred from electronic annotation	---
14978	259878_at	At1g76790	976	0.410733	-0.172424	0.219337		0.00318361	0.286986	0.0432221											At1g76790	putative catechol O-methyltransferase similar to catechol O-methyltransferase GB:CAA55358 [Vanilla planifolia];supported by full-length cDNA: Ceres:9016.		0009809 // lignin biosynthetic process // inferred from electronic annotation	0005829 // cytosol // traceable author statement	0008168 // methyltransferase activity // inferred from electronic annotation /// 0008171 // O-methyltransferase activity // inferred from electronic annotation /// 0016740 // transferase activity // inferred from electronic annotation
19585	264485_at	At1g77220	976	0.454801	0.397622	-0.0449926		0.00635991	0.0512411	0.803726			endomembrane system	0	AT1G77220.1	T14N5_8|AT1G77220|T14N5.8	0	TAIR GO	68408.t08119 expressed protein	68408.t08119 expressed protein	At1g77220	unknown protein ; supported by cDNA: gi_14334723_gb_AY035035.1_		---	0012505 // endomembrane system // inferred from electronic annotation	---
1490	246390_at	At1g77330	976	0.509393	-0.0377612	-0.0786261		0.00397744	0.83213	0.505212											At1g77330	1-aminocyclopropane-1-carboxylate oxidase, putative similar to 1-aminocyclopropane-1-carboxylate oxidase GI:3386565 from [Sorghum bicolor];supported by full-length cDNA: Ceres:269582.		---	---	0005506 // iron ion binding // inferred from electronic annotation /// 0016491 // oxidoreductase activity // inferred from electronic annotation
15156	260056_at	At1g78140	976	-0.485705	-0.444875	-0.304093		0.00710943	0.167216	0.0654775			mitochondrion	0	AT1G78140.1	T11I11.8|T11I11_8|AT1G78140	0	TAIR GO	68408.t08220 expressed protein	68408.t08220 expressed protein	At1g78140	hypothetical protein predicted by genscan+;supported by full-length cDNA: Ceres:30065.		0008152 // metabolic process // inferred from electronic annotation	0009507 // chloroplast // inferred from electronic annotation /// 0010287 // plastoglobule // inferred from direct assay	0008168 // methyltransferase activity // inferred from electronic annotation /// 0016740 // transferase activity // inferred from electronic annotation
15155	260055_at	At1g78150	976	0.539708	0.17165	-0.117184		0.0014905	0.390077	0.337904			chloroplast	0	AT1G78150.1	T11I11.9|T11I11_9|AT1G78150	0	TAIR GO	68408.t08221 expressed protein similar to putative protein GB:CAB38899 [Arabidopsis thaliana]	68408.t08221 expressed protein similar to putative protein GB:CAB38899 [Arabidopsis thaliana]	At1g78150	unknown protein similar to putative protein GB:CAB38899 [Arabidopsis thaliana]		---	0009507 // chloroplast // inferred from electronic annotation	---
18228	263128_at	At1g78600	976	-0.706086	-0.382208	-0.293724		0.00100032	0.0328968	0.0694386			C2C2(Zn) CO-like, Constans-like zinc finger family;endomembrane system	0	AT1G78600.1	T30F21_7|AT1G78600|T30F21.7	68408.m08405 CONSTANS B-box zinc finger family protein similar to zinc finger protein GI:3618316 from [Oryza sativa],CONSTANS B-box zinc finger family protein	MGH(blast),Ohio-AtTFDB,TAIR(Mendel);TAIR GO	68408.t08270 CONSTANS B-box zinc finger family protein similar to zinc finger protein GI:3618316 from [Oryza sativa]	68408.t08270 CONSTANS B-box zinc finger family protein similar to zinc finger protein GI:3618316 from [Oryza sativa]	At1g78600	zinc finger protein, putative similar to zinc finger protein GI:3618316 from [Oryza sativa];supported by full-length cDNA: Ceres:34830.		0045449 // regulation of transcription // traceable author statement	0005622 // intracellular // inferred from electronic annotation /// 0005634 // nucleus // inferred from electronic annotation /// 0012505 // endomembrane system // inferred from electronic annotation	0003677 // DNA binding // inferred from electronic annotation /// 0003700 // transcription factor activity // inferred from sequence or structural similarity /// 0008270 // zinc ion binding // --- /// 0008270 // zinc ion binding // inferred from electronic annotation /// 0046872 // metal ion binding // inferred from electronic annotation
19196	264096_at	At1g78995	976	-0.413185	0.354337	-0.126955		0.00300078	0.0394862	0.23288			chloroplast	0	AT1G78995.1	AT1G78995	0	TAIR GO	68408.t08314 expressed protein	68408.t08314 expressed protein	At1g78995	Expressed protein ; supported by full-length cDNA: Ceres: 2681.		---	0009507 // chloroplast // inferred from electronic annotation	---
19192	264092_at	At1g79040	976	-0.713371	-0.129024	-0.0576438		0.000181314	0.341236	0.608173			photosystem II (sensu Viridiplantae)	0	AT1G79040.1	AT1G79040|YUP8H12R_34|YUP8H12R.34	0	TAIR GO	68408.t08319 photosystem II polypeptide -related similar to photosystem II polypeptide GI:967967 from [Brassica rapa]	68408.t08319 photosystem II polypeptide -related similar to photosystem II polypeptide GI:967967 from [Brassica rapa]	At1g79040	photosystem II polypeptide, putative similar to photosystem II polypeptide GI:967967 from [Brassica rapa];supported by full-length cDNA: Ceres:110067.		0006412 // translation // --- /// 0006412 // translation // inferred from electronic annotation /// 0010270 // photosystem II oxygen evolving complex assembly // inferred from expression pattern /// 0015979 // photosynthesis // --- /// 0015979 // photosynthesis // inferred from electronic annotation /// 0042254 // ribosome biogenesis and assembly // ---	0005622 // intracellular // inferred from electronic annotation /// 0005840 // ribosome // --- /// 0005840 // ribosome // inferred from electronic annotation /// 0009507 // chloroplast // inferred from electronic annotation /// 0009523 // photosystem II // --- /// 0009523 // photosystem II // inferred from electronic annotation /// 0009535 // chloroplast thylakoid membrane // inferred from direct…	0003735 // structural constituent of ribosome // --- /// 0003735 // structural constituent of ribosome // inferred from electronic annotation
18044	262944_at	At1g79550	976	0.505552	-0.195547	-0.0142738		0.000795897	0.172796	0.896595			gluconeogenesis;Calvin cycle;glyceraldehyde 3-phosphate catabolism;glycolysis;aerobic glycerol catabolism	PHOSPHOGLYCERATE KINASE	AT1G79550.1	AT1G79550|T8K14_3|T8K14.3	0	TAIR GO;TAIR AraCyc	68408.t08368 phosphoglycerate kinase -related similar to phosphoglycerate kinase GI:1161601 from [Nicotiana tabacum]	68408.t08368 phosphoglycerate kinase -related similar to phosphoglycerate kinase GI:1161601 from [Nicotiana tabacum]	At1g79550	phosphoglycerate kinase, putative similar to phosphoglycerate kinase GI:1161601 from [Nicotiana tabacum];supported by full-length cDNA: Ceres:113494.		0006096 // glycolysis // inferred from electronic annotation	0005829 // cytosol // non-traceable author statement	0004618 // phosphoglycerate kinase activity // inferred from sequence or structural similarity /// 0004618 // phosphoglycerate kinase activity // inferred from electronic annotation /// 0016301 // kinase activity // inferred from electronic annotation /// 0016740 // transferase activity // inferred from electronic annotation
16450	261350_at	At1g79770	976	-0.549274	0.000259891	-0.390117		0.00749167	0.998899	0.0328532			mitochondrion	0	AT1G79770.1	F20B17.20|AT1G79770|F20B17_20	0	TAIR GO	68408.t08397 expressed protein	68408.t08397 expressed protein	At1g79770	hypothetical protein predicted by genemark.hmm; supported by full-length cDNA: Ceres: 263605.		---	0005739 // mitochondrion // inferred from electronic annotation	---
16451	261351_at	At1g79790	976	-0.649419	0.229013	-0.134261		0.000585934	0.256078	0.166341			chloroplast	0	AT1G79790.1	F20B17.21|F20B17_21|AT1G79790	0	TAIR GO	68408.t08401 haloacid dehalogenase-like hydrolase family contains InterPro accession IPR005834: Haloacid dehalogenase-like hydrolase	68408.t08401 haloacid dehalogenase-like hydrolase family contains InterPro accession IPR005834: Haloacid dehalogenase-like hydrolase	At1g79790	hypothetical protein predicted by genemark.hmm; supported by full-length cDNA: Ceres: 268411.		0008152 // metabolic process // inferred from electronic annotation	0009507 // chloroplast // inferred from electronic annotation	0003824 // catalytic activity // inferred from electronic annotation /// 0016787 // hydrolase activity // --- /// 0016787 // hydrolase activity // inferred from electronic annotation
16448	261348_at	At1g79810	976	0.428354	-0.0133897	-0.183408		0.00685173	0.946014	0.163714			peroxisome	0	TED 3;TED3	AT1G79810|PEX2P|REVERSAL OF THE DET PHENOTYPE	Supressor of det 1-1; Peroxisomal Protein (AtPex2p);REVERSAL OF THE DET PHENOTYPE	Meinke et al. Plant Physiology, February 2003, Vol. 131, pp. 409–418;TAIR GO	68408.t08405 C3HC4-type zinc finger protein family contains Pfam profile: PF00097 zinc finger, C3HC4 type (RING finger)	68408.t08405 C3HC4-type zinc finger protein family contains Pfam profile: PF00097 zinc finger, C3HC4 type (RING finger)	At1g79810	hypothetical protein contains similarity to peroxisome membrane protein PEX2 GI:2623264 from [Mus musculus]; supported by full-length cDNA: Ceres: 118765.		0007031 // peroxisome organization and biogenesis // inferred from mutant phenotype /// 0009640 // photomorphogenesis // inferred from mutant phenotype	0005777 // peroxisome // inferred from direct assay /// 0005777 // peroxisome // inferred from electronic annotation /// 0005783 // endoplasmic reticulum // inferred from direct assay /// 0005829 // cytosol // inferred from direct assay /// 0016020 // membrane // inferred from electronic annotation	0005515 // protein binding // inferred from electronic annotation /// 0008270 // zinc ion binding // inferred from electronic annotation /// 0046872 // metal ion binding // inferred from electronic annotation
15429	260329_at	At1g80370	976	-0.3681	0.123669	-0.0835849		0.00639325	0.608023	0.466391			Core Cell Cycle Genes;cyclin	0	CYCA2;4	NM_106686;Cyclin A2;4|AT1G80370|F5I6_12|CYCA2;4|F5I6.12	0	TAIR GO	68408.t08476 cyclin, putative similar to cyclin A2 [Lycopersicon esculentum] GI:5420276; contains Pfam profiles PF00134: Cyclin, N-terminal domain, PF02984: Cyclin, C-terminal domain	68408.t08476 cyclin, putative similar to cyclin A2 [Lycopersicon esculentum] GI:5420276; contains Pfam profiles PF00134: Cyclin, N-terminal domain, PF02984: Cyclin, C-terminal domain	At1g80370	putative cyclin similar to cyclin GB:S53003 [Brassica napus]		0000074 // regulation of progression through cell cycle // --- /// 0000074 // regulation of progression through cell cycle // inferred from electronic annotation /// 0007049 // cell cycle // inferred from electronic annotation /// 0051301 // cell division // inferred from electronic annotation	0005634 // nucleus // inferred from electronic annotation /// 0009507 // chloroplast // inferred from electronic annotation	0016538 // cyclin-dependent protein kinase regulator activity // ---
15384	260284_at	At1g80380	976	-0.507213	0.109978	0.0557046		0.00122281	0.625847	0.598366			chloroplast	0	AT1G80380.1	F5I6.13|AT1G80380|F5I6_13	0	TAIR GO	68408.t08477 auxin-regulated protein	68408.t08477 auxin-regulated protein	At1g80380	unknown protein ; supported by full-length cDNA: Ceres: 117698.		0009853 // photorespiration // inferred from mutant phenotype /// 0009853 // photorespiration // inferred from electronic annotation /// 0009854 // oxidative photosynthetic carbon pathway // inferred from electronic annotation	0009507 // chloroplast // inferred from sequence or structural similarity /// 0009507 // chloroplast // inferred from electronic annotation	0000166 // nucleotide binding // inferred from electronic annotation /// 0005524 // ATP binding // inferred from electronic annotation /// 0008887 // glycerate kinase activity // inferred from direct assay /// 0008887 // glycerate kinase activity // inferred from electronic annotation /// 0016301 // kinase activity // inferred from electronic annotation /// 0016740 // transferase activity // infe…
20841	265741_at	At2g01320	976	0.643681	0.288561	0.309388		0.00183611	0.0550829	0.0218017			ABC(ATP-Binding Cassette);ABC Superfamily;ABC transporters;ATP-binding cassette (ABC) transporter activity	WBC subfamily;Putative ABC transporter	WBC7;ATWBC7;AT2G01320.1	At2g01320,51595.m08517,F10A8.20;NM_126193;AT2G01320|F10A8.20|F10A8_20	WBC7 white-brown complex homolog;putative membrane transporter;putative ABC transporter	http://plantst.sdsc.edu/;TAIR GO	68409.t00036 ABC transporter family protein	68409.t00036 ABC transporter family protein	At2g01320	putative membrane transporter ; supported by cDNA: gi_13605838_gb_AF367318.1_AF367318		0006810 // transport // inferred from electronic annotation	0016020 // membrane // inferred from electronic annotation /// 0016021 // integral to membrane // inferred from electronic annotation	0000166 // nucleotide binding // inferred from electronic annotation /// 0005524 // ATP binding // inferred from electronic annotation /// 0016887 // ATPase activity // inferred from electronic annotation /// 0017111 // nucleoside-triphosphatase activity // inferred from electronic annotation /// 0042626 // ATPase activity, coupled to transmembrane movement of substances // inferred from sequence…
21429	266329_at	At2g01590	976	-0.399593	-0.0240285	-0.1627		0.00867828	0.903954	0.117791			chloroplast	0	AT2G01590.1	F2I9.21|AT2G01590|F2I9_21	0	TAIR GO	68409.t00068 expressed protein	68409.t00068 expressed protein	At2g01590	unknown protein ; supported by cDNA: gi_14334561_gb_AY035185.1_		---	0009507 // chloroplast // inferred from electronic annotation	---
21452	266352_at	At2g01610	976	0.990466	-0.401005	0.122394		2.0895e-05	0.0267364	0.313597			endomembrane system	0	AT2G01610.1	AT2G01610|T8O11.22|T8O11_22	0	TAIR GO	68409.t00071 pectinesterase - related low similarity to SP|Q42534 Pectinesterase 2 precursor (EC 3.1.1.11) (Pectin methylesterase 2) (PE 2) {Arabidopsis thaliana}; contains Pfam profile PF04043: Plant invertase/pectin methylesterase inhibitor	68409.t00071 pectinesterase - related low similarity to SP|Q42534 Pectinesterase 2 precursor (EC 3.1.1.11) (Pectin methylesterase 2) (PE 2) {Arabidopsis thaliana}; contains Pfam profile PF04043: Plant invertase/pectin methylesterase inhibitor	At2g01610	unknown protein		---	0012505 // endomembrane system // inferred from electronic annotation	0004857 // enzyme inhibitor activity // inferred from electronic annotation /// 0030599 // pectinesterase activity // inferred from electronic annotation /// 0046910 // pectinesterase inhibitor activity // ---
20963	265863_at	At2g01770	976	0.886343	-0.267217	0.183031		0.000103433	0.0712738	0.0850033											At2g01770	putative membrane protein		0006880 // intracellular sequestering of iron ion // inferred from genetic interaction /// 0006880 // intracellular sequestering of iron ion // inferred from mutant phenotype	0005774 // vacuolar membrane // inferred from direct assay	0005381 // iron ion transporter activity // inferred from genetic interaction
20319	265219_at	At2g02050	976	-0.480918	0.039404	0.289106		0.00394925	0.827792	0.0102276											At2g02050	unknown protein ; supported by full-length cDNA: Ceres: 39285.		0006118 // electron transport // inferred from electronic annotation /// 0006120 // mitochondrial electron transport, NADH to ubiquinone // --- /// 0009853 // photorespiration // traceable author statement	0005739 // mitochondrion // inferred from direct assay /// 0005739 // mitochondrion // inferred from electronic annotation /// 0031966 // mitochondrial membrane // inferred from direct assay	0003954 // NADH dehydrogenase activity // inferred from electronic annotation /// 0008137 // NADH dehydrogenase (ubiquinone) activity // --- /// 0008137 // NADH dehydrogenase (ubiquinone) activity // inferred from electronic annotation
22320	267220_at	At2g02500	976	-0.543605	0.213339	-0.103222		0.00447549	0.128513	0.338716			mitochondrion;isopentenyl diphosphate biosynthesis, mevalonate-independent	4-diphosphocytidyl-2-C-methyl-D-erythritol synthase	AT2G02500.1	AT2G02500|T8K22.20|T8K22_20	0	TAIR GO;TAIR AraCyc	68409.t00163 sugar nucleotide phosphorylase -related	68409.t00163 sugar nucleotide phosphorylase -related	At2g02500	putative sugar nucleotide phosphorylase ; supported by cDNA: gi_12697582_dbj_AB037876.1_AB037876		0008299 // isoprenoid biosynthetic process // inferred from electronic annotation /// 0019288 // isopentenyl diphosphate biosynthetic process, mevalonate-independent pathway // traceable author statement	0009507 // chloroplast // inferred from electronic annotation /// 0009536 // plastid // non-traceable author statement	0016740 // transferase activity // inferred from electronic annotation /// 0016779 // nucleotidyltransferase activity // inferred from electronic annotation /// 0050518 // 2-C-methyl-D-erythritol 4-phosphate cytidylyltransferase activity // inferred from direct assay /// 0050518 // 2-C-methyl-D-erythritol 4-phosphate cytidylyltransferase activity // inferred from electronic annotation
20814	265714_at	At2g03520	976	1.032	-0.150325	0.339342		0.000100584	0.300795	0.0296128			mitochondrion	0	AT2G03520.1	AT2G03520|T4M8.4|T4M8_4	0	TAIR GO	68409.t00275 integral membrane protein -related	68409.t00275 integral membrane protein -related	At2g03520	putative integral membrane protein		0006810 // transport // inferred from electronic annotation	0005739 // mitochondrion // inferred from electronic annotation /// 0016020 // membrane // inferred from electronic annotation /// 0016021 // integral to membrane // inferred from electronic annotation	0000166 // nucleotide binding // inferred from electronic annotation /// 0005524 // ATP binding // inferred from electronic annotation
18507	263407_at	At2g04038	976	0.707875	-0.22475	-0.0754636		0.00629137	0.167809	0.458433			bZIP transcription factor family, group S;intracellular	0	AtbZIP48;AT2G04038.1	F3L12.14|F3L12_14|AT2G04038	Data suggest that group S members probably do not function only in sucrose signaling.,bZIP protein	MGH(literature),Ohio-AtTFDB,TAIR(Mendel);TAIR GO	68409.t00335 bZIP protein contains Pfam profile: PF00170 bZIP transcription factor	68409.t00335 bZIP protein contains Pfam profile: PF00170 bZIP transcription factor	At2g04038	bZIP protein (AtbZIP48) to be published in TIPS (Cologne)		0006355 // regulation of transcription, DNA-dependent // inferred from electronic annotation	0005634 // nucleus // inferred from electronic annotation	0003677 // DNA binding // --- /// 0003677 // DNA binding // inferred from electronic annotation /// 0003700 // transcription factor activity // inferred from sequence or structural similarity /// 0003700 // transcription factor activity // inferred from electronic annotation /// 0043565 // sequence-specific DNA binding // inferred from electronic annotation /// 0046983 // protein dimerization act…
18510	263410_at	At2g04039	976	-0.669488	0.251103	-0.0901967		0.0002859	0.120066	0.50858			chloroplast	0	AT2G04039.1	AT2G04039|F3L12.11|F3L12_11	0	TAIR GO	68409.t00336 expressed protein	68409.t00336 expressed protein	At2g04039	predicted protein ;supported by full-length cDNA: Ceres:28779.		---	0009507 // chloroplast // inferred from electronic annotation	---
18503	263403_at	At2g04040	976	1.10849	0.177365	0.0641327		2.59307e-05	0.331485	0.699879			MATE(Multi Antimicrobial Extrusion)	0	At2g04040	51595.m08782,F3L12.13	hypothetical protein	http://plantst.sdsc.edu/	68409.t00337 MATE efflux protein family contains Pfam profile: PF01554 uncharacterized membrane protein family	68409.t00337 MATE efflux protein family contains Pfam profile: PF01554 uncharacterized membrane protein family	At2g04040	hypothetical protein similar to hypothetical protein GB:AAC27412		0006855 // multidrug transport // inferred from electronic annotation /// 0015691 // cadmium ion transport // inferred from direct assay /// 0051238 // sequestering of metal ion // inferred from direct assay	0005886 // plasma membrane // inferred from direct assay /// 0016020 // membrane // --- /// 0016020 // membrane // inferred from electronic annotation	0005215 // transporter activity // --- /// 0015238 // drug transporter activity // inferred from electronic annotation /// 0015239 // multidrug transporter activity // inferred from direct assay /// 0015297 // antiporter activity // --- /// 0015297 // antiporter activity // inferred from electronic annotation /// 0015559 // multidrug efflux pump activity // inferred from direct assay
18951	263851_at	At2g04460	976	-0.572451	0.0323041	0.0727185		0.00749641	0.870346	0.570604											At2g04460	putative retroelement pol polyprotein		---	---	---
18963	263863_at	At2g04540	976	0.646592	-0.293667	0.247098		0.000248554	0.194738	0.0377744			Acyl Lipid Metabolism;mitochondrion	Mitochondrial Ketoacyl-ACP Synthase	AT2G04540.1	T1O3_5|AT2G04540|T1O3.5	3-oxoacyl carrier protein synthase	http://www.plantbiology.msu.edu/lipids/genesurvey/master_table.htm;TAIR GO	68409.t00405 3-oxoacyl carrier protein synthase	68409.t00405 3-oxoacyl carrier protein synthase	At2g04540	3-oxoacyl carrier protein synthase		0006633 // fatty acid biosynthetic process // inferred from electronic annotation /// 0008610 // lipid biosynthetic process // inferred from electronic annotation	0005739 // mitochondrion // inferred from electronic annotation	0003824 // catalytic activity // inferred from electronic annotation /// 0004312 // fatty-acid synthase activity // --- /// 0004315 // 3-oxoacyl-[acyl-carrier-protein] synthase activity // inferred from electronic annotation /// 0008415 // acyltransferase activity // inferred from electronic annotation /// 0016740 // transferase activity // inferred from electronic annotation
18747	263647_at	At2g04690	976	0.409765	-0.0543393	0.171463		0.00571134	0.817361	0.097534			endomembrane system	0	AT2G04690.1	F28I8_27|AT2G04690|F28I8.27	0	TAIR GO	68409.t00423 expressed protein	68409.t00423 expressed protein	At2g04690	unknown protein		---	0012505 // endomembrane system // inferred from electronic annotation	0010181 // FMN binding // inferred from electronic annotation
18724	263624_at	At2g04700	976	-0.49279	0.147722	0.0325933		0.004794	0.339372	0.798124			chloroplast	0	AT2G04700.1	F28I8_26|AT2G04700|F28I8.26	0	TAIR GO	68409.t00424 ferredoxin-thioredoxin reductase -related	68409.t00424 ferredoxin-thioredoxin reductase -related	At2g04700	putative ferredoxin-thioredoxin reductase ;supported by full-length cDNA: Ceres:40781.		0006118 // electron transport // inferred from electronic annotation	0009507 // chloroplast // inferred from electronic annotation	0008937 // ferredoxin reductase activity // inferred from electronic annotation /// 0030385 // ferredoxin:thioredoxin reductase activity // ---
18444	263344_at	At2g04940	976	0.457609	-0.194223	0.211894		0.00181344	0.248769	0.0702586			mitochondrion	0	AT2G04940.1	AT2G04940|F1O13.7|F1O13_7	0	TAIR GO	68409.t00457 expressed protein	68409.t00457 expressed protein	At2g04940	unknown protein ;supported by full-length cDNA: Ceres:100336.		---	0005739 // mitochondrion // inferred from electronic annotation	---
18148	263048_s_at	At2g05310	976	-0.634441	0.0101629	0.0454617		0.000338409	0.961757	0.765523			chloroplast	0	AT2G05310.1	AT2G05310|F5G3.21|F5G3_21	0	TAIR GO	68409.t00495 expressed protein	68409.t00495 expressed protein	At2g05310	unknown protein ;supported by full-length cDNA: Ceres:5198.		---	0009507 // chloroplast // inferred from electronic annotation	---
18448	263348_at	At2g05710	976	0.649278	0.033066	0.0812712		0.000125959	0.845064	0.407666			metabolism	0	AT2G05710.1	T3P4_5|AT2G05710|T3P4.5	0	TAIR GO	68409.t00539 aconitate hydratase (citrate hydro-lyase/aconitase) [cytoplasmic], putative nearly identical to SP|P49608 Aconitate hydratase, cytoplasmic (EC 4.2.1.3) (Citrate hydro-lyase) (Aconitase) {Cucurbita maxima}; contains Pfam profiles PF00330: Aconitase family (aconitate hydratase), PF00694: Aconitase C-terminal domain	68409.t00539 aconitate hydratase (citrate hydro-lyase/aconitase) [cytoplasmic], putative nearly identical to SP|P49608 Aconitate hydratase, cytoplasmic (EC 4.2.1.3) (Citrate hydro-lyase) (Aconitase) {Cucurbita maxima}; contains Pfam profiles PF00330: Aconitase family (aconitate hydratase), PF00694: Aconitase C-terminal domain	At2g05710	cytoplasmic aconitate hydratase		0006097 // glyoxylate cycle // inferred from electronic annotation /// 0006099 // tricarboxylic acid cycle // inferred from electronic annotation /// 0006979 // response to oxidative stress // inferred from direct assay /// 0008152 // metabolic process // inferred from electronic annotation	0005739 // mitochondrion // inferred from direct assay /// 0005739 // mitochondrion // inferred from electronic annotation	0003723 // RNA binding // inferred from electronic annotation /// 0003994 // aconitate hydratase activity // --- /// 0003994 // aconitate hydratase activity // inferred from electronic annotation /// 0005506 // iron ion binding // inferred from electronic annotation /// 0016829 // lyase activity // inferred from electronic annotation /// 0016836 // hydro-lyase activity // inferred from electronic…
21135	266035_at	At2g05990	976	-0.416244	-0.0586256	-0.225166		0.00502303	0.712573	0.0338858			Acyl Lipid Metabolism;enoyl-[acyl-carrier protein] reductase activity	Plastidial Enoyl-ACP Reductase	MOD1	ENR;ENOYL-ACP REDUCTASE|MOSAIC DEATH 1|AT2G05990|ENOYL-ACP REDUCTASE 1|ENR1	enoyl-ACP reductase (enr-A);Mosaic Death ; Enoyl-Acyl Carrier Protein Reductase; Subunit of Fatty Acid Synthase Complex;ENOYL-ACP REDUCTASE 1	http://www.plantbiology.msu.edu/lipids/genesurvey/master_table.htm;Meinke et al. Plant Physiology, February 2003, Vol. 131, pp. 409–418;TAIR GO	68409.t00574 enoyl-[acyl-carrier protein] reductase [NADH] (enr-A), putative similar to enoyl-[acyl-carrier protein] reductase [NADH] SP:P80030 from [Brassica napus]	68409.t00574 enoyl-[acyl-carrier protein] reductase [NADH] (enr-A), putative similar to enoyl-[acyl-carrier protein] reductase [NADH] SP:P80030 from [Brassica napus]	At2g05990	enoyl-ACP reductase (enr-A)		0006633 // fatty acid biosynthetic process // inferred from mutant phenotype /// 0008152 // metabolic process // inferred from electronic annotation	0005835 // fatty acid synthase complex // traceable author statement	0004318 // enoyl-[acyl-carrier-protein] reductase (NADH) activity // inferred from sequence similarity /// 0016491 // oxidoreductase activity // inferred from electronic annotation /// 0016631 // enoyl-[acyl-carrier-protein] reductase activity // inferred from mutant phenotype
20631	265531_at	At2g06200	976	0.923197	0.222371	0.351145		0.000279059	0.16891	0.0400706											At2g06200	hypothetical protein predicted by genscan and grail; supported by cDNA: gi_16974616_gb_AY060586.1_		0048366 // leaf development // traceable author statement	0005634 // nucleus // inferred from sequence or structural similarity	0016563 // transcriptional activator activity // inferred from sequence or structural similarity
20474	265374_at	At2g06520	976	-0.389779	0.0224821	-0.0448116		0.00516487	0.916624	0.703407			chloroplast	0	AT2G06520.1	T12H3.7|T12H3_7|AT2G06520	0	TAIR GO	68409.t00636 expressed protein	68409.t00636 expressed protein	At2g06520	hypothetical protein ;supported by full-length cDNA: Ceres:14272.		0015979 // photosynthesis // inferred from electronic annotation	0009507 // chloroplast // inferred from electronic annotation /// 0009523 // photosystem II // inferred from electronic annotation /// 0016020 // membrane // inferred from electronic annotation	---
21145	266045_s_at	At2g07727	976	0.654941	-0.3803	0.124169		0.000300288	0.0139678	0.316095			electron transport	0	AT2G07727.1	T5E7_15|T5E7.15|AT2G07727	0	TAIR GO	68409.t00864 expressed protein	68409.t00864 expressed protein	At2g07727	hypothetical protein		0006118 // electron transport // ---	0016020 // membrane // ---	0016491 // oxidoreductase activity // ---
12544	257444_at	At2g12550	976	0.422733	0.280759	0.240652		0.00237711	0.0574374	0.0366939			ATP binding activity	0	AT2G12550.1	T27D6.12|T27D6_12|AT2G12550	0	TAIR GO	68409.t01220 hypothetical protein	68409.t01220 hypothetical protein	At2g12550	hypothetical protein predicted by genscan		0006464 // protein modification process // inferred from electronic annotation	---	---
18450	263350_at	At2g13360	976	-0.474953	-0.245763	-0.211579		0.00256147	0.0885656	0.0639802			alanine-glyoxylate aminotransferase activity;photorespiration	glyoxylate aminotransferase	AGT	AGT1|ALANINE:GLYOXYLATE AMINOTRANSFERASE|AT2G13360	ALANINE:GLYOXYLATE AMINOTRANSFERASE	TAIR GO;TAIR AraCyc	68409.t01328 alanine-glyoxylate aminotransferase	68409.t01328 alanine-glyoxylate aminotransferase	At2g13360	alanine-glyoxylate aminotransferase ;supported by full-length cDNA: Ceres:8306.		0008152 // metabolic process // inferred from electronic annotation /// 0009853 // photorespiration // non-traceable author statement /// 0009853 // photorespiration // inferred from electronic annotation	0005777 // peroxisome // inferred from direct assay /// 0005777 // peroxisome // inferred from electronic annotation	0003824 // catalytic activity // inferred from electronic annotation /// 0004760 // serine-pyruvate transaminase activity // inferred from direct assay /// 0004760 // serine-pyruvate transaminase activity // inferred from electronic annotation /// 0008453 // alanine-glyoxylate transaminase activity // inferred from direct assay /// 0008453 // alanine-glyoxylate transaminase activity // inferred f…
20396	265296_at	At2g14060	976	0.637444	0.344193	0.27215		0.00276851	0.0205815	0.0403582			fatty acid biosynthesis	0	AT2G14060.1	AT2G14060|F9B22_17|F9B22.17	0	TAIR GO	68409.t01408 S-adenosyl-L-methionine:carboxyl methyltransferase family similar to SAM:salicylic acid carboxyl methyltransferase (SAMT) [GI:6002712][Clarkia breweri] and to SAM:benzoic acid carboxyl methyltransferase (BAMT)[GI:9789277][Antirrhinum majus]	68409.t01408 S-adenosyl-L-methionine:carboxyl methyltransferase family similar to SAM:salicylic acid carboxyl methyltransferase (SAMT) [GI:6002712][Clarkia breweri] and to SAM:benzoic acid carboxyl methyltransferase (BAMT)[GI:9789277][Antirrhinum majus]	At2g14060	hypothetical protein predicted by genefinder and genscan		0006633 // fatty acid biosynthetic process // traceable author statement	---	0008757 // S-adenosylmethionine-dependent methyltransferase activity // inferred from sequence or structural similarity
20675	265575_at	At2g14260	976	0.369276	0.27107	0.0412949		0.00923638	0.0585017	0.737978			enzyme activity	0	AT2G14260	T1O16_15|AT2G14260|T1O16.15	0	TAIR GO	68409.t01434 proline iminopeptidase identical to GP:1710151:U72711	68409.t01434 proline iminopeptidase identical to GP:1710151:U72711	At2g14260	proline iminopeptidase identical to GP:1710151:U72711; supported by cDNA: gi_15450388_gb_AY052295.1_		0006508 // proteolysis // inferred from electronic annotation /// 0006725 // aromatic compound metabolic process // inferred from electronic annotation	0005737 // cytoplasm // inferred from electronic annotation /// 0012505 // endomembrane system // inferred from electronic annotation	0004177 // aminopeptidase activity // inferred from electronic annotation /// 0008233 // peptidase activity // inferred from electronic annotation /// 0016787 // hydrolase activity // inferred from electronic annotation /// 0016804 // prolyl aminopeptidase activity // inferred from electronic annotation
20928	265828_at	At2g14520	976	0.603612	0.389098	0.357466		0.004505	0.0137335	0.0335249			endomembrane system	0	AT2G14520.1	AT2G14520|T13P21.10|T13P21_10	0	TAIR GO	68409.t01460 CBS domain containing protein contains Pfam profiles PF00571: CBS domain, PF01595: Domain of unknown function	68409.t01460 CBS domain containing protein contains Pfam profiles PF00571: CBS domain, PF01595: Domain of unknown function	At2g14520	hypothetical protein predicted by genscan		---	0012505 // endomembrane system // inferred from electronic annotation	---
21476	266376_at	At2g14620	976	-0.500783	-0.320772	-0.290949		0.00575874	0.109689	0.031846			Assembly, Architecture, and Growth;Glycoside Hydrolase Family 16;Glycoside Hydrolase Gene Families;endomembrane system	Growth modifying proteins;Glycoside Hydrolase Family 16	XTH10;AT2G14620.1	AAM20246.1 , AAL49911.1, AAC69380.1;NM_127026;T6B13.14|T6B13_14|AT2G14620	putative endoxyloglucan glycosyltransferase	http://cellwall.genomics.purdue.edu/families/index.html;http://afmb.cnrs-mrs.fr/CAZY/acc.html;TAIR GO	68409.t01475 xyloglucan endotransglycosylase, putative similar to xyloglucan endo-transglycosylase-like protein XET-1 GI:5070246 from [Medicago truncatula]	68409.t01475 xyloglucan endotransglycosylase, putative similar to xyloglucan endo-transglycosylase-like protein XET-1 GI:5070246 from [Medicago truncatula]	At2g14620	putative endoxyloglucan glycosyltransferase		0005975 // carbohydrate metabolic process // inferred from electronic annotation /// 0006073 // glucan metabolic process // inferred from electronic annotation /// 0008152 // metabolic process // inferred from electronic annotation	0005618 // cell wall // inferred from electronic annotation /// 0012505 // endomembrane system // inferred from electronic annotation /// 0048046 // apoplast // inferred from electronic annotation	0004553 // hydrolase activity, hydrolyzing O-glycosyl compounds // inferred from electronic annotation /// 0016740 // transferase activity // inferred from electronic annotation /// 0016762 // xyloglucan:xyloglucosyl transferase activity // inferred from electronic annotation /// 0016787 // hydrolase activity // inferred from electronic annotation /// 0016798 // hydrolase activity, acting on glyc…
20594	265494_at	At2g15680	976	-0.715243	-0.0992962	0.196427		0.000376349	0.659706	0.190408			EF-hand containing proteins:Group IV;chloroplast	0	AT2G15680.1	NM_127129;F9O13.23|AT2G15680	EF-hands number:4	TAIR GO	68409.t01598 calmodulin-related protein, putative similar to calmodulin-related protein 2, touch-induced SP:P25070 from [Arabidopsis thaliana]	68409.t01598 calmodulin-related protein, putative similar to calmodulin-related protein 2, touch-induced SP:P25070 from [Arabidopsis thaliana]	At2g15680	putative calmodulin-like protein		---	0009507 // chloroplast // inferred from electronic annotation	0005509 // calcium ion binding // --- /// 0005509 // calcium ion binding // inferred from electronic annotation
20578	265478_at	At2g15890	976	-0.6899	0.139269	0.278136		0.00357346	0.472312	0.0376269			chloroplast	0	AT2G15890	AT2G15890|F19G14.11|F19G14_11	0	TAIR GO	68409.t01624 expressed protein	68409.t01624 expressed protein	At2g15890	unknown protein ;supported by full-length cDNA: Ceres:29905.		---	0009507 // chloroplast // inferred from electronic annotation	---
18710	263610_at	At2g16230	976	-0.487594	0.0552616	-0.00421439		0.00357346	0.786282	0.976368			Glycoside Hydrolase Family 17;Hydrolases;Glycoside Hydrolase Gene Families;Beta-1,3-glucanase family;endomembrane system	Endo-acting glucanases;Glycoside Hydrolase Family 17	AT2G16230.1	AAD22313.1 ;NM_127180;F16F14.27|AT2G16230|F16F14_27	putative beta-1,3-glucanase	http://afmb.cnrs-mrs.fr/CAZY/acc.html;http://cellwall.genomics.purdue.edu/families/index.html;TAIR GO	68409.t01660 glycosyl hydrolase family 17 similar to elicitor inducible chitinase Nt-SubE76 GI:11071974 from [Nicotiana tabacum]	68409.t01660 glycosyl hydrolase family 17 similar to elicitor inducible chitinase Nt-SubE76 GI:11071974 from [Nicotiana tabacum]	At2g16230	putative beta-1,3-glucanase		0005975 // carbohydrate metabolic process // inferred from electronic annotation	0012505 // endomembrane system // inferred from electronic annotation	0003824 // catalytic activity // inferred from electronic annotation /// 0004553 // hydrolase activity, hydrolyzing O-glycosyl compounds // --- /// 0004553 // hydrolase activity, hydrolyzing O-glycosyl compounds // inferred from electronic annotation /// 0043169 // cation binding // inferred from electronic annotation
18653	263553_at	At2g16430	976	0.4758	0.321946	0.185711		0.00184054	0.0245187	0.123797			endomembrane system	0	AT2G16430.1	AT2G16430|F16F14.7|F16F14_7	0	TAIR GO	68409.t01681 purple acid phosphatase (PAP10) identical to purple acid phosphatase (PAP10) GI:20257482 from [Arabidopsis thaliana]	68409.t01681 purple acid phosphatase (PAP10) identical to purple acid phosphatase (PAP10) GI:20257482 from [Arabidopsis thaliana]	At2g16430	putative purple acid phosphatase precursor		---	0009505 // cellulose and pectin-containing cell wall // inferred from direct assay	0003993 // acid phosphatase activity // inferred from sequence or structural similarity /// 0004722 // protein serine/threonine phosphatase activity // --- /// 0016787 // hydrolase activity // inferred from electronic annotation
18339	263239_at	At2g16570	976	0.470554	-0.297749	0.117407		0.0070891	0.105127	0.306335			chloroplast	0	ATASE	F1P15.5|F1P15_5|AT2G16570	0	TAIR GO	68409.t01697 amidophosphoribosyltransferase identical to GP:469193:gnl:PID:d1006574:D28868	68409.t01697 amidophosphoribosyltransferase identical to GP:469193:gnl:PID:d1006574:D28868	At2g16570	amidophosphoribosyltransferase identical to GP:469193:gnl:PID:d1006574:D28868; supported by cDNA: gi_469192_dbj_D28868.1_ATHAMID		0008152 // metabolic process // inferred from electronic annotation /// 0009113 // purine base biosynthetic process // inferred from sequence or structural similarity /// 0009113 // purine base biosynthetic process // inferred from electronic annotation /// 0009116 // nucleoside metabolic process // inferred from electronic annotation	0009507 // chloroplast // inferred from electronic annotation	0004044 // amidophosphoribosyltransferase activity // inferred from sequence or structural similarity /// 0004044 // amidophosphoribosyltransferase activity // inferred from electronic annotation /// 0016740 // transferase activity // inferred from electronic annotation /// 0016757 // transferase activity, transferring glycosyl groups // inferred from electronic annotation
18338	263238_at	At2g16580	976	-0.431761	-0.305203	-0.375228		0.00804816	0.104054	0.0285937			SAUR;mitochondrion	0	SAUR8;AT2G16580.1	F1P15_4|AT2G16580|F1P15.4	0	TAIR GO	68409.t01699 auxin-induced (indole-3-acetic acid induced) protein, putative similar to auxin-induced protein TGSAUR21 (GI:10185818) [Tulipa gesneriana]	68409.t01699 auxin-induced (indole-3-acetic acid induced) protein, putative similar to auxin-induced protein TGSAUR21 (GI:10185818) [Tulipa gesneriana]	At2g16580	putative auxin-induced protein		0009733 // response to auxin stimulus // ---	0005739 // mitochondrion // inferred from electronic annotation	---
20457	265357_at	At2g16740	976	0.539237	-0.144223	-0.0827436		0.00201983	0.398011	0.448071			ubiquitin conjugating enzyme activity	0	AT2G16740.1	T24I21.15|T24I21_15|AT2G16740	0	TAIR GO	68409.t01717 ubiquitin-conjugating enzyme, putative strong similarity to SP|P35133 Ubiquitin-conjugating enzyme E2-17 kDa 10 (EC 6.3.2.19) (Ubiquitin- protein ligase 10) (Ubiquitin carrier protein 10) {Arabidopsis thaliana}; contains Pfam profile PF00179: Ubiquitin-conjugating enzyme	68409.t01717 ubiquitin-conjugating enzyme, putative strong similarity to SP|P35133 Ubiquitin-conjugating enzyme E2-17 kDa 10 (EC 6.3.2.19) (Ubiquitin- protein ligase 10) (Ubiquitin carrier protein 10) {Arabidopsis thaliana}; contains Pfam profile PF00179: Ubiquitin-conjugating enzyme	At2g16740	E2, ubiquitin-conjugating enzyme, putative ;supported by full-length cDNA: Ceres:27679.		0006464 // protein modification process // inferred from electronic annotation /// 0006511 // ubiquitin-dependent protein catabolic process // inferred from direct assay /// 0006512 // ubiquitin cycle // inferred from electronic annotation	---	0004842 // ubiquitin-protein ligase activity // inferred from direct assay /// 0004842 // ubiquitin-protein ligase activity // --- /// 0016874 // ligase activity // inferred from electronic annotation /// 0019787 // small conjugating protein ligase activity // inferred from electronic annotation
21632	266532_at	At2g16890	976	0.55441	0.1965	-0.0961915		0.000717729	0.25173	0.599773			Glycosyl transferases;Glycosyltransferase Family 1;Glycosyltransferase Gene Families;glycosyltransferase	GT family 1;Glycosyltransferase- Family 1	AT2G16890.1	AAO00966.1 , AAM62706.1, AAL07093.1, AAK96789.1, AAC64220.1;NM_127242;F12A24_7|AT2G16890|F12A24.7	putative glucosyltransferase	http://cellwall.genomics.purdue.edu/families/index.html;http://afmb.cnrs-mrs.fr/CAZY/acc.html;TAIR GO	68409.t01737 glycosyltransferase family contains Pfam profile: PF00201 UDP-glucoronosyl and UDP-glucosyl transferase	68409.t01737 glycosyltransferase family contains Pfam profile: PF00201 UDP-glucoronosyl and UDP-glucosyl transferase	At2g16890	putative glucosyltransferase ;supported by full-length cDNA: Ceres:153418.		0008152 // metabolic process // inferred from electronic annotation	0012505 // endomembrane system // inferred from electronic annotation	0003676 // nucleic acid binding // inferred from electronic annotation /// 0008194 // UDP-glycosyltransferase activity // --- /// 0016740 // transferase activity // inferred from electronic annotation /// 0016757 // transferase activity, transferring glycosyl groups // inferred from sequence or structural similarity /// 0016757 // transferase activity, transferring glycosyl groups // inferred fro…
21636	266536_at	At2g16900	976	0.410417	0.282179	-0.0947143		0.00874615	0.0469242	0.398824											At2g16900	hypothetical protein predicted by genefinder; supported by cDNA: gi_14532491_gb_AY039870.1_		---	---	---
21626	266526_at	At2g16980	976	-0.383269	-0.105509	-0.215063		0.00782413	0.565695	0.0415838			Organic Solute Cotransporters;tetracycline transporter activity	Putative tetracycline transporter protein family	AT2G16980.1	NM_127251;F12A24_16|AT2G16980|F12A24.16	putative tetracycline transporter protein	TAIR GO	68409.t01748 tetracycline transporter protein -related	68409.t01748 tetracycline transporter protein -related	At2g16980	putative tetracycline transporter protein		0015904 // tetracycline transport // inferred from electronic annotation	0012505 // endomembrane system // inferred from electronic annotation /// 0016021 // integral to membrane // inferred from electronic annotation	0008493 // tetracycline transporter activity // inferred from sequence or structural similarity /// 0015520 // tetracycline:hydrogen antiporter activity // inferred from electronic annotation
20917	265817_at	At2g18050	976	0.64453	-0.121066	0.127871		0.00424688	0.681883	0.49112			Histone H1;DNA binding activity	0	HON3;AT2G18050.1	H1-3;AT2G18050|T27K22_8|T27K22.8	A drought-stress-inducible histone gene belonging to the histone H1/H5 family. Similar to drought inducible linker histone isolated from tomato	ChromDB;TAIR GO	68409.t01878 histone H1	68409.t01878 histone H1	At2g18050	histone H1 ;supported by full-length cDNA: Ceres:112970.		0006334 // nucleosome assembly // inferred from electronic annotation /// 0007001 // chromosome organization and biogenesis (sensu Eukaryota) // inferred from electronic annotation /// 0009809 // lignin biosynthetic process // inferred from electronic annotation	0000786 // nucleosome // inferred from electronic annotation /// 0005634 // nucleus // inferred from electronic annotation /// 0005694 // chromosome // inferred from electronic annotation	0003677 // DNA binding // inferred from electronic annotation
20903	265803_at	At2g18115	976	0.453633	0.184875	0.0898431		0.00580541	0.298132	0.377729											At2g18115	hypothetical protein predicted by genscan		---	---	---
20436	265336_at	At2g18290	976	-0.442275	0.170345	-0.373122		0.00845693	0.259978	0.0176732											At2g18290	hypothetical protein predicted by genscan; supported by full-length cDNA: Ceres: 32047.		0006512 // ubiquitin cycle // inferred from electronic annotation /// 0007049 // cell cycle // inferred from electronic annotation /// 0007067 // mitosis // inferred from electronic annotation /// 0030071 // regulation of mitotic metaphase/anaphase transition // inferred from electronic annotation /// 0051301 // cell division // inferred from electronic annotation	0005680 // anaphase-promoting complex // inferred from electronic annotation	0005515 // protein binding // inferred from electronic annotation
20479	265379_at	At2g18340	976	0.464737	0.206602	0.230465		0.0075445	0.184627	0.0369005			endomembrane system	0	AT2G18340.1	T30D6.15|T30D6_15|AT2G18340	0	TAIR GO	68409.t01914 late embryogenesis abundant (LEA) domain-containing protein low similarity to SP|P20075 Embryonic protein DC-8 {Daucus carota}; contains Pfam profile PF02987: Late embryogenesis abundant protein	68409.t01914 late embryogenesis abundant (LEA) domain-containing protein low similarity to SP|P20075 Embryonic protein DC-8 {Daucus carota}; contains Pfam profile PF02987: Late embryogenesis abundant protein	At2g18340	similar to late embryogenesis abundant proteins		0009793 // embryonic development ending in seed dormancy // ---	0012505 // endomembrane system // inferred from electronic annotation	---
20430	265330_at	At2g18440	976	0.547359	0.20789	0.36173		0.00517543	0.293133	0.0253558			mitochondrion	0	AT2G18440.1	T30D6_5|AT2G18440|T30D6.5	0	TAIR GO	68409.t01923 expressed protein	68409.t01923 expressed protein	At2g18440	unknown protein		---	0005739 // mitochondrion // inferred from electronic annotation	---
21170	266070_at	At2g18660	976	1.31471	0.281269	0.308974		5.12951e-06	0.159737	0.0207079			endomembrane system	0	AT2G18660.1	AT2G18660|MSF3.4|MSF3_4	0	TAIR GO	68409.t01950 expressed protein	68409.t01950 expressed protein	At2g18660	hypothetical protein predicted by genscan		---	0005576 // extracellular region // RCA	---
21174	266074_at	At2g18740	976	-0.483588	0.0209114	0.100344		0.00378123	0.931122	0.541912			mitochondrion	0	AT2G18740.1	MSF3.12|AT2G18740|MSF3_12	0	TAIR GO	68409.t01958 small nuclear ribonucleo protein E -related	68409.t01958 small nuclear ribonucleo protein E -related	At2g18740	putative small nuclear ribonucleoprotein E ;supported by full-length cDNA: Ceres:24619.		0016071 // mRNA metabolic process // inferred from electronic annotation	0005634 // nucleus // --- /// 0005732 // small nucleolar ribonucleoprotein complex // --- /// 0030529 // ribonucleoprotein complex // inferred from electronic annotation	---
21787	266687_at	At2g19670	976	-0.724548	0.00882323	-0.164382		0.001788	0.966719	0.276297			S-adenosylmethionine-dependent methyltransferase activity	0	AT2G19670.1	F6F22_30|AT2G19670|F6F22.30	0	TAIR GO	68409.t02072 protein arginine N-methyltransferase, putative similar to protein arginine N-methyltransferase 1-variant 1 [Homo sapiens] GI:7453577	68409.t02072 protein arginine N-methyltransferase, putative similar to protein arginine N-methyltransferase 1-variant 1 [Homo sapiens] GI:7453577	At2g19670	putative arginine N-methyltransferase		---	---	0008168 // methyltransferase activity // inferred from electronic annotation /// 0016274 // protein-arginine N-methyltransferase activity // --- /// 0016740 // transferase activity // inferred from electronic annotation
21784	266684_at	At2g19720	976	-0.51917	-0.0367248	-0.0311468		0.00276851	0.846216	0.828911											At2g19720	40S ribosomal protein S15A		0006412 // translation // inferred from sequence or structural similarity /// 0006412 // translation // inferred from electronic annotation	0005622 // intracellular // inferred from electronic annotation /// 0005840 // ribosome // inferred from electronic annotation /// 0005843 // cytosolic small ribosomal subunit (sensu Eukaryota) // inferred from sequence or structural similarity /// 0030529 // ribonucleoprotein complex // inferred from electronic annotation	0003735 // structural constituent of ribosome // inferred from sequence or structural similarity /// 0003735 // structural constituent of ribosome // inferred from electronic annotation
21795	266695_at	At2g19810	976	0.600506	-0.208575	0.322486		0.00122281	0.173014	0.0160549			C3H zinc finger family;transcription factor activity	0	AT2G19810.1	AT2G19810|F6F22_16|F6F22.16	0	TAIR(Mendel);TAIR GO	68409.t02086 CCCH-type zinc finger protein -related	68409.t02086 CCCH-type zinc finger protein -related	At2g19810	putative CCCH-type zinc finger protein ;supported by full-length cDNA: Ceres:101255.		0045449 // regulation of transcription // traceable author statement	---	0003676 // nucleic acid binding // --- /// 0003676 // nucleic acid binding // inferred from electronic annotation /// 0003700 // transcription factor activity // inferred from sequence or structural similarity /// 0008270 // zinc ion binding // inferred from electronic annotation
20686	265586_at	At2g19990	976	-0.480935	-0.0275462	-0.0201334		0.00683754	0.890426	0.860672			Defense;systemic acquired resistance	Pathogenesis related	PR-1;PR1	PATHOGENESIS-RELATED PROTEIN 1|PATHOGENESIS-RELATED GENE 1|AT2G19990	PATHOGENESIS-RELATED GENE 1	TAIR GO	68409.t02105 pathogenesis-related protein (PR-1) identical to pathogenesis-related protein 1 {Arabidopsis thaliana} GI:166805; contains an extracellular proteins SCP/Tpx-1/Ag5/PR-1/Sc7 signature (PDOC00772)	68409.t02105 pathogenesis-related protein (PR-1) identical to pathogenesis-related protein 1 {Arabidopsis thaliana} GI:166805; contains an extracellular proteins SCP/Tpx-1/Ag5/PR-1/Sc7 signature (PDOC00772)	At2g19990	pathogenesis-related protein (PR-1) contains an extracellular proteins SCP/Tpx-1/Ag5/PR-1/Sc7 signature (PDOC00772)		---	0005576 // extracellular region // inferred from electronic annotation	---
20387	265287_at	At2g20260	976	-0.922982	-0.23575	-0.146751		2.30961e-05	0.126325	0.158834			chloroplast	0	AT2G20260.1	F11A3.19|F11A3_19|AT2G20260	0	TAIR GO	68409.t02132 photosystem I reaction center subunit IV -related	68409.t02132 photosystem I reaction center subunit IV -related	At2g20260	putative photosystem I reaction center subunit IV ;supported by full-length cDNA: Ceres:27629.		0006118 // electron transport // --- /// 0006118 // electron transport // inferred from electronic annotation /// 0015979 // photosynthesis // inferred from electronic annotation	0009507 // chloroplast // inferred from electronic annotation /// 0009522 // photosystem I // inferred from electronic annotation /// 0009535 // chloroplast thylakoid membrane // inferred from direct assay /// 0009538 // photosystem I reaction center // --- /// 0009538 // photosystem I reaction center // inferred from electronic annotation /// 0009579 // thylakoid // inferred from electronic anno…	---
20388	265288_at	At2g20270	976	-0.441131	0.114456	0.155653		0.00308944	0.590602	0.124513			chloroplast	0	AT2G20270.1	F11A3_18|AT2G20270|F11A3.18	0	TAIR GO	68409.t02133 glutaredoxin protein family contains glutaredoxin domain, Pfam:PF00462	68409.t02133 glutaredoxin protein family contains glutaredoxin domain, Pfam:PF00462	At2g20270	putative glutaredoxin ;supported by full-length cDNA: Ceres:30611.		0006118 // electron transport // --- /// 0006118 // electron transport // inferred from electronic annotation /// 0006810 // transport // inferred from electronic annotation /// 0045454 // cell redox homeostasis // inferred from electronic annotation	0009507 // chloroplast // inferred from electronic annotation	0008794 // arsenate reductase (glutaredoxin) activity // --- /// 0009055 // electron carrier activity // inferred from electronic annotation /// 0015035 // protein disulfide oxidoreductase activity // inferred from electronic annotation /// 0030508 // thiol-disulfide exchange intermediate activity // ---
20416	265316_at	At2g20400	976	0.373388	0.0281233	-0.022904		0.00611004	0.867954	0.853276			G2-like transcription factor family, GARP;transcription factor activity	0	AT2G20400.1	F11A3_5|AT2G20400|F11A3.5	unknown protein	Ohio-AtTFDB,TAIR(Mendel);TAIR GO	68409.t02146 myb family transcription factor contains Pfam profile: PF00249 myb-like DNA-binding domain	68409.t02146 myb family transcription factor contains Pfam profile: PF00249 myb-like DNA-binding domain	At2g20400	unknown protein		0045449 // regulation of transcription // traceable author statement /// 0045449 // regulation of transcription // inferred from electronic annotation	0005634 // nucleus // inferred from electronic annotation	0003677 // DNA binding // --- /// 0003677 // DNA binding // inferred from electronic annotation /// 0003700 // transcription factor activity // inferred from sequence or structural similarity
18471	263371_at	At2g20490	976	-0.55155	0.245855	0.278513		0.00109236	0.147476	0.0128098											At2g20490	unknown protein ;supported by full-length cDNA: Ceres:39169.		0006364 // rRNA processing // inferred from electronic annotation	0005634 // nucleus // inferred from electronic annotation /// 0030529 // ribonucleoprotein complex // inferred from electronic annotation	0003723 // RNA binding // RCA
18470	263370_at	At2g20500	976	-0.544107	0.0236426	-0.145519		0.00133009	0.935849	0.539176			mitochondrion	0	AT2G20500.1	T13C7.9|T13C7_9|AT2G20500	0	TAIR GO	68409.t02159 hypothetical protein	68409.t02159 hypothetical protein	At2g20500	hypothetical protein predicted by genscan		---	0005739 // mitochondrion // inferred from electronic annotation	---
20525	265425_at	At2g20770	976	0.518436	-0.127758	0.365414		0.00445621	0.465044	0.0218502			transporter activity	0	AT2G20770.1	F5H14.26|AT2G20770|F5H14_26	0	TAIR GO	68409.t02197 expressed protein	68409.t02197 expressed protein	At2g20770	hypothetical protein		---	---	0003824 // catalytic activity // ---
18861	263761_at	At2g21330	976	-0.600287	-0.189373	-0.225823		0.00085882	0.230924	0.0300372			gluconeogenesis;xylulose-monophosphate cycle;Calvin cycle;glycolysis	FRUCTOSE BISPHOSPHATE ALDOLASE	AT2G21330.1	F3K23_9|F3K23.9|AT2G21330	0	TAIR GO;TAIR AraCyc	68409.t02278 fructose-bisphosphate aldolase, putative strong similarity to plastidic fructose-bisphosphate aldolase (EC 4.1.2.13) from Nicotiana paniculata (NPALDP1) [GI:4827251], Oryza sativa, PIR2:T02057 [SP|Q40677]	68409.t02278 fructose-bisphosphate aldolase, putative strong similarity to plastidic fructose-bisphosphate aldolase (EC 4.1.2.13) from Nicotiana paniculata (NPALDP1) [GI:4827251], Oryza sativa, PIR2:T02057 [SP|Q40677]	At2g21330	putative fructose bisphosphate aldolase ; supported by cDNA: gi_14334739_gb_AY035043.1_		0006096 // glycolysis // inferred from electronic annotation /// 0006098 // pentose-phosphate shunt // traceable author statement /// 0008152 // metabolic process // inferred from electronic annotation	0009507 // chloroplast // inferred from electronic annotation /// 0009570 // chloroplast stroma // inferred from direct assay /// 0010287 // plastoglobule // inferred from direct assay	0003824 // catalytic activity // inferred from electronic annotation /// 0004332 // fructose-bisphosphate aldolase activity // inferred from electronic annotation /// 0016829 // lyase activity // inferred from electronic annotation
18864	263764_at	At2g21410	976	0.46247	-0.277288	0.195875		0.00485119	0.222106	0.0960952			F-ATPase( F-type, V-type and A-type ATPase);Primary Pumps (ATPases) Gene Families;ATPase activity	Putative vacuolar proton-ATPase subunit 1 family	VHA-a2;AT2G21410.1	51595.m10313,F3K23.17,At2g21410,AAD23686;NM_127713;F3K23_17|AT2G21410|F3K23.17	VHA-a2 coupling, assembly subunit a;putative vacuolar proton-ATPase subunit	http://plantst.sdsc.edu/;TAIR GO	68409.t02286 vacuolar proton-ATPase subunit -related	68409.t02286 vacuolar proton-ATPase subunit -related	At2g21410	putative vacuolar proton-ATPase subunit ; supported by cDNA: gi_15450750_gb_AY053417.1_		0015992 // proton transport // inferred from electronic annotation	0005739 // mitochondrion // inferred from direct assay /// 0009705 // membrane of vacuole with cell cycle-independent morphology // inferred from direct assay /// 0016020 // membrane // inferred from electronic annotation	0016887 // ATPase activity // inferred from sequence or structural similarity
19027	263927_s_at	At2g21890	976	-0.386431	-0.362012	-0.202842		0.00633847	0.0204374	0.196855											At2g21890	putative cinnamyl-alcohol dehydrogenase		---	---	0008270 // zinc ion binding // inferred from electronic annotation /// 0016491 // oxidoreductase activity // inferred from electronic annotation /// 0045551 // cinnamyl-alcohol dehydrogenase activity // inferred from electronic annotation /// 0046872 // metal ion binding // inferred from electronic annotation
18452	263352_at	At2g22080	976	0.945001	0.36692	0.126961		2.35049e-05	0.0469458	0.310508											At2g22080	En/Spm-like transposon protein related to En/Spm transposon family of maize		---	0012505 // endomembrane system // inferred from electronic annotation	---
18586	263486_at	At2g22200	976	0.590225	-0.178635	0.109661		0.000810391	0.324595	0.342175			AP2/EREBP, APETALA2/Ethylene-responsive element binding protein family;transcription factor activity	0	AT2G22200.1	T26C19.14|AT2G22200|T26C19_14	AP2 domain transcription factor RAP2, putative	Ohio-AtTFDB,TAIR(Mendel);TAIR GO	68409.t02366 AP2 domain transcription factor AP2 domain transcription factor (GP:4567204) {Arabidopsis thaliana}	68409.t02366 AP2 domain transcription factor AP2 domain transcription factor (GP:4567204) {Arabidopsis thaliana}	At2g22200	AP2 domain transcription factor		0006355 // regulation of transcription, DNA-dependent // --- /// 0006355 // regulation of transcription, DNA-dependent // inferred from electronic annotation	0005634 // nucleus // --- /// 0005634 // nucleus // inferred from electronic annotation	0003677 // DNA binding // --- /// 0003700 // transcription factor activity // inferred from sequence or structural similarity /// 0003700 // transcription factor activity // inferred from electronic annotation
18532	263432_at	At2g22230	976	-0.553177	-0.0707832	-0.196495		0.000664753	0.755938	0.0485619			Acyl Lipid Metabolism;Beta-hydroxyacyl-ACP dehydratase family;chloroplast;fatty acid elongation, unsaturated;fatty acid elongation, saturated	Plastidial Hydroxyacyl-ACP Dehydrase;BETA-HYDROXYACYL-ACP DEHYDRATASE	AT2G22230.1	NM_127789;T26C19.11|T26C19_11|AT2G22230	putative beta-hydroxyacyl-ACP dehydratase ;putative beta-hydroxyacyl-ACP dehydratase	http://www.plantbiology.msu.edu/lipids/genesurvey/master_table.htm;TAIR GO;TAIR AraCyc	68409.t02368 beta-hydroxyacyl-ACP dehydratase family similar to beta-hydroxyacyl-ACP dehydratase from Toxoplasma gondii [GI:3850997]; contains Pfam profile PF01377 Thioester dehydratase	68409.t02368 beta-hydroxyacyl-ACP dehydratase family similar to beta-hydroxyacyl-ACP dehydratase from Toxoplasma gondii [GI:3850997]; contains Pfam profile PF01377 Thioester dehydratase	At2g22230	putative beta-hydroxyacyl-ACP dehydratase ; supported by full-length cDNA: Ceres: 30185.		0006633 // fatty acid biosynthetic process // --- /// 0006633 // fatty acid biosynthetic process // inferred from electronic annotation	0005737 // cytoplasm // inferred from electronic annotation /// 0009507 // chloroplast // inferred from electronic annotation	0016836 // hydro-lyase activity // inferred from electronic annotation /// 0019171 // 3-hydroxyacyl-[acyl-carrier-protein] dehydratase activity // ---
18533	263433_at	At2g22240	976	1.00452	-0.356447	0.137274		0.000149758	0.038301	0.34175			inositol-3-phosphate synthase activity	0	AT2G22240	AT2G22240|T26C19.10|T26C19_10	0	TAIR GO	68409.t02369 myo-inositol 1-phosphate synthase -related	68409.t02369 myo-inositol 1-phosphate synthase -related	At2g22240	putative myo-inositol 1-phosphate synthase ; supported by cDNA: gi_15450746_gb_AY053415.1_		0006021 // inositol biosynthetic process // --- /// 0006021 // inositol biosynthetic process // inferred from electronic annotation /// 0008654 // phospholipid biosynthetic process // --- /// 0008654 // phospholipid biosynthetic process // inferred from electronic annotation /// 0009408 // response to heat // inferred from expression pattern /// 0009644 // response to high light intensity // infe…	---	0004512 // inositol-3-phosphate synthase activity // --- /// 0004512 // inositol-3-phosphate synthase activity // inferred from electronic annotation /// 0016853 // isomerase activity // inferred from electronic annotation
19095	263995_at	At2g22540	976	-0.46977	0.370179	0.115976		0.00107671	0.0408139	0.232097			MADS box transcription factor family;a negative regulator of the floral transition;nucleus	MADS-box transcription factor	SVP;AT2G22540.1	SHORT VEGETATIVE PHASE,SVP,AGL22;SHORT VEGETATIVE PHASE(full_name), AGL22;F14M13_6|AT2G22540|F14M13.6	MADS-box protein,MADS-box protein;Short Vegetative Phase; MADS Box Protein	MGH(literature),Ohio-AtTFDB,TAIR(Mendel);Meinke et al. Plant Physiology, February 2003, Vol. 131, pp. 409–418;TAIR GO	68409.t02400 MADS-box protein	68409.t02400 MADS-box protein	At2g22540	putative MADS-box protein		0006350 // transcription // inferred from electronic annotation /// 0006355 // regulation of transcription, DNA-dependent // inferred from electronic annotation /// 0007275 // multicellular organismal development // inferred from electronic annotation /// 0009908 // flower development // inferred from electronic annotation /// 0030154 // cell differentiation // inferred from electronic annotation	0005634 // nucleus // inferred from electronic annotation	0003677 // DNA binding // inferred from electronic annotation /// 0003700 // transcription factor activity // inferred from electronic annotation /// 0005515 // protein binding // inferred from physical interaction /// 0043565 // sequence-specific DNA binding // inferred from electronic annotation
19154	264054_at	At2g22550	976	-0.774945	0.425127	0.111073		5.1898e-05	0.0331879	0.261699											At2g22550	unknown protein		0006350 // transcription // inferred from electronic annotation /// 0006355 // regulation of transcription, DNA-dependent // inferred from electronic annotation /// 0007275 // multicellular organismal development // inferred from electronic annotation /// 0009908 // flower development // inferred from electronic annotation /// 0009910 // negative regulation of flower development // inferred from …	0005634 // nucleus // inferred from electronic annotation	0003677 // DNA binding // inferred from electronic annotation /// 0003700 // transcription factor activity // inferred from sequence or structural similarity /// 0003700 // transcription factor activity // inferred from electronic annotation /// 0005515 // protein binding // inferred from physical interaction /// 0043565 // sequence-specific DNA binding // inferred from electronic annotation
20418	265318_at	At2g22650	976	0.475717	0.133445	0.311777		0.00454588	0.628367	0.0182718			mitochondrion	0	AT2G22650.1	T9I22_9|AT2G22650|T9I22.9	0	TAIR GO	68409.t02410 D-amino acid dehydrogenase -related	68409.t02410 D-amino acid dehydrogenase -related	At2g22650	putative D-amino acid dehydrogenase		0006118 // electron transport // inferred from electronic annotation	0005739 // mitochondrion // inferred from electronic annotation	0016491 // oxidoreductase activity // inferred from electronic annotation
21925	266825_at	At2g22890	976	0.71927	-0.110867	0.144823		7.28466e-05	0.599768	0.223885			chloroplast	0	AT2G22890.1	T20K9.10|T20K9_10|AT2G22890	0	TAIR GO	68409.t02439 hypothetical protein	68409.t02439 hypothetical protein	At2g22890	unknown protein		0006464 // protein modification process // inferred from electronic annotation /// 0006512 // ubiquitin cycle // inferred from electronic annotation	0009507 // chloroplast // inferred from electronic annotation	0019787 // small conjugating protein ligase activity // inferred from electronic annotation
21902	266802_at	At2g22900	976	0.438247	0.0626071	0.117999		0.00764538	0.704576	0.247476			Glycosyltransferase Family 34	0	0	CAC01675.1 , CAB69194.1, AAL15201.1, AAK59529.1, AAC32437.1	0	http://afmb.cnrs-mrs.fr/CAZY/acc.html	68409.t02440 transferase - related very low similarity to alpha-1,2-galactosyltransferase, Schizosaccharomyces pombe [SP|Q09174]	68409.t02440 transferase - related very low similarity to alpha-1,2-galactosyltransferase, Schizosaccharomyces pombe [SP|Q09174]	At2g22900	Expressed protein ; supported by cDNA: gi_14334701_gb_AY035024.1_		---	0016020 // membrane // inferred from electronic annotation /// 0016021 // integral to membrane // inferred from electronic annotation	0016740 // transferase activity // --- /// 0016740 // transferase activity // inferred from electronic annotation /// 0016757 // transferase activity, transferring glycosyl groups // --- /// 0016757 // transferase activity, transferring glycosyl groups // inferred from electronic annotation /// 0016758 // transferase activity, transferring hexosyl groups // inferred from electronic annotation
22366	267266_at	At2g23150	976	0.489843	-0.286076	0.114948		0.00300945	0.190988	0.287201			Nramp(Metal Ion (Mn2+-iron) Transporter);Inorganic Solute Cotransporters;inorganic anion transporter activity	Nramp2 family	NRAMP3;ATNRAMP3	At2g23150,51595.m10478,T20D16.22;NM_127879;AT2G23150|METAL TRANSPORTER NRAMP3	NRAMP3 natural resistance associated macrophage protein;putative metal ion transporter (Nramp)	http://plantst.sdsc.edu/;TAIR GO	68409.t02473 NRAMP metal ion transporter 3 (NRAMP3) identical to metal transporter Nramp3 [Arabidopsis thaliana] gi|6468012|gb|AAF13278; member of the natural resistance-associated macrophage protein (NRAMP) metal transporter family, PMID:11500563	68409.t02473 NRAMP metal ion transporter 3 (NRAMP3) identical to metal transporter Nramp3 [Arabidopsis thaliana] gi|6468012|gb|AAF13278; member of the natural resistance-associated macrophage protein (NRAMP) metal transporter family, PMID:11500563	At2g23150	putative metal ion transporter (NRAMP) similar to natural resistance-associated macrophage protein; supported by cDNA: gi_6468011_gb_AF202539.1_AF202539		0006810 // transport // inferred from electronic annotation /// 0006811 // ion transport // inferred from electronic annotation /// 0006826 // iron ion transport // inferred from electronic annotation /// 0006828 // manganese ion transport // traceable author statement /// 0006875 // metal ion homeostasis // non-traceable author statement /// 0015691 // cadmium ion transport // traceable author s…	0005774 // vacuolar membrane // inferred from direct assay /// 0016020 // membrane // inferred from electronic annotation /// 0016021 // integral to membrane // inferred from electronic annotation	0005215 // transporter activity // inferred from electronic annotation /// 0005384 // manganese ion transporter activity // traceable author statement /// 0005506 // iron ion binding // inferred from electronic annotation /// 0015103 // inorganic anion transporter activity // inferred from sequence or structural similarity /// 0046873 // metal ion transporter activity // traceable author statement
22223	267123_at	At2g23560	976	-0.687021	0.105324	-0.300425		0.00220744	0.475565	0.0397724			endomembrane system	0	AT2G23560.1	F26B6.21|AT2G23560|F26B6_21	0	TAIR GO	68409.t02516 hydrolase, alpha/beta fold family similar to ethylene-induced esterase [Citrus sinensis] GI:14279437, polyneuridine aldehyde esterase [Rauvolfia serpentina] GI:6651393; contains Pfam profile PF00561: hydrolase, alpha/beta fold family	68409.t02516 hydrolase, alpha/beta fold family similar to ethylene-induced esterase [Citrus sinensis] GI:14279437, polyneuridine aldehyde esterase [Rauvolfia serpentina] GI:6651393; contains Pfam profile PF00561: hydrolase, alpha/beta fold family	At2g23560	putative acetone-cyanohydrin lyase		---	0012505 // endomembrane system // inferred from electronic annotation	0016787 // hydrolase activity // --- /// 0016829 // lyase activity // inferred from electronic annotation
22394	267294_at	At2g23670	976	-0.358579	-0.0399601	-0.277014		0.00698092	0.864297	0.0188445											At2g23670	hypothetical protein predicted by genscan and genefinder;supported by full-length cDNA: Ceres:20125.		---	0009535 // chloroplast thylakoid membrane // inferred from direct assay /// 0009543 // chloroplast thylakoid lumen // inferred from sequence or structural similarity	---
21679	266579_at	At2g23930	976	-0.50287	0.139697	0.277475		0.0019231	0.334581	0.0223792			small nuclear ribonucleoprotein	0	AT2G23930.1	AT2G23930|T29E15.13|T29E15_13	0	TAIR GO	68409.t02559 small nuclear ribonucleo protein E -related	68409.t02559 small nuclear ribonucleo protein E -related	At2g23930	putative small nuclear ribonucleoprotein E ; supported by full-length cDNA: Ceres: 4850.		0006397 // mRNA processing // inferred from electronic annotation /// 0008380 // RNA splicing // inferred from electronic annotation /// 0016071 // mRNA metabolic process // inferred from electronic annotation	0005634 // nucleus // inferred from electronic annotation /// 0005732 // small nucleolar ribonucleoprotein complex // RCA /// 0030529 // ribonucleoprotein complex // inferred from electronic annotation	0003723 // RNA binding // inferred from electronic annotation
21098	265998_at	At2g24270	976	0.651537	0.0436536	-0.0418716		0.000190478	0.796127	0.711521			ALDH(Aldehyde Dehydrogenase);metabolism	0	GAPDH;AT2G24270.1	F27D4_18|F27D4.18|AT2G24270	putative NADP-dependent glyceraldehyde-3-phosphate dehydrogenase	http://www.uni-frankfurt.de/fb15/botanik/mcb/AFGN/bartels.htm;TAIR GO	68409.t02597 NADP-dependent glyceraldehyde-3-phosphate dehydrogenase, putative similar to NADP-dependent glyceraldehyde-3-phosphate dehydrogenase (NON-phosphorylating glyceraldehyde 3-phosphate; glyceraldehyde-3-phosphate dehydrogenase [NADP+]) [Nicotiana plumbaginifolia] SWISS-PROT:P93338	68409.t02597 NADP-dependent glyceraldehyde-3-phosphate dehydrogenase, putative similar to NADP-dependent glyceraldehyde-3-phosphate dehydrogenase (NON-phosphorylating glyceraldehyde 3-phosphate; glyceraldehyde-3-phosphate dehydrogenase [NADP+]) [Nicotiana plumbaginifolia] SWISS-PROT:P93338	At2g24270	putative NADP-dependent glyceraldehyde-3-phosphate dehydrogenase ; supported by cDNA: gi_14335051_gb_AY037205.1_		0008152 // metabolic process // inferred from electronic annotation	---	0004028 // 3-chloroallyl aldehyde dehydrogenase activity // RCA /// 0008886 // glyceraldehyde-3-phosphate dehydrogenase (NADP+) activity // inferred from electronic annotation /// 0016491 // oxidoreductase activity // inferred from electronic annotation
18895	263795_at	At2g24610	976	-0.872364	0.411029	-0.17127		0.00137874	0.0285241	0.294644			VIC(Voltage Gated Ion Channel);Ion Channel Families;CNGCs;cation transport	Cyclic nucleotide gated channel family	CNGC14;ATCNGC14;CNGC-like.i;AT2G24610.1	At2g24610,51595.m10622,F25P17.9;NM_128022;F25P17.9|F25P17_9|AT2G24610	CNGC14 cyclic nucleotide-regulated ion channel ;putative cyclic nucleotide-regulated ion channel protein	http://plantst.sdsc.edu/;TAIR GO	68409.t02632 cyclic nucleotide-regulated ion channel, putative (CNGC14)	68409.t02632 cyclic nucleotide-regulated ion channel, putative (CNGC14)	At2g24610	putative cyclic nucleotide-regulated ion channel protein		0006810 // transport // inferred from electronic annotation /// 0006811 // ion transport // inferred from electronic annotation /// 0006813 // potassium ion transport // inferred from electronic annotation	0016020 // membrane // inferred from electronic annotation /// 0016021 // integral to membrane // inferred from electronic annotation	0000166 // nucleotide binding // inferred from electronic annotation /// 0005216 // ion channel activity // inferred from electronic annotation /// 0005249 // voltage-gated potassium channel activity // inferred from electronic annotation /// 0005516 // calmodulin binding // inferred from electronic annotation /// 0030551 // cyclic nucleotide binding // RCA /// 0030552 // cAMP binding // inferred…
18639	263539_at	At2g24850	976	0.897519	-0.0913251	0.349922		0.00288369	0.639223	0.0365229			tyrosine degradation 1;phenylalanine biosynthesis, Bacillus subtilis	TYROSINE AMINOTRANSFERASE	0	0	0	TAIR AraCyc	68409.t02660 aminotransferase, putative similar to nicotianamine aminotransferase from Hordeum vulgare [GI:6498122, GI:6469087]; contains Pfam profile PF00155 aminotransferase, classes I and II	68409.t02660 aminotransferase, putative similar to nicotianamine aminotransferase from Hordeum vulgare [GI:6498122, GI:6469087]; contains Pfam profile PF00155 aminotransferase, classes I and II	At2g24850	putative tyrosine aminotransferase ;supported by full-length cDNA: Ceres:14570.		0006519 // amino acid and derivative metabolic process // inferred from electronic annotation /// 0009058 // biosynthetic process // inferred from electronic annotation /// 0009611 // response to wounding // inferred from expression pattern /// 0009753 // response to jasmonic acid stimulus // inferred from expression pattern	---	0003824 // catalytic activity // inferred from electronic annotation /// 0004838 // tyrosine transaminase activity // inferred from sequence or structural similarity /// 0008483 // transaminase activity // inferred from electronic annotation /// 0016740 // transferase activity // inferred from electronic annotation /// 0016769 // transferase activity, transferring nitrogenous groups // inferred f…
18638	263538_at	At2g25010	976	0.500694	-0.0643068	0.140124		0.00253111	0.70994	0.257468											At2g25010	hypothetical protein predicted by genefinder;supported by full-length cDNA: Ceres:119045.		---	---	---
19504	264404_at	At2g25160	976	0.599995	0.375868	0.0515683		0.000685957	0.0160896	0.649071			Cytochrome P450;cytochrome P450 activity	CYP82F	CYP82F1	NM_128073;AT2G25160	putative cytochrome P450	TAIR GO	68409.t02694 cytochrome P450, putative similar to cytochrome p450(CYP82C1p) GI:2739004 from [Glycine max]	68409.t02694 cytochrome P450, putative similar to cytochrome p450(CYP82C1p) GI:2739004 from [Glycine max]	At2g25160	putative cytochrome P450		0006118 // electron transport // inferred from electronic annotation	0012505 // endomembrane system // inferred from electronic annotation /// 0016020 // membrane // inferred from electronic annotation	0004497 // monooxygenase activity // inferred from electronic annotation /// 0005506 // iron ion binding // inferred from electronic annotation /// 0016491 // oxidoreductase activity // inferred from electronic annotation /// 0019825 // oxygen binding // RCA /// 0020037 // heme binding // inferred from electronic annotation /// 0046872 // metal ion binding // inferred from electronic annotation
21749	266649_at	At2g25810	976	-0.707135	0.365767	-0.113705		5.14502e-05	0.0174597	0.260896			MIP(The Major Intrinsic Protein);Aquaporin Families;MIP family;water channel activity	Delta tonoplast integral protein family	TIP4;1;AT2G25810.1	At2g25810,T21742,51595.m10741,F17H15.16;NM_128141;AT2G25810|F17H15.16|F17H15_16	TIP4;1 tonoplast intrinsic protein epsilon;putative aquaporin (tonoplast intrinsic protein)	http://plantst.sdsc.edu/;TAIR GO	68409.t02778 tonoplast intrinsic protein, putative similar to tonoplast intrinsic protein GI:4584429 from [Nicotiana tabacum]	68409.t02778 tonoplast intrinsic protein, putative similar to tonoplast intrinsic protein GI:4584429 from [Nicotiana tabacum]	At2g25810	putative aquaporin (tonoplast intrinsic protein)		0006810 // transport // --- /// 0006810 // transport // inferred from electronic annotation	0005773 // vacuole // inferred from electronic annotation /// 0016020 // membrane // --- /// 0016020 // membrane // inferred from electronic annotation /// 0016021 // integral to membrane // inferred from electronic annotation	0005215 // transporter activity // inferred from electronic annotation /// 0015250 // water channel activity // inferred from sequence or structural similarity
22502	267402_at	At2g26180	976	-0.368502	-0.171555	-0.298412		0.00721489	0.335708	0.0618955			sugar porter activity	0	AT2G26180.1	T1D16_18|AT2G26180|T1D16.18	0	TAIR GO	68409.t02818 SF16 protein {Helianthus annuus} -related	68409.t02818 SF16 protein {Helianthus annuus} -related	At2g26180	putative SF16 protein {Helianthus annuus}		---	---	0005516 // calmodulin binding // ---
144	245044_at	At2g26500	976	-0.653315	-0.256838	-0.0201059		0.000223076	0.0504973	0.852488			chloroplast	0	AT2G26500.1	AT2G26500|T9J22_17|T9J22.17	0	TAIR GO	68409.t02853 expressed protein Alternative splice forms exist.	68409.t02853 expressed protein Alternative splice forms exist.	At2g26500	unknown protein Alternative splice forms exist.;supported by full-length cDNA: Ceres:9368.		0006118 // electron transport // inferred from electronic annotation	0009512 // cytochrome b6f complex // inferred from electronic annotation /// 0009535 // chloroplast thylakoid membrane // inferred from direct assay	0009496 // plastoquinol-plastocyanin reductase activity // ---
18183	263083_at	At2g27190	976	0.566562	-0.18542	-0.0761633		0.000951504	0.192577	0.483165			endomembrane system	0	AT2G27190.1	T22O13.4|T22O13_4|AT2G27190	0	TAIR GO	68409.t02926 iron(III)-zinc(II) purple acid phosphatase [precursor] identical to iron(III)-zinc(II) purple acid phosphatase [precursor] SP:Q38924 from [Arabidopsis thaliana]	68409.t02926 iron(III)-zinc(II) purple acid phosphatase [precursor] identical to iron(III)-zinc(II) purple acid phosphatase [precursor] SP:Q38924 from [Arabidopsis thaliana]	At2g27190	purple acid phosphatase precursor identical to SP:Q38924		---	---	0003993 // acid phosphatase activity // inferred from electronic annotation /// 0005506 // iron ion binding // inferred from electronic annotation /// 0008270 // zinc ion binding // inferred from electronic annotation /// 0016787 // hydrolase activity // inferred from electronic annotation /// 0046872 // metal ion binding // inferred from electronic annotation
20728	265628_at	At2g27290	976	-0.5447	0.145011	-0.0322432		0.000552253	0.29693	0.76083			chloroplast	0	AT2G27290.1	F12K2_13|F12K2.13|AT2G27290	0	TAIR GO	68409.t02937 expressed protein	68409.t02937 expressed protein	At2g27290	hypothetical protein predicted by genefinder; supported by full-length cDNA: Ceres: 32664.		---	0009535 // chloroplast thylakoid membrane // inferred from direct assay	---
21361	266261_at	At2g27580	976	0.436246	-0.136448	0.0424129		0.00667435	0.424676	0.7774			molecular_function unknown	0	AT2G27580.1	F10A12.25|AT2G27580|F10A12_25	0	TAIR GO	68409.t02985 zinc finger protein -related	68409.t02985 zinc finger protein -related	At2g27580	putative zinc finger protein ;supported by full-length cDNA: Ceres:14203.		---	---	0003677 // DNA binding // inferred from electronic annotation /// 0008270 // zinc ion binding // inferred from electronic annotation /// 0046872 // metal ion binding // inferred from electronic annotation
21341	266241_s_at	At2g27800	976	-0.452502	-0.332913	-0.249745		0.00226727	0.0253446	0.0522482			chloroplast	0	AT2G27800.1	F15K20.10|F15K20_10|AT2G27800	0	TAIR GO	68409.t03012 pentatricopeptide (PPR) repeat-containing protein contains Pfam profile PF01535: PPR repeat	68409.t03012 pentatricopeptide (PPR) repeat-containing protein contains Pfam profile PF01535: PPR repeat	At2g27800	hypothetical protein predicted by genscan		---	0005739 // mitochondrion // inferred from electronic annotation /// 0009507 // chloroplast // inferred from electronic annotation	---
19169	264069_at	At2g28000	976	0.480502	0.106439	0.246782		0.00246497	0.503542	0.0307099			EMB;chloroplast	Embryo Defective	SLP	T1E2.8;CHAPERONIN-60ALPHA|SCHLEPPERLESS|AT2G28000	Chaperonin-60a;Schlepperless; Chaperonin-60a ;SCHLEPPERLESS	http://www.seedgenes.org:8081/new_gene_list.html;Meinke et al. Plant Physiology, February 2003, Vol. 131, pp. 409–418;TAIR GO	68409.t03031 RuBisCO subunit binding-protein alpha subunit/60 kDa chaperonin alpha subunit identical to SWISS-PROT:P21238- RuBisCO subunit binding-protein alpha subunit, chloroplast precursor (60 kDa chaperonin alpha subunit, CPN-60) [Arabidopsis thaliana]	68409.t03031 RuBisCO subunit binding-protein alpha subunit/60 kDa chaperonin alpha subunit identical to SWISS-PROT:P21238- RuBisCO subunit binding-protein alpha subunit, chloroplast precursor (60 kDa chaperonin alpha subunit, CPN-60) [Arabidopsis thaliana]	At2g28000	putative rubisco subunit binding-protein alpha subunit ;supported by full-length cDNA: Ceres:25773.		0006457 // protein folding // traceable author statement /// 0006457 // protein folding // inferred from electronic annotation /// 0009658 // chloroplast organization and biogenesis // inferred from mutant phenotype /// 0009790 // embryonic development // inferred from mutant phenotype /// 0044267 // cellular protein metabolic process // inferred from electronic annotation	0005739 // mitochondrion // inferred from direct assay /// 0009507 // chloroplast // inferred from direct assay /// 0009507 // chloroplast // inferred from sequence or structural similarity /// 0009507 // chloroplast // inferred from electronic annotation	0000166 // nucleotide binding // inferred from electronic annotation /// 0005515 // protein binding // inferred from electronic annotation /// 0005524 // ATP binding // inferred from electronic annotation /// 0051082 // unfolded protein binding // inferred from electronic annotation
18538	263438_at	At2g28660	976	-0.660517	-0.611115	-0.248631		0.000822102	0.0107904	0.0787075			chloroplast	0	AT2G28660.1	T8O18.5|T8O18_5|AT2G28660	0	TAIR GO	68409.t03112 copper-binding protein family similar to copper homeostasis factor gi:3168840 from Arabidopsis thaliana; contains Pfam profile PF00403: Heavy-metal-associated domain	68409.t03112 copper-binding protein family similar to copper homeostasis factor gi:3168840 from Arabidopsis thaliana; contains Pfam profile PF00403: Heavy-metal-associated domain	At2g28660	unknown protein		0006825 // copper ion transport // --- /// 0030001 // metal ion transport // inferred from electronic annotation	0009507 // chloroplast // inferred from electronic annotation	0005507 // copper ion binding // --- /// 0046872 // metal ion binding // inferred from electronic annotation
21321	266221_at	At2g28760	976	-0.456384	-0.370874	0.0634264		0.00306531	0.0117117	0.516153			chloroplast	0	AT2G28760.1	F8N16.5|F8N16_5|AT2G28760	0	TAIR GO	68409.t03125 NAD-dependent epimerase/dehydratase family similar to UDP-glucuronic acid decarboxylase Uxs1p from Filobasidiella neoformans GI:14318327; contains Pfam profile PF01370 NAD dependent epimerase/dehydratase family	68409.t03125 NAD-dependent epimerase/dehydratase family similar to UDP-glucuronic acid decarboxylase Uxs1p from Filobasidiella neoformans GI:14318327; contains Pfam profile PF01370 NAD dependent epimerase/dehydratase family	At2g28760	putative nucleotide-sugar dehydratase		0009225 // nucleotide-sugar metabolic process // --- /// 0044237 // cellular metabolic process // inferred from electronic annotation	0009507 // chloroplast // inferred from electronic annotation	0003824 // catalytic activity // --- /// 0003824 // catalytic activity // inferred from electronic annotation /// 0050662 // coenzyme binding // inferred from electronic annotation
21884	266784_at	At2g28960	976	0.479684	-0.111479	0.359986		0.00637624	0.486265	0.0158203			LRR I ;endomembrane system	0	AT2G28960.1	T9I4.4|AT2G28960|T9I4_4	putative receptor like protein kinase (PPC:1.8.1)	http://plantsp.sdsc.edu/plantsp/html/families.html;TAIR GO	68409.t03147 leucine rich repeat protein kinase, putative similar to light repressible receptor protein kinase [Arabidopsis thaliana] gi|1321686|emb|CAA66376; contains leucine rich repeat (LRR) domains, Pfam:PF00560; contains protein kinase domain, Pfam:PF00069	68409.t03147 leucine rich repeat protein kinase, putative similar to light repressible receptor protein kinase [Arabidopsis thaliana] gi|1321686|emb|CAA66376; contains leucine rich repeat (LRR) domains, Pfam:PF00560; contains protein kinase domain, Pfam:PF00069	At2g28960	putative receptor-like protein kinase		0006468 // protein amino acid phosphorylation // inferred from electronic annotation	0012505 // endomembrane system // inferred from electronic annotation	0016301 // kinase activity // ---
21377	266277_at	At2g29310	976	-0.725371	-0.34	-0.172429		4.43407e-05	0.0299062	0.077256			SDRs (short-chain dehydrogenase/reductase family);Putative tropinone reductase family;endomembrane system	0	AT2G29310.1	NM_128485;F16P2.31|F16P2_31|AT2G29310	short-chain dehydrogenase/reductase family protein (tropinone reductase, putative) similar to tropinone reductase SP:P50165 from [Datura stramonium];putative tropinone reductase	MGH(blast);TAIR GO	68409.t03182 short-chain dehydrogenase/reductase family protein (tropinone reductase, putative) similar to tropinone reductase SP:P50165 from [Datura stramonium]	68409.t03182 short-chain dehydrogenase/reductase family protein (tropinone reductase, putative) similar to tropinone reductase SP:P50165 from [Datura stramonium]	At2g29310	putative tropinone reductase		0008152 // metabolic process // inferred from electronic annotation	0012505 // endomembrane system // inferred from electronic annotation	0016491 // oxidoreductase activity // --- /// 0016491 // oxidoreductase activity // inferred from electronic annotation
21391	266291_at	At2g29320	976	-0.604654	-0.273254	-0.180199		0.000765002	0.0968392	0.152711			SDRs (short-chain dehydrogenase/reductase family);Putative tropinone reductase family;mitochondrion	0	AT2G29320.1	NM_128486;F16P2.30|F16P2_30|AT2G29320	short-chain dehydrogenase/reductase family protein (tropinone reductase, putative) similar to tropinone reductase SP:P50165 from [Datura stramonium];putative tropinone reductase	MGH(blast);TAIR GO	68409.t03183 short-chain dehydrogenase/reductase family protein (tropinone reductase, putative) similar to tropinone reductase SP:P50165 from [Datura stramonium]	68409.t03183 short-chain dehydrogenase/reductase family protein (tropinone reductase, putative) similar to tropinone reductase SP:P50165 from [Datura stramonium]	At2g29320	putative tropinone reductase ;supported by full-length cDNA: Ceres:1637.		0008152 // metabolic process // inferred from electronic annotation	0005739 // mitochondrion // inferred from electronic annotation	0016491 // oxidoreductase activity // --- /// 0016491 // oxidoreductase activity // inferred from electronic annotation
21367	266267_at	At2g29460	976	1.34627	-0.375482	-0.321099		1.43621e-05	0.074011	0.0195795											At2g29460	putative glutathione S-transferase ; supported by cDNA: gi_14423533_gb_AF387004.1_AF387004		0009407 // toxin catabolic process // traceable author statement	0005737 // cytoplasm // non-traceable author statement	0004364 // glutathione transferase activity // RCA /// 0016740 // transferase activity // inferred from electronic annotation
21337	266237_at	At2g29540	976	-0.435238	0.053995	0.210638		0.00176544	0.782693	0.0471787			putative DNA-binding protein;DNA binding activity	0	AT2G29540.1	F16P2.8|AT2G29540|F16P2_8	DNA binding activity	TAIR GO	68409.t03205 DNA-directed RNA polymerase 14 kDa subunit (AtRPAC14) identical to GB:U35049, contains RNA polymerases L / 13 to 16 Kd subunits signature	68409.t03205 DNA-directed RNA polymerase 14 kDa subunit (AtRPAC14) identical to GB:U35049, contains RNA polymerases L / 13 to 16 Kd subunits signature	At2g29540	DNA-directed RNA polymerase 14 kDa subunit (AtRPAC14) identical to GB:U35049, contains RNA polymerases L / 13 to 16 Kd subunits signature; supported by cDNA: gi_1184687_gb_U35050.1_ATU35050		0006350 // transcription // inferred from electronic annotation /// 0009304 // tRNA transcription // traceable author statement	0005666 // DNA-directed RNA polymerase III complex // inferred from direct assay /// 0005666 // DNA-directed RNA polymerase III complex // inferred from sequence or structural similarity	0003677 // DNA binding // inferred from electronic annotation /// 0003899 // DNA-directed RNA polymerase activity // inferred from electronic annotation /// 0016740 // transferase activity // inferred from electronic annotation /// 0016779 // nucleotidyltransferase activity // inferred from electronic annotation /// 0046983 // protein dimerization activity // inferred from electronic annotation
21773	266673_at	At2g29630	976	-0.547369	-0.0412581	-0.240418		0.0056271	0.805499	0.0442958			chloroplast	0	AT2G29630.1	T27A16_27|AT2G29630|T27A16.27	0	TAIR GO	68409.t03216 thiamin biosynthesis protein -related	68409.t03216 thiamin biosynthesis protein -related	At2g29630	putative thiamin biosynthesis protein		0009228 // thiamin biosynthetic process // --- /// 0009228 // thiamin biosynthetic process // inferred from electronic annotation	0009507 // chloroplast // inferred from electronic annotation	0003824 // catalytic activity // ---
21715	266615_s_at	At2g29720	976	0.508699	0.336833	-0.0635211		0.00355625	0.0831508	0.629644			mitochondrion	0	AT2G29720.1	T27A16_18|AT2G29720|T27A16.18	0	TAIR GO	68409.t03225 monooxygenase family nearly identical to CTF2B [GI:4164578][Plant Physiol. 119, 364 (1999), PGR99-008]	68409.t03225 monooxygenase family nearly identical to CTF2B [GI:4164578][Plant Physiol. 119, 364 (1999), PGR99-008]	At2g29720	putative monooxygenase ;supported by full-length cDNA: Ceres:34214.		0006118 // electron transport // inferred from electronic annotation /// 0006725 // aromatic compound metabolic process // inferred from electronic annotation /// 0008152 // metabolic process // inferred from electronic annotation	0005739 // mitochondrion // inferred from electronic annotation	0004497 // monooxygenase activity // inferred from electronic annotation /// 0016491 // oxidoreductase activity // inferred from electronic annotation
22597	267497_at	At2g30540	976	-0.564456	-0.276636	0.201957		0.00512437	0.207941	0.104435			endomembrane system	0	AT2G30540.1	AT2G30540|T6B20.11|T6B20_11	0	TAIR GO	68409.t03323 glutaredoxin protein family contains INTERPRO Domain IPR002109, Glutaredoxin (thioltransferase)	68409.t03323 glutaredoxin protein family contains INTERPRO Domain IPR002109, Glutaredoxin (thioltransferase)	At2g30540	putative glutaredoxin ;supported by full-length cDNA: Ceres:39560.		0006118 // electron transport // --- /// 0006118 // electron transport // inferred from electronic annotation /// 0006810 // transport // inferred from electronic annotation /// 0045454 // cell redox homeostasis // inferred from electronic annotation	0012505 // endomembrane system // inferred from electronic annotation	0009055 // electron carrier activity // inferred from electronic annotation /// 0015035 // protein disulfide oxidoreductase activity // inferred from electronic annotation /// 0030508 // thiol-disulfide exchange intermediate activity // ---
22626	267526_at	At2g30570	976	-0.570639	-0.0594329	-0.162003		0.00224587	0.720684	0.113156			photosystem II (sensu Viridiplantae)	0	AT2G30570.1	AT2G30570	0	TAIR GO	68409.t03326 photosystem II reaction center 6.1KD protein	68409.t03326 photosystem II reaction center 6.1KD protein	At2g30570	photosystem II reaction center 6.1KD protein ;supported by full-length cDNA: Ceres:34999.		0015979 // photosynthesis // inferred from electronic annotation	0009507 // chloroplast // inferred from electronic annotation /// 0009523 // photosystem II // inferred from electronic annotation /// 0009579 // thylakoid // inferred from electronic annotation /// 0016020 // membrane // inferred from electronic annotation /// 0016021 // integral to membrane // inferred from electronic annotation	---
22292	267192_at	At2g30890	976	-0.484843	0.333194	-0.177917		0.00264832	0.0378465	0.180102			endomembrane system	0	AT2G30890.1	F7F1_10|AT2G30890|F7F1.10	0	TAIR GO	68409.t03362 hypothetical protein	68409.t03362 hypothetical protein	At2g30890	hypothetical protein predicted by grail		---	0016020 // membrane // inferred from sequence or structural similarity	---
18560	263460_at	At2g31810	976	-0.379824	0.13439	-0.0661146		0.00737983	0.451931	0.537103			chloroplast;isoleucine biosynthesis I;valine biosynthesis	ACETOLACTATE SYNTHASE	AT2G31810.1	F20M17.15|F20M17_15|AT2G31810	0	TAIR GO;TAIR AraCyc	68409.t03472 acetolactate synthase, small subunit (ALS), putative similar to gi:5931761 from Nicotiana plumbaginifolia	68409.t03472 acetolactate synthase, small subunit (ALS), putative similar to gi:5931761 from Nicotiana plumbaginifolia	At2g31810	putative acetolactate synthase		0008152 // metabolic process // inferred from electronic annotation /// 0009082 // branched chain family amino acid biosynthetic process // traceable author statement /// 0009082 // branched chain family amino acid biosynthetic process // inferred from electronic annotation	0009507 // chloroplast // inferred from electronic annotation	0003984 // acetolactate synthase activity // inferred from electronic annotation /// 0016597 // amino acid binding // inferred from electronic annotation
18588	263488_at	At2g31840	976	-0.480941	-0.155073	-0.277968		0.00392845	0.411258	0.0803396			chloroplast	0	AT2G31840.1	F20M17.12|AT2G31840|F20M17_12	0	TAIR GO	68409.t03475 hypothetical protein	68409.t03475 hypothetical protein	At2g31840	hypothetical protein predicted by genscan		---	0009507 // chloroplast // inferred from electronic annotation	---
20774	265674_at	At2g32190	976	0.501283	-0.472721	0.184227		0.00682574	0.049703	0.116213			chloroplast	0	AT2G32190.1	F22D22.6|AT2G32190|F22D22_6	0	TAIR GO	68409.t03513 expressed protein	68409.t03513 expressed protein	At2g32190	unknown protein ; supported by full-length cDNA: Ceres: 40344.		---	0009507 // chloroplast // inferred from electronic annotation	---
21434	266334_at	At2g32380	976	-0.511499	-0.146717	0.202666		0.00452576	0.319635	0.0651847			endomembrane system	0	AT2G32380.1	AT2G32380|T32F6.10|T32F6_10	0	TAIR GO	68409.t03534 expressed protein	68409.t03534 expressed protein	At2g32380	hypothetical protein predicted by genefinder;supported by full-length cDNA: Ceres:9671.		---	0012505 // endomembrane system // inferred from electronic annotation	---
22653	267553_s_at	At2g32650	976	-0.534146	0.171963	0.295583		0.00225678	0.443874	0.0226432			chloroplast	0	AT2G32650.1	AT2G32650|F24L7.21|F24L7_21	0	TAIR GO	68409.t03562 expressed protein	68409.t03562 expressed protein	At2g32650	hypothetical protein predicted by genefinder and genscan;supported by full-length cDNA: Ceres:23742.		---	0009507 // chloroplast // inferred from electronic annotation /// 0009508 // plastid chromosome // inferred from direct assay	---
22744	267644_s_at	At2g32880	976	-0.712668	0.2752	-0.243402		0.000300288	0.0497384	0.024754											At2g32880	unknown protein highly similar to T21L14.19; similar to GP|2191153|AF007269 and GP|2252859|AF013294		---	---	---
22696	267596_s_at	At2g33050	976	0.758554	-0.187573	-0.0959362		9.25214e-05	0.22021	0.343529			Receptor kinase-like protein family;kinase activity	0	At2g33050.1	NM_128865;F25I18.21|AT2G33050|F25I18_21	putative leucine-rich repeat disease resistance protein	TAIR GO	68409.t03613 disease resistance protein family (LRR) contains leucine rich-repeat domains Pfam:PF00560, INTERPRO:IPR001611; similar to Hcr2-0B [Lycopersicon esculentum] gi|3894387|gb|AAC78593	68409.t03613 disease resistance protein family (LRR) contains leucine rich-repeat domains Pfam:PF00560, INTERPRO:IPR001611; similar to Hcr2-0B [Lycopersicon esculentum] gi|3894387|gb|AAC78593	At2g33050	putative leucine-rich repeat disease resistance protein		0006952 // defense response // --- /// 0007165 // signal transduction // ---	0012505 // endomembrane system // inferred from electronic annotation	0005515 // protein binding // non-traceable author statement /// 0005515 // protein binding // --- /// 0005515 // protein binding // inferred from electronic annotation /// 0016301 // kinase activity // inferred from sequence or structural similarity
268	245168_at	At2g33150	976	0.843618	-0.152784	0.286246		1.85917e-05	0.42506	0.0192541			Acyl Lipid Metabolism;mitochondrion;fatty acid oxidation pathway;protocatechuate ortho-cleavage;catechol 'ortho'-cleavage;isoleucine degradation I	Ketoacyl-CoA thiolase ;3-KETOACYL-COA THIOLASE	PED 1;AT2G33150	F25I18.11|AT2G33150|F25I18_11	3-ketoacyl-CoA thiolase;Peroxisome Defective; Thiolase; Fatty Acid Beta-Oxidation	http://www.plantbiology.msu.edu/lipids/genesurvey/master_table.htm;Meinke et al. Plant Physiology, February 2003, Vol. 131, pp. 409–418;TAIR GO;TAIR AraCyc	68409.t03622 acetyl-CoA C-acyltransferase (3-ketoacyl-CoA thiolase), putative similar to 3-ketoacyl-CoA thiolase (E.C. 2.3.1.16) from [Arabidopsis thaliana] GI:2981616, [Cucumis sativus] GI:393707, [Cucurbita cv. Kurokawa Amakuri] GI:1694621; contains InterPro accession IPR002155: Thiolase	68409.t03622 acetyl-CoA C-acyltransferase (3-ketoacyl-CoA thiolase), putative similar to 3-ketoacyl-CoA thiolase (E.C. 2.3.1.16) from [Arabidopsis thaliana] GI:2981616, [Cucumis sativus] GI:393707, [Cucurbita cv. Kurokawa Amakuri] GI:1694621; contains InterPro accession IPR002155: Thiolase	At2g33150	3-ketoacyl-CoA thiolase ;supported by full-length cDNA: Ceres:36488.		0006629 // lipid metabolic process // inferred from electronic annotation /// 0006631 // fatty acid metabolic process // inferred from electronic annotation /// 0006633 // fatty acid biosynthetic process // inferred from electronic annotation /// 0006635 // fatty acid beta-oxidation // traceable author statement /// 0008610 // lipid biosynthetic process // inferred from electronic annotation /// …	0005739 // mitochondrion // inferred from direct assay /// 0005777 // peroxisome // inferred from electronic annotation /// 0009514 // glyoxysome // inferred from electronic annotation	0003988 // acetyl-CoA C-acyltransferase activity // inferred from sequence or structural similarity /// 0003988 // acetyl-CoA C-acyltransferase activity // inferred from electronic annotation /// 0008415 // acyltransferase activity // inferred from electronic annotation /// 0016740 // transferase activity // inferred from electronic annotation
10889	255789_at	At2g33370	976	-0.679211	-0.00522536	0.166095		0.000774743	0.978094	0.10216			structural constituent of ribosome	0	AT2G33370.1	F4P9.14|AT2G33370	0	TAIR GO	68409.t03648 60S ribosomal protein L23 (RPL23B)	68409.t03648 60S ribosomal protein L23 (RPL23B)	At2g33370	60S ribosomal protein L23 ;supported by full-length cDNA: Ceres:28563.		0006412 // translation // --- /// 0006412 // translation // inferred from electronic annotation	0005622 // intracellular // inferred from electronic annotation /// 0005840 // ribosome // --- /// 0005840 // ribosome // inferred from electronic annotation /// 0030529 // ribonucleoprotein complex // inferred from electronic annotation	0003735 // structural constituent of ribosome // --- /// 0003735 // structural constituent of ribosome // inferred from electronic annotation
10887	255787_at	At2g33590	976	0.419149	-0.199165	-0.0537574		0.00330895	0.204238	0.603403											At2g33590	putative cinnamoyl-CoA reductase highly similar to F4P9.37;supported by full-length cDNA: Ceres:11254.		0009809 // lignin biosynthetic process // --- /// 0044237 // cellular metabolic process // inferred from electronic annotation	---	0003824 // catalytic activity // inferred from electronic annotation /// 0016621 // cinnamoyl-CoA reductase activity // --- /// 0050662 // coenzyme binding // inferred from electronic annotation
22556	267456_at	At2g33770	976	0.503274	-0.323292	0.0318566		0.00580417	0.0513596	0.768916			Ubiquitin-conjugating enzyme, putative family;ubiquitin conjugating enzyme activity	0	AT2G33770.1	NM_128936;T1B8.8|AT2G33770|T1B8_8	putative ubiquitin-conjugating enzyme E2	TAIR GO	68409.t03692 ubiquitin-conjugating enzyme family low similarity to ubiquitin-conjugating BIR-domain enzyme APOLLON [Homo sapiens] GI:8489831, ubiquitin-conjugating enzyme [Mus musculus] GI:3319990; contains Pfam profile PF00179: Ubiquitin-conjugating enzyme	68409.t03692 ubiquitin-conjugating enzyme family low similarity to ubiquitin-conjugating BIR-domain enzyme APOLLON [Homo sapiens] GI:8489831, ubiquitin-conjugating enzyme [Mus musculus] GI:3319990; contains Pfam profile PF00179: Ubiquitin-conjugating enzyme	At2g33770	E2, ubiquitin-conjugating enzyme, putative		0006464 // protein modification process // inferred from electronic annotation /// 0006512 // ubiquitin cycle // inferred from electronic annotation	---	0019787 // small conjugating protein ligase activity // inferred from electronic annotation
12673	257573_at	At2g33990	976	0.39889	0.0278192	-0.0712734		0.00585841	0.88545	0.501063											At2g33990	putative SF16 protein {Helianthus annuus}		---	---	0005516 // calmodulin binding // ---
12459	257359_x_at	At2g34290	976	-0.393775	-0.320106	-0.189958		0.00790609	0.0809257	0.279845			Unknown Function Protein Kinase ;protein kinase activity	0	AT2G34290.1	F13P17.13|F13P17_13|AT2G34290	putative protein kinase (ppc:4.4.3)	http://plantsp.sdsc.edu/plantsp/html/families.html;TAIR GO	68409.t03740 protein kinase family contains protein kinase domain, Pfam:PF00069	68409.t03740 protein kinase family contains protein kinase domain, Pfam:PF00069	At2g34290	putative protein kinase contains a protein kinase domain profile (PDOC00100)		0006468 // protein amino acid phosphorylation // inferred from electronic annotation	---	0000166 // nucleotide binding // inferred from electronic annotation /// 0004672 // protein kinase activity // inferred from electronic annotation /// 0004674 // protein serine/threonine kinase activity // inferred from electronic annotation /// 0005524 // ATP binding // inferred from electronic annotation /// 0016301 // kinase activity // --- /// 0016301 // kinase activity // inferred from elect…
22006	266906_at	At2g34585	976	-0.368855	-0.128284	0.0913548		0.00835053	0.454864	0.350831			endomembrane system	0	AT2G34585.1	AT2G34585	0	TAIR GO	68409.t03786 expressed protein	68409.t03786 expressed protein	At2g34585	Expressed protein ; supported by full-length cDNA: Ceres: 19349.		---	0012505 // endomembrane system // inferred from electronic annotation	---
22000	266900_at	At2g34610	976	0.637379	-0.0145616	-0.19067		0.00346377	0.942662	0.0866709											At2g34610	hypothetical protein predicted by genscan		---	---	---
22440	267340_at	At2g34690	976	0.381256	0.0669667	-0.0398237		0.0068921	0.693115	0.755932			Acyl Lipid Metabolism	Sphingosine Transfer Protein	ACD 11	0	Accelerated-Cell-Death11 (ACD11);Accelerated Cell Death; Sphingosine Transfer Protein	http://www.plantbiology.msu.edu/lipids/genesurvey/master_table.htm;Meinke et al. Plant Physiology, February 2003, Vol. 131, pp. 409–418	68409.t03797 expressed protein	68409.t03797 expressed protein	At2g34690	unknown protein		0008219 // cell death // inferred from mutant phenotype /// 0009751 // response to salicylic acid stimulus // inferred from mutant phenotype /// 0009816 // defense response to bacterium, incompatible interaction // inferred from mutant phenotype	---	0010175 // sphingosine transporter activity // inferred from direct assay
22417	267317_at	At2g34700	976	0.568489	-0.374863	0.193427		0.00118565	0.0106558	0.289734			endomembrane system	0	AT2G34700.1	T29F13.9|AT2G34700|T29F13_9	0	TAIR GO	68409.t03798 proline-rich glyco protein -related	68409.t03798 proline-rich glyco protein -related	At2g34700	putative proline-rich glycoprotein		---	0012505 // endomembrane system // inferred from electronic annotation	---
22418	267318_at	At2g34770	976	-0.397239	-0.228124	-0.0448338		0.00391266	0.200433	0.662343			Acyl Lipid Metabolism;Lipid Metabolism Gene Families;very-long-chain fatty acid metabolism	Sphingolipid Fatty Acid Hydroxylase;Fatty acid hydroxylase-like family	FAH1	NM_129030;AT2G34770|FAH1P|FATTY ACID HYDROXYLASE 1	fatty acid hydroxylase (FAH1);FATTY ACID HYDROXYLASE 1	http://www.plantbiology.msu.edu/lipids/genesurvey/master_table.htm;TAIR GO	68409.t03805 fatty acid hydroxylase (FAH1) identical to fatty acid hydroxylase Fah1p GB:AF021804 GI:2736147 from [Arabidopsis thaliana]	68409.t03805 fatty acid hydroxylase (FAH1) identical to fatty acid hydroxylase Fah1p GB:AF021804 GI:2736147 from [Arabidopsis thaliana]	At2g34770	fatty acid hydroxylase (FAH1) identical to GB:AF021804; supported by cDNA: gi_15215595_gb_AY050326.1_		0000038 // very-long-chain fatty acid metabolic process // inferred from direct assay /// 0000038 // very-long-chain fatty acid metabolic process // inferred from genetic interaction	---	0003824 // catalytic activity // RCA /// 0008393 // fatty acid (omega-1)-hydroxylase activity // inferred from sequence similarity
22511	267411_at	At2g34930	976	1.02363	0.0962761	0.295605		4.96715e-06	0.565238	0.0231362			endomembrane system	0	AT2G34930.1	AT2G34930|F19I3.16|F19I3_16	0	TAIR GO	68409.t03822 disease resistance protein family contains leucine rich-repeat domains Pfam:PF00560, INTERPRO:IPR001611; similar to Cf-2.1 [Lycopersicon pimpinellifolium] gi|1184075|gb|AAC15779	68409.t03822 disease resistance protein family contains leucine rich-repeat domains Pfam:PF00560, INTERPRO:IPR001611; similar to Cf-2.1 [Lycopersicon pimpinellifolium] gi|1184075|gb|AAC15779	At2g34930	putative disease resistance protein		0006952 // defense response // --- /// 0007165 // signal transduction // --- /// 0050832 // defense response to fungus // inferred from mutant phenotype	0012505 // endomembrane system // inferred from electronic annotation	0005515 // protein binding // non-traceable author statement /// 0005515 // protein binding // --- /// 0005515 // protein binding // inferred from electronic annotation
22513	267413_at	At2g34960	976	0.481115	-0.1446	0.288646		0.00270105	0.467286	0.0226754			APC(Amino Acid-Polyamine-Organocation);Organic Solute Cotransporters;cationic amino acid transporter activity	Putative cationic amino acid transporter family	At2g34960;AT2G34960.1	51595.m11632,F19I3.19;NM_129048;AT2G34960|F19I3.19|F19I3_19	putative amino acid transporter	http://plantst.sdsc.edu/;TAIR GO	68409.t03824 amino acid transporter -related	68409.t03824 amino acid transporter -related	At2g34960	putative amino acid transporter		0006810 // transport // inferred from electronic annotation /// 0006865 // amino acid transport // inferred from electronic annotation	0016020 // membrane // inferred from electronic annotation	0015171 // amino acid transporter activity // inferred from electronic annotation /// 0015326 // cationic amino acid transporter activity // inferred from sequence similarity
21741	266641_at	At2g35605	976	-0.5758	0.0569983	-0.160237		0.00105557	0.80639	0.197927			mitochondrion	0	AT2G35605.1	AT2G35605	0	TAIR GO	68409.t03893 expressed protein	68409.t03893 expressed protein	At2g35605	Expressed protein ; supported by full-length cDNA: Ceres: 9670.		---	0005634 // nucleus // inferred from electronic annotation /// 0005739 // mitochondrion // inferred from electronic annotation	---
20947	265847_at	At2g35750	976	0.588699	-0.31032	-0.140281		0.00104764	0.0332814	0.208365			endomembrane system	0	AT2G35750.1	AT2G35750|T20F21.6|T20F21_6	0	TAIR GO	68409.t03914 expressed protein	68409.t03914 expressed protein	At2g35750	unknown protein		---	0012505 // endomembrane system // inferred from electronic annotation	---
19063	263963_at	At2g36080	976	1.12926	-0.0331749	0.280819		3.14377e-06	0.849732	0.0290191			ABI3/VP1-related B3-domain-containing transcription factor family;regulation of transcription, DNA-dependent	0	AT2G36080.1	F9C22.1|AT2G36080	putative DNA-binding protein RAV2	Ohio-AtTFDB,TAIR(Mendel);TAIR GO	68409.t03951 DNA-binding protein, putative strong similarity to DNA-binding proteins from [Arabidopsis thaliana] RAV1 GI:3868857, RAV2 GI:3868859; contains Pfam profile PF02362: B3 DNA binding domain	68409.t03951 DNA-binding protein, putative strong similarity to DNA-binding proteins from [Arabidopsis thaliana] RAV1 GI:3868857, RAV2 GI:3868859; contains Pfam profile PF02362: B3 DNA binding domain	At2g36080	putative DNA-binding protein RAV2		0006355 // regulation of transcription, DNA-dependent // inferred from electronic annotation	---	0003677 // DNA binding // inferred from electronic annotation /// 0003700 // transcription factor activity // inferred from sequence or structural similarity
18389	263289_at	At2g36170	976	-0.492184	0.0732053	-0.0170033		0.00248642	0.684111	0.890388			intracellular	0	AT2G36170.1	F9C22_10|AT2G36170|F9C22.10	0	TAIR GO	68409.t03959 ubiquitin extension protein (UBQ2)/60S ribosomal protein L40 (RPL40A) identical to GI:166930, GI:166931	68409.t03959 ubiquitin extension protein (UBQ2)/60S ribosomal protein L40 (RPL40A) identical to GI:166930, GI:166931	At2g36170	ubiquitin extension protein (UBQ2) identical to GI:166930, GI:166931; supported by cDNA: gi_13430797_gb_AF360311.1_AF360311		0006412 // translation // inferred from electronic annotation /// 0006464 // protein modification process // inferred from electronic annotation	0005622 // intracellular // inferred from electronic annotation /// 0005634 // nucleus // inferred from electronic annotation /// 0005840 // ribosome // inferred from electronic annotation /// 0030529 // ribonucleoprotein complex // inferred from electronic annotation	0003735 // structural constituent of ribosome // inferred from electronic annotation /// 0005515 // protein binding // ---
19021	263921_at	At2g36460	976	0.840577	-0.125851	0.171297		2.0895e-05	0.553722	0.111829			gluconeogenesis;xylulose-monophosphate cycle;Calvin cycle;glycolysis	FRUCTOSE BISPHOSPHATE ALDOLASE	AT2G36460.1	AT2G36460|F1O11.9|F1O11_9	0	TAIR GO;TAIR AraCyc	68409.t03993 fructose-bisphosphate aldolase, putative similar to PIR|S65073 fructose-bisphosphate aldolase (EC 4.1.2.13) isoenzyme C-1, cytosolic [Oryza sativa]; contains Pfam profile PF00274 Fructose-bisphosphate aldolase class-I	68409.t03993 fructose-bisphosphate aldolase, putative similar to PIR|S65073 fructose-bisphosphate aldolase (EC 4.1.2.13) isoenzyme C-1, cytosolic [Oryza sativa]; contains Pfam profile PF00274 Fructose-bisphosphate aldolase class-I	At2g36460	putative fructose bisphosphate aldolase ;supported by full-length cDNA: Ceres:13024.		0006096 // glycolysis // inferred from electronic annotation /// 0006098 // pentose-phosphate shunt // traceable author statement /// 0008152 // metabolic process // inferred from electronic annotation	0005739 // mitochondrion // inferred from direct assay	0003824 // catalytic activity // inferred from electronic annotation /// 0004332 // fructose-bisphosphate aldolase activity // inferred from electronic annotation /// 0016829 // lyase activity // inferred from electronic annotation
20297	265197_at	At2g36750	976	0.903741	0.0894603	0.152897		0.00754261	0.611877	0.1885			Glycosyl transferases;Glycosyltransferase Family 1;Glycosyltransferase Gene Families;glycosyltransferase	GT family 1;Glycosyltransferase- Family 1	AT2G36750.1	AAD20151.1 ;NM_129230;AT2G36750|F13K3.15|F13K3_15	putative glucosyl transferase	http://cellwall.genomics.purdue.edu/families/index.html;http://afmb.cnrs-mrs.fr/CAZY/acc.html;TAIR GO	68409.t04023 UDP-glycosyltransferase family contains Pfam profile: PF00201 UDP-glucoronosyl and UDP-glucosyl transferase	68409.t04023 UDP-glycosyltransferase family contains Pfam profile: PF00201 UDP-glucoronosyl and UDP-glucosyl transferase	At2g36750	putative glucosyl transferase		0008152 // metabolic process // inferred from electronic annotation	0012505 // endomembrane system // inferred from electronic annotation	0008194 // UDP-glycosyltransferase activity // --- /// 0016740 // transferase activity // inferred from electronic annotation /// 0016757 // transferase activity, transferring glycosyl groups // inferred from sequence or structural similarity /// 0016757 // transferase activity, transferring glycosyl groups // inferred from electronic annotation /// 0016758 // transferase activity, transferring h…
20300	265200_s_at	At2g36790	976	0.86661	0.123512	0.0938755		0.000139551	0.647064	0.583667			Glycosyl transferases;Glycosyltransferase Family 1;Glycosyltransferase Gene Families;glycosyltransferase	GT family 1;Glycosyltransferase- Family 1	AT2G36790.1	BAC42195.1 , AAD20155.1;NM_129234;F13K3_19|AT2G36790|F13K3.19	putative glucosyl transferase	http://cellwall.genomics.purdue.edu/families/index.html;http://afmb.cnrs-mrs.fr/CAZY/acc.html;TAIR GO	68409.t04027 glucosyl transferase -related an EST matching the 5' end of this gene (GB:AA605508) was originally described as polyadenylated (GB:AA006321) and is probably transcribed from the opposite strand	68409.t04027 glucosyl transferase -related an EST matching the 5' end of this gene (GB:AA605508) was originally described as polyadenylated (GB:AA006321) and is probably transcribed from the opposite strand	At2g36790	putative glucosyl transferase an EST matching the 5' end of this gene (GB:AA605508) was originally described as polyadenylated (GB:AA006321) and is probably transcribed from the opposite strand		0008152 // metabolic process // inferred from electronic annotation /// 0016131 // brassinosteroid metabolic process // inferred from direct assay /// 0051555 // flavonol biosynthetic process // inferred from direct assay /// 0051555 // flavonol biosynthetic process // inferred from mutant phenotype	0012505 // endomembrane system // inferred from electronic annotation /// 0016020 // membrane // inferred from electronic annotation /// 0016021 // integral to membrane // inferred from electronic annotation	0008194 // UDP-glycosyltransferase activity // --- /// 0016740 // transferase activity // inferred from electronic annotation /// 0016757 // transferase activity, transferring glycosyl groups // inferred from sequence or structural similarity /// 0016757 // transferase activity, transferring glycosyl groups // inferred from electronic annotation /// 0016758 // transferase activity, transferring h…
20571	265471_at	At2g37130	976	0.507064	-0.31413	0.163569		0.0039369	0.0376456	0.141836			Class III peroxidase;endomembrane system	0	PER21;AT2G37130.1	AAD18146;T2N18.11|AT2G37130|T2N18_11	0	TAIR GO	68409.t04065 peroxidase, putative (ATP2a) identical to peroxidase ATP2a [Arabidopsis thaliana] gi|1403138|emb|CAA66863	68409.t04065 peroxidase, putative (ATP2a) identical to peroxidase ATP2a [Arabidopsis thaliana] gi|1403138|emb|CAA66863	At2g37130	putative peroxidase ATP2a ;supported by full-length cDNA: Ceres:3571.		0006979 // response to oxidative stress // inferred from electronic annotation /// 0042744 // hydrogen peroxide catabolic process // inferred from electronic annotation /// 0048511 // rhythmic process // inferred from electronic annotation /// 0050832 // defense response to fungus // inferred from mutant phenotype	0012505 // endomembrane system // inferred from electronic annotation	0004601 // peroxidase activity // --- /// 0004601 // peroxidase activity // inferred from electronic annotation /// 0005506 // iron ion binding // inferred from electronic annotation /// 0005509 // calcium ion binding // inferred from electronic annotation /// 0016491 // oxidoreductase activity // inferred from electronic annotation /// 0046872 // metal ion binding // inferred from electronic ann…
21068	265968_at	At2g37410	976	0.486253	-0.0446319	0.292947		0.00235836	0.818879	0.0145078			MPT(Mitochondrial Protein Translocase);Mitochondrial Protein Translocase (MPT) Family;mitochondrial inner membrane pre-sequence translocase complex	0	At2g37410;AT2G37410.1	51595.m11869,F3G5.20;NM_129296;F3G5_20|AT2G37410|F3G5.20	putative protein translocase	http://plantst.sdsc.edu/;TAIR GO	68409.t04094 protein translocase -related	68409.t04094 protein translocase -related	At2g37410	putative protein translocase ; supported by cDNA: gi_13430691_gb_AF360258.1_AF360258		0006605 // protein targeting // inferred from electronic annotation /// 0006810 // transport // inferred from electronic annotation /// 0015031 // protein transport // inferred from electronic annotation	0005739 // mitochondrion // inferred from electronic annotation /// 0005741 // mitochondrial outer membrane // inferred from direct assay /// 0005743 // mitochondrial inner membrane // inferred from direct assay /// 0005743 // mitochondrial inner membrane // inferred from electronic annotation /// 0005744 // mitochondrial inner membrane presequence translocase complex // traceable author statemen…	0008565 // protein transporter activity // inferred from electronic annotation /// 0015450 // protein translocase activity // RCA
21060	265960_at	At2g37470	976	-0.466176	0.0559013	0.240155		0.00804816	0.754766	0.0453275			Histone H2B;DNA binding activity	0	HTB5;AT2G37470.1	F3G5.26|AT2G37470|F3G5_26	An expressed Histone H2B gene on chr 2.	ChromDB;TAIR GO	68409.t04101 histone H2B, putative strong similarity to histone H2B from Lycopersicon esculentum GI:3021483, GI:3021485, Capsicum annuum SP|O49118; contains Pfam profile PF00125 Core histone H2A/H2B/H3/H4	68409.t04101 histone H2B, putative strong similarity to histone H2B from Lycopersicon esculentum GI:3021483, GI:3021485, Capsicum annuum SP|O49118; contains Pfam profile PF00125 Core histone H2A/H2B/H3/H4	At2g37470	putative histone H2B ;supported by full-length cDNA: Ceres:31973.		0006334 // nucleosome assembly // inferred from electronic annotation /// 0007001 // chromosome organization and biogenesis (sensu Eukaryota) // inferred from electronic annotation	0000786 // nucleosome // inferred from electronic annotation /// 0005634 // nucleus // inferred from electronic annotation /// 0005694 // chromosome // inferred from electronic annotation	0003677 // DNA binding // --- /// 0003677 // DNA binding // inferred from electronic annotation
22257	267157_at	At2g37630	976	0.408938	0.0414973	0.0460656		0.00388228	0.825139	0.738385			MYB domain transcription factor family;MYB;leaf morphogenesis;mitochondrion	MYB3R- and R2R3- type MYB- encoding genes	AS 1,AtMYB91;AS 1;AtMYB91;AS1;AT2G37630.1	NM_129319;AT2G37630|ASYMMETRIC LEAVES 1;F13M22.13|AT2G37630|F13M22_13	myb-related protein F13M22.13,putative MYB family transcription factor;Asymmetric Leaves; MYB Transcription Factor;putative MYB family transcription factor;ASYMMETRIC LEAVES 1	MGH(blast),MGH(literature),Ohio-AtTFDB,TAIR(Mendel);Meinke et al. Plant Physiology, February 2003, Vol. 131, pp. 409–418;TAIR GO	68409.t04118 myb family transcription factor (MYB91) contains Pfam profile: PF00249 myb-like DNA-binding domain	68409.t04118 myb family transcription factor (MYB91) contains Pfam profile: PF00249 myb-like DNA-binding domain	At2g37630	putative MYB family transcription factor ; supported by cDNA: gi_5823324_gb_AF175996.1_AF175996		0006350 // transcription // inferred from electronic annotation /// 0006355 // regulation of transcription, DNA-dependent // inferred from electronic annotation /// 0008356 // asymmetric cell division // inferred from mutant phenotype /// 0009965 // leaf morphogenesis // inferred from mutant phenotype /// 0045449 // regulation of transcription // inferred from electronic annotation	0005634 // nucleus // inferred from electronic annotation	0003677 // DNA binding // inferred from electronic annotation /// 0003700 // transcription factor activity // inferred from sequence or structural similarity /// 0042803 // protein homodimerization activity // inferred from physical interaction
22281	267181_at	At2g37760	976	0.807945	-0.133948	0.186002		5.45804e-05	0.391728	0.0553294			VIC-Beta(Voltage Gated K+ Channel b-subunit)	0	At2g37760	51595.m11904,F13M22.26	putative alcohol dehydrogenase	http://plantst.sdsc.edu/	68409.t04135 aldo/keto reductase family similar to chalcone reductase [Sesbania rostrata][GI:2792155], and aldose reductase ALDRXV4 [Xerophyta viscosa][GI:4539944], [Hordeum vulgare][GI:728592]	68409.t04135 aldo/keto reductase family similar to chalcone reductase [Sesbania rostrata][GI:2792155], and aldose reductase ALDRXV4 [Xerophyta viscosa][GI:4539944], [Hordeum vulgare][GI:728592]	At2g37760	putative alcohol dehydrogenase ; supported by cDNA: gi_16604706_gb_AY059798.1_		---	---	0016491 // oxidoreductase activity // inferred from electronic annotation
22268	267168_at	At2g37770	976	1.13008	-0.183354	0.102902		1.13816e-05	0.351114	0.358311			VIC-Beta(Voltage Gated K+ Channel b-subunit)	0	At2g37770	51595.m11905,F13M22.27	putative alcohol dehydrogenase	http://plantst.sdsc.edu/	68409.t04137 aldo/keto reductase family similar to chalcone reductase [Sesbania rostrata][GI:2792155] and aldose reductase [GI:202852][Rattus norvegicus]	68409.t04137 aldo/keto reductase family similar to chalcone reductase [Sesbania rostrata][GI:2792155] and aldose reductase [GI:202852][Rattus norvegicus]	At2g37770	putative alcohol dehydrogenase		---	---	0016491 // oxidoreductase activity // inferred from electronic annotation
22193	267093_at	At2g38170	976	-0.514344	0.167939	-0.147994		0.000682573	0.388281	0.158918			Nitrate Metabolism;CaCA( Ca2+:Cation Antiporter);Antiporters;vacuolar membrane (sensu Magnoliophyta)	NO3resp-CAX1;Low affinity calcium antiporter CAX2 family	CAX1;ATCAX1	At2g38170,51595.m11944,F16M14.10;NM_129373;AT2G38170|HIGH AFFINITY CALCIUM ANTIPORTER CAX1	Nitrate responsive;CAX1 Ca2+ antiporter/cation exchanger;high affinity Ca2+ antiporter	http://www.nyu.edu/fas/biology/n2010/;http://plantst.sdsc.edu/;TAIR GO	68409.t04180 calcium exchanger (CAX1) identical to high affinity calcium antiporter CAX1 [Arabidopsis thaliana] gi|9256741|gb|AAB05913, except a possible frameshift at base 58008. Sequence has been confirmed with 5 sequencing reads.; Ca2+:Cation Antiporter (CaCA) Family member PMID:11500563	68409.t04180 calcium exchanger (CAX1) identical to high affinity calcium antiporter CAX1 [Arabidopsis thaliana] gi|9256741|gb|AAB05913, except a possible frameshift at base 58008. Sequence has been confirmed with 5 sequencing reads.; Ca2+:Cation Antiporter (CaCA) Family member PMID:11500563	At2g38170	high affinity Ca2+ antiporter identical to GB:U57411, except a possible frameshift at base 58008. Sequence has been confirmed with 5 sequencing reads.; supported by cDNA: gi_13937168_gb_AF372938.1_AF372938		0006810 // transport // inferred from electronic annotation /// 0006811 // ion transport // inferred from electronic annotation /// 0006812 // cation transport // inferred from electronic annotation /// 0006816 // calcium ion transport // inferred from direct assay /// 0006816 // calcium ion transport // inferred from electronic annotation /// 0006882 // zinc ion homeostasis // inferred from muta…	0005773 // vacuole // inferred from electronic annotation /// 0005774 // vacuolar membrane // traceable author statement /// 0009705 // membrane of vacuole with cell cycle-independent morphology // inferred from direct assay /// 0016020 // membrane // inferred from electronic annotation /// 0016021 // integral to membrane // inferred from electronic annotation	0005509 // calcium ion binding // inferred from electronic annotation /// 0008324 // cation transporter activity // inferred from electronic annotation /// 0015297 // antiporter activity // inferred from electronic annotation /// 0015368 // calcium:cation antiporter activity // inferred from sequence or structural similarity /// 0015369 // calcium:hydrogen antiporter activity // inferred from dir…
22238	267138_s_at	At2g38210	976	0.774148	-0.188121	-0.309607		0.000129732	0.204603	0.0267269			molecular_function unknown	0	AT2G38210.1	AT2G38210|F16M14.14|F16M14_14	0	TAIR GO	68409.t04185 SOR1 from the fungus Cercospora nicotianae -related	68409.t04185 SOR1 from the fungus Cercospora nicotianae -related	At2g38210	similar to SOR1 from the fungus Cercospora nicotianae		0006950 // response to stress // RCA /// 0008615 // pyridoxine biosynthetic process // inferred from electronic annotation /// 0009723 // response to ethylene stimulus // RCA /// 0042819 // vitamin B6 biosynthetic process // inferred from genetic interaction	0005829 // cytosol // inferred from direct assay	0046982 // protein heterodimerization activity // inferred from physical interaction
22128	267028_at	At2g38470	976	0.369234	0.320372	-0.0259332		0.00785668	0.0278111	0.811248			WRKY domain transcription factor family;WRKY Transcription Factor Superfamily;transcription factor activity	WRKY Transcription Factor; Group I	AtWRKY33;WRKY33	NM_129404;WRKY33|AT2G38470|ATWRKY33	hypothetical protein T19C21.4,WRKY family transcription factor	MGH(blast),Ohio-AtTFDB,TAIR(Mendel);TAIR GO	68409.t04215 WRKY family transcription factor contains Pfam profile: PF03106 WRKY DNA -binding domain;	68409.t04215 WRKY family transcription factor contains Pfam profile: PF03106 WRKY DNA -binding domain;	At2g38470	putative WRKY-type DNA binding protein		0006350 // transcription // inferred from electronic annotation /// 0006355 // regulation of transcription, DNA-dependent // inferred from electronic annotation /// 0042742 // defense response to bacterium // inferred from mutant phenotype /// 0045449 // regulation of transcription // inferred from electronic annotation /// 0050832 // defense response to fungus // inferred from mutant phenotype	0005634 // nucleus // inferred from direct assay /// 0005634 // nucleus // inferred from electronic annotation	0003677 // DNA binding // inferred from electronic annotation /// 0003700 // transcription factor activity // inferred from direct assay /// 0003700 // transcription factor activity // inferred from sequence or structural similarity /// 0003700 // transcription factor activity // inferred from electronic annotation /// 0043565 // sequence-specific DNA binding // inferred from electronic annotation
21507	266407_at	At2g38560	976	0.570768	0.421793	0.0943562		0.00244771	0.0533893	0.440656			putative DNA-binding protein;DNA binding activity	0	AT2G38560.1	T6A23.24|T6A23_24|AT2G38560	DNA binding activity	TAIR GO	68409.t04227 elongation factor -related	68409.t04227 elongation factor -related	At2g38560	putative elongation factor		0006350 // transcription // inferred from electronic annotation /// 0006354 // RNA elongation // --- /// 0006354 // RNA elongation // inferred from electronic annotation /// 0006355 // regulation of transcription, DNA-dependent // --- /// 0006355 // regulation of transcription, DNA-dependent // inferred from electronic annotation /// 0045449 // regulation of transcription // inferred from electro…	0005634 // nucleus // --- /// 0005634 // nucleus // inferred from electronic annotation	0003677 // DNA binding // --- /// 0003677 // DNA binding // inferred from electronic annotation /// 0003700 // transcription factor activity // --- /// 0003702 // RNA polymerase II transcription factor activity // inferred from electronic annotation /// 0003746 // translation elongation factor activity // inferred from electronic annotation /// 0008270 // zinc ion binding // inferred from electro…
21242	266142_at	At2g39030	976	1.24489	-0.157549	0.0100915		3.86805e-06	0.282227	0.942702			N-acetyltransferase activity	0	AT2G39030.1	T7F6.20|AT2G39030|T7F6_20	0	TAIR GO	68409.t04280 GCN5-related N-acetyltransferase (GNAT) family similar to SP|Q9SMB8 Tyramine N-feruloyltransferase 4/11 (EC 2.3.1.110) (Hydroxycinnamoyl- CoA: tyramine N-hydroxycinnamoyltransferase) {Nicotiana tabacum}; contains Pfam profile PF00583: acetyltransferase, GNAT family	68409.t04280 GCN5-related N-acetyltransferase (GNAT) family similar to SP|Q9SMB8 Tyramine N-feruloyltransferase 4/11 (EC 2.3.1.110) (Hydroxycinnamoyl- CoA: tyramine N-hydroxycinnamoyltransferase) {Nicotiana tabacum}; contains Pfam profile PF00583: acetyltransferase, GNAT family	At2g39030	unknown protein ; supported by cDNA: gi_15451161_gb_AY054661.1_		0008152 // metabolic process // --- /// 0008152 // metabolic process // inferred from electronic annotation	---	0008080 // N-acetyltransferase activity // --- /// 0008080 // N-acetyltransferase activity // inferred from electronic annotation
22083	266983_at	At2g39400	976	1.08471	-0.245036	0.263335		2.69495e-06	0.0900654	0.0273684			Acyl Lipid Metabolism;enzyme activity	Monoacylglycerol Lipase	AT2G39400.1	AT2G39400|F12L6.6|F12L6_6	putative phospholipase	http://www.plantbiology.msu.edu/lipids/genesurvey/master_table.htm;TAIR GO	68409.t04317 hydrolase, alpha/beta fold family similar to monoglyceride lipase from [Homo sapiens] GI:14594904, [Mus musculus] GI:2632162; contains Pfam profile PF00561: hydrolase, alpha/beta fold family	68409.t04317 hydrolase, alpha/beta fold family similar to monoglyceride lipase from [Homo sapiens] GI:14594904, [Mus musculus] GI:2632162; contains Pfam profile PF00561: hydrolase, alpha/beta fold family	At2g39400	putative phospholipase ; supported by cDNA: gi_14532651_gb_AY039950.1_		0006725 // aromatic compound metabolic process // inferred from electronic annotation	---	0016787 // hydrolase activity // --- /// 0016787 // hydrolase activity // inferred from electronic annotation
22071	266971_at	At2g39580	976	0.487541	-0.107173	-0.0551953		0.00159243	0.503853	0.719647			mitochondrion	0	AT2G39580.1	AT2G39580|F12L6.24|F12L6_24	0	TAIR GO	68409.t04335 expressed protein	68409.t04335 expressed protein	At2g39580	unknown protein		---	---	---
161	245061_at	At2g39730	976	-0.440705	0.16907	-0.0619659		0.00236937	0.206097	0.527501			enzyme regulator activity	0	RCA	RUBISCO ACTIVASE|AT2G39730	RUBISCO ACTIVASE	TAIR GO	68409.t04354 auxin-regulated protein	68409.t04354 auxin-regulated protein	At2g39730	hypothetical protein ;supported by full-length cDNA: Ceres:7114.		0009416 // response to light stimulus // inferred from expression pattern	0009507 // chloroplast // non-traceable author statement /// 0009507 // chloroplast // inferred from electronic annotation /// 0009535 // chloroplast thylakoid membrane // inferred from direct assay /// 0010287 // plastoglobule // inferred from direct assay	0000166 // nucleotide binding // inferred from electronic annotation /// 0005515 // protein binding // inferred from physical interaction /// 0005524 // ATP binding // inferred from direct assay /// 0005524 // ATP binding // inferred from electronic annotation /// 0016984 // ribulose-bisphosphate carboxylase activity // inferred from electronic annotation /// 0030234 // enzyme regulator activity …
22463	267363_at	At2g39970	976	0.50998	0.184148	0.192402		0.000930228	0.304219	0.0555237			MC(Mitochondrial Carrier);binding activity	0	At2g39970;AT2G39970.1	51595.m12122,T28M21.13;T28M21.13|T28M21_13|AT2G39970	putative peroxisomal membrane carrier	http://plantst.sdsc.edu/;TAIR GO	68409.t04383 peroxisomal membrane protein (PMP36) identical to 36kDa-peroxisomal membrane protein (PMP36) GI:15146342 from [Arabidopsis thaliana]	68409.t04383 peroxisomal membrane protein (PMP36) identical to 36kDa-peroxisomal membrane protein (PMP36) GI:15146342 from [Arabidopsis thaliana]	At2g39970	putative peroxisomal membrane carrier protein ;supported by full-length cDNA: Ceres:5504.		0006810 // transport // --- /// 0006810 // transport // inferred from electronic annotation	0005743 // mitochondrial inner membrane // --- /// 0005778 // peroxisomal membrane // inferred from direct assay /// 0016020 // membrane // inferred from electronic annotation /// 0016021 // integral to membrane // inferred from electronic annotation	0005488 // binding // --- /// 0005488 // binding // inferred from electronic annotation
18486	263386_at	At2g40150	976	-0.636662	0.0954438	-0.240257		0.00132526	0.579697	0.200067			mitochondrion	0	AT2G40150.1	AT2G40150|T7M7_4|T7M7.4	0	TAIR GO	68409.t04406 expressed protein	68409.t04406 expressed protein	At2g40150	unknown protein ; supported by cDNA: gi_13877598_gb_AF370500.1_AF370500		---	0005739 // mitochondrion // inferred from electronic annotation	---
18478	263378_at	At2g40180	976	-0.382869	-0.100307	-0.0783609		0.00862988	0.526167	0.608344			PP2C (Protein Phosphatase 2C) Phosphatases;protein amino acid dephosphorylation	0	AT2G40180.1	T7M7.17|ATHPP2C5|AT2G40180	protein phosphatase 2C Ath PP2C5	http://plantsp.sdsc.edu/plantsp/html/families.html;TAIR GO	68409.t04409 protein phosphatase 2C (PP2C), putative contains PF00481: Protein phosphatase 2C domain; identical to protein phosphatase 2C (GI:4587992) [Arabidopsis thaliana]	68409.t04409 protein phosphatase 2C (PP2C), putative contains PF00481: Protein phosphatase 2C domain; identical to protein phosphatase 2C (GI:4587992) [Arabidopsis thaliana]	At2g40180	protein phosphatase 2C (AthPP2C5)		0006470 // protein amino acid dephosphorylation // inferred from electronic annotation	0008287 // protein serine/threonine phosphatase complex // inferred from electronic annotation	0000287 // magnesium ion binding // inferred from electronic annotation /// 0003824 // catalytic activity // inferred from electronic annotation /// 0004721 // phosphoprotein phosphatase activity // inferred from electronic annotation /// 0004722 // protein serine/threonine phosphatase activity // inferred from electronic annotation /// 0015071 // protein phosphatase type 2C activity // --- /// 0…
196	245096_at	At2g40880	976	-0.520231	0.371772	-0.0927281		0.00357346	0.0328968	0.474566			endomembrane system	0	AT2G40880.1	T20B5_8|AT2G40880|T20B5.8	0	TAIR GO	68409.t04502 cysteine proteinase inhibitor B (cystatin B) -related	68409.t04502 cysteine proteinase inhibitor B (cystatin B) -related	At2g40880	putative cysteine proteinase inhibitor B (cystatin B) ;supported by full-length cDNA: Ceres:11739.		0006952 // defense response // inferred from electronic annotation	0012505 // endomembrane system // inferred from electronic annotation	0004866 // endopeptidase inhibitor activity // inferred from electronic annotation /// 0004869 // cysteine protease inhibitor activity // inferred from electronic annotation
22180	267080_at	At2g41190	976	0.853171	-0.504522	0.0268297		0.000425718	0.0125105	0.882177			AAAP(Amino Acid/Auxin Permease);AAAP family;amino acid permease activity	0	At2g41190;AT2G41190.1	51595.m12244,T3K9.4;T3K9.4;T3K9.4|T3K9_4|AT2G41190	unknown protein	http://plantst.sdsc.edu/;TAIR GO	68409.t04537 amino acid transporter family low similarity to vesicular GABA transporter [Rattus norvegicus] GI:2587061; belongs to INTERPRO:IPR002422 amino acid/polyamine transporter, family II	68409.t04537 amino acid transporter family low similarity to vesicular GABA transporter [Rattus norvegicus] GI:2587061; belongs to INTERPRO:IPR002422 amino acid/polyamine transporter, family II	At2g41190	unknown protein ; supported by cDNA: gi_14532707_gb_AY039978.1_		0006865 // amino acid transport // ---	0016020 // membrane // ---	0015359 // amino acid permease activity // inferred from sequence or structural similarity
22181	267081_at	At2g41210	976	0.90608	-0.124351	0.0457974		0.000122178	0.428255	0.688128			Acyl Lipid Metabolism;ATP binding activity	Phosphatidylinositol Phosphate Kinase type I/II B	AT2G41210.1	AT2G41210|T3K9.2|T3K9_2	putative phosphatidylinositol-4-phosphate 5-kinase	http://www.plantbiology.msu.edu/lipids/genesurvey/master_table.htm;TAIR GO	68409.t04539 phosphatidylinositol-4-phosphate 5-kinase -related	68409.t04539 phosphatidylinositol-4-phosphate 5-kinase -related	At2g41210	putative phosphatidylinositol-4-phosphate 5-kinase ; supported by cDNA: gi_13925628_gb_AF260903.1_AF260903		0046488 // phosphatidylinositol metabolic process // inferred from electronic annotation	---	0016301 // kinase activity // inferred from electronic annotation /// 0016307 // phosphatidylinositol phosphate kinase activity // inferred from electronic annotation /// 0016308 // 1-phosphatidylinositol-4-phosphate 5-kinase activity // --- /// 0016308 // 1-phosphatidylinositol-4-phosphate 5-kinase activity // inferred from electronic annotation /// 0016740 // transferase activity // inferred fr…
22199	267099_at	At2g41460	976	0.470274	0.161634	0.0264047		0.00282587	0.317293	0.84419			mitochondrion	0	AT2G41460.1	T26J13.5|AT2G41460|T26J13_5	0	TAIR GO	68409.t04564 DNA-(apurinic or apyrimidinic site) lyase (ARP) identical to GB:X76912	68409.t04564 DNA-(apurinic or apyrimidinic site) lyase (ARP) identical to GB:X76912	At2g41460	DNA-(apurinic or apyrimidinic site) lyase (ARP) identical to GB:X76912		0006281 // DNA repair // inferred from electronic annotation /// 0006974 // response to DNA damage stimulus // inferred from electronic annotation /// 0045941 // positive regulation of transcription // traceable author statement	0005622 // intracellular // inferred from electronic annotation /// 0005634 // nucleus // inferred from electronic annotation /// 0005739 // mitochondrion // inferred from electronic annotation	0000287 // magnesium ion binding // inferred from electronic annotation /// 0003676 // nucleic acid binding // inferred from electronic annotation /// 0003677 // DNA binding // inferred from electronic annotation /// 0003906 // DNA-(apurinic or apyrimidinic site) lyase activity // inferred from direct assay /// 0003906 // DNA-(apurinic or apyrimidinic site) lyase activity // inferred from electro…
217	245117_at	At2g41560	976	-0.496451	0.276418	0.221201		0.00713005	0.0431543	0.06073			autoinhibited calcium ATPase (ACA);Primary Pumps (ATPases) Gene Families;ACA;calcium-transporting ATPase activity	Ca2+-transporting ATPase-like protein family	ACA4;ACA4.d;AT2G41560.1	T32G6.8;AT2G41560|T32G6.8|T32G6_8	encodes a calmodulin-regulated Ca(2+)-ATPase that improves salt tolerance in yeast. localized to the vacuole.;putative Ca2+-ATPase	Ivan Baxter et al. Plant Physiology, June 2003, Vol. 132, pp. 618–628;TAIR GO	68409.t04576 potential calcium-transporting ATPase 4, plasma membrane-type (Ca2+-ATPase, isoform 4)	68409.t04576 potential calcium-transporting ATPase 4, plasma membrane-type (Ca2+-ATPase, isoform 4)	At2g41560	putative Ca2+-ATPase ; supported by cDNA: gi_11493642_gb_AF200739.1_AF200739		0006810 // transport // inferred from electronic annotation /// 0006811 // ion transport // inferred from electronic annotation /// 0006812 // cation transport // inferred from electronic annotation /// 0006816 // calcium ion transport // inferred from electronic annotation /// 0006970 // response to osmotic stress // inferred from genetic interaction /// 0008152 // metabolic process // inferred …	0005773 // vacuole // inferred from electronic annotation /// 0016020 // membrane // inferred from electronic annotation /// 0016021 // integral to membrane // inferred from electronic annotation	0000166 // nucleotide binding // inferred from electronic annotation /// 0000287 // magnesium ion binding // inferred from electronic annotation /// 0003824 // catalytic activity // inferred from electronic annotation /// 0005388 // calcium-transporting ATPase activity // inferred from electronic annotation /// 0005509 // calcium ion binding // inferred from electronic annotation /// 0005516 // c…
15622	260522_x_at	At2g41730	976	0.73326	-0.313598	0.10976		0.000100584	0.03967	0.463134			mitochondrion	0	AT2G41730.1	T11A7_17|AT2G41730|T11A7.17	0	TAIR GO	68409.t04595 expressed protein	68409.t04595 expressed protein	At2g41730	hypothetical protein predicted by genefinder		---	0005739 // mitochondrion // inferred from electronic annotation	---
22636	267536_at	At2g42010	976	1.02139	0.19371	0.174413		5.00834e-06	0.290478	0.23288			Acyl Lipid Metabolism;Phospholipase D;phospholipid biosynthesis;lipases pathway	Phospholipase D beta;C2-PLD subfamily	PLD BETA 1;PLDbeta1;AT2G42010.1	NM_129765;AAB63542;T6D20_10|T6D20.10|AT2G42010	phospholipase D;PIP2-requiring PLD that is activated by micromolar calcium	http://www.plantbiology.msu.edu/lipids/genesurvey/master_table.htm;TAIR GO;TAIR AraCyc	68409.t04629 phospholipase D (PLDbeta) identical to phospholipase D (PLDbeta) GI:15284210 from [Arabidopsis thaliana]	68409.t04629 phospholipase D (PLDbeta) identical to phospholipase D (PLDbeta) GI:15284210 from [Arabidopsis thaliana]	At2g42010	phospholipase D ; supported by cDNA: gi_15284210_gb_U84568.2_ATU84568		0008152 // metabolic process // inferred from electronic annotation /// 0009816 // defense response to bacterium, incompatible interaction // inferred from expression pattern /// 0016042 // lipid catabolic process // inferred from electronic annotation /// 0046470 // phosphatidylcholine metabolic process // inferred from electronic annotation	0016020 // membrane // inferred from electronic annotation	0003824 // catalytic activity // inferred from electronic annotation /// 0004630 // phospholipase D activity // inferred from direct assay /// 0004630 // phospholipase D activity // inferred from sequence or structural similarity /// 0004630 // phospholipase D activity // inferred from electronic annotation /// 0005509 // calcium ion binding // inferred from electronic annotation /// 0016787 // h…
22735	267635_at	At2g42220	976	-0.850878	-0.0288979	-0.152143		6.28097e-05	0.890161	0.157873			chloroplast	0	AT2G42220.1	AT2G42220|T24P15.13|T24P15_13	0	TAIR GO	68409.t04651 rhodanese-like domain protein contains rhodanese-like domain PF:00581	68409.t04651 rhodanese-like domain protein contains rhodanese-like domain PF:00581	At2g42220	rhodanese-like family protein ;supported by full-length cDNA: Ceres:1382.		---	0009535 // chloroplast thylakoid membrane // inferred from direct assay	---
20366	265266_at	At2g42890	976	0.41375	-0.36472	-0.294938		0.00609499	0.0172318	0.0178714			chloroplast	0	AT2G42890.1	F7D19_11|AT2G42890|F7D19.11	0	TAIR GO	68409.t04727 Meiosis protein mei2, putative	68409.t04727 Meiosis protein mei2, putative	At2g42890	putative RNA-binding protein ; supported by cDNA: gi_6650522_gb_AF101056.1_AF101056		---	0009507 // chloroplast // inferred from electronic annotation	0000166 // nucleotide binding // inferred from electronic annotation /// 0003676 // nucleic acid binding // inferred from electronic annotation /// 0003723 // RNA binding // RCA
20360	265260_at	At2g43000	976	0.680386	-0.448139	0.000855763		0.00103795	0.0546763	0.995815			NAC domain transcription factor family (NAM);transcription factor activity	0	AT2G43000.1	AT2G43000|F23E6.1|F23E6_1	NAM (no apical meristem)-like protein	Ohio-AtTFDB,TAIR(Mendel);TAIR GO	68409.t04751 No apical meristem (NAM) protein family contains Pfam PF02365: No apical meristem (NAM) domain;	68409.t04751 No apical meristem (NAM) protein family contains Pfam PF02365: No apical meristem (NAM) domain;	At2g43000	NAM (no apical meristem)-like protein		0006350 // transcription // inferred from electronic annotation /// 0006355 // regulation of transcription, DNA-dependent // inferred from electronic annotation /// 0007275 // multicellular organismal development // --- /// 0045449 // regulation of transcription // inferred from electronic annotation	0005634 // nucleus // inferred from electronic annotation	0003677 // DNA binding // inferred from electronic annotation /// 0003700 // transcription factor activity // inferred from sequence or structural similarity
12473	257373_at	At2g43140	976	0.555836	0.27904	0.33145		0.00438509	0.0376456	0.011154			bHLH,Basic Helix-Loop-Helix family;transcription factor activity	0	AtbHLH129;AT2G43140.1	F14B2.8|AT2G43140	bHLH protein	MGH(literature),Ohio-AtTFDB,TAIR(Mendel);TAIR GO	68409.t04771 bHLH protein	68409.t04771 bHLH protein	At2g43140	hypothetical protein predicted by genefinder		0045449 // regulation of transcription // traceable author statement /// 0045449 // regulation of transcription // inferred from electronic annotation	0005634 // nucleus // inferred from electronic annotation	0003677 // DNA binding // --- /// 0003700 // transcription factor activity // inferred from sequence or structural similarity /// 0030528 // transcription regulator activity // inferred from electronic annotation
15638	260538_at	At2g43460	976	-0.496317	-0.0314088	0.0884575		0.00248955	0.871728	0.377035			structural constituent of ribosome	0	AT2G43460.1	AT2G43460|T1O24.20	0	TAIR GO	68409.t04807 60S ribosomal protein L38 (RPL38A)	68409.t04807 60S ribosomal protein L38 (RPL38A)	At2g43460	60S ribosomal protein L38		0006412 // translation // --- /// 0006412 // translation // inferred from electronic annotation /// 0042254 // ribosome biogenesis and assembly // ---	0005622 // intracellular // inferred from electronic annotation /// 0005830 // cytosolic ribosome (sensu Eukaryota) // inferred from direct assay /// 0005840 // ribosome // --- /// 0005840 // ribosome // inferred from electronic annotation /// 0030529 // ribonucleoprotein complex // inferred from electronic annotation	0003735 // structural constituent of ribosome // --- /// 0003735 // structural constituent of ribosome // inferred from electronic annotation
15640	260540_at	At2g43500	976	0.664342	0.156715	0.158195		0.00146738	0.335853	0.162031			NIN-like bZIP-related family;transcription factor activity	0	AT2G43500.1	AT2G43500|T1O24.24	0	TAIR(Mendel);TAIR GO	68409.t04811 RWP-RK domain containing protein low similarity to nodule inception protein [Lotus japonicus] GI:6448579; contains Pfam profile: PF02042 RWP-RK domain	68409.t04811 RWP-RK domain containing protein low similarity to nodule inception protein [Lotus japonicus] GI:6448579; contains Pfam profile: PF02042 RWP-RK domain	At2g43500	hypothetical protein predicted by genefinder		0045449 // regulation of transcription // traceable author statement	---	0003700 // transcription factor activity // inferred from sequence or structural similarity
15642	260542_at	At2g43560	976	-0.921481	0.137574	-0.30152		5.21436e-05	0.580724	0.0155377											At2g43560	putative FKBP type peptidyl-prolyl cis-trans isomerase		0006457 // protein folding // inferred from electronic annotation /// 0006457 // protein folding // non-traceable author statement	0009507 // chloroplast // inferred from electronic annotation /// 0009543 // chloroplast thylakoid lumen // inferred from direct assay /// 0009543 // chloroplast thylakoid lumen // --- /// 0009579 // thylakoid // inferred from electronic annotation	0003755 // peptidyl-prolyl cis-trans isomerase activity // --- /// 0003755 // peptidyl-prolyl cis-trans isomerase activity // inferred from electronic annotation /// 0003755 // peptidyl-prolyl cis-trans isomerase activity // non-traceable author statement /// 0005515 // protein binding // inferred from physical interaction /// 0005528 // FK506 binding // --- /// 0016853 // isomerase activity // i…
15656	260556_at	At2g43620	976	0.687334	0.195643	-0.220528		0.000352963	0.306545	0.045123			Carbohydrate-Binding Module Family 18;Glycoside Hydrolase Gene Families;endomembrane system	Glycoside Hydrolase Family 19	AT2G43620.1	AAB64044.1 , AAB64044.1 ;NM_129924;AT2G43620|F18O19.27	putative endochitinase	http://afmb.cnrs-mrs.fr/CAZY/acc.html;TAIR GO	68409.t04828 glycosyl hydrolase family 19 (chitinase) similar to basic endochitinase CHB4 precursor SP:Q06209 from [Brassica napus]	68409.t04828 glycosyl hydrolase family 19 (chitinase) similar to basic endochitinase CHB4 precursor SP:Q06209 from [Brassica napus]	At2g43620	putative endochitinase		0006032 // chitin catabolic process // inferred from electronic annotation /// 0016998 // cell wall catabolic process // inferred from electronic annotation	0012505 // endomembrane system // inferred from electronic annotation	0004568 // chitinase activity // --- /// 0004568 // chitinase activity // inferred from electronic annotation /// 0008061 // chitin binding // inferred from electronic annotation
15667	260567_at	At2g43820	976	0.488183	0.444201	0.156041		0.00420131	0.011521	0.219389		SA-UGT74F2	Glycosyl transferases;Glycosyltransferase Family 1;Glycosyltransferase Gene Families;glycosyltransferase	GT family 1;Glycosyltransferase- Family 1	AT2G43820.1	AAM64890.1 , AAL32561.1, AAB64024.1;NM_129944;F18O19.7|AT2G43820	putative glucosyltransferase	http://cellwall.genomics.purdue.edu/families/index.html;http://afmb.cnrs-mrs.fr/CAZY/acc.html;TAIR GO	68409.t04850 glycosyltransferase family contains Pfam profile: PF00201 UDP-glucoronosyl and UDP-glucosyl transferase	68409.t04850 glycosyltransferase family contains Pfam profile: PF00201 UDP-glucoronosyl and UDP-glucosyl transferase	At2g43820	putative glucosyltransferase ;supported by full-length cDNA: Ceres:34407.		0008152 // metabolic process // inferred from electronic annotation	---	0016740 // transferase activity // inferred from electronic annotation /// 0016757 // transferase activity, transferring glycosyl groups // inferred from electronic annotation /// 0016758 // transferase activity, transferring hexosyl groups // inferred from electronic annotation /// 0035251 // UDP-glucosyltransferase activity // traceable author statement
21990	266890_at	At2g44620	976	-0.400466	-0.124553	0.104215		0.00617618	0.53401	0.287751			Acyl Lipid Metabolism;acyl carrier activity	Mitochondrial Acyl Carrier Protein	AT2G44620.1	F16B22.11|AT2G44620	acyl carrier protein	http://www.plantbiology.msu.edu/lipids/genesurvey/master_table.htm;TAIR GO	68409.t04942 acyl carrier protein (ACP), mitochondrial identical to SP|P53665 Acyl carrier protein, mitochondrial precursor (ACP) (NADH-ubiquinone oxidoreductase 9.6 kDa subunit) (MtACP-1) {Arabidopsis thaliana}	68409.t04942 acyl carrier protein (ACP), mitochondrial identical to SP|P53665 Acyl carrier protein, mitochondrial precursor (ACP) (NADH-ubiquinone oxidoreductase 9.6 kDa subunit) (MtACP-1) {Arabidopsis thaliana}	At2g44620	acyl carrier protein identical to GB:L23574; supported by cDNA: gi_15450374_gb_AY052288.1_		0006633 // fatty acid biosynthetic process // inferred from electronic annotation /// 0008610 // lipid biosynthetic process // inferred from electronic annotation	0005739 // mitochondrion // inferred from electronic annotation	0000036 // acyl carrier activity // inferred from electronic annotation /// 0016491 // oxidoreductase activity // inferred from electronic annotation /// 0031177 // phosphopantetheine binding // inferred from electronic annotation /// 0048037 // cofactor binding // inferred from electronic annotation
21232	266132_at	At2g45130	976	0.666208	0.0775253	0.274821		8.75506e-05	0.715363	0.0495595											At2g45130	hypothetical protein predicted by genscan		---	---	---
189	245089_at	At2g45290	976	0.451561	-0.206156	0.134127		0.00386929	0.197668	0.245531			deoxyribose phosphate metabolism;(deoxy)ribose phosphate metabolism;xylulose-monophosphate cycle;Calvin cycle;non-oxidative branch of the pentose phosphate pathway;ribose catabolism;PRPP biosynthesis	TRANSKETOLASE	AT2G45290.1	AT2G45290|F4L23.20	0	TAIR GO;TAIR AraCyc	68409.t05015 transketolase precursor -related	68409.t05015 transketolase precursor -related	At2g45290	putative transketolase precursor ; supported by cDNA: gi_15982841_gb_AY057528.1_		---	0009507 // chloroplast // inferred from electronic annotation	0004802 // transketolase activity // --- /// 0004802 // transketolase activity // inferred from electronic annotation
241	245141_at	At2g45400	976	-0.445459	-0.191182	-0.120738		0.00570086	0.248784	0.19428											At2g45400	putative flavonol reductase		0009813 // flavonoid biosynthetic process // inferred from mutant phenotype /// 0044237 // cellular metabolic process // inferred from electronic annotation	---	0003824 // catalytic activity // inferred from electronic annotation /// 0016614 // oxidoreductase activity, acting on CH-OH group of donors // --- /// 0050662 // coenzyme binding // inferred from electronic annotation
22024	266924_at	At2g45730	976	0.401588	0.0904112	0.212166		0.00827562	0.547559	0.0593516											At2g45730	unknown protein ;supported by full-length cDNA: Ceres:9000.		0006446 // regulation of translational initiation // --- /// 0006446 // regulation of translational initiation // inferred from electronic annotation	---	0003743 // translation initiation factor activity // --- /// 0003743 // translation initiation factor activity // inferred from electronic annotation
12463	257363_at	At2g45760	976	0.407736	-0.149146	0.292315		0.00620683	0.376532	0.0203218											At2g45760	hypothetical protein predicted by genscan		---	---	---
22010	266910_at	At2g45920	976	0.462896	-0.106872	0.133339		0.00521195	0.569918	0.334322			Plant U-box protein (PUB) Class V;mitochondrion	0	AtPUB37;AT2G45920.1	AAC28533;F4I18.10|AT2G45920	putative protein	TAIR GO	68409.t05082 expressed protein	68409.t05082 expressed protein	At2g45920	unknown protein		0016567 // protein ubiquitination // inferred from electronic annotation	0000151 // ubiquitin ligase complex // inferred from electronic annotation	0004842 // ubiquitin-protein ligase activity // inferred from electronic annotation
21704	266604_at	At2g46030	976	-0.519789	0.0300265	-0.239204		0.00085996	0.868431	0.0323768											At2g46030	E2, ubiquitin-conjugating enzyme 6 (UBC6) identical to gi|431267, SP:P42750, PIR:S52661; contains a ubiquitin-conjugating enzymes active site (PDOC00163)		0006464 // protein modification process // inferred from electronic annotation /// 0006511 // ubiquitin-dependent protein catabolic process // inferred from sequence or structural similarity /// 0006512 // ubiquitin cycle // inferred from electronic annotation	---	0004842 // ubiquitin-protein ligase activity // inferred from electronic annotation /// 0016874 // ligase activity // inferred from electronic annotation /// 0019787 // small conjugating protein ligase activity // inferred from electronic annotation
21699	266599_at	At2g46100	976	-0.642569	-0.185324	-0.287719		0.000363525	0.250526	0.0319921			chloroplast	0	AT2G46100.1	AT2G46100|T3F17.25	0	TAIR GO	68409.t05104 expressed protein	68409.t05104 expressed protein	At2g46100	unknown protein		---	0009507 // chloroplast // inferred from electronic annotation	---
21655	266555_at	At2g46270	976	0.830931	0.348938	0.0182941		4.56069e-05	0.1824	0.890103			bZIP transcription factor family;regulation of transcription, DNA-dependent	0	GBF3;AT2G46270.1	U17891,U51850, AC005397,X63896,AtbZIP55;AT2G46270|T3F17.8	G-box binding factor(),G-box factor 3(),G-box-binding bZIP transcription factor,G-box binding factor 3(GBF3),G-box binding bZIP transcription factor	MGH(blast),MGH(literature),Ohio-AtTFDB,TAIR(Mendel);TAIR GO	68409.t05121 G-box binding bZIP transcription factor identical to PIR:S20885	68409.t05121 G-box binding bZIP transcription factor identical to PIR:S20885	At2g46270	G-box binding bZIP transcription factor identical to PIR:S20885; supported by cDNA: gi_600862_gb_U17891.1_ATU17891		0006350 // transcription // inferred from electronic annotation /// 0006355 // regulation of transcription, DNA-dependent // inferred from electronic annotation /// 0009737 // response to abscisic acid stimulus // inferred from expression pattern	0005634 // nucleus // inferred from electronic annotation /// 0005829 // cytosol // inferred from direct assay	0003677 // DNA binding // inferred from electronic annotation /// 0003700 // transcription factor activity // inferred from electronic annotation /// 0043565 // sequence-specific DNA binding // inferred from direct assay /// 0043565 // sequence-specific DNA binding // inferred from electronic annotation /// 0046983 // protein dimerization activity // inferred from electronic annotation
18883	263783_at	At2g46400	976	0.744604	-0.0968513	0.317936		0.00376808	0.608712	0.0237311			WRKY domain transcription factor family;WRKY Transcription Factor Superfamily;transcription factor activity	WRKY Transcription Factor; Group III	AtWRKY46;WRKY46	NM_130204;WRKY46|AT2G46400|ATWRKY46	putative WRKY-type DNA-binding protein,WRKY family transcription factor;putative WRKY-type DNA binding protein	MGH(blast),Ohio-AtTFDB,TAIR(Mendel);TAIR GO	68409.t05135 WRKY family transcription factor	68409.t05135 WRKY family transcription factor	At2g46400	putative WRKY-type DNA binding protein ; supported by cDNA: gi_15430276_gb_AY046275.1_		0006350 // transcription // inferred from electronic annotation /// 0006355 // regulation of transcription, DNA-dependent // inferred from electronic annotation /// 0045449 // regulation of transcription // inferred from electronic annotation	0005634 // nucleus // inferred from electronic annotation /// 0005730 // nucleolus // inferred from direct assay	0003677 // DNA binding // inferred from electronic annotation /// 0003700 // transcription factor activity // inferred from sequence or structural similarity /// 0003700 // transcription factor activity // inferred from electronic annotation /// 0043565 // sequence-specific DNA binding // inferred from electronic annotation
20551	265451_at	At2g46490	976	-0.405181	-0.158309	0.330243		0.00785079	0.321338	0.0138464											At2g46490	unknown protein		---	---	---
21422	266322_at	At2g46690	976	-0.359308	-0.294326	-0.21416		0.00981248	0.0291322	0.0386786			SAUR	0	SAUR32	68409.t05181 auxin-induced (indole-3-acetic acid induced) protein family similar to indole-3-acetic acid induced protein ARG7 (SP:P32295) [Phaseolus aureus]	putative auxin-regulated protein	0	0	0	At2g46690	putative auxin-regulated protein		0009733 // response to auxin stimulus // ---	---	---
21861	266761_at	At2g47130	976	-0.41915	0.100367	-0.048694		0.00485747	0.667267	0.768643			SDRs (short-chain dehydrogenase/reductase family);metabolism	0	AT2G47130.1	F14M4.4|AT2G47130	short-chain dehydrogenase/reductase family protein similar to 3-beta-hydroxysteroiddehydrogenase GI:15983819 from [Digitalis lanata]	MGH(blast);TAIR GO	68409.t05230 short-chain dehydrogenase/reductase family protein similar to 3-beta-hydroxysteroiddehydrogenase GI:15983819 from [Digitalis lanata]	68409.t05230 short-chain dehydrogenase/reductase family protein similar to 3-beta-hydroxysteroiddehydrogenase GI:15983819 from [Digitalis lanata]	At2g47130	putative alcohol dehydrogenase		0008152 // metabolic process // inferred from electronic annotation	---	0016491 // oxidoreductase activity // --- /// 0016491 // oxidoreductase activity // inferred from electronic annotation
21837	266737_at	At2g47140	976	-0.675862	0.357101	-0.0479466		7.50345e-05	0.0186208	0.676512			SDRs (short-chain dehydrogenase/reductase family);metabolism	0	AT2G47140.1	AT2G47140|F14M4.3	short-chain dehydrogenase/reductase family protein similar to 3-beta-hydroxysteroiddehydrogenase GI:15983819 from [Digitalis lanata]	MGH(blast);TAIR GO	68409.t05231 short-chain dehydrogenase/reductase family protein similar to 3-beta-hydroxysteroiddehydrogenase GI:15983819 from [Digitalis lanata]	68409.t05231 short-chain dehydrogenase/reductase family protein similar to 3-beta-hydroxysteroiddehydrogenase GI:15983819 from [Digitalis lanata]	At2g47140	putative alcohol dehydrogenase ; supported by cDNA: gi_13878112_gb_AF370319.1_AF370319		0008152 // metabolic process // inferred from electronic annotation	---	0016491 // oxidoreductase activity // --- /// 0016491 // oxidoreductase activity // inferred from electronic annotation
21564	266464_at	At2g47800	976	0.497678	0.15786	-0.137105		0.00390626	0.267227	0.189207			ABC(ATP-Binding Cassette);ABC Superfamily;ABC transporters;ATP-binding cassette (ABC) transporter activity	MRP subfamily;ABC transporter-like	MRP4;ATMRP4	At2g47800,51595.m12894,F17A22.19;NM_130347;EST3|MRP4|AT2G47800	MRP4 multidrug resistance protein;glutathione-conjugate transporter ATMRP4;glutathione-conjugate transporter AtMRP4	http://plantst.sdsc.edu/;TAIR GO	68409.t05303 glutathione-conjugate transporter AtMRP4 identical to AtMRP4 GI:2959767 from [Arabidopsis thaliana]	68409.t05303 glutathione-conjugate transporter AtMRP4 identical to AtMRP4 GI:2959767 from [Arabidopsis thaliana]	At2g47800	glutathione-conjugate transporter AtMRP4 identical to GB:AJ002584; supported by cDNA: gi_7716582_gb_AF243509.1_AF243509		0006810 // transport // inferred from electronic annotation /// 0006855 // multidrug transport // inferred from sequence or structural similarity /// 0009414 // response to water deprivation // inferred from mutant phenotype /// 0009624 // response to nematode // inferred from expression pattern /// 0010118 // stomatal movement // inferred from mutant phenotype	0005886 // plasma membrane // inferred from direct assay /// 0005886 // plasma membrane // traceable author statement /// 0016020 // membrane // inferred from electronic annotation /// 0016021 // integral to membrane // inferred from electronic annotation	0000166 // nucleotide binding // inferred from electronic annotation /// 0005524 // ATP binding // inferred from electronic annotation /// 0008517 // folic acid transporter activity // inferred from genetic interaction /// 0008559 // xenobiotic-transporting ATPase activity // inferred from electronic annotation /// 0016787 // hydrolase activity // inferred from electronic annotation /// 0016887 /…
21560	266460_at	At2g47930	976	-0.443427	-0.143623	-0.273825		0.00195833	0.407842	0.0405186			GPI-anchored protein;chloroplast	Classical AGPs	AT2G47930.1	AT2G47930|T9J23.8|T9J23_8	0	Georg H.H. Borner et al. Plant Physiology, June 2003, Vol. 132, pp. 568–577;TAIR GO	68409.t05323 proline-rich protein family contains proline-rich extensin domains, INTERPRO:IPR002965	68409.t05323 proline-rich protein family contains proline-rich extensin domains, INTERPRO:IPR002965	At2g47930	unknown protein ; supported by cDNA: gi_14326466_gb_AF385686.1_AF385686		---	0016020 // membrane // inferred from electronic annotation /// 0031225 // anchored to membrane // traceable author statement	0048503 // GPI anchor binding // inferred from electronic annotation
14376	259276_at	At3g01190	976	-0.887969	0.334198	0.0835357		2.62079e-05	0.0553389	0.395873			Class III peroxidase;endomembrane system	0	PER27;AT3G01190.1	AAF26155;AT3G01190|T4P13.12|T4P13_12	0	TAIR GO	68410.t00022 peroxidase, putative identical to peroxidase GB:CAA66963 from [Arabidopsis thaliana]	68410.t00022 peroxidase, putative identical to peroxidase GB:CAA66963 from [Arabidopsis thaliana]	At3g01190	putative peroxidase very similar to peroxidase GB:CAA66963 from [Arabidopsis thaliana];supported by full-length cDNA: Ceres:37597.		0006979 // response to oxidative stress // inferred from electronic annotation /// 0042744 // hydrogen peroxide catabolic process // inferred from electronic annotation	0012505 // endomembrane system // inferred from electronic annotation	0004601 // peroxidase activity // --- /// 0004601 // peroxidase activity // inferred from electronic annotation /// 0005506 // iron ion binding // inferred from electronic annotation /// 0005509 // calcium ion binding // inferred from electronic annotation /// 0016491 // oxidoreductase activity // inferred from electronic annotation /// 0046872 // metal ion binding // inferred from electronic ann…
14056	258956_at	At3g01440	976	-0.730242	0.00323527	-0.277747		0.00114401	0.984855	0.0114782											At3g01440	hypothetical protein predicted by genscan+;supported by full-length cDNA: Ceres:13653.		0015979 // photosynthesis // inferred from electronic annotation /// 0019684 // photosynthesis, light reaction // traceable author statement	0009535 // chloroplast thylakoid membrane // inferred from direct assay /// 0009543 // chloroplast thylakoid lumen // inferred from direct assay /// 0009654 // oxygen evolving complex // traceable author statement /// 0009654 // oxygen evolving complex // inferred from electronic annotation /// 0019898 // extrinsic to membrane // inferred from electronic annotation /// 0030095 // chloroplast phot…	0005509 // calcium ion binding // inferred from electronic annotation
14293	259193_at	At3g01480	976	-0.578929	0.122513	-0.316331		0.00183862	0.602368	0.0137394			protein folding	0	AT3G01480.1	AT3G01480|F4P13.3|F4P13_3	0	TAIR GO	68410.t00060 thylakoid lumen rotamase similar to thylakoid lumen rotamase GB:CAA72792 [Spinacia oleracea]	68410.t00060 thylakoid lumen rotamase similar to thylakoid lumen rotamase GB:CAA72792 [Spinacia oleracea]	At3g01480	putative thylakoid lumen rotamase similar to thylakoid lumen rotamase GB:CAA72792 [Spinacia oleracea];supported by full-length cDNA: Ceres:38383.		0006457 // protein folding // --- /// 0006457 // protein folding // inferred from electronic annotation	0009535 // chloroplast thylakoid membrane // inferred from direct assay /// 0009543 // chloroplast thylakoid lumen // inferred from direct assay /// 0009543 // chloroplast thylakoid lumen // ---	0003755 // peptidyl-prolyl cis-trans isomerase activity // --- /// 0016853 // isomerase activity // inferred from electronic annotation
14261	259161_at	At3g01500	976	-0.435293	0.0875837	0.128665		0.0040761	0.601407	0.17447			cyanate metabolism;cyanate catabolism	CARBONIC ANHYDRASE	AT3G01500.1	F4P13_5|AT3G01500|F4P13.5	0	TAIR GO;TAIR AraCyc	68410.t00062 carbonic anhydrase, chloroplast precursor identical to carbonic anhydrase, chloroplast precursor GB:P27140 [Arabidopsis thaliana]	68410.t00062 carbonic anhydrase, chloroplast precursor identical to carbonic anhydrase, chloroplast precursor GB:P27140 [Arabidopsis thaliana]	At3g01500	carbonic anhydrase, chloroplast precursor identical to carbonic anhydrase, chloroplast precursor GB:P27140 [Arabidopsis thaliana]; supported by cDNA: gi_15810272_gb_AY056175.1_		0015976 // carbon utilization // inferred from electronic annotation	0009507 // chloroplast // inferred from electronic annotation /// 0009535 // chloroplast thylakoid membrane // inferred from direct assay	0004089 // carbonate dehydratase activity // inferred from electronic annotation /// 0005515 // protein binding // inferred from physical interaction /// 0008270 // zinc ion binding // inferred from electronic annotation /// 0016829 // lyase activity // inferred from electronic annotation
14097	258997_at	At3g01810	976	-0.387194	0.0835758	-0.260806		0.00749641	0.57292	0.0125578			mitochondrion	0	AT3G01810.1	AT3G01810|F28J7.14|F28J7_14	0	TAIR GO	68410.t00105 expressed protein similar to unknown protein	68410.t00105 expressed protein similar to unknown protein	At3g01810	hypothetical protein similar to unknown protein		---	0005739 // mitochondrion // inferred from electronic annotation	---
13959	258859_at	At3g02120	976	-0.624771	0.0644524	0.00595852		0.00471101	0.807813	0.967342											At3g02120	Expressed protein ; supported by full-length cDNA: Ceres: 5806.		---	---	---
14230	259130_at	At3g02190	976	-0.496497	0.203743	0.285137		0.00432181	0.181292	0.0822901			structural constituent of ribosome	0	AT3G02190.1	AT3G02190|F1C9.36	0	TAIR GO	68410.t00166 60S ribosomal protein L39 (RPL39B) similar to ribosomal protein L39 GB:P51424 (Arabidopsis thaliana)	68410.t00166 60S ribosomal protein L39 (RPL39B) similar to ribosomal protein L39 GB:P51424 (Arabidopsis thaliana)	At3g02190	putative ribosomal protein L39 similar to ribosomal protein L39 GB:P51424 [Arabidopsis thaliana];supported by full-length cDNA: Ceres:946.		0006412 // translation // --- /// 0006412 // translation // inferred from electronic annotation	0005622 // intracellular // inferred from electronic annotation /// 0005840 // ribosome // --- /// 0005840 // ribosome // inferred from electronic annotation /// 0030529 // ribonucleoprotein complex // inferred from electronic annotation	0003735 // structural constituent of ribosome // --- /// 0003735 // structural constituent of ribosome // inferred from electronic annotation
13594	258494_at	At3g02450	976	0.484101	0.100213	0.193334		0.00368213	0.559598	0.111165			Cell division protein FtsH-like protein family;chloroplast	0	AT3G02450.1	NM_111112;F16B3_8|AT3G02450|F16B3.8	cell division protein FtsH-like protein	TAIR GO	68410.t00198 cell division protein FtsH-related protein similar to cell division protein FtsH GB:AAD35665 from [Thermotoga maritima]	68410.t00198 cell division protein FtsH-related protein similar to cell division protein FtsH GB:AAD35665 from [Thermotoga maritima]	At3g02450	cell division protein FtsH-like protein similar to cell division protein FtsH GB:AAD35665 from [Thermotoga maritima];supported by full-length cDNA: Ceres:32123.		0051301 // cell division // inferred from electronic annotation	0009507 // chloroplast // inferred from electronic annotation /// 0016021 // integral to membrane // inferred from electronic annotation	0000166 // nucleotide binding // inferred from electronic annotation /// 0004222 // metalloendopeptidase activity // inferred from electronic annotation /// 0005524 // ATP binding // inferred from electronic annotation /// 0008270 // zinc ion binding // inferred from electronic annotation /// 0016887 // ATPase activity // --- /// 0017111 // nucleoside-triphosphatase activity // inferred from elec…
13600	258500_at	At3g02470	976	0.422362	-0.169635	0.0228925		0.00279832	0.431324	0.837676			adenosylmethionine decarboxylase activity;polyamine biosynthesis III	ADENOSYLMETHIONINE DECARBOXYLASE	AT3G02470.1	AT3G02470|F16B3.10|F16B3_10	0	TAIR GO;TAIR AraCyc	68410.t00200 S-adenosylmethionine decarboxylase identical to GB:Q96286 from [Arabidopsis thaliana]	68410.t00200 S-adenosylmethionine decarboxylase identical to GB:Q96286 from [Arabidopsis thaliana]	At3g02470	S-adenosylmethionine decarboxylase identical to GB:Q96286 from [Arabidopsis thaliana]; supported by cDNA: gi_14596072_gb_AY042824.1_		0006596 // polyamine biosynthetic process // traceable author statement /// 0006597 // spermine biosynthetic process // inferred from electronic annotation /// 0008295 // spermidine biosynthetic process // inferred from electronic annotation	---	0004014 // adenosylmethionine decarboxylase activity // inferred from direct assay /// 0004014 // adenosylmethionine decarboxylase activity // inferred from electronic annotation /// 0016829 // lyase activity // inferred from electronic annotation /// 0016831 // carboxy-lyase activity // inferred from electronic annotation
13718	258618_at	At3g02885	976	-0.453657	-0.409469	0.105165		0.00767279	0.0256981	0.412724			endomembrane system	0	AT3G02885.1	AT3G02885	0	TAIR GO	68410.t00245 expressed protein	68410.t00245 expressed protein	At3g02885	Expressed protein ; supported by cDNA: gi_1289319_gb_U53221.1_ATU53221		0009739 // response to gibberellin stimulus // RCA	0012505 // endomembrane system // inferred from electronic annotation	---
13703	258603_at	At3g02990	976	0.572995	0.148154	0.249326		0.0012584	0.324375	0.074872			HSF,Heat-shock transcription factor family;Heat Shock Transcription Factors;heat shock protein activity	Heat Stress Transcription Factor (Hsf) family	HSFA1E;AtHsfA1e;ATHSFA1E	NM_111169;AT3G02990|HSFA1E	putative heat shock transcription factor	Ohio-AtTFDB,TAIR(Mendel);TAIR GO	68410.t00256 heat shock transcription factor 2 (HSF2) identical to heat shock transcription factor 2 (HSF2) SP:Q96320 from [Arabidopsis thaliana]; contains Pfam profile: PF00447 HSF-type DNA-binding domain	68410.t00256 heat shock transcription factor 2 (HSF2) identical to heat shock transcription factor 2 (HSF2) SP:Q96320 from [Arabidopsis thaliana]; contains Pfam profile: PF00447 HSF-type DNA-binding domain	At3g02990	putative heat shock transcription factor similar to heat shock factor 2 GB:CAB63800 [Arabidopsis thaliana]; contains Pfam profile: PF00447 HSF-type DNA-binding domain		0006350 // transcription // inferred from electronic annotation /// 0006355 // regulation of transcription, DNA-dependent // inferred from electronic annotation	0005634 // nucleus // inferred from electronic annotation	0003677 // DNA binding // inferred from electronic annotation /// 0003700 // transcription factor activity // inferred from electronic annotation /// 0043565 // sequence-specific DNA binding // inferred from electronic annotation
13973	258873_at	At3g03240	976	0.443755	-0.309624	-0.15962		0.00438509	0.0354425	0.102606			endomembrane system	0	AT3G03240.1	AT3G03240|T17B22.7|T17B22_7	0	TAIR GO	68410.t00282 esterase/lipase/thioesterase family contains Interpro entry IPR000379	68410.t00282 esterase/lipase/thioesterase family contains Interpro entry IPR000379	At3g03240	hypothetical protein similar to unknown protein GB:AAD21437 from F2H17		---	0012505 // endomembrane system // inferred from electronic annotation	0003824 // catalytic activity // ---
13727	258627_at	At3g04460	976	0.411387	-0.0653686	-0.206689		0.00838799	0.80639	0.0385756											At3g04460	unknown protein similar to peroxisomal biogenesis factor 12 GB:NP_000277 [Homo sapiens]		0006810 // transport // inferred from electronic annotation /// 0007031 // peroxisome organization and biogenesis // inferred from mutant phenotype /// 0015031 // protein transport // inferred from electronic annotation /// 0016558 // protein import into peroxisome matrix // inferred from mutant phenotype /// 0048598 // embryonic morphogenesis // inferred from mutant phenotype	0005777 // peroxisome // inferred from electronic annotation /// 0005778 // peroxisomal membrane // inferred from direct assay /// 0016020 // membrane // inferred from electronic annotation /// 0016021 // integral to membrane // inferred from electronic annotation	0005515 // protein binding // inferred from electronic annotation /// 0008270 // zinc ion binding // inferred from electronic annotation
13699	258599_at	At3g04520	976	0.500776	0.453339	0.277654		0.00122281	0.0132423	0.0261408			L-allo-threonine aldolase activity	0	AT3G04520.1	AT3G04520	0	TAIR GO	68410.t00429 L-allo-threonine aldolase -related similar to L-ALLO-THREONINE ALDOLASE GB:O07051 from [Aeromonas jandaei]	68410.t00429 L-allo-threonine aldolase -related similar to L-ALLO-THREONINE ALDOLASE GB:O07051 from [Aeromonas jandaei]	At3g04520	L-allo-threonine aldolase, putative similar to L-ALLO-THREONINE ALDOLASE GB:O07051 from [Aeromonas jandaei];supported by full-length cDNA: Ceres:15238.		0006520 // amino acid metabolic process // inferred from electronic annotation /// 0006567 // threonine catabolic process // inferred from mutant phenotype	---	0003824 // catalytic activity // inferred from electronic annotation /// 0004793 // threonine aldolase activity // inferred from direct assay /// 0004793 // threonine aldolase activity // --- /// 0016829 // lyase activity // inferred from electronic annotation /// 0030170 // pyridoxal phosphate binding // inferred from electronic annotation
13899	258799_at	At3g04770	976	-0.442607	-0.265114	-0.17789		0.00876389	0.0728422	0.158834			cytoplasm	0	P40	AP40|RP40|AT3G04770|P40	0	TAIR GO	68410.t00458 40S ribosomal protein SA (RPSaB) identical to p40 protein homolog GB:AAB67866 [Arabidopsis thaliana]; similar to 40S ribosomal protein SA (P40) GB:O65751 [Cicer arietinum]	68410.t00458 40S ribosomal protein SA (RPSaB) identical to p40 protein homolog GB:AAB67866 [Arabidopsis thaliana]; similar to 40S ribosomal protein SA (P40) GB:O65751 [Cicer arietinum]	At3g04770	putative 40S ribosomal protein identical to p40 protein homolog GB:AAB67866 [Arabidopsis thaliana]; similar to 40S ribosomal protein SA (P40) GB:O65751 [Cicer arietinum];supported by full-length cDNA: Ceres:35242.		0006412 // translation // inferred from sequence or structural similarity /// 0006412 // translation // inferred from electronic annotation	0005622 // intracellular // inferred from electronic annotation /// 0005840 // ribosome // inferred from electronic annotation /// 0005843 // cytosolic small ribosomal subunit (sensu Eukaryota) // inferred from sequence or structural similarity /// 0015935 // small ribosomal subunit // inferred from electronic annotation /// 0030529 // ribonucleoprotein complex // inferred from electronic annotat…	0003735 // structural constituent of ribosome // inferred from sequence or structural similarity /// 0003735 // structural constituent of ribosome // inferred from electronic annotation
14198	259098_at	At3g04790	976	-0.660959	0.210533	-0.184845		0.00015553	0.298308	0.0723536			isomerase activity;Calvin cycle;non-oxidative branch of the pentose phosphate pathway;ribose catabolism;PRPP biosynthesis;superpathway for gluconate utilization	RIBOSE 5-PHOSPHATE ISOMERASE	AT3G04790.1	F7O18_28|F7O18.28|AT3G04790	0	TAIR GO;TAIR AraCyc	68410.t00460 ribose 5-phosphate isomerase -related identical to putative ribose 5-phosphate isomerase GB:AAD57010 [Arabidopsis thaliana]; similar to ribose 5-phosphate isomerases: GB:BAA10413 [Synechocystis sp], GB:CAB49687 [Pyrococcus abyssi], GB:S22097 [Escherichia coli]	68410.t00460 ribose 5-phosphate isomerase -related identical to putative ribose 5-phosphate isomerase GB:AAD57010 [Arabidopsis thaliana]; similar to ribose 5-phosphate isomerases: GB:BAA10413 [Synechocystis sp], GB:CAB49687 [Pyrococcus abyssi], GB:S22097 [Escherichia coli]	At3g04790	putative ribose 5-phosphate isomerase identical to putative ribose 5-phosphate isomerase GB:AAD57010 (Arabidopsis thaliana); similar to ribose 5-phosphate isomerases: GB:BAA10413 (Synechocystis sp), GB:CAB49687 (Pyrococcus abyssi), GB:S22097 (Escherichia coli)		0009052 // pentose-phosphate shunt, non-oxidative branch // inferred from electronic annotation /// 0019253 // reductive pentose-phosphate cycle // non-traceable author statement	0009535 // chloroplast thylakoid membrane // inferred from direct assay	0004751 // ribose-5-phosphate isomerase activity // inferred from electronic annotation /// 0005515 // protein binding // inferred from physical interaction /// 0016853 // isomerase activity // inferred from electronic annotation
14407	259307_at	At3g05230	976	-0.483708	0.0514809	0.216349		0.00557129	0.757285	0.0418742			endomembrane system	0	AT3G05230.1	AT3G05230|T12H1.20|T12H1_20	0	TAIR GO	68410.t00508 expressed protein similar to MICROSOMAL SIGNAL PEPTIDASE GB:P28687 from [Gallus gallus]	68410.t00508 expressed protein similar to MICROSOMAL SIGNAL PEPTIDASE GB:P28687 from [Gallus gallus]	At3g05230	unknown protein similar to MICROSOMAL SIGNAL PEPTIDASE GB:P28687 from [Gallus gallus];supported by full-length cDNA: Ceres:15144.		0006465 // signal peptide processing // --- /// 0006465 // signal peptide processing // inferred from electronic annotation	0005783 // endoplasmic reticulum // inferred from electronic annotation /// 0005787 // signal peptidase complex // inferred from electronic annotation /// 0005792 // microsome // inferred from electronic annotation /// 0012505 // endomembrane system // inferred from electronic annotation /// 0016020 // membrane // inferred from electronic annotation /// 0016021 // integral to membrane // inferred…	0008233 // peptidase activity // inferred from electronic annotation /// 0009003 // signal peptidase activity // --- /// 0009003 // signal peptidase activity // inferred from electronic annotation /// 0016787 // hydrolase activity // inferred from electronic annotation
14012	258912_at	At3g06460	976	-0.818761	-0.250391	-0.173867		0.000327224	0.145061	0.254017			Acyl Lipid Metabolism;integral to membrane	ELO-like Elongase	AT3G06460.1	F24P17_4|AT3G06460|F24P17.4	unknown protein	http://www.plantbiology.msu.edu/lipids/genesurvey/master_table.htm;TAIR GO	68410.t00667 expressed protein similar to hypothetical proteins GB:CAB16818, GB:AAD55277	68410.t00667 expressed protein similar to hypothetical proteins GB:CAB16818, GB:AAD55277	At3g06460	unknown protein similar to hypothetical proteins GB:CAB16818, GB:AAD55277		---	0016021 // integral to membrane // --- /// 0016021 // integral to membrane // inferred from electronic annotation	---
13624	258524_at	At3g06810	976	0.621078	0.0827709	0.0919188		0.00132469	0.642446	0.501505			Acyl Lipid Metabolism;acyl-CoA dehydrogenase activity	Acyl-CoA Dehydrogenase	AT3G06810.1	F3E22.5|AT3G06810	acetyl-coA dehydrogenase, putative	http://www.plantbiology.msu.edu/lipids/genesurvey/master_table.htm;TAIR GO	68410.t00718 acetyl-coA dehydrogenase -related similar to acetyl-coenzyme A dehydrogenase GB:NP_031408 from [Mus musculus]	68410.t00718 acetyl-coA dehydrogenase -related similar to acetyl-coenzyme A dehydrogenase GB:NP_031408 from [Mus musculus]	At3g06810	acetyl-coA dehydrogenase, putative similar to acetyl-coenzyme A dehydrogenase GB:NP_031408 from [Mus musculus]		0006118 // electron transport // --- /// 0006118 // electron transport // inferred from electronic annotation /// 0008152 // metabolic process // inferred from electronic annotation	---	0003995 // acyl-CoA dehydrogenase activity // inferred from electronic annotation /// 0016491 // oxidoreductase activity // --- /// 0016627 // oxidoreductase activity, acting on the CH-CH group of donors // inferred from electronic annotation /// 0050660 // FAD binding // inferred from electronic annotation
13654	258554_at	At3g06980	976	0.350505	0.344441	0.122424		0.00792522	0.0182137	0.219749			chloroplast	0	AT3G06980.1	F17A9.13|AT3G06980	0	TAIR GO	68410.t00736 DEAD/DEAH box helicase, putative contains Pfam profile: PF00270 DEAD/DEAH box helicase	68410.t00736 DEAD/DEAH box helicase, putative contains Pfam profile: PF00270 DEAD/DEAH box helicase	At3g06980	putative DEAD/DEAH box helicase contains Pfam profile: PF00270 DEAD/DEAH box helicase; supported by cDNA: gi_15081734_gb_AY048260.1_		---	0009507 // chloroplast // inferred from electronic annotation	0000166 // nucleotide binding // inferred from electronic annotation /// 0003676 // nucleic acid binding // inferred from electronic annotation /// 0003723 // RNA binding // inferred from electronic annotation /// 0004386 // helicase activity // inferred from electronic annotation /// 0005524 // ATP binding // inferred from electronic annotation /// 0008026 // ATP-dependent helicase activity // -…
13928	258828_at	At3g07130	976	0.503229	0.40289	0.257387		0.00230032	0.0198664	0.0269415			acid phosphatase activity	0	AT3G07130.1	T1B9.21|AT3G07130	0	TAIR GO	68410.t00755 purple acid phosphatase -related similar to purple acid phosphatase GB:CAA06921 [Ipomoea batatas]	68410.t00755 purple acid phosphatase -related similar to purple acid phosphatase GB:CAA06921 [Ipomoea batatas]	At3g07130	putative purple acid phosphatase similar to purple acid phosphatase GB:CAA06921 [Ipomoea batatas]		---	---	0016787 // hydrolase activity // inferred from electronic annotation
14343	259243_at	At3g07565	976	0.409517	0.0263397	0.13925		0.00895345	0.888239	0.143484			chloroplast	0	AT3G07565.1	AT3G07565|MLP3.1	0	TAIR GO	68410.t00803 hypothetical protein similar to unknown protein, 3' partial GB:AAF02161 [Arabidopsis thaliana]	68410.t00803 hypothetical protein similar to unknown protein, 3' partial GB:AAF02161 [Arabidopsis thaliana]	At3g07565	unknown protein similar to unknown protein, 3' partial GB:AAF02161 [Arabidopsis thaliana]		---	0005634 // nucleus // inferred from electronic annotation /// 0009507 // chloroplast // inferred from electronic annotation	0003677 // DNA binding // inferred from electronic annotation
14329	259229_at	At3g07740	976	0.499122	0.35207	0.112053		0.0084294	0.0544019	0.47178			Histone acetyltransferase complex component (ADA2 homologs);EF-hand containing proteins:Group I;DNA binding activity	0	HXA2;AT3G07740.1	HAC10, AtADA2a;NM_111653;AT3G07740|MLP3.19	Homologous to yeast ADA2, a transcriptional adaptor protein that is part of the ADA and SAGA complexes;EF-hands number:1	ChromDB;TAIR GO	68410.t00829 transcriptional adaptor (ADA2a) protein annotation temporarily based on supporting cDNA gi|13591697|gb|AF338769.1|AF338769	68410.t00829 transcriptional adaptor (ADA2a) protein annotation temporarily based on supporting cDNA gi|13591697|gb|AF338769.1|AF338769	At3g07740	unknown protein similar to transcriptional adaptor like protein GB:CAB10418 [Arabidopsis thaliana]; supported by cDNA: gi_14532841_gb_AY040045.1_		0006350 // transcription // inferred from electronic annotation /// 0006355 // regulation of transcription, DNA-dependent // inferred from electronic annotation	0005634 // nucleus // inferred from electronic annotation	0003677 // DNA binding // inferred from electronic annotation /// 0003700 // transcription factor activity // RCA /// 0008270 // zinc ion binding // inferred from electronic annotation /// 0046872 // metal ion binding // inferred from electronic annotation
13743	258643_at	At3g08010	976	-0.447654	-0.183637	0.0263529		0.00220167	0.17497	0.811683			chloroplast	0	AT3G08010.1	AT3G08010|F17A17.35	0	TAIR GO	68410.t00863 expressed protein	68410.t00863 expressed protein	At3g08010	unknown protein ;supported by full-length cDNA: Ceres:35360.		0006412 // translation // inferred from mutant phenotype /// 0009658 // chloroplast organization and biogenesis // inferred from mutant phenotype /// 0009704 // de-etiolation // inferred from expression pattern	0009507 // chloroplast // inferred from electronic annotation	0003723 // RNA binding // inferred from direct assay
13746	258646_at	At3g08040	976	0.792011	-0.376528	0.408344		0.0026145	0.0139228	0.0138075			MATE(Multi Antimicrobial Extrusion)	0	FRD 3;At3g08040	68173.m00722,F17A17_38	Ferric Reductase Defective; MATE Family Membrane Transporter;putative integral membrane protein	Meinke et al. Plant Physiology, February 2003, Vol. 131, pp. 409–418;http://plantst.sdsc.edu/	68410.t00866 MATE efflux protein family low similarity to enhanced disease susceptibility 5 [Arabidopsis thaliana] GI:16589070; contains TIGRfam profile: TIGR00797: MATE efflux family protein, Pfam profile PF01554 Uncharacterized membrane protein family	68410.t00866 MATE efflux protein family low similarity to enhanced disease susceptibility 5 [Arabidopsis thaliana] GI:16589070; contains TIGRfam profile: TIGR00797: MATE efflux family protein, Pfam profile PF01554 Uncharacterized membrane protein family	At3g08040	MATE efflux family protein, putative contains TIGRfam profile: TIGR00797: MATE efflux family protein; supported by cDNA: gi_15912322_gb_AY056439.1_		0006855 // multidrug transport // inferred from electronic annotation /// 0006879 // iron ion homeostasis // inferred from mutant phenotype	0016020 // membrane // inferred from electronic annotation	0005215 // transporter activity // inferred from sequence or structural similarity /// 0015238 // drug transporter activity // inferred from electronic annotation /// 0015297 // antiporter activity // inferred from electronic annotation
13779	258679_at	At3g08590	976	0.520352	0.084307	-0.0330968		0.00244171	0.63652	0.829455			phosphoglycerate mutase activity;serine-isocitrate lyase pathway;gluconeogenesis;glyceraldehyde 3-phosphate catabolism;glycolysis;aerobic glycerol catabolism	PHOSPHOGLYCERATE MUTASE	AT3G08590.1	AT3G08590|F17O14.6	0	TAIR GO;TAIR AraCyc	68410.t00879 2,3-bisphosphoglycerate-independent phosphoglycerate mutase -related similar to 2,3-bisphosphoglycerate-independent phosphoglycerate mutase GB:Q42908 [Mesembryanthemum crystallinum]	68410.t00879 2,3-bisphosphoglycerate-independent phosphoglycerate mutase -related similar to 2,3-bisphosphoglycerate-independent phosphoglycerate mutase GB:Q42908 [Mesembryanthemum crystallinum]	At3g08590	putative 2,3-bisphosphoglycerate-independent phosphoglycerate mutase similar to 2,3-bisphosphoglycerate-independent phosphoglycerate mutase GB:Q42908 [Mesembryanthemum crystallinum];supported by full-length cDNA: Ceres:125616.		0006007 // glucose catabolic process // inferred from electronic annotation /// 0006096 // glycolysis // inferred from electronic annotation /// 0008152 // metabolic process // inferred from electronic annotation	0005737 // cytoplasm // inferred from electronic annotation	0003824 // catalytic activity // inferred from electronic annotation /// 0004619 // phosphoglycerate mutase activity // inferred from electronic annotation /// 0016853 // isomerase activity // inferred from electronic annotation /// 0030145 // manganese ion binding // inferred from electronic annotation /// 0046537 // 2,3-bisphosphoglycerate-independent phosphoglycerate mutase activity // --- ///…
13784	258684_at	At3g08680	976	-0.466487	0.00800268	-0.269529		0.00419956	0.968171	0.0186291			LRR III ;Receptor kinase-like protein family;kinase activity	0	AT3G08680.1	NM_111702;AT3G08680|F17O14.15	putative protein kinase (PPC:1.13.3);putative protein kinase	http://plantsp.sdsc.edu/plantsp/html/families.html;TAIR GO	68410.t00888 leucine-rich repeat transmembrane protein kinase, putative contains Pfam profile: PF00069 Eukaryotic protein kinase domain, PF00560 leucine Rich Repeat (5 copies)	68410.t00888 leucine-rich repeat transmembrane protein kinase, putative contains Pfam profile: PF00069 Eukaryotic protein kinase domain, PF00560 leucine Rich Repeat (5 copies)	At3g08680	putative protein kinase contains Pfam profile: PF00069 Eukaryotic protein kinase domain, PF00560 leucine Rich Repeat (5 copies); supported by cDNA: gi_15982756_gb_AY057485.1_		0006468 // protein amino acid phosphorylation // --- /// 0006468 // protein amino acid phosphorylation // inferred from electronic annotation /// 0007169 // transmembrane receptor protein tyrosine kinase signaling pathway // ---	0009505 // cellulose and pectin-containing cell wall // inferred from direct assay	0004672 // protein kinase activity // inferred from electronic annotation /// 0004674 // protein serine/threonine kinase activity // --- /// 0004713 // protein-tyrosine kinase activity // inferred from electronic annotation /// 0005515 // protein binding // inferred from electronic annotation /// 0005524 // ATP binding // --- /// 0005524 // ATP binding // inferred from electronic annotation /// 0…
14084	258984_at	At3g08970	976	0.793678	-0.149437	-0.0771343		0.00090651	0.525311	0.623899			endomembrane system	0	AT3G08970.1	AT3G08970|T16O11.7	0	TAIR GO	68410.t00921 DnaJ protein family low similarity to PIR|A47079|A47079 heat shock protein dnaJ - Lactococcus lactis; contains Pfam profile PF00226 DnaJ domain	68410.t00921 DnaJ protein family low similarity to PIR|A47079|A47079 heat shock protein dnaJ - Lactococcus lactis; contains Pfam profile PF00226 DnaJ domain	At3g08970	putative DnaJ protein Pfam HMM hit: DnaJ, prokaryotic heat shock protein		0006457 // protein folding // --- /// 0006457 // protein folding // inferred from electronic annotation	0012505 // endomembrane system // inferred from electronic annotation /// 0016020 // membrane // inferred from electronic annotation /// 0016021 // integral to membrane // inferred from electronic annotation	0031072 // heat shock protein binding // inferred from electronic annotation /// 0051082 // unfolded protein binding // inferred from electronic annotation
14305	259205_at	At3g09030	976	0.468258	0.185894	0.252741		0.00438509	0.206132	0.0303432			putative DNA-binding protein;DNA binding activity	0	AT3G09030.1	AT3G09030|T16O11.1	DNA binding activity	TAIR GO	68410.t00932 expressed protein identical to GB:AAD56319 [Arabidopsis thaliana]	68410.t00932 expressed protein identical to GB:AAD56319 [Arabidopsis thaliana]	At3g09030	hypothetical protein similar to putative protein GB:CAA18199 [Arabidopsis thaliana]		0006813 // potassium ion transport // --- /// 0006813 // potassium ion transport // inferred from electronic annotation	0008076 // voltage-gated potassium channel complex // --- /// 0008076 // voltage-gated potassium channel complex // inferred from electronic annotation /// 0016020 // membrane // --- /// 0016020 // membrane // inferred from electronic annotation	0005249 // voltage-gated potassium channel activity // --- /// 0005249 // voltage-gated potassium channel activity // inferred from electronic annotation /// 0005515 // protein binding // inferred from electronic annotation
14137	259037_at	At3g09350	976	0.613946	-0.233988	-0.174381		0.000702951	0.104421	0.210009											At3g09350	hypothetical protein predicted by genscan+;supported by full-length cDNA: Ceres:19154.		---	---	0005488 // binding // inferred from electronic annotation
14079	258979_at	At3g09440	976	0.468831	0.0659932	-0.208837		0.00122589	0.764915	0.0353042			HSP70s	0	HSP70.c	NM_111778	68410.t00984 heat shock protein hsc70-3 (hsc70.3) identical to (At-hsc70-3) (cytosolic Hsp70) GB:CAA76606 [Arabidopsis thaliana]	heat-shock protein (At-hsc70-3)	0	0	At3g09440	heat-shock protein (At-hsc70-3) identical to (At-hsc70-3) (cytosolic Hsp70) GB:CAA76606 [Arabidopsis thaliana]; supported by cDNA: gi_15292924_gb_AY050896.1_		0006457 // protein folding // traceable author statement /// 0009408 // response to heat // inferred from expression pattern	0005829 // cytosol // traceable author statement	0000166 // nucleotide binding // inferred from electronic annotation /// 0005524 // ATP binding // inferred from electronic annotation
13799	258699_at	At3g09460	976	-0.497447	-0.398586	0.173207		0.00847194	0.0304606	0.285462											At3g09460	unknown protein		---	0016020 // membrane // inferred from electronic annotation /// 0016021 // integral to membrane // inferred from electronic annotation	---
13808	258708_at	At3g09580	976	-0.526167	0.114512	-0.0753764		0.00174265	0.451161	0.538583			chloroplast	0	AT3G09580.1	F11F8.15|AT3G09580	0	TAIR GO	68410.t00999 amine oxidase family low similarity to SP|P28553 Phytoene dehydrogenase, chloroplast precursor (Phytoene desaturase) from Glycine max; contains Pfam profile PF01593 amine oxidase, flavin-containing	68410.t00999 amine oxidase family low similarity to SP|P28553 Phytoene dehydrogenase, chloroplast precursor (Phytoene desaturase) from Glycine max; contains Pfam profile PF01593 amine oxidase, flavin-containing	At3g09580	putative oxidoreductase similar to phytoene desaturase GB:P28553 from [Glycine max];supported by full-length cDNA: Ceres:17350.		0006118 // electron transport // --- /// 0006118 // electron transport // inferred from electronic annotation	0009507 // chloroplast // inferred from electronic annotation	0016491 // oxidoreductase activity // inferred from electronic annotation
14041	258941_at	At3g09940	976	-0.544262	0.00934019	-0.0638304		0.00242402	0.971064	0.593039			disulfide oxidoreductase activity	0	AT3G09940.1	F8A24.20|AT3G09940	0	TAIR GO	68410.t01045 monodehydroascorbate reductase, putative similar to monodehydroascorbate reductase (NADH) GB:JU0182 (Cucumis sativus)	68410.t01045 monodehydroascorbate reductase, putative similar to monodehydroascorbate reductase (NADH) GB:JU0182 (Cucumis sativus)	At3g09940	putative monodehydroascorbate reductase (NADH) similar to monodehydroascorbate reductase (NADH) GB:JU0182 [Cucumis sativus]; supported by full-length cDNA: Ceres: 11160.		0006118 // electron transport // inferred from sequence or structural similarity /// 0006118 // electron transport // --- /// 0006118 // electron transport // inferred from electronic annotation /// 0009753 // response to jasmonic acid stimulus // inferred from expression pattern	0005829 // cytosol // inferred from direct assay	0016491 // oxidoreductase activity // inferred from electronic annotation /// 0016656 // monodehydroascorbate reductase (NADH) activity // inferred from sequence or structural similarity /// 0016656 // monodehydroascorbate reductase (NADH) activity // inferred from electronic annotation /// 0050660 // FAD binding // inferred from electronic annotation
14029	258929_at	At3g10060	976	-0.941467	0.191119	-0.232647		7.3276e-05	0.341539	0.0296299											At3g10060	unknown protein Pfam HMM hit: FKBP-type peptidyl-prolyl cis-trans isomerases		0006457 // protein folding // inferred from electronic annotation	0009543 // chloroplast thylakoid lumen // inferred from direct assay /// 0009543 // chloroplast thylakoid lumen // inferred from sequence or structural similarity	0003755 // peptidyl-prolyl cis-trans isomerase activity // --- /// 0003755 // peptidyl-prolyl cis-trans isomerase activity // inferred from electronic annotation /// 0005528 // FK506 binding // --- /// 0016853 // isomerase activity // inferred from electronic annotation
14020	258920_at	At3g10520	976	-0.502693	0.0754701	0.0405608		0.00597756	0.736281	0.735952			Nitrate Metabolism;oxygen transport	NO3resp-AHB1	AT3G10520.1	AT3G10520|F13M14.20	Nitrate responsive	http://www.nyu.edu/fas/biology/n2010/;TAIR GO	68410.t01109 class 2 non-symbiotic hemoglobin identical to class 2 non-symbiotic hemoglobin GB:AAB82770 [Arabidopsis thaliana]	68410.t01109 class 2 non-symbiotic hemoglobin identical to class 2 non-symbiotic hemoglobin GB:AAB82770 [Arabidopsis thaliana]	At3g10520	class 2 non-symbiotic hemoglobin identical to class 2 non-symbiotic hemoglobin GB:AAB82770 [Arabidopsis thaliana]; supported by full-length cDNA: Ceres: 37346.		0009735 // response to cytokinin stimulus // inferred from expression pattern	---	0005344 // oxygen transporter activity // inferred from sequence or structural similarity /// 0005506 // iron ion binding // inferred from electronic annotation /// 0019825 // oxygen binding // inferred from electronic annotation /// 0020037 // heme binding // inferred from electronic annotation /// 0046872 // metal ion binding // inferred from electronic annotation
14022	258922_at	At3g10610	976	-0.471341	0.301678	-0.0725239		0.00128892	0.0414397	0.572388			structural constituent of ribosome	0	AT3G10610.1	AT3G10610|F13M14.10	0	TAIR GO	68410.t01123 40S ribosomal protein S17 (RPS17C) similar to 40S ribosomal protein S17 GB:AAD50774 [Lycopersicon esculentum]	68410.t01123 40S ribosomal protein S17 (RPS17C) similar to 40S ribosomal protein S17 GB:AAD50774 [Lycopersicon esculentum]	At3g10610	putative 40S ribosomal protein S17 similar to 40S ribosomal protein S17 GB:AAD50774 [Lycopersicon esculentum];supported by full-length cDNA: Ceres:4775.		0006412 // translation // --- /// 0006412 // translation // inferred from electronic annotation	0005622 // intracellular // inferred from electronic annotation /// 0005830 // cytosolic ribosome (sensu Eukaryota) // inferred from direct assay /// 0005840 // ribosome // --- /// 0005840 // ribosome // inferred from electronic annotation /// 0030529 // ribonucleoprotein complex // inferred from electronic annotation	0003735 // structural constituent of ribosome // --- /// 0003735 // structural constituent of ribosome // inferred from electronic annotation
13866	258766_at	At3g10700	976	0.452029	-0.0551714	0.0465021		0.00585841	0.762889	0.777323			galactokinase activity;galactose metabolism;galactose, galactoside and glucose catabolism;lactose degradation 4;colanic acid biosynthesis	GALACTOKINASE	AT3G10700.1	AT3G10700|T7M13.22	0	TAIR GO;TAIR AraCyc	68410.t01134 GHMP kinase family contains Pfam profile: PF00288 GHMP kinases putative ATP-binding proteins	68410.t01134 GHMP kinase family contains Pfam profile: PF00288 GHMP kinases putative ATP-binding proteins	At3g10700	galactokinase-like protein similar to galactokinase GB:CAB44216 [Lactococcus lactis], GB:BAA84705 [Mus musculus]; contains Pfam profile: PF00288 GHMP kinases putative ATP-binding proteins		0006012 // galactose metabolic process // inferred from electronic annotation /// 0008152 // metabolic process // inferred from electronic annotation /// 0016310 // phosphorylation // inferred from electronic annotation /// 0046835 // carbohydrate phosphorylation // inferred from electronic annotation	0005737 // cytoplasm // inferred from electronic annotation	0000166 // nucleotide binding // inferred from electronic annotation /// 0004335 // galactokinase activity // --- /// 0004335 // galactokinase activity // inferred from electronic annotation /// 0005524 // ATP binding // --- /// 0005524 // ATP binding // inferred from electronic annotation /// 0016301 // kinase activity // inferred from electronic annotation /// 0016740 // transferase activity //…
11530	256430_at	At3g11020	976	0.502423	-0.28728	0.207978		0.001474	0.154375	0.0724444			AP2/EREBP, APETALA2/Ethylene-responsive element binding protein family;transcription factor activity	0	DREB2B;AT3G11020.1	AT3G11020|F9F8.16	ethylene responsive element binding factor 9	MGH(stress-consortium),MGH(blast),Ohio-AtTFDB,TAIR(Mendel);TAIR GO	68410.t01168 DRE binding protein (DREB2B) identical to DREB2B GI:3738232 from [Arabidopsis thaliana]; supported by cDNA:gi_3738231_dbj_AB007791.1_AB007791	68410.t01168 DRE binding protein (DREB2B) identical to DREB2B GI:3738232 from [Arabidopsis thaliana]; supported by cDNA:gi_3738231_dbj_AB007791.1_AB007791	At3g11020	DREB2B transcription factor identical to dehydration response element binding transcription factor DREB2B GB:BAA33795 [Arabidopsis thaliana]; supported by cDNA: gi_3738231_dbj_AB007791.1_AB007791		0006350 // transcription // inferred from electronic annotation /// 0006355 // regulation of transcription, DNA-dependent // inferred from electronic annotation /// 0009414 // response to water deprivation // traceable author statement /// 0010286 // heat acclimation // inferred from expression pattern	0005634 // nucleus // inferred from electronic annotation	0003677 // DNA binding // inferred from electronic annotation /// 0003700 // transcription factor activity // inferred from electronic annotation /// 0016563 // transcriptional activator activity // traceable author statement
11527	256427_at	At3g11090	976	-0.460502	0.121842	0.0847199		0.00617978	0.468859	0.450526			AS2,Lateral Organ Boundaries Gene Family- Class I;AS2 family;Lateral Organ Boundaries Gene Family- Class I;mitochondrion	0	ASL12;LBD21;AT3G11090.1	LBD21;AS2-like gene12;NM_111946;AT3G11090|F11B9.5	hypothetical protein	TAIR, MGH;TAIR GO	68410.t01179 lateral organ boundaries (LOB) domain family similar to lateral organ boundaries (LOB) domain-containing proteins from Arabidopsis thaliana	68410.t01179 lateral organ boundaries (LOB) domain family similar to lateral organ boundaries (LOB) domain-containing proteins from Arabidopsis thaliana	At3g11090	hypothetical protein predicted by genscan		---	0005739 // mitochondrion // inferred from electronic annotation	---
11546	256446_at	At3g11110	976	-0.502584	0.325826	-0.191771		0.00566665	0.126325	0.326168			C3H zinc finger family	0	0	0	putative zinc finger protein	Ohio-AtTFDB	68410.t01183 C3HC4-type zinc finger protein family contains Pfam profile: PF00097 Zinc finger, C3HC4 type (RING finger)	68410.t01183 C3HC4-type zinc finger protein family contains Pfam profile: PF00097 Zinc finger, C3HC4 type (RING finger)	At3g11110	RING zinc finger protein contains Pfam profile: PF00097 Zinc finger, C3HC4 type (RING finger)		0006512 // ubiquitin cycle // inferred from electronic annotation	0016020 // membrane // inferred from electronic annotation /// 0016021 // integral to membrane // inferred from electronic annotation	0005515 // protein binding // --- /// 0005515 // protein binding // inferred from electronic annotation /// 0008270 // zinc ion binding // --- /// 0008270 // zinc ion binding // inferred from electronic annotation /// 0046872 // metal ion binding // inferred from electronic annotation
11515	256415_at	At3g11210	976	0.485009	0.0733106	0.206895		0.00167646	0.696016	0.0521084											At3g11210	unknown protein ; supported by full-length cDNA: Ceres: 21357.		0006629 // lipid metabolic process // inferred from electronic annotation	---	0016787 // hydrolase activity // inferred from electronic annotation /// 0016788 // hydrolase activity, acting on ester bonds // inferred from electronic annotation /// 0016789 // carboxylic ester hydrolase activity // ---
14383	259283_at	At3g11440	976	0.439099	0.237343	0.150493		0.00982985	0.219729	0.194106			MYB domain transcription factor family;GA;MYB;nucleus	transcription factor (MYB);MYB3R- and R2R3- type MYB- encoding genes	AtMYB65;AT3G11440.1	NM_111977;AT3G11440|F24K9.11	myb-related transcription factor MYB65;MYB9;R2R3-MYB transcription factor,Myb DNA-binding protein, putative;transactivate GA-responsive promoter in barley aleurone cells;Myb DNA-binding protein, putative	MGH(blast),Ohio-AtTFDB,TAIR(Mendel);TAIR GO	68410.t01228 myb family transcription factor contains Pfam profile: PF00249 myb-like DNA-binding domain	68410.t01228 myb family transcription factor contains Pfam profile: PF00249 myb-like DNA-binding domain	At3g11440	putative transcription factor similar to GAMyb protein GB:CAA61021 [Hordeum vulgare]		0006350 // transcription // inferred from electronic annotation /// 0006355 // regulation of transcription, DNA-dependent // inferred from electronic annotation /// 0009723 // response to ethylene stimulus // inferred from expression pattern /// 0009740 // gibberellic acid mediated signaling // traceable author statement /// 0009751 // response to salicylic acid stimulus // inferred from expressi…	0005634 // nucleus // inferred from electronic annotation /// 0005634 // nucleus // traceable author statement	0003677 // DNA binding // inferred from electronic annotation /// 0003700 // transcription factor activity // traceable author statement
14388	259288_at	At3g11500	976	-0.524916	0.0139447	0.172413		0.00103603	0.939589	0.112557			small nuclear ribonucleoprotein	0	AT3G11500.1	AT3G11500|F24K9.17	0	TAIR GO	68410.t01234 small nuclear ribonucleo protein polypeptide G -related similar to small nuclear ribonucleoprotein polypeptide G GB:4507133 [Homo sapiens]	68410.t01234 small nuclear ribonucleo protein polypeptide G -related similar to small nuclear ribonucleoprotein polypeptide G GB:4507133 [Homo sapiens]	At3g11500	putative small nuclear ribonucleoprotein polypeptide G similar to small nuclear ribonucleoprotein polypeptide G GB:4507133 [Homo sapiens]		0016071 // mRNA metabolic process // inferred from electronic annotation	0005634 // nucleus // --- /// 0005732 // small nucleolar ribonucleoprotein complex // --- /// 0030529 // ribonucleoprotein complex // inferred from electronic annotation	---
11338	256238_at	At3g12400	976	0.379907	0.121322	0.0511886		0.00597632	0.415107	0.691689			chloroplast	0	AT3G12400.1	AT3G12400|T2E22.28	0	TAIR GO	68410.t01348 expressed protein	68410.t01348 expressed protein	At3g12400	unknown protein ; supported by full-length cDNA: Ceres: 38389.		0006464 // protein modification process // inferred from electronic annotation /// 0006512 // ubiquitin cycle // inferred from electronic annotation /// 0010091 // trichome branching // inferred from mutant phenotype /// 0015031 // protein transport // inferred from electronic annotation /// 0051301 // cell division // inferred from mutant phenotype	0005769 // early endosome // inferred from direct assay /// 0005770 // late endosome // inferred from direct assay /// 0043234 // protein complex // inferred from direct assay	0019787 // small conjugating protein ligase activity // inferred from electronic annotation /// 0043130 // ubiquitin binding // inferred from direct assay
11383	256283_at	At3g12540	976	-0.565198	0.679127	-0.0982883		0.001788	0.0140073	0.453834											At3g12540	hypothetical protein		---	---	---
11345	256245_at	At3g12580	976	2.17996	0.148157	0.256846		3.08608e-08	0.386685	0.0344242			HSP70s	0	HSP70.a	NM_112093	68410.t01367 heat shock protein hsp70 identical to heat shock protein 70 GB:CAA05547 GI:3962377 [Arabidopsis thaliana]	putative protein	0	0	At3g12580	heat shock protein 70 identical to heat shock protein 70 GB:CAA05547 GI:3962377 [Arabidopsis thaliana]; supported by cDNA: gi_15809831_gb_AY054183.1_		0006457 // protein folding // traceable author statement /// 0009408 // response to heat // inferred from expression pattern /// 0009615 // response to virus // inferred from expression pattern /// 0009644 // response to high light intensity // inferred from expression pattern /// 0042542 // response to hydrogen peroxide // inferred from expression pattern	0005829 // cytosol // traceable author statement	0000166 // nucleotide binding // inferred from electronic annotation /// 0005524 // ATP binding // inferred from electronic annotation
12802	257702_at	At3g12670	976	0.428063	-0.0239387	0.0632178		0.00689285	0.892469	0.528644			EMB;pyrimidine ribonucleotide metabolism;pyrimidine ribonucleotide/ribonucleoside metabolism	Embryo Defective;CTP-SYNTHETASE	EMB 2742;EMB2742	T2E22.2;T2E22.2|AT3G12670|EMB2742	CTP Synthase	http://www.seedgenes.org:8081/new_gene_list.html;TAIR GO;TAIR AraCyc	68410.t01379 CTP synthase (UTP--ammonia ligase), putative similar to SP|P17812 CTP synthase (EC 6.3.4.2) (UTP--ammonia ligase) {Homo sapiens}; contains Pfam profile PF00117: glutamine amidotransferase class-I	68410.t01379 CTP synthase (UTP--ammonia ligase), putative similar to SP|P17812 CTP synthase (EC 6.3.4.2) (UTP--ammonia ligase) {Homo sapiens}; contains Pfam profile PF00117: glutamine amidotransferase class-I	At3g12670	CTP-synthetase, putative similar to CTP synthetase GB:U49350 GI:1515356 (Mus musculus)		0006221 // pyrimidine nucleotide biosynthetic process // inferred from electronic annotation /// 0009793 // embryonic development ending in seed dormancy // non-traceable author statement	0012505 // endomembrane system // inferred from electronic annotation	0003824 // catalytic activity // inferred from electronic annotation /// 0003883 // CTP synthase activity // --- /// 0003883 // CTP synthase activity // inferred from electronic annotation
12799	257699_at	At3g12780	976	-0.532217	0.0620186	-0.0304811		0.00111277	0.716077	0.796865			phosphoglycerate kinase activity;gluconeogenesis;Calvin cycle;glyceraldehyde 3-phosphate catabolism;glycolysis;aerobic glycerol catabolism	PHOSPHOGLYCERATE KINASE	AT3G12780.1	AT3G12780|MBK21.15	0	TAIR GO;TAIR AraCyc	68410.t01394 phosphoglycerate kinase -related similar to phosphoglycerate kinase, chloroplast precursor GB:P29409 from [Spinacia oleracea]	68410.t01394 phosphoglycerate kinase -related similar to phosphoglycerate kinase, chloroplast precursor GB:P29409 from [Spinacia oleracea]	At3g12780	phosphoglycerate kinase, putative similar to phosphoglycerate kinase, chloroplast precursor GB:P29409 from [Spinacia oleracea];supported by full-length cDNA: Ceres:21955.		0006096 // glycolysis // inferred from electronic annotation /// 0009409 // response to cold // inferred from expression pattern /// 0019253 // reductive pentose-phosphate cycle // inferred from electronic annotation	0005737 // cytoplasm // inferred from direct assay /// 0005739 // mitochondrion // inferred from direct assay /// 0009507 // chloroplast // inferred from electronic annotation	0000166 // nucleotide binding // inferred from electronic annotation /// 0004618 // phosphoglycerate kinase activity // inferred from electronic annotation /// 0005524 // ATP binding // inferred from electronic annotation /// 0016301 // kinase activity // inferred from electronic annotation /// 0016740 // transferase activity // inferred from electronic annotation
12292	257192_at	At3g13200	976	0.362078	0.587076	0.362714		0.00803665	0.0147965	0.0136423											At3g13200	unknown protein ;supported by full-length cDNA: Ceres:22807.		0000398 // nuclear mRNA splicing, via spliceosome // inferred from electronic annotation	0005681 // spliceosome // inferred from electronic annotation	---
12760	257660_at	At3g13360	976	0.491443	0.45244	0.348584		0.0015883	0.0165271	0.0259785											At3g13360	unknown protein ; supported by cDNA: gi_15010791_gb_AY045697.1_		---	---	---
12084	256984_at	At3g13480	976	-0.612506	-0.0691285	-0.35392		0.00373367	0.71935	0.0925784			endomembrane system	0	AT3G13480.1	AT3G13480|MRP15.14	0	TAIR GO	68410.t01482 hypothetical protein	68410.t01482 hypothetical protein	At3g13480	hypothetical protein predicted by genscan+		---	0012505 // endomembrane system // inferred from electronic annotation	---
11884	256784_at	At3g13674	976	-0.522332	-0.161931	-0.0104175		0.00144765	0.402785	0.941438			chloroplast	0	AT3G13674.1	MMM17.23|AT3G13674	0	TAIR GO	68410.t01506 expressed protein	68410.t01506 expressed protein	At3g13674	hypothetical protein predicted by genemark.hmm		---	0009507 // chloroplast // inferred from electronic annotation	---
12097	256997_at	At3g14067	976	0.417486	-0.398643	-0.254262		0.00954863	0.0266827	0.0305455			subtilases (subtilisin – like serine proteases) ;endomembrane system	0	AT3G14067.1	AT3G14067|MAG2.15	subtilisin-like serine protease, putative	http://www.uni-frankfurt.de/fb15/botanik/mcb/AFGN/altmann.htm;TAIR GO	68410.t01554 subtilisin-like serine protease, putative contains similarity to cucumisin-like serine protease GI:3176874 from [Arabidopsis thaliana]	68410.t01554 subtilisin-like serine protease, putative contains similarity to cucumisin-like serine protease GI:3176874 from [Arabidopsis thaliana]	At3g14067	subtilisin-like serine protease, putative contains similarity to cucumisin-like serine protease GI:3176874 from [Arabidopsis thaliana]		0006508 // proteolysis // --- /// 0006508 // proteolysis // inferred from electronic annotation /// 0043086 // negative regulation of enzyme activity // inferred from electronic annotation	0012505 // endomembrane system // inferred from electronic annotation	0004289 // subtilase activity // --- /// 0004289 // subtilase activity // inferred from electronic annotation /// 0008233 // peptidase activity // inferred from electronic annotation /// 0042802 // identical protein binding // inferred from electronic annotation
12102	257002_at	At3g14100	976	0.363773	-0.307559	-0.262279		0.00970204	0.0299062	0.0102275			mitochondrion	0	AT3G14100.1	AT3G14100|MAG2.1	0	TAIR GO	68410.t01559 oligouridylate binding protein (UBP1), putative similar to GB:CAB75429 (GI:6996560) from [Nicotiana plumbaginifolia], contains Pfam profiles: PF00076 RNA recognition motif (3 copies)	68410.t01559 oligouridylate binding protein (UBP1), putative similar to GB:CAB75429 (GI:6996560) from [Nicotiana plumbaginifolia], contains Pfam profiles: PF00076 RNA recognition motif (3 copies)	At3g14100	oligouridylate binding protein, putative similar to GB:CAB75429 from [Nicotiana plumbaginifolia], contains Pfam profiles: PF00076 RNA recognition motif (3 copies);supported by full-length cDNA: Ceres:37712.		---	0005739 // mitochondrion // inferred from electronic annotation	0000166 // nucleotide binding // inferred from electronic annotation /// 0003676 // nucleic acid binding // inferred from electronic annotation /// 0003730 // mRNA 3'-UTR binding // inferred from sequence or structural similarity
13192	258092_at	At3g14595	976	0.58016	-0.365473	-0.0239443		0.000389245	0.0184415	0.850979											At3g14595	Expressed protein ; supported by full-length cDNA: Ceres: 26411.		---	---	---
13194	258094_at	At3g14690	976	0.93409	0.201348	0.240321		9.11231e-05	0.269687	0.0182476			Cytochrome P450;cytochrome P450 activity	CYP72A	CYP72A15	NM_112330;AT3G14690	putative cytochrome P450	TAIR GO	68410.t01627 cytochrome P450, putative similar to GB:Q05047 from [Catharanthus roseus]	68410.t01627 cytochrome P450, putative similar to GB:Q05047 from [Catharanthus roseus]	At3g14690	putative cytochrome P450 similar to GB:Q05047 from [Catharanthus roseus]; supported by cDNA: gi_15292786_gb_AY050827.1_		0006118 // electron transport // inferred from electronic annotation	0012505 // endomembrane system // inferred from electronic annotation /// 0016020 // membrane // inferred from electronic annotation	0004497 // monooxygenase activity // inferred from electronic annotation /// 0005506 // iron ion binding // inferred from electronic annotation /// 0016491 // oxidoreductase activity // inferred from electronic annotation /// 0019825 // oxygen binding // RCA /// 0020037 // heme binding // inferred from electronic annotation /// 0046872 // metal ion binding // inferred from electronic annotation
11699	256599_at	At3g14760	976	-1.03041	0.397676	-0.411707		6.16158e-05	0.0140625	0.0114234			endomembrane system	0	AT3G14760.1	T21E2.1|AT3G14760	0	TAIR GO	68410.t01634 expressed protein	68410.t01634 expressed protein	At3g14760	hypothetical protein predicted by genscan+		---	0012505 // endomembrane system // inferred from electronic annotation	---
11675	256575_at	At3g14790	976	-0.405497	0.207893	-0.0932948		0.00731835	0.158015	0.480828			Nucleotide-sugar interconversion pathways	RHM & UER	RHM3	0	0	http://cellwall.genomics.purdue.edu/families/index.html	68410.t01637 NAD-dependent epimerase/dehydratase family similar to dTDP-glucose 4,6-dehydratase from Aneurinibacillus thermoaerophilus GI:16357461, Saccharopolyspora spinosa GI:15077647, RmlB from Leptospira borgpetersenii GI:4234803; contains Pfam profile PF01370 NAD dependent epimerase/dehydratase family	68410.t01637 NAD-dependent epimerase/dehydratase family similar to dTDP-glucose 4,6-dehydratase from Aneurinibacillus thermoaerophilus GI:16357461, Saccharopolyspora spinosa GI:15077647, RmlB from Leptospira borgpetersenii GI:4234803; contains Pfam profile PF01370 NAD dependent epimerase/dehydratase family	At3g14790	dTDP-glucose 4,6-dehydratase, putative similar to dTDP-glucose 4,6-dehydratase GB:AE000666 GI:6626257 from [Methanobacterium thermoautotrophicum]		0009225 // nucleotide-sugar metabolic process // RCA /// 0044237 // cellular metabolic process // inferred from electronic annotation	---	0003824 // catalytic activity // inferred from electronic annotation /// 0016491 // oxidoreductase activity // inferred from electronic annotation /// 0016829 // lyase activity // inferred from electronic annotation /// 0050662 // coenzyme binding // inferred from electronic annotation
[truncated: 513 more rows]

## Sheet: 301
SN	ID	AGI	Group	FC in Log scale				adjusted p value
			Common elements in "phyB-77" and "bri1-5":	gul2-1/Ws-2	bri1-5/Ws-2	double/Ws-2		gul2-1/Ws-2	bri1-5/Ws-2	double/Ws-2		Hormone	Family/Super Family	Subfamily	Gene Name	Synonym	Description	Sources	TIGR Description	MIPS Description	Transcript ID(Array Design)	Target Description		Gene Ontology Biological Process	Gene Ontology Cellular Component	Gene Ontology Molecular Function
16725	261625_at	At1g01930	301	0.726289	1.48794	0.316422		0.000310625	1.69583e-05	0.0549509			ATP binding activity	0	AT1G01930.1	F22M8.6|F22M8_6|AT1G01930	0	TAIR GO	68408.t00099 expressed protein	68408.t00099 expressed protein	At1g01930	hypothetical protein predicted by genemark.hmm;supported by full-length cDNA: Ceres:24737.		---	0005622 // intracellular // inferred from electronic annotation	0003676 // nucleic acid binding // inferred from electronic annotation /// 0008270 // zinc ion binding // inferred from electronic annotation /// 0046872 // metal ion binding // inferred from electronic annotation
14515	259415_at	At1g02330	301	0.995873	0.748115	0.349892		1.31438e-05	0.000121596	0.0213483											At1g02330	hypothetical protein contains similarity to hepatocellular carcinoma-associated antigen 59 GI:7158847 from [Homo sapiens]; supported by cDNA: gi_13937156_gb_AF372932.1_AF372932		---	---	---
[truncated: 299 more rows]

## Sheet: 828
SN	ID	AGI	Group	FC in Log scale				adjusted p value
[truncated: 829 more rows]

## Sheet: 234
SN	ID	AGI	Group	FC in Log scale				adjusted p value
[truncated: 235 more rows]

## Sheet: 173
SN	ID	AGI	Group	FC in Log scale				adjusted p value
[truncated: 174 more rows]

## Sheet: 501
SN	ID	AGI	Group	FC in Log scale				adjusted p value
[truncated: 502 more rows]

[truncated: 10 more sheets: 123, 65, 1162, 648, 166, 191, 1615, 338, 2120, Venn]
